# Supplementary material for: Maize synthesized benzoxazinoids affect the host associated microbiome
Source: Microbiome. 2019 Apr 11;7:59. doi: 10.1186/s40168-019-0677-7 (PMC6460791; doi:10.1186/s40168-019-0677-7)
Supplement: Supplementary file 1 — Supplementary figures and tables. This file contains supplementary Figures S1–S8 and Tables S1–S16. (ZIP 1563 kb) [file 40168_2019_677_MOESM1_ESM.zip]

Archive with 14 entries (14 files):
- Figure S1.pdf
- Figure S2.pdf
- Figure S3.pdf
- Figure S4_Bacterial_FungiReadsNO.pdf
- Figure S5_Bac_RelAbun_alpha_beta.pdf
- Figure S6_Fun_RelAbun_alpha_beta.pdf
- Figure S7_RL_alpha_Shoot_AB.pdf
- Figure S8_Fun_Shoot_beta_AB.pdf
- S12_S13_IndicatorBacteriaRoot.xlsx
- S14_S15_IndicatorFungiRoot.xlsx
- S16_ALrootNetwork.xlsx
- S1-S6,S8_SupplementaryTables.docx
- S7_DASda_Bacteria.xlsx
- S9_S11_Bx_OTUcorrelation.xlsx
