# Supplementary material for: Maize synthesized benzoxazinoids affect the host associated microbiome
Source: Microbiome. 2019 Apr 11;7:59. doi: 10.1186/s40168-019-0677-7 (PMC6460791; doi:10.1186/s40168-019-0677-7)
Supplement: Supplementary file 1 — Supplementary figures and tables. This file contains supplementary Figures S1–S8 and Tables S1–S16. (ZIP 1563 kb) [file 40168_2019_677_MOESM1_ESM.zip › S16_ALrootNetwork.xlsx]

## Sheet: AllEdges
from	to	cor	p	padj
bOTU_40	bOTU_38	0.621773	1.84851e-05	1.84851e-05
bOTU_40	bOTU_907	0.651504	5.28515e-06	5.28515e-06
bOTU_70	bOTU_907	0.635134	1.07036e-05	1.07036e-05
bOTU_172	bOTU_40	0.624689	1.6443e-05	1.6443e-05
bOTU_32	bOTU_132	0.687071	9.76716e-07	9.76716e-07
bOTU_32	bOTU_907	0.640414	8.56331e-06	8.56331e-06
bOTU_32	bOTU_40	0.753008	2.07648e-08	2.07648e-08
bOTU_32	bOTU_70	0.706905	3.42518e-07	3.42518e-07
bOTU_32	bOTU_67	0.682735	1.21499e-06	1.21499e-06
bOTU_3151	bOTU_36	0.604576	3.60225e-05	3.60225e-05
bOTU_87	bOTU_40	0.654283	4.66877e-06	4.66877e-06
bOTU_6147	bOTU_40	0.616062	2.31712e-05	2.31712e-05
bOTU_6147	bOTU_1723	0.729386	9.37014e-08	9.37014e-08
bOTU_120	bOTU_566	0.618028	2.14476e-05	2.14476e-05
bOTU_209	bOTU_566	0.888649	1.95399e-14	1.95399e-14
bOTU_181	bOTU_566	0.603758	3.71482e-05	3.71482e-05
bOTU_181	bOTU_2069	0.627606	1.46078e-05	1.46078e-05
bOTU_379	bOTU_1586	0.630881	1.27724e-05	1.27724e-05
bOTU_1389	bOTU_2623	0.620303	1.96003e-05	1.96003e-05
bOTU_718	bOTU_1937	0.641398	8.2105e-06	8.2105e-06
bOTU_948	bOTU_120	0.647166	6.39771e-06	6.39771e-06
bOTU_24	bOTU_566	0.678732	1.48143e-06	1.48143e-06
bOTU_24	bOTU_161	0.644507	7.18216e-06	7.18216e-06
bOTU_49	bOTU_566	0.683563	1.16569e-06	1.16569e-06
bOTU_49	bOTU_120	0.678494	1.49886e-06	1.49886e-06
bOTU_49	bOTU_209	0.609464	2.99174e-05	2.99174e-05
bOTU_49	bOTU_24	0.653431	4.85031e-06	4.85031e-06
bOTU_219	bOTU_566	0.601676	4.01586e-05	4.01586e-05
bOTU_94	bOTU_566	0.705852	3.62875e-07	3.62875e-07
bOTU_94	bOTU_209	0.614871	2.42755e-05	2.42755e-05
bOTU_94	bOTU_24	0.735277	6.53126e-08	6.53126e-08
bOTU_94	bOTU_49	0.694423	6.68773e-07	6.68773e-07
bOTU_497	bOTU_1679	0.667965	2.48816e-06	2.48816e-06
bOTU_260	bOTU_40	0.646904	6.47139e-06	6.47139e-06
bOTU_1070	bOTU_3828	0.610486	2.87677e-05	2.87677e-05
bOTU_1070	bOTU_94	0.634749	1.08774e-05	1.08774e-05
bOTU_2748	bOTU_6147	0.662218	3.25369e-06	3.25369e-06
bOTU_165	bOTU_566	0.607379	3.23963e-05	3.23963e-05
bOTU_165	bOTU_24	0.6351	1.07187e-05	1.07187e-05
bOTU_165	bOTU_94	0.610542	2.87059e-05	2.87059e-05
bOTU_47	bOTU_566	0.754811	1.83819e-08	1.83819e-08
bOTU_47	bOTU_209	0.69743	5.70948e-07	5.70948e-07
bOTU_47	bOTU_94	0.602322	3.92019e-05	3.92019e-05
bOTU_532	bOTU_415	0.698201	5.48113e-07	5.48113e-07
bOTU_532	bOTU_526	0.611697	2.74564e-05	2.74564e-05
bOTU_77	bOTU_40	0.604885	3.56049e-05	3.56049e-05
bOTU_77	bOTU_67	0.610428	2.88321e-05	2.88321e-05
bOTU_77	bOTU_32	0.639267	8.99147e-06	8.99147e-06
bOTU_77	bOTU_566	0.71446	2.24607e-07	2.24607e-07
bOTU_77	bOTU_120	0.606479	3.35224e-05	3.35224e-05
bOTU_77	bOTU_209	0.653584	4.81714e-06	4.81714e-06
bOTU_77	bOTU_505	0.613228	2.58779e-05	2.58779e-05
bOTU_77	bOTU_24	0.625258	1.60689e-05	1.60689e-05
bOTU_77	bOTU_219	0.64835	6.07452e-06	6.07452e-06
bOTU_77	bOTU_260	0.656201	4.28264e-06	4.28264e-06
bOTU_77	bOTU_434	0.631455	1.24731e-05	1.24731e-05
bOTU_528	bOTU_379	0.628882	1.38661e-05	1.38661e-05
bOTU_851	bOTU_190	0.600717	4.16192e-05	4.16192e-05
bOTU_979	bOTU_910	0.68163	1.28374e-06	1.28374e-06
bOTU_979	bOTU_1937	0.602299	3.92359e-05	3.92359e-05
bOTU_171	bOTU_379	0.655417	4.43683e-06	4.43683e-06
bOTU_171	bOTU_532	0.653114	4.91939e-06	4.91939e-06
bOTU_824	bOTU_161	0.611038	2.81626e-05	2.81626e-05
bOTU_824	bOTU_434	0.621731	1.85162e-05	1.85162e-05
bOTU_326	bOTU_566	0.623781	1.70551e-05	1.70551e-05
bOTU_136	bOTU_566	0.637147	9.83559e-06	9.83559e-06
bOTU_136	bOTU_209	0.643934	7.36246e-06	7.36246e-06
bOTU_136	bOTU_161	0.635639	1.04793e-05	1.04793e-05
bOTU_136	bOTU_24	0.657311	4.07284e-06	4.07284e-06
bOTU_136	bOTU_260	0.713213	2.4103e-07	2.4103e-07
bOTU_136	bOTU_77	0.65227	5.10814e-06	5.10814e-06
bOTU_1532	bOTU_298	0.713699	2.34507e-07	2.34507e-07
bOTU_106	bOTU_49	0.630883	1.27712e-05	1.27712e-05
bOTU_284	bOTU_455	0.601581	4.03011e-05	4.03011e-05
bOTU_1300	bOTU_171	0.615978	2.32475e-05	2.32475e-05
bOTU_79	bOTU_24	0.605634	3.46123e-05	3.46123e-05
bOTU_79	bOTU_260	0.645749	6.80539e-06	6.80539e-06
bOTU_79	bOTU_136	0.622731	1.77902e-05	1.77902e-05
bOTU_785	bOTU_120	0.626894	1.50376e-05	1.50376e-05
bOTU_153	bOTU_1070	0.617357	2.20218e-05	2.20218e-05
bOTU_410	bOTU_219	0.634554	1.09665e-05	1.09665e-05
bOTU_437	bOTU_571	0.662628	3.19257e-06	3.19257e-06
bOTU_612	bOTU_132	0.648625	6.0016e-06	6.0016e-06
bOTU_612	bOTU_415	0.623778	1.70574e-05	1.70574e-05
bOTU_612	bOTU_532	0.738385	5.37796e-08	5.37796e-08
bOTU_670	bOTU_796	0.612401	2.67196e-05	2.67196e-05
bOTU_670	bOTU_2104	0.612498	2.66202e-05	2.66202e-05
bOTU_2250	bOTU_910	0.614528	2.46023e-05	2.46023e-05
bOTU_2250	bOTU_532	0.62229	1.8107e-05	1.8107e-05
bOTU_2250	bOTU_612	0.67289	1.96791e-06	1.96791e-06
bOTU_427	bOTU_566	0.618523	2.10329e-05	2.10329e-05
bOTU_427	bOTU_209	0.668813	2.39043e-06	2.39043e-06
bOTU_427	bOTU_505	0.640984	8.35738e-06	8.35738e-06
bOTU_427	bOTU_190	0.611907	2.7235e-05	2.7235e-05
bOTU_312	bOTU_32	0.614437	2.46893e-05	2.46893e-05
bOTU_312	bOTU_209	0.609741	2.96019e-05	2.96019e-05
bOTU_312	bOTU_413	0.601395	4.05822e-05	4.05822e-05
bOTU_312	bOTU_77	0.709754	2.92586e-07	2.92586e-07
bOTU_312	bOTU_612	0.610895	2.83189e-05	2.83189e-05
bOTU_3404	bOTU_566	0.600487	4.19772e-05	4.19772e-05
bOTU_3404	bOTU_181	0.61147	2.76985e-05	2.76985e-05
bOTU_3404	bOTU_434	0.706899	3.4262e-07	3.4262e-07
bOTU_3404	bOTU_77	0.686243	1.01856e-06	1.01856e-06
bOTU_2035	bOTU_1070	0.615604	2.35902e-05	2.35902e-05
bOTU_315	bOTU_153	0.614215	2.49041e-05	2.49041e-05
bOTU_418	bOTU_77	0.638183	9.41454e-06	9.41454e-06
bOTU_387	bOTU_566	0.662372	3.23062e-06	3.23062e-06
bOTU_387	bOTU_824	0.640079	8.68631e-06	8.68631e-06
bOTU_579	bOTU_260	0.630285	1.30899e-05	1.30899e-05
bOTU_587	bOTU_526	0.702892	4.26298e-07	4.26298e-07
bOTU_587	bOTU_260	0.63011	1.31843e-05	1.31843e-05
bOTU_587	bOTU_532	0.673958	1.86927e-06	1.86927e-06
bOTU_587	bOTU_4958	0.698665	5.34759e-07	5.34759e-07
bOTU_587	bOTU_612	0.714989	2.17955e-07	2.17955e-07
bOTU_587	bOTU_312	0.669075	2.36093e-06	2.36093e-06
bOTU_2787	bOTU_77	0.606588	3.33837e-05	3.33837e-05
bOTU_2787	bOTU_8801	0.639961	8.73014e-06	8.73014e-06
bOTU_223	bOTU_907	0.609619	2.97405e-05	2.97405e-05
bOTU_223	bOTU_427	0.628901	1.3855e-05	1.3855e-05
bOTU_4380	bOTU_526	0.651393	5.31115e-06	5.31115e-06
bOTU_8348	bOTU_612	0.619227	2.0455e-05	2.0455e-05
bOTU_88	bOTU_136	0.618498	2.10533e-05	2.10533e-05
bOTU_944	bOTU_260	0.662024	3.28303e-06	3.28303e-06
bOTU_944	bOTU_587	0.616889	2.24312e-05	2.24312e-05
bOTU_33	bOTU_566	0.857787	1.54454e-12	1.54454e-12
bOTU_33	bOTU_120	0.623111	1.75209e-05	1.75209e-05
bOTU_33	bOTU_209	0.740004	4.85536e-08	4.85536e-08
bOTU_33	bOTU_181	0.642187	7.9377e-06	7.9377e-06
bOTU_33	bOTU_24	0.63813	9.43557e-06	9.43557e-06
bOTU_33	bOTU_49	0.679429	1.43147e-06	1.43147e-06
bOTU_33	bOTU_219	0.656258	4.27169e-06	4.27169e-06
bOTU_33	bOTU_94	0.67215	2.03916e-06	2.03916e-06
bOTU_33	bOTU_77	0.743734	3.82503e-08	3.82503e-08
bOTU_33	bOTU_326	0.600687	4.16662e-05	4.16662e-05
bOTU_33	bOTU_427	0.630674	1.28818e-05	1.28818e-05
bOTU_33	bOTU_312	0.651756	5.22632e-06	5.22632e-06
bOTU_33	bOTU_3404	0.648626	6.00144e-06	6.00144e-06
bOTU_33	bOTU_223	0.630438	1.30078e-05	1.30078e-05
bOTU_33	bOTU_88	0.603306	3.77836e-05	3.77836e-05
bOTU_8315	bOTU_40	0.602046	3.96084e-05	3.96084e-05
bOTU_8315	bOTU_3828	0.645779	6.79658e-06	6.79658e-06
bOTU_8315	bOTU_944	0.646332	6.63484e-06	6.63484e-06
bOTU_277	bOTU_77	0.610783	2.84406e-05	2.84406e-05
bOTU_277	bOTU_870	0.639572	8.87566e-06	8.87566e-06
bOTU_843	bOTU_827	0.611039	2.81624e-05	2.81624e-05
bOTU_146	bOTU_566	0.671071	2.14713e-06	2.14713e-06
bOTU_146	bOTU_209	0.694812	6.55288e-07	6.55288e-07
bOTU_146	bOTU_49	0.601646	4.02044e-05	4.02044e-05
bOTU_146	bOTU_235	0.622795	1.77441e-05	1.77441e-05
bOTU_146	bOTU_77	0.623686	1.7121e-05	1.7121e-05
bOTU_146	bOTU_223	0.632574	1.19085e-05	1.19085e-05
bOTU_146	bOTU_33	0.612002	2.71347e-05	2.71347e-05
bOTU_1601	bOTU_526	0.639783	8.79646e-06	8.79646e-06
bOTU_1601	bOTU_235	0.60567	3.45656e-05	3.45656e-05
bOTU_1601	bOTU_612	0.632321	1.20342e-05	1.20342e-05
bOTU_1601	bOTU_587	0.802404	4.78574e-10	4.78574e-10
bOTU_1601	bOTU_4380	0.602386	3.91074e-05	3.91074e-05
bOTU_763	bOTU_5917	0.61856	2.10024e-05	2.10024e-05
bOTU_329	bOTU_49	0.62883	1.38953e-05	1.38953e-05
bOTU_329	bOTU_260	0.642354	7.88098e-06	7.88098e-06
bOTU_329	bOTU_1070	0.609529	2.98436e-05	2.98436e-05
bOTU_329	bOTU_136	0.631346	1.25294e-05	1.25294e-05
bOTU_329	bOTU_2035	0.647253	6.37351e-06	6.37351e-06
bOTU_329	bOTU_387	0.613439	2.56665e-05	2.56665e-05
bOTU_329	bOTU_33	0.637435	9.71677e-06	9.71677e-06
bOTU_256	bOTU_408	0.616456	2.28155e-05	2.28155e-05
bOTU_256	bOTU_235	0.660561	3.51156e-06	3.51156e-06
bOTU_256	bOTU_47	0.61523	2.39372e-05	2.39372e-05
bOTU_213	bOTU_1390	0.600287	4.22905e-05	4.22905e-05
bOTU_213	bOTU_326	0.664438	2.93549e-06	2.93549e-06
bOTU_213	bOTU_33	0.628873	1.38712e-05	1.38712e-05
bOTU_213	bOTU_6470	0.611602	2.75572e-05	2.75572e-05
bOTU_269	bOTU_67	0.618792	2.08104e-05	2.08104e-05
bOTU_269	bOTU_566	0.646098	6.7028e-06	6.7028e-06
bOTU_269	bOTU_77	0.608644	3.08711e-05	3.08711e-05
bOTU_269	bOTU_758	0.613783	2.53252e-05	2.53252e-05
bOTU_269	bOTU_223	0.629543	1.34952e-05	1.34952e-05
bOTU_269	bOTU_33	0.620389	1.95336e-05	1.95336e-05
bOTU_770	bOTU_785	0.633103	1.16499e-05	1.16499e-05
bOTU_1470	bOTU_427	0.633142	1.16308e-05	1.16308e-05
bOTU_1225	bOTU_1495	0.613489	2.5617e-05	2.5617e-05
bOTU_1449	bOTU_1336	0.682988	1.19974e-06	1.19974e-06
bOTU_645	bOTU_241	0.686185	1.02157e-06	1.02157e-06
bOTU_861	bOTU_415	0.785543	1.93464e-09	1.93464e-09
bOTU_861	bOTU_532	0.601305	4.07183e-05	4.07183e-05
bOTU_861	bOTU_4524	0.62399	1.69126e-05	1.69126e-05
bOTU_2088	bOTU_2623	0.612876	2.62327e-05	2.62327e-05
bOTU_2088	bOTU_1389	0.7324	7.79895e-08	7.79895e-08
bOTU_2088	bOTU_532	0.632136	1.21268e-05	1.21268e-05
bOTU_2088	bOTU_861	0.710727	2.77143e-07	2.77143e-07
bOTU_2772	bOTU_241	0.6797	1.4125e-06	1.4125e-06
bOTU_2772	bOTU_2623	0.67669	1.63722e-06	1.63722e-06
bOTU_2772	bOTU_1336	0.709949	2.89422e-07	2.89422e-07
bOTU_2772	bOTU_1449	0.636416	1.01431e-05	1.01431e-05
bOTU_2772	bOTU_2088	0.609001	3.04527e-05	3.04527e-05
bOTU_1933	bOTU_225	0.604415	3.62415e-05	3.62415e-05
bOTU_187	bOTU_1550	0.6556	4.40035e-06	4.40035e-06
bOTU_847	bOTU_187	0.748087	2.88091e-08	2.88091e-08
bOTU_3734	bOTU_3151	0.603848	3.70224e-05	3.70224e-05
bOTU_499	bOTU_181	0.603072	3.81162e-05	3.81162e-05
bOTU_499	bOTU_1070	0.633627	1.13986e-05	1.13986e-05
bOTU_499	bOTU_269	0.648605	6.00693e-06	6.00693e-06
bOTU_2416	bOTU_1723	0.700892	4.74783e-07	4.74783e-07
bOTU_2416	bOTU_2623	0.605152	3.52487e-05	3.52487e-05
bOTU_2416	bOTU_1336	0.640309	8.60151e-06	8.60151e-06
bOTU_2416	bOTU_1550	0.659218	3.73437e-06	3.73437e-06
bOTU_2416	bOTU_1449	0.718971	1.73463e-07	1.73463e-07
bOTU_2416	bOTU_2772	0.740364	4.74572e-08	4.74572e-08
bOTU_2416	bOTU_1497	0.613881	2.52293e-05	2.52293e-05
bOTU_2416	bOTU_187	0.620751	1.92545e-05	1.92545e-05
bOTU_2416	bOTU_847	0.631738	1.23284e-05	1.23284e-05
bOTU_1013	bOTU_415	0.601489	4.04405e-05	4.04405e-05
bOTU_1013	bOTU_847	0.60784	3.18323e-05	3.18323e-05
bOTU_648	bOTU_966	0.608952	3.05093e-05	3.05093e-05
bOTU_648	bOTU_612	0.610371	2.88949e-05	2.88949e-05
bOTU_2878	bOTU_2623	0.658223	3.90763e-06	3.90763e-06
bOTU_1163	bOTU_415	0.718991	1.7327e-07	1.7327e-07
bOTU_1163	bOTU_861	0.623238	1.74317e-05	1.74317e-05
bOTU_236	bOTU_1987	0.649958	5.65942e-06	5.65942e-06
bOTU_895	bOTU_176	0.64512	6.99383e-06	6.99383e-06
bOTU_939	bOTU_434	0.605222	3.5155e-05	3.5155e-05
bOTU_1846	bOTU_187	0.616621	2.26684e-05	2.26684e-05
bOTU_8099	bOTU_40	0.642154	7.94873e-06	7.94873e-06
bOTU_3011	bOTU_7557	0.638042	9.47092e-06	9.47092e-06
bOTU_967	bOTU_824	0.618434	2.1107e-05	2.1107e-05
bOTU_1750	bOTU_6147	0.678551	1.4947e-06	1.4947e-06
bOTU_82	bOTU_40	0.776205	3.97951e-09	3.97951e-09
bOTU_82	bOTU_32	0.648107	6.13954e-06	6.13954e-06
bOTU_82	bOTU_6147	0.60282	3.84788e-05	3.84788e-05
bOTU_82	bOTU_260	0.602568	3.88425e-05	3.88425e-05
bOTU_82	bOTU_536	0.605155	3.52442e-05	3.52442e-05
bOTU_950	bOTU_526	0.633482	1.14675e-05	1.14675e-05
bOTU_950	bOTU_961	0.632254	1.20677e-05	1.20677e-05
bOTU_950	bOTU_587	0.618685	2.08987e-05	2.08987e-05
bOTU_950	bOTU_1268	0.634368	1.10518e-05	1.10518e-05
bOTU_950	bOTU_187	0.606855	3.3048e-05	3.3048e-05
bOTU_950	bOTU_847	0.640666	8.47139e-06	8.47139e-06
bOTU_1793	bOTU_3734	0.637946	9.50925e-06	9.50925e-06
bOTU_1682	bOTU_847	0.655714	4.3779e-06	4.3779e-06
bOTU_957	bOTU_172	0.605737	3.44776e-05	3.44776e-05
bOTU_957	bOTU_526	0.614281	2.48393e-05	2.48393e-05
bOTU_957	bOTU_1336	0.628662	1.39911e-05	1.39911e-05
bOTU_957	bOTU_944	0.62722	1.48393e-05	1.48393e-05
bOTU_957	bOTU_1449	0.608714	3.07883e-05	3.07883e-05
bOTU_957	bOTU_2772	0.648823	5.94976e-06	5.94976e-06
bOTU_957	bOTU_187	0.669637	2.29885e-06	2.29885e-06
bOTU_957	bOTU_847	0.689788	8.50215e-07	8.50215e-07
bOTU_957	bOTU_2416	0.625959	1.56197e-05	1.56197e-05
bOTU_957	bOTU_950	0.612299	2.68256e-05	2.68256e-05
bOTU_957	bOTU_1682	0.687748	9.43671e-07	9.43671e-07
bOTU_14	bOTU_67	0.636416	1.01431e-05	1.01431e-05
bOTU_14	bOTU_566	0.678347	1.50976e-06	1.50976e-06
bOTU_14	bOTU_209	0.600706	4.16373e-05	4.16373e-05
bOTU_14	bOTU_24	0.752842	2.09977e-08	2.09977e-08
bOTU_14	bOTU_94	0.745356	3.44381e-08	3.44381e-08
bOTU_14	bOTU_47	0.618144	2.13494e-05	2.13494e-05
bOTU_50	bOTU_47	0.602009	3.96625e-05	3.96625e-05
bOTU_323	bOTU_213	0.618599	2.09694e-05	2.09694e-05
bOTU_323	bOTU_770	0.611184	2.80049e-05	2.80049e-05
bOTU_218	bOTU_312	0.60812	3.14946e-05	3.14946e-05
bOTU_218	bOTU_587	0.600681	4.16751e-05	4.16751e-05
bOTU_218	bOTU_223	0.679105	1.45454e-06	1.45454e-06
bOTU_218	bOTU_33	0.661781	3.32e-06	3.32e-06
bOTU_218	bOTU_146	0.62872	1.39579e-05	1.39579e-05
bOTU_218	bOTU_593	0.608093	3.15266e-05	3.15266e-05
bOTU_7156	bOTU_712	0.673465	1.91422e-06	1.91422e-06
bOTU_5808	bOTU_948	0.652612	5.03095e-06	5.03095e-06
bOTU_5808	bOTU_24	0.611036	2.81657e-05	2.81657e-05
bOTU_5808	bOTU_49	0.635733	1.04382e-05	1.04382e-05
bOTU_5808	bOTU_235	0.663511	3.06471e-06	3.06471e-06
bOTU_5808	bOTU_223	0.637685	9.61496e-06	9.61496e-06
bOTU_43	bOTU_67	0.611993	2.71443e-05	2.71443e-05
bOTU_43	bOTU_566	0.770012	6.3017e-09	6.3017e-09
bOTU_43	bOTU_209	0.685082	1.08006e-06	1.08006e-06
bOTU_43	bOTU_1390	0.625188	1.61145e-05	1.61145e-05
bOTU_43	bOTU_24	0.663972	2.99973e-06	2.99973e-06
bOTU_43	bOTU_165	0.670804	2.17469e-06	2.17469e-06
bOTU_43	bOTU_77	0.847521	5.28511e-12	5.28511e-12
bOTU_43	bOTU_312	0.639294	8.98124e-06	8.98124e-06
bOTU_43	bOTU_3404	0.630449	1.30015e-05	1.30015e-05
bOTU_43	bOTU_418	0.689463	8.64515e-07	8.64515e-07
bOTU_43	bOTU_223	0.62861	1.40208e-05	1.40208e-05
bOTU_43	bOTU_33	0.717636	1.87345e-07	1.87345e-07
bOTU_43	bOTU_277	0.716371	2.01442e-07	2.01442e-07
bOTU_43	bOTU_146	0.692604	7.35245e-07	7.35245e-07
bOTU_43	bOTU_213	0.662079	3.27468e-06	3.27468e-06
bOTU_43	bOTU_269	0.644311	7.24335e-06	7.24335e-06
bOTU_43	bOTU_14	0.66673	2.63715e-06	2.63715e-06
bOTU_43	bOTU_323	0.604036	3.67613e-05	3.67613e-05
bOTU_43	bOTU_218	0.69694	5.85935e-07	5.85935e-07
bOTU_43	bOTU_5808	0.612322	2.68014e-05	2.68014e-05
bOTU_25	bOTU_260	0.683536	1.16731e-06	1.16731e-06
bOTU_25	bOTU_77	0.640329	8.59406e-06	8.59406e-06
bOTU_25	bOTU_312	0.631953	1.2219e-05	1.2219e-05
bOTU_25	bOTU_587	0.684056	1.13723e-06	1.13723e-06
bOTU_25	bOTU_944	0.600955	4.1252e-05	4.1252e-05
bOTU_25	bOTU_33	0.64903	5.89563e-06	5.89563e-06
bOTU_25	bOTU_329	0.612985	2.61223e-05	2.61223e-05
bOTU_25	bOTU_43	0.665129	2.84231e-06	2.84231e-06
bOTU_730	bOTU_1793	0.651648	5.25132e-06	5.25132e-06
bOTU_1900	bOTU_2303	0.621578	1.86296e-05	1.86296e-05
bOTU_476	bOTU_47	0.674667	1.80633e-06	1.80633e-06
bOTU_476	bOTU_3404	0.637206	9.81116e-06	9.81116e-06
bOTU_476	bOTU_50	0.668871	2.38391e-06	2.38391e-06
bOTU_90	bOTU_67	0.656922	4.1453e-06	4.1453e-06
bOTU_90	bOTU_566	0.602429	3.9045e-05	3.9045e-05
bOTU_90	bOTU_120	0.726265	1.1302e-07	1.1302e-07
bOTU_90	bOTU_209	0.610674	2.85599e-05	2.85599e-05
bOTU_90	bOTU_49	0.653624	4.80867e-06	4.80867e-06
bOTU_90	bOTU_94	0.607189	3.26313e-05	3.26313e-05
bOTU_90	bOTU_77	0.736616	6.00876e-08	6.00876e-08
bOTU_90	bOTU_312	0.693297	7.09214e-07	7.09214e-07
bOTU_90	bOTU_33	0.634997	1.0765e-05	1.0765e-05
bOTU_90	bOTU_277	0.645191	6.97244e-06	6.97244e-06
bOTU_90	bOTU_146	0.749237	2.67047e-08	2.67047e-08
bOTU_90	bOTU_329	0.669804	2.28071e-06	2.28071e-06
bOTU_90	bOTU_14	0.703823	4.05322e-07	4.05322e-07
bOTU_90	bOTU_43	0.751802	2.25146e-08	2.25146e-08
bOTU_17	bOTU_77	0.620291	1.96094e-05	1.96094e-05
bOTU_17	bOTU_223	0.631479	1.24607e-05	1.24607e-05
bOTU_17	bOTU_277	0.631725	1.23349e-05	1.23349e-05
bOTU_17	bOTU_269	0.63509	1.07234e-05	1.07234e-05
bOTU_17	bOTU_218	0.627632	1.45925e-05	1.45925e-05
bOTU_17	bOTU_7156	0.600011	4.27261e-05	4.27261e-05
bOTU_17	bOTU_43	0.70087	4.7535e-07	4.7535e-07
bOTU_17	bOTU_98	0.652577	5.03883e-06	5.03883e-06
bOTU_17	bOTU_90	0.686124	1.02472e-06	1.02472e-06
bOTU_12	bOTU_566	0.742785	4.06596e-08	4.06596e-08
bOTU_12	bOTU_209	0.660497	3.52195e-06	3.52195e-06
bOTU_12	bOTU_1390	0.607774	3.19125e-05	3.19125e-05
bOTU_12	bOTU_948	0.604038	3.67584e-05	3.67584e-05
bOTU_12	bOTU_24	0.743066	3.99307e-08	3.99307e-08
bOTU_12	bOTU_49	0.600891	4.13504e-05	4.13504e-05
bOTU_12	bOTU_94	0.711427	2.66488e-07	2.66488e-07
bOTU_12	bOTU_165	0.687663	9.47767e-07	9.47767e-07
bOTU_12	bOTU_77	0.761275	1.17726e-08	1.17726e-08
bOTU_12	bOTU_312	0.63273	1.18319e-05	1.18319e-05
bOTU_12	bOTU_223	0.632902	1.17477e-05	1.17477e-05
bOTU_12	bOTU_33	0.770725	5.9814e-09	5.9814e-09
bOTU_12	bOTU_277	0.607007	3.28576e-05	3.28576e-05
bOTU_12	bOTU_146	0.616806	2.25041e-05	2.25041e-05
bOTU_12	bOTU_329	0.613709	2.5399e-05	2.5399e-05
bOTU_12	bOTU_213	0.618799	2.08047e-05	2.08047e-05
bOTU_12	bOTU_14	0.617118	2.22298e-05	2.22298e-05
bOTU_12	bOTU_218	0.651988	5.1727e-06	5.1727e-06
bOTU_12	bOTU_5808	0.753828	1.9647e-08	1.9647e-08
bOTU_12	bOTU_43	0.828323	4.21401e-11	4.21401e-11
bOTU_12	bOTU_25	0.645838	6.77914e-06	6.77914e-06
bOTU_12	bOTU_548	0.620916	1.91281e-05	1.91281e-05
bOTU_12	bOTU_90	0.654849	4.5517e-06	4.5517e-06
bOTU_12	bOTU_17	0.690361	8.25548e-07	8.25548e-07
bOTU_55	bOTU_566	0.613533	2.55728e-05	2.55728e-05
bOTU_55	bOTU_77	0.671405	2.11319e-06	2.11319e-06
bOTU_55	bOTU_459	0.61824	2.12693e-05	2.12693e-05
bOTU_55	bOTU_312	0.600876	4.13734e-05	4.13734e-05
bOTU_55	bOTU_3404	0.61155	2.76132e-05	2.76132e-05
bOTU_55	bOTU_223	0.651414	5.30625e-06	5.30625e-06
bOTU_55	bOTU_33	0.678459	1.50145e-06	1.50145e-06
bOTU_55	bOTU_269	0.670161	2.24228e-06	2.24228e-06
bOTU_55	bOTU_14	0.604595	3.59961e-05	3.59961e-05
bOTU_55	bOTU_7156	0.642385	7.87029e-06	7.87029e-06
bOTU_55	bOTU_43	0.667766	2.5116e-06	2.5116e-06
bOTU_55	bOTU_90	0.66673	2.63714e-06	2.63714e-06
bOTU_55	bOTU_17	0.64696	6.45564e-06	6.45564e-06
bOTU_55	bOTU_12	0.646383	6.62015e-06	6.62015e-06
bOTU_205	bOTU_277	0.601809	3.99597e-05	3.99597e-05
bOTU_205	bOTU_43	0.639032	9.08183e-06	9.08183e-06
bOTU_205	bOTU_12	0.682126	1.25244e-06	1.25244e-06
bOTU_2237	bOTU_1335	0.601038	4.1126e-05	4.1126e-05
bOTU_2237	bOTU_1449	0.624005	1.69023e-05	1.69023e-05
bOTU_2237	bOTU_2772	0.625895	1.56599e-05	1.56599e-05
bOTU_2237	bOTU_2416	0.671657	2.08783e-06	2.08783e-06
bOTU_2290	bOTU_566	0.606863	3.30375e-05	3.30375e-05
bOTU_2290	bOTU_181	0.747237	3.04609e-08	3.04609e-08
bOTU_2290	bOTU_94	0.600518	4.19292e-05	4.19292e-05
bOTU_2290	bOTU_1070	0.615298	2.38738e-05	2.38738e-05
bOTU_2290	bOTU_223	0.645135	6.98926e-06	6.98926e-06
bOTU_2290	bOTU_499	0.665881	2.74414e-06	2.74414e-06
bOTU_2290	bOTU_957	0.621104	1.89854e-05	1.89854e-05
bOTU_2290	bOTU_14	0.694945	6.50756e-07	6.50756e-07
bOTU_2290	bOTU_218	0.635647	1.04759e-05	1.04759e-05
bOTU_185	bOTU_587	0.673616	1.90036e-06	1.90036e-06
bOTU_185	bOTU_944	0.636508	1.01041e-05	1.01041e-05
bOTU_185	bOTU_187	0.707337	3.34469e-07	3.34469e-07
bOTU_185	bOTU_1846	0.621362	1.87909e-05	1.87909e-05
bOTU_185	bOTU_957	0.619009	2.06321e-05	2.06321e-05
bOTU_185	bOTU_2290	0.652651	5.02224e-06	5.02224e-06
bOTU_4312	bOTU_957	0.604626	3.59547e-05	3.59547e-05
bOTU_4312	bOTU_218	0.613938	2.51739e-05	2.51739e-05
bOTU_4312	bOTU_2290	0.613526	2.55793e-05	2.55793e-05
bOTU_1683	bOTU_526	0.713795	2.33227e-07	2.33227e-07
bOTU_1683	bOTU_587	0.609645	2.97109e-05	2.97109e-05
bOTU_1683	bOTU_944	0.658221	3.90799e-06	3.90799e-06
bOTU_1683	bOTU_187	0.634481	1.09999e-05	1.09999e-05
bOTU_1683	bOTU_2290	0.635357	1.0604e-05	1.0604e-05
bOTU_1683	bOTU_185	0.640101	8.67826e-06	8.67826e-06
bOTU_1972	bOTU_181	0.601174	4.09177e-05	4.09177e-05
bOTU_1972	bOTU_2290	0.649547	5.76294e-06	5.76294e-06
bOTU_1972	bOTU_4312	0.657986	3.94993e-06	3.94993e-06
bOTU_940	bOTU_187	0.64506	7.01213e-06	7.01213e-06
bOTU_1060	bOTU_269	0.600404	4.21071e-05	4.21071e-05
bOTU_622	bOTU_40	0.601195	4.08861e-05	4.08861e-05
bOTU_622	bOTU_82	0.697235	5.7687e-07	5.7687e-07
bOTU_943	bOTU_236	0.62604	1.55682e-05	1.55682e-05
bOTU_1658	bOTU_77	0.652124	5.14155e-06	5.14155e-06
bOTU_1658	bOTU_3404	0.652407	5.07701e-06	5.07701e-06
bOTU_1658	bOTU_33	0.607382	3.23927e-05	3.23927e-05
bOTU_3234	bOTU_940	0.683191	1.18762e-06	1.18762e-06
bOTU_872	bOTU_566	0.726322	1.12635e-07	1.12635e-07
bOTU_872	bOTU_209	0.715364	2.1336e-07	2.1336e-07
bOTU_872	bOTU_379	0.719108	1.72096e-07	1.72096e-07
bOTU_872	bOTU_49	0.612674	2.64393e-05	2.64393e-05
bOTU_872	bOTU_94	0.630805	1.28123e-05	1.28123e-05
bOTU_872	bOTU_47	0.609126	3.0308e-05	3.0308e-05
bOTU_872	bOTU_796	0.603968	3.68556e-05	3.68556e-05
bOTU_872	bOTU_312	0.611646	2.75105e-05	2.75105e-05
bOTU_872	bOTU_387	0.602769	3.85523e-05	3.85523e-05
bOTU_872	bOTU_223	0.695769	6.23227e-07	6.23227e-07
bOTU_872	bOTU_33	0.729474	9.32021e-08	9.32021e-08
bOTU_872	bOTU_146	0.713964	2.31016e-07	2.31016e-07
bOTU_872	bOTU_329	0.621607	1.86082e-05	1.86082e-05
bOTU_872	bOTU_323	0.650029	5.6417e-06	5.6417e-06
bOTU_872	bOTU_218	0.81445	1.62139e-10	1.62139e-10
bOTU_872	bOTU_43	0.637672	9.62023e-06	9.62023e-06
bOTU_872	bOTU_12	0.652954	4.95483e-06	4.95483e-06
bOTU_872	bOTU_2290	0.684153	1.13176e-06	1.13176e-06
bOTU_872	bOTU_4312	0.605733	3.44834e-05	3.44834e-05
bOTU_340	bOTU_566	0.620159	1.97126e-05	1.97126e-05
bOTU_340	bOTU_181	0.624272	1.67214e-05	1.67214e-05
bOTU_340	bOTU_33	0.625713	1.5776e-05	1.5776e-05
bOTU_340	bOTU_43	0.631597	1.24004e-05	1.24004e-05
bOTU_340	bOTU_12	0.609206	3.02147e-05	3.02147e-05
bOTU_340	bOTU_55	0.654234	4.67909e-06	4.67909e-06
bOTU_42	bOTU_32	0.730773	8.61387e-08	8.61387e-08
bOTU_333	bOTU_77	0.663268	3.09942e-06	3.09942e-06
bOTU_333	bOTU_277	0.603778	3.71195e-05	3.71195e-05
bOTU_333	bOTU_43	0.611899	2.72434e-05	2.72434e-05
bOTU_403	bOTU_3035	0.659331	3.71502e-06	3.71502e-06
bOTU_1468	bOTU_1801	0.602269	3.92789e-05	3.92789e-05
bOTU_257	bOTU_87	0.600266	4.23235e-05	4.23235e-05
bOTU_257	bOTU_670	0.643018	7.65886e-06	7.65886e-06
bOTU_257	bOTU_277	0.623322	1.73728e-05	1.73728e-05
bOTU_5048	bOTU_407	0.606313	3.37338e-05	3.37338e-05
bOTU_5048	bOTU_365	0.603477	3.75415e-05	3.75415e-05
bOTU_496	bOTU_32	0.644621	7.1468e-06	7.1468e-06
bOTU_496	bOTU_3151	0.701055	4.70651e-07	4.70651e-07
bOTU_496	bOTU_3035	0.629838	1.33325e-05	1.33325e-05
bOTU_496	bOTU_77	0.676563	1.64743e-06	1.64743e-06
bOTU_496	bOTU_277	0.653698	4.79275e-06	4.79275e-06
bOTU_496	bOTU_218	0.637843	9.55078e-06	9.55078e-06
bOTU_496	bOTU_7156	0.646048	6.71761e-06	6.71761e-06
bOTU_496	bOTU_43	0.682865	1.20712e-06	1.20712e-06
bOTU_496	bOTU_5048	0.637625	9.63922e-06	9.63922e-06
bOTU_2639	bOTU_1793	0.607622	3.20975e-05	3.20975e-05
bOTU_5788	bOTU_298	0.603719	3.72016e-05	3.72016e-05
bOTU_5788	bOTU_190	0.604253	3.64625e-05	3.64625e-05
bOTU_5788	bOTU_1532	0.781453	2.66485e-09	2.66485e-09
bOTU_5788	bOTU_670	0.651903	5.19225e-06	5.19225e-06
bOTU_5788	bOTU_257	0.66485	2.87958e-06	2.87958e-06
bOTU_5258	bOTU_7557	0.617983	2.14859e-05	2.14859e-05
bOTU_5258	bOTU_246	0.64387	7.3828e-06	7.3828e-06
bOTU_299	bOTU_132	0.639293	8.98183e-06	8.98183e-06
bOTU_299	bOTU_70	0.655845	4.35206e-06	4.35206e-06
bOTU_299	bOTU_32	0.704385	3.93126e-07	3.93126e-07
bOTU_299	bOTU_496	0.634946	1.07882e-05	1.07882e-05
bOTU_958	bOTU_209	0.647947	6.18292e-06	6.18292e-06
bOTU_76	bOTU_6147	0.609681	2.967e-05	2.967e-05
bOTU_76	bOTU_966	0.692285	7.475e-07	7.475e-07
bOTU_76	bOTU_2623	0.606279	3.37775e-05	3.37775e-05
bOTU_76	bOTU_532	0.601715	4.01014e-05	4.01014e-05
bOTU_76	bOTU_612	0.625185	1.61164e-05	1.61164e-05
bOTU_76	bOTU_944	0.631892	1.22499e-05	1.22499e-05
bOTU_76	bOTU_8315	0.651786	5.21926e-06	5.21926e-06
bOTU_76	bOTU_2772	0.681917	1.26557e-06	1.26557e-06
bOTU_76	bOTU_1750	0.690975	7.99854e-07	7.99854e-07
bOTU_76	bOTU_82	0.602572	3.88366e-05	3.88366e-05
bOTU_123	bOTU_3151	0.630117	1.31806e-05	1.31806e-05
bOTU_123	bOTU_730	0.630796	1.28173e-05	1.28173e-05
bOTU_446	bOTU_226	0.663123	3.12029e-06	3.12029e-06
bOTU_446	bOTU_3151	0.625348	1.60105e-05	1.60105e-05
bOTU_7061	bOTU_90	0.618035	2.1442e-05	2.1442e-05
bOTU_524	bOTU_447	0.685194	1.07398e-06	1.07398e-06
bOTU_303	bOTU_90	0.635656	1.04718e-05	1.04718e-05
bOTU_303	bOTU_252	0.619342	2.03626e-05	2.03626e-05
bOTU_39	bOTU_132	0.612337	2.67865e-05	2.67865e-05
bOTU_39	bOTU_32	0.602022	3.96434e-05	3.96434e-05
bOTU_39	bOTU_612	0.612699	2.64137e-05	2.64137e-05
bOTU_39	bOTU_218	0.621598	1.86149e-05	1.86149e-05
bOTU_39	bOTU_43	0.609929	2.9389e-05	2.9389e-05
bOTU_39	bOTU_238	0.65864	3.8341e-06	3.8341e-06
bOTU_39	bOTU_299	0.61974	2.0043e-05	2.0043e-05
bOTU_2152	bOTU_5530	0.63538	1.05939e-05	1.05939e-05
bOTU_2636	bOTU_38	0.658221	3.90789e-06	3.90789e-06
bOTU_2636	bOTU_566	0.643225	7.59095e-06	7.59095e-06
bOTU_2636	bOTU_209	0.608453	3.10966e-05	3.10966e-05
bOTU_2636	bOTU_1390	0.635288	1.06346e-05	1.06346e-05
bOTU_2636	bOTU_260	0.624717	1.64241e-05	1.64241e-05
bOTU_2636	bOTU_165	0.688443	9.10798e-07	9.10798e-07
bOTU_2636	bOTU_77	0.67248	2.00711e-06	2.00711e-06
bOTU_2636	bOTU_796	0.629281	1.36409e-05	1.36409e-05
bOTU_2636	bOTU_277	0.620253	1.96396e-05	1.96396e-05
bOTU_2636	bOTU_43	0.736659	5.9926e-08	5.9926e-08
bOTU_2636	bOTU_12	0.725213	1.20326e-07	1.20326e-07
bOTU_2636	bOTU_403	0.616332	2.29272e-05	2.29272e-05
bOTU_493	bOTU_258	0.635825	1.03979e-05	1.03979e-05
bOTU_493	bOTU_1497	0.64391	7.37001e-06	7.37001e-06
bOTU_493	bOTU_5048	0.647489	6.30805e-06	6.30805e-06
bOTU_493	bOTU_303	0.606902	3.29882e-05	3.29882e-05
bOTU_127	bOTU_277	0.638088	9.45251e-06	9.45251e-06
bOTU_127	bOTU_7156	0.686121	1.02491e-06	1.02491e-06
bOTU_127	bOTU_43	0.603432	3.76058e-05	3.76058e-05
bOTU_127	bOTU_25	0.623925	1.69567e-05	1.69567e-05
bOTU_127	bOTU_17	0.630907	1.27588e-05	1.27588e-05
bOTU_127	bOTU_496	0.695151	6.43779e-07	6.43779e-07
bOTU_247	bOTU_97	0.694664	6.60405e-07	6.60405e-07
bOTU_7504	bOTU_1933	0.68077	1.33969e-06	1.33969e-06
bOTU_2524	bOTU_711	0.618635	2.094e-05	2.094e-05
bOTU_527	bOTU_1300	0.621758	1.84965e-05	1.84965e-05
bOTU_1136	bOTU_6147	0.621463	1.87154e-05	1.87154e-05
bOTU_1136	bOTU_2623	0.699368	5.15119e-07	5.15119e-07
bOTU_1136	bOTU_2748	0.648461	6.04508e-06	6.04508e-06
bOTU_1136	bOTU_76	0.604836	3.56713e-05	3.56713e-05
bOTU_142	bOTU_277	0.618597	2.09715e-05	2.09715e-05
bOTU_142	bOTU_5048	0.675459	1.73833e-06	1.73833e-06
bOTU_142	bOTU_496	0.635434	1.05699e-05	1.05699e-05
bOTU_142	bOTU_1498	0.610775	2.84496e-05	2.84496e-05
bOTU_142	bOTU_127	0.626547	1.52514e-05	1.52514e-05
bOTU_1170	bOTU_1578	0.652551	5.04466e-06	5.04466e-06
bOTU_1170	bOTU_1449	0.621376	1.87803e-05	1.87803e-05
bOTU_1170	bOTU_533	0.636103	1.02775e-05	1.02775e-05
bOTU_7322	bOTU_1336	0.620541	1.94155e-05	1.94155e-05
bOTU_59	bOTU_2303	0.650955	5.41537e-06	5.41537e-06
bOTU_475	bOTU_7557	0.607937	3.17149e-05	3.17149e-05
bOTU_876	bOTU_620	0.607385	3.23883e-05	3.23883e-05
bOTU_876	bOTU_895	0.633147	1.16286e-05	1.16286e-05
bOTU_1291	bOTU_698	0.639869	8.76444e-06	8.76444e-06
bOTU_1291	bOTU_32	0.622492	1.79609e-05	1.79609e-05
bOTU_1291	bOTU_415	0.695154	6.4365e-07	6.4365e-07
bOTU_1291	bOTU_1189	0.629122	1.37301e-05	1.37301e-05
bOTU_919	bOTU_1348	0.625738	1.57599e-05	1.57599e-05
bOTU_356	bOTU_1009	0.604355	3.63234e-05	3.63234e-05
bOTU_968	bOTU_919	0.601514	4.04024e-05	4.04024e-05
bOTU_968	bOTU_356	0.747182	3.05712e-08	3.05712e-08
bOTU_909	bOTU_1336	0.623222	1.7443e-05	1.7443e-05
bOTU_854	bOTU_2623	0.629166	1.37054e-05	1.37054e-05
bOTU_854	bOTU_2772	0.661656	3.33915e-06	3.33915e-06
bOTU_854	bOTU_648	0.600359	4.2177e-05	4.2177e-05
bOTU_228	bOTU_1449	0.629329	1.36142e-05	1.36142e-05
bOTU_228	bOTU_861	0.600612	4.17826e-05	4.17826e-05
bOTU_228	bOTU_2772	0.622975	1.76168e-05	1.76168e-05
bOTU_228	bOTU_187	0.623908	1.69686e-05	1.69686e-05
bOTU_228	bOTU_2416	0.723782	1.30961e-07	1.30961e-07
bOTU_228	bOTU_957	0.632424	1.19829e-05	1.19829e-05
bOTU_228	bOTU_909	0.674602	1.81199e-06	1.81199e-06
bOTU_228	bOTU_854	0.630927	1.27483e-05	1.27483e-05
bOTU_541	bOTU_226	0.627477	1.46848e-05	1.46848e-05
bOTU_541	bOTU_3151	0.609024	3.04259e-05	3.04259e-05
bOTU_541	bOTU_87	0.616985	2.23464e-05	2.23464e-05
bOTU_168	bOTU_594	0.602659	3.87102e-05	3.87102e-05
bOTU_168	bOTU_745	0.627572	1.46283e-05	1.46283e-05
bOTU_168	bOTU_1278	0.637219	9.80589e-06	9.80589e-06
bOTU_58	bOTU_407	0.709078	3.03779e-07	3.03779e-07
bOTU_58	bOTU_176	0.654559	4.61138e-06	4.61138e-06
bOTU_58	bOTU_1225	0.632504	1.1943e-05	1.1943e-05
bOTU_58	bOTU_446	0.61376	2.53485e-05	2.53485e-05
bOTU_351	bOTU_1225	0.645089	7.00322e-06	7.00322e-06
bOTU_351	bOTU_1933	0.626216	1.54576e-05	1.54576e-05
bOTU_351	bOTU_895	0.673721	1.89078e-06	1.89078e-06
bOTU_351	bOTU_1136	0.723483	1.33293e-07	1.33293e-07
bOTU_624	bOTU_226	0.696883	5.87697e-07	5.87697e-07
bOTU_289	bOTU_196	0.686995	9.80483e-07	9.80483e-07
bOTU_289	bOTU_1495	0.692428	7.41966e-07	7.41966e-07
bOTU_289	bOTU_1225	0.673269	1.93241e-06	1.93241e-06
bOTU_289	bOTU_1278	0.622211	1.81644e-05	1.81644e-05
bOTU_289	bOTU_1170	0.67714	1.60168e-06	1.60168e-06
bOTU_289	bOTU_168	0.635795	1.04109e-05	1.04109e-05
bOTU_2126	bOTU_493	0.606723	3.3213e-05	3.3213e-05
bOTU_2126	bOTU_533	0.646763	6.51148e-06	6.51148e-06
bOTU_2126	bOTU_1170	0.608181	3.14218e-05	3.14218e-05
bOTU_68	bOTU_1495	0.608248	3.13412e-05	3.13412e-05
bOTU_68	bOTU_446	0.759071	1.37251e-08	1.37251e-08
bOTU_68	bOTU_795	0.62418	1.67836e-05	1.67836e-05
bOTU_68	bOTU_1170	0.663603	3.05161e-06	3.05161e-06
bOTU_68	bOTU_879	0.618389	2.11442e-05	2.11442e-05
bOTU_68	bOTU_481	0.62398	1.69197e-05	1.69197e-05
bOTU_68	bOTU_289	0.704669	3.87096e-07	3.87096e-07
bOTU_272	bOTU_289	0.670983	2.15619e-06	2.15619e-06
bOTU_125	bOTU_565	0.640069	8.69001e-06	8.69001e-06
bOTU_151	bOTU_1933	0.658407	3.87504e-06	3.87504e-06
bOTU_151	bOTU_895	0.638157	9.42501e-06	9.42501e-06
bOTU_151	bOTU_351	0.620889	1.91484e-05	1.91484e-05
bOTU_151	bOTU_289	0.605598	3.46597e-05	3.46597e-05
bOTU_64	bOTU_761	0.66875	2.39757e-06	2.39757e-06
bOTU_64	bOTU_1449	0.623941	1.69461e-05	1.69461e-05
bOTU_64	bOTU_168	0.606091	3.40184e-05	3.40184e-05
bOTU_29	bOTU_407	0.607472	3.22813e-05	3.22813e-05
bOTU_29	bOTU_1225	0.651363	5.3183e-06	5.3183e-06
bOTU_29	bOTU_446	0.61093	2.82801e-05	2.82801e-05
bOTU_29	bOTU_1170	0.673982	1.86709e-06	1.86709e-06
bOTU_29	bOTU_58	0.678896	1.46957e-06	1.46957e-06
bOTU_29	bOTU_289	0.740095	4.82745e-08	4.82745e-08
bOTU_29	bOTU_68	0.760902	1.20833e-08	1.20833e-08
bOTU_320	bOTU_1377	0.652179	5.12899e-06	5.12899e-06
bOTU_320	bOTU_289	0.626136	1.55077e-05	1.55077e-05
bOTU_320	bOTU_272	0.619844	1.99611e-05	1.99611e-05
bOTU_320	bOTU_151	0.630973	1.2724e-05	1.2724e-05
bOTU_6	bOTU_3151	0.607262	3.25402e-05	3.25402e-05
bOTU_6	bOTU_1495	0.611867	2.72774e-05	2.72774e-05
bOTU_6	bOTU_1225	0.68454	1.10997e-06	1.10997e-06
bOTU_6	bOTU_1377	0.629603	1.3462e-05	1.3462e-05
bOTU_6	bOTU_1278	0.626082	1.55416e-05	1.55416e-05
bOTU_6	bOTU_546	0.634346	1.1062e-05	1.1062e-05
bOTU_6	bOTU_5048	0.616289	2.2966e-05	2.2966e-05
bOTU_6	bOTU_446	0.658711	3.82161e-06	3.82161e-06
bOTU_6	bOTU_1170	0.663781	3.02649e-06	3.02649e-06
bOTU_6	bOTU_541	0.670094	2.24943e-06	2.24943e-06
bOTU_6	bOTU_481	0.639794	8.79247e-06	8.79247e-06
bOTU_6	bOTU_2556	0.668484	2.42793e-06	2.42793e-06
bOTU_6	bOTU_58	0.632301	1.20441e-05	1.20441e-05
bOTU_6	bOTU_289	0.766144	8.33782e-09	8.33782e-09
bOTU_6	bOTU_68	0.827386	4.63283e-11	4.63283e-11
bOTU_6	bOTU_151	0.649433	5.79192e-06	5.79192e-06
bOTU_6	bOTU_84	0.600543	4.18902e-05	4.18902e-05
bOTU_6	bOTU_29	0.823253	6.98868e-11	6.98868e-11
bOTU_2349	bOTU_132	0.688981	8.86118e-07	8.86118e-07
bOTU_2349	bOTU_70	0.614997	2.41559e-05	2.41559e-05
bOTU_2349	bOTU_32	0.658377	3.88035e-06	3.88035e-06
bOTU_2349	bOTU_97	0.70195	4.4853e-07	4.4853e-07
bOTU_2349	bOTU_612	0.600535	4.19015e-05	4.19015e-05
bOTU_2349	bOTU_711	0.622351	1.80626e-05	1.80626e-05
bOTU_2349	bOTU_299	0.661105	3.42488e-06	3.42488e-06
bOTU_2349	bOTU_39	0.659428	3.69867e-06	3.69867e-06
bOTU_2349	bOTU_533	0.663846	3.01736e-06	3.01736e-06
bOTU_2349	bOTU_327	0.600201	4.24245e-05	4.24245e-05
bOTU_2349	bOTU_2126	0.628577	1.40401e-05	1.40401e-05
bOTU_2349	bOTU_29	0.681827	1.27121e-06	1.27121e-06
bOTU_383	bOTU_1495	0.638171	9.41918e-06	9.41918e-06
bOTU_383	bOTU_1170	0.693133	7.15315e-07	7.15315e-07
bOTU_383	bOTU_481	0.619241	2.04436e-05	2.04436e-05
bOTU_383	bOTU_289	0.643658	7.45061e-06	7.45061e-06
bOTU_383	bOTU_68	0.672641	1.99167e-06	1.99167e-06
bOTU_383	bOTU_29	0.67792	1.54172e-06	1.54172e-06
bOTU_383	bOTU_6	0.692829	7.26683e-07	7.26683e-07
bOTU_30	bOTU_289	0.685298	1.0684e-06	1.0684e-06
bOTU_30	bOTU_272	0.693422	7.04606e-07	7.04606e-07
bOTU_30	bOTU_151	0.6477	6.25023e-06	6.25023e-06
bOTU_942	bOTU_819	0.61078	2.84441e-05	2.84441e-05
bOTU_581	bOTU_1008	0.600161	4.24886e-05	4.24886e-05
bOTU_199	bOTU_1170	0.609782	2.9556e-05	2.9556e-05
bOTU_199	bOTU_481	0.662675	3.18571e-06	3.18571e-06
bOTU_199	bOTU_68	0.62104	1.90339e-05	1.90339e-05
bOTU_199	bOTU_29	0.612165	2.69647e-05	2.69647e-05
bOTU_199	bOTU_6	0.703278	4.17487e-07	4.17487e-07
bOTU_2129	bOTU_176	0.716157	2.03926e-07	2.03926e-07
bOTU_2129	bOTU_58	0.71178	2.61276e-07	2.61276e-07
bOTU_1063	bOTU_446	0.605372	3.49562e-05	3.49562e-05
bOTU_1063	bOTU_289	0.614614	2.45197e-05	2.45197e-05
bOTU_1063	bOTU_68	0.61946	2.02674e-05	2.02674e-05
bOTU_1063	bOTU_29	0.617582	2.18281e-05	2.18281e-05
bOTU_1063	bOTU_6	0.654854	4.55059e-06	4.55059e-06
bOTU_227	bOTU_3151	0.629636	1.34439e-05	1.34439e-05
bOTU_227	bOTU_231	0.650783	5.45671e-06	5.45671e-06
bOTU_227	bOTU_68	0.663322	3.09172e-06	3.09172e-06
bOTU_227	bOTU_6	0.60646	3.35466e-05	3.35466e-05
bOTU_48	bOTU_1336	0.656976	4.13506e-06	4.13506e-06
bOTU_48	bOTU_30	0.647135	6.40655e-06	6.40655e-06
bOTU_738	bOTU_1933	0.654598	4.6033e-06	4.6033e-06
bOTU_1442	bOTU_876	0.65662	4.20223e-06	4.20223e-06
bOTU_1113	bOTU_1278	0.718249	1.80855e-07	1.80855e-07
bOTU_1113	bOTU_795	0.612793	2.63172e-05	2.63172e-05
bOTU_1113	bOTU_289	0.709305	2.99983e-07	2.99983e-07
bOTU_1113	bOTU_68	0.628254	1.42265e-05	1.42265e-05
bOTU_488	bOTU_2556	0.618288	2.12289e-05	2.12289e-05
bOTU_488	bOTU_289	0.61608	2.31546e-05	2.31546e-05
bOTU_488	bOTU_272	0.692857	7.25638e-07	7.25638e-07
bOTU_488	bOTU_30	0.657296	4.07562e-06	4.07562e-06
bOTU_488	bOTU_227	0.639953	8.73286e-06	8.73286e-06
bOTU_689	bOTU_2556	0.60247	3.89859e-05	3.89859e-05
bOTU_689	bOTU_1414	0.649512	5.77178e-06	5.77178e-06
bOTU_501	bOTU_2129	0.633909	1.12653e-05	1.12653e-05
bOTU_35	bOTU_58	0.608798	3.06899e-05	3.06899e-05
bOTU_35	bOTU_289	0.603422	3.76197e-05	3.76197e-05
bOTU_1090	bOTU_168	0.601963	3.97306e-05	3.97306e-05
bOTU_1090	bOTU_289	0.620123	1.9741e-05	1.9741e-05
bOTU_1090	bOTU_6	0.607281	3.25173e-05	3.25173e-05
bOTU_203	bOTU_172	0.64677	6.50952e-06	6.50952e-06
bOTU_203	bOTU_7557	0.654073	4.71286e-06	4.71286e-06
bOTU_203	bOTU_1225	0.67143	2.11058e-06	2.11058e-06
bOTU_203	bOTU_39	0.613369	2.57358e-05	2.57358e-05
bOTU_203	bOTU_327	0.602825	3.84706e-05	3.84706e-05
bOTU_203	bOTU_475	0.600155	4.24977e-05	4.24977e-05
bOTU_203	bOTU_29	0.698597	5.36683e-07	5.36683e-07
bOTU_203	bOTU_6	0.6626	3.1967e-06	3.1967e-06
bOTU_200	bOTU_417	0.727381	1.05722e-07	1.05722e-07
bOTU_200	bOTU_7322	0.610638	2.85999e-05	2.85999e-05
bOTU_200	bOTU_289	0.635488	1.0546e-05	1.0546e-05
bOTU_200	bOTU_2126	0.619394	2.032e-05	2.032e-05
bOTU_200	bOTU_29	0.703128	4.20886e-07	4.20886e-07
bOTU_200	bOTU_6	0.67741	1.58069e-06	1.58069e-06
bOTU_200	bOTU_30	0.60068	4.1677e-05	4.1677e-05
bOTU_200	bOTU_199	0.61076	2.84657e-05	2.84657e-05
bOTU_200	bOTU_203	0.645059	7.01239e-06	7.01239e-06
bOTU_441	bOTU_1291	0.603245	3.78704e-05	3.78704e-05
bOTU_428	bOTU_1793	0.646186	6.67718e-06	6.67718e-06
bOTU_428	bOTU_327	0.653008	4.94279e-06	4.94279e-06
bOTU_428	bOTU_1291	0.618688	2.08959e-05	2.08959e-05
bOTU_428	bOTU_879	0.662701	3.18182e-06	3.18182e-06
bOTU_428	bOTU_289	0.620255	1.96379e-05	1.96379e-05
bOTU_428	bOTU_68	0.647019	6.43917e-06	6.43917e-06
bOTU_198	bOTU_383	0.608051	3.15773e-05	3.15773e-05
bOTU_92	bOTU_541	0.669737	2.28792e-06	2.28792e-06
bOTU_92	bOTU_6	0.657492	4.03962e-06	4.03962e-06
bOTU_92	bOTU_203	0.681163	1.31385e-06	1.31385e-06
bOTU_7575	bOTU_895	0.628518	1.4074e-05	1.4074e-05
bOTU_7575	bOTU_151	0.708055	3.21478e-07	3.21478e-07
bOTU_384	bOTU_15	0.601615	4.02511e-05	4.02511e-05
bOTU_384	bOTU_1278	0.694029	6.82689e-07	6.82689e-07
bOTU_384	bOTU_546	0.602806	3.8498e-05	3.8498e-05
bOTU_384	bOTU_2524	0.601916	3.98013e-05	3.98013e-05
bOTU_384	bOTU_327	0.664417	2.93835e-06	2.93835e-06
bOTU_384	bOTU_168	0.609878	2.94475e-05	2.94475e-05
bOTU_384	bOTU_2556	0.673214	1.9375e-06	1.9375e-06
bOTU_384	bOTU_58	0.612612	2.65026e-05	2.65026e-05
bOTU_384	bOTU_289	0.692757	7.29398e-07	7.29398e-07
bOTU_384	bOTU_272	0.6377	9.60889e-06	9.60889e-06
bOTU_384	bOTU_29	0.693331	7.07965e-07	7.07965e-07
bOTU_384	bOTU_6	0.725606	1.17549e-07	1.17549e-07
bOTU_384	bOTU_488	0.662201	3.25619e-06	3.25619e-06
bOTU_384	bOTU_92	0.647568	6.28643e-06	6.28643e-06
bOTU_148	bOTU_615	0.662756	3.17383e-06	3.17383e-06
bOTU_148	bOTU_168	0.609588	2.97756e-05	2.97756e-05
bOTU_148	bOTU_64	0.618898	2.0723e-05	2.0723e-05
bOTU_221	bOTU_3151	0.621888	1.84001e-05	1.84001e-05
bOTU_221	bOTU_546	0.603659	3.72856e-05	3.72856e-05
bOTU_221	bOTU_446	0.606503	3.34918e-05	3.34918e-05
bOTU_221	bOTU_68	0.637095	9.85716e-06	9.85716e-06
bOTU_221	bOTU_29	0.629742	1.33851e-05	1.33851e-05
bOTU_221	bOTU_6	0.710088	2.87198e-07	2.87198e-07
bOTU_221	bOTU_199	0.693065	7.17819e-07	7.17819e-07
bOTU_221	bOTU_203	0.721416	1.50483e-07	1.50483e-07
bOTU_221	bOTU_92	0.713589	2.35967e-07	2.35967e-07
bOTU_4615	bOTU_1090	0.669061	2.36246e-06	2.36246e-06
bOTU_19	bOTU_1225	0.641874	8.04471e-06	8.04471e-06
bOTU_19	bOTU_1377	0.608722	3.07795e-05	3.07795e-05
bOTU_19	bOTU_39	0.626086	1.5539e-05	1.5539e-05
bOTU_19	bOTU_289	0.635761	1.04261e-05	1.04261e-05
bOTU_19	bOTU_2126	0.65931	3.71862e-06	3.71862e-06
bOTU_19	bOTU_68	0.64557	6.85864e-06	6.85864e-06
bOTU_19	bOTU_84	0.661235	3.40448e-06	3.40448e-06
bOTU_19	bOTU_6	0.684715	1.10019e-06	1.10019e-06
bOTU_19	bOTU_227	0.605507	3.4778e-05	3.4778e-05
bOTU_19	bOTU_572	0.632286	1.20516e-05	1.20516e-05
bOTU_19	bOTU_1090	0.600667	4.16969e-05	4.16969e-05
bOTU_250	bOTU_1225	0.690896	8.03115e-07	8.03115e-07
bOTU_250	bOTU_327	0.603933	3.69045e-05	3.69045e-05
bOTU_250	bOTU_481	0.716176	2.03695e-07	2.03695e-07
bOTU_250	bOTU_58	0.62971	1.34028e-05	1.34028e-05
bOTU_250	bOTU_203	0.674301	1.83859e-06	1.83859e-06
bOTU_105	bOTU_563	0.62729	1.47971e-05	1.47971e-05
bOTU_105	bOTU_199	0.611128	2.80652e-05	2.80652e-05
bOTU_105	bOTU_200	0.640876	8.39576e-06	8.39576e-06
bOTU_105	bOTU_221	0.648661	5.99223e-06	5.99223e-06
bOTU_45	bOTU_376	0.629686	1.3416e-05	1.3416e-05
bOTU_45	bOTU_289	0.637897	9.52887e-06	9.52887e-06
bOTU_45	bOTU_68	0.612807	2.63029e-05	2.63029e-05
bOTU_45	bOTU_6	0.61903	2.06154e-05	2.06154e-05
bOTU_45	bOTU_203	0.625053	1.62025e-05	1.62025e-05
bOTU_45	bOTU_200	0.629751	1.33801e-05	1.33801e-05
bOTU_1200	bOTU_1495	0.606747	3.31832e-05	3.31832e-05
bOTU_1200	bOTU_1225	0.675774	1.71193e-06	1.71193e-06
bOTU_1200	bOTU_289	0.60159	4.02877e-05	4.02877e-05
bOTU_1200	bOTU_64	0.641321	8.23766e-06	8.23766e-06
bOTU_1200	bOTU_29	0.673915	1.87313e-06	1.87313e-06
bOTU_1200	bOTU_6	0.602316	3.92112e-05	3.92112e-05
bOTU_1200	bOTU_203	0.620171	1.97033e-05	1.97033e-05
bOTU_1200	bOTU_200	0.641198	8.28105e-06	8.28105e-06
bOTU_1200	bOTU_105	0.637995	9.48967e-06	9.48967e-06
bOTU_66	bOTU_1008	0.710404	2.82178e-07	2.82178e-07
bOTU_66	bOTU_446	0.773519	4.86632e-09	4.86632e-09
bOTU_66	bOTU_58	0.706445	3.51275e-07	3.51275e-07
bOTU_66	bOTU_68	0.73395	7.0899e-08	7.0899e-08
bOTU_66	bOTU_29	0.664753	2.89267e-06	2.89267e-06
bOTU_66	bOTU_6	0.685463	1.0595e-06	1.0595e-06
bOTU_66	bOTU_581	0.668172	2.46394e-06	2.46394e-06
bOTU_66	bOTU_1063	0.675316	1.75036e-06	1.75036e-06
bOTU_66	bOTU_227	0.620899	1.91413e-05	1.91413e-05
bOTU_66	bOTU_200	0.605807	3.43861e-05	3.43861e-05
bOTU_66	bOTU_92	0.607193	3.26264e-05	3.26264e-05
bOTU_66	bOTU_221	0.729737	9.17315e-08	9.17315e-08
bOTU_133	bOTU_365	0.648931	5.92146e-06	5.92146e-06
bOTU_293	bOTU_92	0.627116	1.49027e-05	1.49027e-05
bOTU_110	bOTU_446	0.656595	4.20707e-06	4.20707e-06
bOTU_110	bOTU_68	0.606776	3.31468e-05	3.31468e-05
bOTU_110	bOTU_250	0.672023	2.05158e-06	2.05158e-06
bOTU_110	bOTU_66	0.65715	4.10277e-06	4.10277e-06
bOTU_317	bOTU_351	0.653722	4.78752e-06	4.78752e-06
bOTU_317	bOTU_272	0.628327	1.4184e-05	1.4184e-05
bOTU_317	bOTU_151	0.691111	7.94262e-07	7.94262e-07
bOTU_317	bOTU_29	0.632999	1.17001e-05	1.17001e-05
bOTU_317	bOTU_6	0.717871	1.84835e-07	1.84835e-07
bOTU_317	bOTU_200	0.650811	5.44993e-06	5.44993e-06
bOTU_317	bOTU_384	0.63806	9.46344e-06	9.46344e-06
bOTU_22	bOTU_1336	0.743232	3.95072e-08	3.95072e-08
bOTU_22	bOTU_2772	0.677892	1.54382e-06	1.54382e-06
bOTU_22	bOTU_76	0.651432	5.30203e-06	5.30203e-06
bOTU_22	bOTU_1136	0.628884	1.38648e-05	1.38648e-05
bOTU_22	bOTU_854	0.639098	9.05649e-06	9.05649e-06
bOTU_22	bOTU_228	0.612751	2.63607e-05	2.63607e-05
bOTU_22	bOTU_317	0.664908	2.87187e-06	2.87187e-06
bOTU_903	bOTU_92	0.655633	4.39386e-06	4.39386e-06
bOTU_124	bOTU_87	0.634683	1.09072e-05	1.09072e-05
bOTU_124	bOTU_541	0.615817	2.33937e-05	2.33937e-05
bOTU_4994	bOTU_289	0.624835	1.6346e-05	1.6346e-05
bOTU_4994	bOTU_151	0.663001	3.13805e-06	3.13805e-06
bOTU_4994	bOTU_6	0.64525	6.95461e-06	6.95461e-06
bOTU_4994	bOTU_1870	0.675358	1.74683e-06	1.74683e-06
bOTU_4994	bOTU_7575	0.622373	1.80468e-05	1.80468e-05
bOTU_1423	bOTU_327	0.643648	7.45378e-06	7.45378e-06
bOTU_357	bOTU_29	0.62281	1.77338e-05	1.77338e-05
bOTU_357	bOTU_6	0.617655	2.1765e-05	2.1765e-05
bOTU_357	bOTU_48	0.613532	2.55737e-05	2.55737e-05
bOTU_103	bOTU_196	0.600516	4.19316e-05	4.19316e-05
bOTU_103	bOTU_1580	0.603778	3.71198e-05	3.71198e-05
bOTU_103	bOTU_1225	0.613511	2.55949e-05	2.55949e-05
bOTU_103	bOTU_5048	0.623619	1.71668e-05	1.71668e-05
bOTU_103	bOTU_496	0.603539	3.74544e-05	3.74544e-05
bOTU_103	bOTU_289	0.682569	1.22512e-06	1.22512e-06
bOTU_103	bOTU_2126	0.632486	1.19521e-05	1.19521e-05
bOTU_103	bOTU_68	0.685122	1.0779e-06	1.0779e-06
bOTU_103	bOTU_29	0.691023	7.97877e-07	7.97877e-07
bOTU_103	bOTU_6	0.753468	2.01309e-08	2.01309e-08
bOTU_103	bOTU_2349	0.61402	2.50928e-05	2.50928e-05
bOTU_103	bOTU_584	0.679517	1.42534e-06	1.42534e-06
bOTU_103	bOTU_1113	0.609136	3.02955e-05	3.02955e-05
bOTU_103	bOTU_203	0.691769	7.67753e-07	7.67753e-07
bOTU_103	bOTU_19	0.673588	1.9029e-06	1.9029e-06
bOTU_103	bOTU_1451	0.612649	2.64645e-05	2.64645e-05
bOTU_16	bOTU_481	0.606095	3.40138e-05	3.40138e-05
bOTU_16	bOTU_1327	0.670418	2.21507e-06	2.21507e-06
bOTU_16	bOTU_68	0.661842	3.31064e-06	3.31064e-06
bOTU_16	bOTU_151	0.601308	4.07143e-05	4.07143e-05
bOTU_16	bOTU_29	0.643045	7.65004e-06	7.65004e-06
bOTU_16	bOTU_6	0.756574	1.63e-08	1.63e-08
bOTU_16	bOTU_1063	0.628849	1.38848e-05	1.38848e-05
bOTU_16	bOTU_227	0.627892	1.44384e-05	1.44384e-05
bOTU_16	bOTU_221	0.62855	1.40555e-05	1.40555e-05
bOTU_16	bOTU_66	0.632486	1.1952e-05	1.1952e-05
bOTU_16	bOTU_317	0.683478	1.17067e-06	1.17067e-06
bOTU_16	bOTU_103	0.673795	1.88402e-06	1.88402e-06
bOTU_5634	bOTU_2623	0.711073	2.71832e-07	2.71832e-07
bOTU_5634	bOTU_1225	0.63853	9.27732e-06	9.27732e-06
bOTU_5634	bOTU_1136	0.610857	2.83599e-05	2.83599e-05
bOTU_495	bOTU_196	0.644739	7.11034e-06	7.11034e-06
bOTU_495	bOTU_289	0.683663	1.15991e-06	1.15991e-06
bOTU_495	bOTU_2126	0.610004	2.93045e-05	2.93045e-05
bOTU_495	bOTU_6	0.607625	3.20938e-05	3.20938e-05
bOTU_495	bOTU_4994	0.617803	2.16387e-05	2.16387e-05
bOTU_345	bOTU_151	0.705259	3.74836e-07	3.74836e-07
bOTU_345	bOTU_1090	0.610174	2.91147e-05	2.91147e-05
bOTU_345	bOTU_317	0.615042	2.4114e-05	2.4114e-05
bOTU_34	bOTU_58	0.602502	3.89395e-05	3.89395e-05
bOTU_34	bOTU_208	0.613587	2.55195e-05	2.55195e-05
bOTU_34	bOTU_45	0.600576	4.18386e-05	4.18386e-05
bOTU_1424	bOTU_415	0.614941	2.4209e-05	2.4209e-05
bOTU_1424	bOTU_861	0.627819	1.44816e-05	1.44816e-05
bOTU_1424	bOTU_475	0.612209	2.69195e-05	2.69195e-05
bOTU_1424	bOTU_320	0.701014	4.71701e-07	4.71701e-07
bOTU_1424	bOTU_738	0.632503	1.19438e-05	1.19438e-05
bOTU_1424	bOTU_428	0.624267	1.67247e-05	1.67247e-05
bOTU_666	bOTU_226	0.697513	5.68465e-07	5.68465e-07
bOTU_666	bOTU_196	0.605646	3.45966e-05	3.45966e-05
bOTU_666	bOTU_1578	0.626008	1.55884e-05	1.55884e-05
bOTU_666	bOTU_1335	0.615657	2.35406e-05	2.35406e-05
bOTU_666	bOTU_446	0.658376	3.8805e-06	3.8805e-06
bOTU_666	bOTU_1170	0.651144	5.37006e-06	5.37006e-06
bOTU_666	bOTU_58	0.663648	3.04529e-06	3.04529e-06
bOTU_666	bOTU_1327	0.601422	4.05412e-05	4.05412e-05
bOTU_666	bOTU_68	0.661269	3.39927e-06	3.39927e-06
bOTU_666	bOTU_151	0.633787	1.13229e-05	1.13229e-05
bOTU_666	bOTU_29	0.611334	2.78432e-05	2.78432e-05
bOTU_666	bOTU_6	0.645682	6.82535e-06	6.82535e-06
bOTU_666	bOTU_1063	0.600874	4.13771e-05	4.13771e-05
bOTU_666	bOTU_16	0.602406	3.90791e-05	3.90791e-05
bOTU_309	bOTU_1968	0.618009	2.14641e-05	2.14641e-05
bOTU_309	bOTU_6	0.620188	1.96902e-05	1.96902e-05
bOTU_309	bOTU_384	0.635188	1.06796e-05	1.06796e-05
bOTU_309	bOTU_221	0.608217	3.13785e-05	3.13785e-05
bOTU_309	bOTU_250	0.609849	2.94802e-05	2.94802e-05
bOTU_309	bOTU_16	0.609078	3.0363e-05	3.0363e-05
bOTU_833	bOTU_6	0.610802	2.84196e-05	2.84196e-05
bOTU_833	bOTU_1063	0.708265	3.17777e-07	3.17777e-07
bOTU_833	bOTU_200	0.719374	1.69472e-07	1.69472e-07
bOTU_833	bOTU_317	0.649923	5.66819e-06	5.66819e-06
bOTU_833	bOTU_16	0.651999	5.17011e-06	5.17011e-06
bOTU_833	bOTU_139	0.621101	1.89875e-05	1.89875e-05
bOTU_396	bOTU_1495	0.682642	1.22062e-06	1.22062e-06
bOTU_396	bOTU_1336	0.601446	4.05045e-05	4.05045e-05
bOTU_396	bOTU_1278	0.619113	2.05474e-05	2.05474e-05
bOTU_396	bOTU_335	0.616251	2.29995e-05	2.29995e-05
bOTU_396	bOTU_1170	0.651719	5.23481e-06	5.23481e-06
bOTU_396	bOTU_327	0.60189	3.98404e-05	3.98404e-05
bOTU_396	bOTU_168	0.650882	5.4328e-06	5.4328e-06
bOTU_396	bOTU_58	0.601651	4.01966e-05	4.01966e-05
bOTU_396	bOTU_289	0.707019	3.40365e-07	3.40365e-07
bOTU_396	bOTU_68	0.723005	1.37103e-07	1.37103e-07
bOTU_396	bOTU_29	0.803243	4.44891e-10	4.44891e-10
bOTU_396	bOTU_6	0.809203	2.62249e-10	2.62249e-10
bOTU_396	bOTU_383	0.65047	5.53286e-06	5.53286e-06
bOTU_396	bOTU_30	0.606377	3.36526e-05	3.36526e-05
bOTU_396	bOTU_1870	0.65091	5.42604e-06	5.42604e-06
bOTU_396	bOTU_1113	0.607605	3.21182e-05	3.21182e-05
bOTU_396	bOTU_203	0.618987	2.06506e-05	2.06506e-05
bOTU_396	bOTU_200	0.663004	3.13762e-06	3.13762e-06
bOTU_396	bOTU_384	0.708923	3.06399e-07	3.06399e-07
bOTU_396	bOTU_317	0.76741	7.6122e-09	7.6122e-09
bOTU_396	bOTU_22	0.638834	9.15824e-06	9.15824e-06
bOTU_396	bOTU_4994	0.61293	2.61784e-05	2.61784e-05
bOTU_396	bOTU_357	0.652415	5.0752e-06	5.0752e-06
bOTU_396	bOTU_103	0.749373	2.64642e-08	2.64642e-08
bOTU_396	bOTU_16	0.649905	5.67283e-06	5.67283e-06
bOTU_396	bOTU_5634	0.627497	1.4673e-05	1.4673e-05
bOTU_396	bOTU_495	0.667449	2.54935e-06	2.54935e-06
bOTU_396	bOTU_309	0.604723	3.58224e-05	3.58224e-05
bOTU_4384	bOTU_151	0.674222	1.84561e-06	1.84561e-06
bOTU_4384	bOTU_227	0.63071	1.28624e-05	1.28624e-05
bOTU_4384	bOTU_317	0.60295	3.8291e-05	3.8291e-05
bOTU_4384	bOTU_16	0.600424	4.20749e-05	4.20749e-05
bOTU_4384	bOTU_345	0.618049	2.143e-05	2.143e-05
bOTU_354	bOTU_1495	0.620312	1.95933e-05	1.95933e-05
bOTU_354	bOTU_289	0.623186	1.74684e-05	1.74684e-05
bOTU_354	bOTU_45	0.623105	1.75249e-05	1.75249e-05
bOTU_354	bOTU_133	0.632128	1.21309e-05	1.21309e-05
bOTU_753	bOTU_1225	0.607196	3.26221e-05	3.26221e-05
bOTU_753	bOTU_711	0.609235	3.0182e-05	3.0182e-05
bOTU_753	bOTU_58	0.693128	7.15494e-07	7.15494e-07
bOTU_753	bOTU_289	0.637752	9.58768e-06	9.58768e-06
bOTU_753	bOTU_68	0.66864	2.41002e-06	2.41002e-06
bOTU_753	bOTU_29	0.799518	6.13535e-10	6.13535e-10
bOTU_753	bOTU_6	0.732233	7.87942e-08	7.87942e-08
bOTU_753	bOTU_383	0.612109	2.7023e-05	2.7023e-05
bOTU_753	bOTU_2129	0.654396	4.64511e-06	4.64511e-06
bOTU_753	bOTU_501	0.629987	1.32513e-05	1.32513e-05
bOTU_753	bOTU_203	0.632417	1.19863e-05	1.19863e-05
bOTU_753	bOTU_384	0.647387	6.33627e-06	6.33627e-06
bOTU_753	bOTU_903	0.612451	2.66687e-05	2.66687e-05
bOTU_753	bOTU_103	0.614386	2.47387e-05	2.47387e-05
bOTU_753	bOTU_5634	0.656936	4.1426e-06	4.1426e-06
bOTU_753	bOTU_396	0.743431	3.90055e-08	3.90055e-08
bOTU_1280	bOTU_1135	0.614375	2.47489e-05	2.47489e-05
bOTU_1280	bOTU_45	0.605292	3.50622e-05	3.50622e-05
bOTU_362	bOTU_356	0.633367	1.15228e-05	1.15228e-05
bOTU_362	bOTU_968	0.612343	2.67798e-05	2.67798e-05
bOTU_362	bOTU_168	0.724136	1.28252e-07	1.28252e-07
bOTU_362	bOTU_45	0.76223	1.10094e-08	1.10094e-08
bOTU_362	bOTU_309	0.657508	4.03665e-06	4.03665e-06
bOTU_362	bOTU_354	0.675274	1.75401e-06	1.75401e-06
bOTU_362	bOTU_1280	0.709091	3.03558e-07	3.03558e-07
bOTU_692	bOTU_203	0.626333	1.53843e-05	1.53843e-05
bOTU_1394	bOTU_356	0.680953	1.32762e-06	1.32762e-06
bOTU_912	bOTU_176	0.675829	1.70736e-06	1.70736e-06
bOTU_542	bOTU_1495	0.605856	3.43223e-05	3.43223e-05
bOTU_542	bOTU_1225	0.602565	3.88473e-05	3.88473e-05
bOTU_131	bOTU_2878	0.601373	4.06159e-05	4.06159e-05
bOTU_131	bOTU_351	0.648059	6.15266e-06	6.15266e-06
bOTU_131	bOTU_84	0.710702	2.77524e-07	2.77524e-07
bOTU_131	bOTU_6	0.603953	3.68759e-05	3.68759e-05
bOTU_131	bOTU_203	0.685223	1.07243e-06	1.07243e-06
bOTU_131	bOTU_221	0.678518	1.4971e-06	1.4971e-06
bOTU_131	bOTU_19	0.630444	1.30043e-05	1.30043e-05
bOTU_131	bOTU_317	0.635135	1.07031e-05	1.07031e-05
bOTU_131	bOTU_103	0.627	1.49728e-05	1.49728e-05
bOTU_3416	bOTU_176	0.620315	1.9591e-05	1.9591e-05
bOTU_3416	bOTU_535	0.601268	4.07744e-05	4.07744e-05
bOTU_3416	bOTU_68	0.607198	3.26201e-05	3.26201e-05
bOTU_3416	bOTU_29	0.624471	1.65878e-05	1.65878e-05
bOTU_3416	bOTU_6	0.682572	1.2249e-06	1.2249e-06
bOTU_3416	bOTU_384	0.651224	5.35127e-06	5.35127e-06
bOTU_3416	bOTU_317	0.744956	3.5345e-08	3.5345e-08
bOTU_3416	bOTU_345	0.636096	1.02802e-05	1.02802e-05
bOTU_3416	bOTU_309	0.631884	1.2254e-05	1.2254e-05
bOTU_3416	bOTU_396	0.601567	4.03228e-05	4.03228e-05
bOTU_217	bOTU_1225	0.668429	2.43419e-06	2.43419e-06
bOTU_217	bOTU_546	0.600726	4.16059e-05	4.16059e-05
bOTU_217	bOTU_1327	0.67591	1.70063e-06	1.70063e-06
bOTU_217	bOTU_289	0.701875	4.50349e-07	4.50349e-07
bOTU_217	bOTU_68	0.658963	3.77804e-06	3.77804e-06
bOTU_217	bOTU_151	0.62493	1.62837e-05	1.62837e-05
bOTU_217	bOTU_84	0.623986	1.69156e-05	1.69156e-05
bOTU_217	bOTU_29	0.740845	4.60278e-08	4.60278e-08
bOTU_217	bOTU_6	0.824257	6.33102e-11	6.33102e-11
bOTU_217	bOTU_30	0.601464	4.0478e-05	4.0478e-05
bOTU_217	bOTU_48	0.672522	2.00307e-06	2.00307e-06
bOTU_217	bOTU_488	0.60142	4.05444e-05	4.05444e-05
bOTU_217	bOTU_203	0.734316	6.93149e-08	6.93149e-08
bOTU_217	bOTU_200	0.71922	1.70987e-07	1.70987e-07
bOTU_217	bOTU_384	0.714453	2.24697e-07	2.24697e-07
bOTU_217	bOTU_221	0.702433	4.37017e-07	4.37017e-07
bOTU_217	bOTU_250	0.656568	4.21225e-06	4.21225e-06
bOTU_217	bOTU_105	0.725704	1.16861e-07	1.16861e-07
bOTU_217	bOTU_45	0.626772	1.51127e-05	1.51127e-05
bOTU_217	bOTU_1200	0.635125	1.07077e-05	1.07077e-05
bOTU_217	bOTU_66	0.647468	6.31403e-06	6.31403e-06
bOTU_217	bOTU_317	0.801966	4.97114e-10	4.97114e-10
bOTU_217	bOTU_4994	0.689387	8.67894e-07	8.67894e-07
bOTU_217	bOTU_103	0.677451	1.57749e-06	1.57749e-06
bOTU_217	bOTU_16	0.725211	1.20339e-07	1.20339e-07
bOTU_217	bOTU_495	0.602439	3.90304e-05	3.90304e-05
bOTU_217	bOTU_309	0.62119	1.892e-05	1.892e-05
bOTU_217	bOTU_396	0.800948	5.42748e-10	5.42748e-10
bOTU_217	bOTU_753	0.63722	9.80557e-06	9.80557e-06
bOTU_217	bOTU_362	0.675837	1.70663e-06	1.70663e-06
bOTU_217	bOTU_3416	0.620374	1.95453e-05	1.95453e-05
bOTU_1740	bOTU_942	0.675424	1.74124e-06	1.74124e-06
bOTU_1740	bOTU_1063	0.628405	1.4139e-05	1.4139e-05
bOTU_1740	bOTU_1870	0.666473	2.66903e-06	2.66903e-06
bOTU_694	bOTU_289	0.60159	4.02877e-05	4.02877e-05
bOTU_694	bOTU_723	0.711401	2.66884e-07	2.66884e-07
bOTU_694	bOTU_1090	0.638137	9.43266e-06	9.43266e-06
bOTU_694	bOTU_19	0.669808	2.28021e-06	2.28021e-06
bOTU_694	bOTU_45	0.653266	4.88619e-06	4.88619e-06
bOTU_6773	bOTU_84	0.631552	1.24232e-05	1.24232e-05
bOTU_170	bOTU_175	0.626165	1.54895e-05	1.54895e-05
bOTU_170	bOTU_68	0.63782	9.56028e-06	9.56028e-06
bOTU_170	bOTU_357	0.712691	2.48226e-07	2.48226e-07
bOTU_170	bOTU_16	0.610282	2.89942e-05	2.89942e-05
bOTU_170	bOTU_396	0.615421	2.37595e-05	2.37595e-05
bOTU_959	bOTU_176	0.651438	5.3007e-06	5.3007e-06
bOTU_959	bOTU_5048	0.639214	9.012e-06	9.012e-06
bOTU_959	bOTU_2556	0.639632	8.85306e-06	8.85306e-06
bOTU_959	bOTU_289	0.609476	2.99042e-05	2.99042e-05
bOTU_959	bOTU_68	0.625967	1.56145e-05	1.56145e-05
bOTU_959	bOTU_29	0.610864	2.83523e-05	2.83523e-05
bOTU_959	bOTU_6	0.691621	7.73649e-07	7.73649e-07
bOTU_959	bOTU_227	0.605972	3.41718e-05	3.41718e-05
bOTU_959	bOTU_488	0.640585	8.50071e-06	8.50071e-06
bOTU_959	bOTU_384	0.716217	2.03227e-07	2.03227e-07
bOTU_959	bOTU_221	0.605672	3.4562e-05	3.4562e-05
bOTU_959	bOTU_250	0.70042	4.86953e-07	4.86953e-07
bOTU_959	bOTU_317	0.618168	2.133e-05	2.133e-05
bOTU_959	bOTU_103	0.692908	7.23724e-07	7.23724e-07
bOTU_959	bOTU_16	0.772622	5.20114e-09	5.20114e-09
bOTU_959	bOTU_309	0.703264	4.17814e-07	4.17814e-07
bOTU_959	bOTU_396	0.657588	4.02195e-06	4.02195e-06
bOTU_959	bOTU_753	0.63747	9.70269e-06	9.70269e-06
bOTU_959	bOTU_3416	0.609195	3.02274e-05	3.02274e-05
bOTU_959	bOTU_217	0.716068	2.04961e-07	2.04961e-07
bOTU_206	bOTU_221	0.641116	8.31006e-06	8.31006e-06
bOTU_206	bOTU_317	0.645471	6.88823e-06	6.88823e-06
bOTU_206	bOTU_16	0.651342	5.32323e-06	5.32323e-06
bOTU_206	bOTU_692	0.619489	2.02437e-05	2.02437e-05
bOTU_206	bOTU_131	0.635255	1.06496e-05	1.06496e-05
bOTU_206	bOTU_217	0.636211	1.02308e-05	1.02308e-05
bOTU_138	bOTU_6	0.629158	1.371e-05	1.371e-05
bOTU_138	bOTU_384	0.635535	1.05251e-05	1.05251e-05
bOTU_138	bOTU_19	0.626216	1.54573e-05	1.54573e-05
bOTU_138	bOTU_250	0.60476	3.57735e-05	3.57735e-05
bOTU_138	bOTU_103	0.608685	3.08226e-05	3.08226e-05
bOTU_138	bOTU_309	0.765039	9.02347e-09	9.02347e-09
bOTU_138	bOTU_959	0.642796	7.73243e-06	7.73243e-06
bOTU_1641	bOTU_723	0.756112	1.68237e-08	1.68237e-08
bOTU_1641	bOTU_1090	0.633002	1.16986e-05	1.16986e-05
bOTU_1641	bOTU_441	0.622084	1.82565e-05	1.82565e-05
bOTU_1641	bOTU_309	0.626875	1.5049e-05	1.5049e-05
bOTU_1641	bOTU_362	0.667977	2.48669e-06	2.48669e-06
bOTU_1641	bOTU_694	0.610809	2.84122e-05	2.84122e-05
bOTU_1086	bOTU_879	0.616744	2.25597e-05	2.25597e-05
bOTU_1086	bOTU_6	0.606562	3.34168e-05	3.34168e-05
bOTU_126	bOTU_1250	0.640227	8.63172e-06	8.63172e-06
bOTU_126	bOTU_6390	0.627207	1.48473e-05	1.48473e-05
bOTU_126	bOTU_289	0.610919	2.82922e-05	2.82922e-05
bOTU_126	bOTU_6	0.63649	1.01117e-05	1.01117e-05
bOTU_126	bOTU_317	0.657891	3.96708e-06	3.96708e-06
bOTU_126	bOTU_16	0.608011	3.16263e-05	3.16263e-05
bOTU_126	bOTU_396	0.684807	1.09513e-06	1.09513e-06
bOTU_126	bOTU_217	0.624736	1.64114e-05	1.64114e-05
bOTU_126	bOTU_959	0.602364	3.91405e-05	3.91405e-05
bOTU_3423	bOTU_1225	0.695853	6.2049e-07	6.2049e-07
bOTU_3423	bOTU_29	0.606015	3.41167e-05	3.41167e-05
bOTU_3423	bOTU_6	0.665477	2.7965e-06	2.7965e-06
bOTU_3423	bOTU_203	0.706315	3.53799e-07	3.53799e-07
bOTU_3423	bOTU_200	0.600141	4.252e-05	4.252e-05
bOTU_3423	bOTU_317	0.74317	3.96662e-08	3.96662e-08
bOTU_3423	bOTU_22	0.608451	3.10995e-05	3.10995e-05
bOTU_3423	bOTU_103	0.621445	1.87288e-05	1.87288e-05
bOTU_3423	bOTU_396	0.721672	1.4825e-07	1.4825e-07
bOTU_3423	bOTU_354	0.629801	1.33527e-05	1.33527e-05
bOTU_3423	bOTU_753	0.62631	1.53984e-05	1.53984e-05
bOTU_3423	bOTU_362	0.604617	3.5967e-05	3.5967e-05
bOTU_3423	bOTU_217	0.759801	1.30476e-08	1.30476e-08
bOTU_3423	bOTU_126	0.795003	8.97707e-10	8.97707e-10
bOTU_166	bOTU_1336	0.621361	1.87915e-05	1.87915e-05
bOTU_166	bOTU_48	0.684192	1.12951e-06	1.12951e-06
bOTU_166	bOTU_66	0.616642	2.26496e-05	2.26496e-05
bOTU_166	bOTU_317	0.659945	3.61223e-06	3.61223e-06
bOTU_166	bOTU_362	0.651492	5.28789e-06	5.28789e-06
bOTU_166	bOTU_217	0.629815	1.33451e-05	1.33451e-05
bOTU_166	bOTU_126	0.60521	3.51714e-05	3.51714e-05
bOTU_158	bOTU_6	0.652586	5.03681e-06	5.03681e-06
bOTU_158	bOTU_8628	0.728006	1.01832e-07	1.01832e-07
bOTU_158	bOTU_317	0.706094	3.58114e-07	3.58114e-07
bOTU_158	bOTU_103	0.686069	1.02757e-06	1.02757e-06
bOTU_158	bOTU_16	0.711434	2.66391e-07	2.66391e-07
bOTU_158	bOTU_396	0.649538	5.76541e-06	5.76541e-06
bOTU_158	bOTU_692	0.638372	9.33965e-06	9.33965e-06
bOTU_158	bOTU_131	0.62429	1.67091e-05	1.67091e-05
bOTU_158	bOTU_126	0.616403	2.28634e-05	2.28634e-05
bOTU_8373	bOTU_1495	0.647605	6.27618e-06	6.27618e-06
bOTU_8373	bOTU_168	0.662672	3.18609e-06	3.18609e-06
bOTU_8373	bOTU_289	0.62312	1.75143e-05	1.75143e-05
bOTU_8373	bOTU_29	0.626186	1.54763e-05	1.54763e-05
bOTU_8373	bOTU_6	0.660717	3.48651e-06	3.48651e-06
bOTU_8373	bOTU_227	0.622454	1.79881e-05	1.79881e-05
bOTU_8373	bOTU_48	0.62539	1.59833e-05	1.59833e-05
bOTU_8373	bOTU_723	0.612892	2.62171e-05	2.62171e-05
bOTU_8373	bOTU_8628	0.608756	3.07392e-05	3.07392e-05
bOTU_8373	bOTU_428	0.655523	4.41559e-06	4.41559e-06
bOTU_8373	bOTU_103	0.642701	7.76403e-06	7.76403e-06
bOTU_8373	bOTU_16	0.607317	3.24723e-05	3.24723e-05
bOTU_8373	bOTU_396	0.760508	1.24205e-08	1.24205e-08
bOTU_8373	bOTU_4384	0.61553	2.36582e-05	2.36582e-05
bOTU_8373	bOTU_354	0.696739	5.92191e-07	5.92191e-07
bOTU_8373	bOTU_1280	0.635048	1.0742e-05	1.0742e-05
bOTU_8373	bOTU_362	0.660548	3.51369e-06	3.51369e-06
bOTU_8373	bOTU_217	0.66875	2.39758e-06	2.39758e-06
bOTU_8373	bOTU_126	0.71013	2.86519e-07	2.86519e-07
bOTU_8373	bOTU_3423	0.633011	1.16945e-05	1.16945e-05
bOTU_8373	bOTU_158	0.688545	9.06084e-07	9.06084e-07
bOTU_857	bOTU_1278	0.602629	3.87537e-05	3.87537e-05
bOTU_857	bOTU_289	0.601385	4.05968e-05	4.05968e-05
bOTU_857	bOTU_151	0.678955	1.46529e-06	1.46529e-06
bOTU_857	bOTU_320	0.655791	4.36259e-06	4.36259e-06
bOTU_857	bOTU_8628	0.601197	4.08833e-05	4.08833e-05
bOTU_857	bOTU_317	0.635519	1.05324e-05	1.05324e-05
bOTU_857	bOTU_22	0.602423	3.90542e-05	3.90542e-05
bOTU_2240	bOTU_384	0.645498	6.87997e-06	6.87997e-06
bOTU_28	bOTU_217	0.605286	3.50699e-05	3.50699e-05
bOTU_7	bOTU_176	0.624026	1.68879e-05	1.68879e-05
bOTU_7	bOTU_1278	0.601095	4.10389e-05	4.10389e-05
bOTU_7	bOTU_446	0.608436	3.11168e-05	3.11168e-05
bOTU_7	bOTU_168	0.632312	1.20387e-05	1.20387e-05
bOTU_7	bOTU_58	0.63287	1.17632e-05	1.17632e-05
bOTU_7	bOTU_289	0.686521	1.00433e-06	1.00433e-06
bOTU_7	bOTU_68	0.703429	4.14086e-07	4.14086e-07
bOTU_7	bOTU_272	0.616321	2.29365e-05	2.29365e-05
bOTU_7	bOTU_151	0.674225	1.84538e-06	1.84538e-06
bOTU_7	bOTU_29	0.743072	3.99164e-08	3.99164e-08
bOTU_7	bOTU_6	0.798085	6.93017e-10	6.93017e-10
bOTU_7	bOTU_1063	0.614581	2.45513e-05	2.45513e-05
bOTU_7	bOTU_227	0.670534	2.20283e-06	2.20283e-06
bOTU_7	bOTU_48	0.682723	1.21572e-06	1.21572e-06
bOTU_7	bOTU_203	0.622098	1.82465e-05	1.82465e-05
bOTU_7	bOTU_200	0.675842	1.70621e-06	1.70621e-06
bOTU_7	bOTU_92	0.611286	2.78955e-05	2.78955e-05
bOTU_7	bOTU_384	0.720493	1.58807e-07	1.58807e-07
bOTU_7	bOTU_221	0.68248	1.23055e-06	1.23055e-06
bOTU_7	bOTU_250	0.609981	2.93305e-05	2.93305e-05
bOTU_7	bOTU_66	0.647697	6.25104e-06	6.25104e-06
bOTU_7	bOTU_317	0.838839	1.39742e-11	1.39742e-11
bOTU_7	bOTU_4994	0.65141	5.30728e-06	5.30728e-06
bOTU_7	bOTU_357	0.611384	2.77906e-05	2.77906e-05
bOTU_7	bOTU_103	0.703542	4.11547e-07	4.11547e-07
bOTU_7	bOTU_16	0.732551	7.72751e-08	7.72751e-08
bOTU_7	bOTU_5634	0.612772	2.63387e-05	2.63387e-05
bOTU_7	bOTU_309	0.763063	1.03813e-08	1.03813e-08
bOTU_7	bOTU_396	0.832216	2.82538e-11	2.82538e-11
bOTU_7	bOTU_4384	0.675245	1.75647e-06	1.75647e-06
bOTU_7	bOTU_753	0.695957	6.17075e-07	6.17075e-07
bOTU_7	bOTU_1280	0.615439	2.37427e-05	2.37427e-05
bOTU_7	bOTU_362	0.675763	1.71281e-06	1.71281e-06
bOTU_7	bOTU_131	0.671862	2.0675e-06	2.0675e-06
bOTU_7	bOTU_3416	0.722873	1.38169e-07	1.38169e-07
bOTU_7	bOTU_217	0.838943	1.38165e-11	1.38165e-11
bOTU_7	bOTU_959	0.729157	9.5005e-08	9.5005e-08
bOTU_7	bOTU_206	0.694937	6.51017e-07	6.51017e-07
bOTU_7	bOTU_138	0.676523	1.6506e-06	1.6506e-06
bOTU_7	bOTU_126	0.666275	2.69403e-06	2.69403e-06
bOTU_7	bOTU_3423	0.699483	5.11953e-07	5.11953e-07
bOTU_7	bOTU_166	0.741272	4.47904e-08	4.47904e-08
bOTU_7	bOTU_158	0.646634	6.54802e-06	6.54802e-06
bOTU_7	bOTU_8373	0.686334	1.01388e-06	1.01388e-06
bOTU_2012	bOTU_732	0.627962	1.43975e-05	1.43975e-05
bOTU_2012	bOTU_706	0.627676	1.45661e-05	1.45661e-05
bOTU_194	bOTU_272	0.661739	3.32645e-06	3.32645e-06
bOTU_194	bOTU_4994	0.682768	1.213e-06	1.213e-06
bOTU_194	bOTU_217	0.623121	1.7514e-05	1.7514e-05
bOTU_194	bOTU_959	0.624958	1.62648e-05	1.62648e-05
bOTU_194	bOTU_206	0.627611	1.46051e-05	1.46051e-05
bOTU_564	bOTU_29	0.666913	2.61456e-06	2.61456e-06
bOTU_564	bOTU_6	0.63922	9.00952e-06	9.00952e-06
bOTU_564	bOTU_203	0.639067	9.06826e-06	9.06826e-06
bOTU_564	bOTU_200	0.639689	8.83159e-06	8.83159e-06
bOTU_564	bOTU_384	0.621672	1.85602e-05	1.85602e-05
bOTU_564	bOTU_221	0.710075	2.87395e-07	2.87395e-07
bOTU_564	bOTU_105	0.603536	3.74593e-05	3.74593e-05
bOTU_564	bOTU_45	0.601999	3.96781e-05	3.96781e-05
bOTU_564	bOTU_133	0.617981	2.14872e-05	2.14872e-05
bOTU_564	bOTU_396	0.691157	7.92411e-07	7.92411e-07
bOTU_564	bOTU_354	0.676726	1.63437e-06	1.63437e-06
bOTU_564	bOTU_753	0.677667	1.56088e-06	1.56088e-06
bOTU_564	bOTU_362	0.622375	1.80458e-05	1.80458e-05
bOTU_564	bOTU_217	0.707049	3.39817e-07	3.39817e-07
bOTU_564	bOTU_3423	0.607737	3.19575e-05	3.19575e-05
bOTU_564	bOTU_7	0.649978	5.65455e-06	5.65455e-06
bOTU_394	bOTU_176	0.764853	9.14349e-09	9.14349e-09
bOTU_394	bOTU_912	0.612233	2.68941e-05	2.68941e-05
bOTU_406	bOTU_2772	0.690257	8.29991e-07	8.29991e-07
bOTU_406	bOTU_854	0.675211	1.75935e-06	1.75935e-06
bOTU_406	bOTU_228	0.658946	3.78089e-06	3.78089e-06
bOTU_406	bOTU_22	0.64454	7.17193e-06	7.17193e-06
bOTU_283	bOTU_1225	0.608296	3.1284e-05	3.1284e-05
bOTU_283	bOTU_895	0.630767	1.28324e-05	1.28324e-05
bOTU_283	bOTU_1170	0.666626	2.65001e-06	2.65001e-06
bOTU_283	bOTU_876	0.727782	1.0321e-07	1.0321e-07
bOTU_283	bOTU_168	0.749451	2.63295e-08	2.63295e-08
bOTU_283	bOTU_351	0.615067	2.40901e-05	2.40901e-05
bOTU_283	bOTU_289	0.641088	8.32011e-06	8.32011e-06
bOTU_283	bOTU_68	0.637679	9.61707e-06	9.61707e-06
bOTU_283	bOTU_84	0.610289	2.89855e-05	2.89855e-05
bOTU_283	bOTU_29	0.634483	1.0999e-05	1.0999e-05
bOTU_283	bOTU_6	0.648766	5.96458e-06	5.96458e-06
bOTU_283	bOTU_30	0.635736	1.04368e-05	1.04368e-05
bOTU_283	bOTU_199	0.651676	5.24491e-06	5.24491e-06
bOTU_283	bOTU_227	0.622767	1.77641e-05	1.77641e-05
bOTU_283	bOTU_48	0.614463	2.46644e-05	2.46644e-05
bOTU_283	bOTU_384	0.600107	4.25731e-05	4.25731e-05
bOTU_283	bOTU_221	0.601314	4.07054e-05	4.07054e-05
bOTU_283	bOTU_19	0.65522	4.47624e-06	4.47624e-06
bOTU_283	bOTU_396	0.613597	2.55097e-05	2.55097e-05
bOTU_283	bOTU_362	0.630009	1.32394e-05	1.32394e-05
bOTU_283	bOTU_131	0.693582	6.98762e-07	6.98762e-07
bOTU_283	bOTU_217	0.642791	7.73432e-06	7.73432e-06
bOTU_283	bOTU_1641	0.60285	3.84349e-05	3.84349e-05
bOTU_283	bOTU_8373	0.602579	3.88265e-05	3.88265e-05
bOTU_283	bOTU_7	0.671866	2.06709e-06	2.06709e-06
bOTU_338	bOTU_1495	0.673062	1.95174e-06	1.95174e-06
bOTU_338	bOTU_2623	0.665459	2.79888e-06	2.79888e-06
bOTU_338	bOTU_1225	0.843818	8.05889e-12	8.05889e-12
bOTU_338	bOTU_2878	0.666577	2.65604e-06	2.65604e-06
bOTU_338	bOTU_1136	0.602131	3.94833e-05	3.94833e-05
bOTU_338	bOTU_58	0.617121	2.22278e-05	2.22278e-05
bOTU_338	bOTU_289	0.604596	3.59952e-05	3.59952e-05
bOTU_338	bOTU_68	0.666822	2.62577e-06	2.62577e-06
bOTU_338	bOTU_29	0.692276	7.47844e-07	7.47844e-07
bOTU_338	bOTU_6	0.681749	1.27619e-06	1.27619e-06
bOTU_338	bOTU_203	0.696193	6.09459e-07	6.09459e-07
bOTU_338	bOTU_250	0.676943	1.61715e-06	1.61715e-06
bOTU_338	bOTU_1200	0.674849	1.79043e-06	1.79043e-06
bOTU_338	bOTU_66	0.604531	3.60835e-05	3.60835e-05
bOTU_338	bOTU_317	0.644455	7.19837e-06	7.19837e-06
bOTU_338	bOTU_5634	0.762131	1.10859e-08	1.10859e-08
bOTU_338	bOTU_396	0.730466	8.7762e-08	8.7762e-08
bOTU_338	bOTU_753	0.647247	6.37527e-06	6.37527e-06
bOTU_338	bOTU_217	0.714298	2.26678e-07	2.26678e-07
bOTU_338	bOTU_3423	0.770517	6.07327e-09	6.07327e-09
bOTU_338	bOTU_7	0.653579	4.81839e-06	4.81839e-06
bOTU_338	bOTU_283	0.673429	1.91756e-06	1.91756e-06
bOTU_37	bOTU_376	0.638154	9.42595e-06	9.42595e-06
bOTU_37	bOTU_200	0.636415	1.01433e-05	1.01433e-05
bOTU_37	bOTU_753	0.626173	1.54845e-05	1.54845e-05
bOTU_611	bOTU_753	0.622829	1.77203e-05	1.77203e-05
bOTU_468	bOTU_1170	0.714511	2.23966e-07	2.23966e-07
bOTU_468	bOTU_168	0.707348	3.34265e-07	3.34265e-07
bOTU_468	bOTU_289	0.629709	1.34035e-05	1.34035e-05
bOTU_468	bOTU_2126	0.660366	3.5432e-06	3.5432e-06
bOTU_468	bOTU_29	0.653701	4.79206e-06	4.79206e-06
bOTU_468	bOTU_199	0.621712	1.85306e-05	1.85306e-05
bOTU_468	bOTU_48	0.620951	1.91013e-05	1.91013e-05
bOTU_468	bOTU_1870	0.673333	1.92643e-06	1.92643e-06
bOTU_468	bOTU_200	0.723287	1.3484e-07	1.3484e-07
bOTU_468	bOTU_217	0.613367	2.57378e-05	2.57378e-05
bOTU_468	bOTU_394	0.621818	1.84518e-05	1.84518e-05
bOTU_468	bOTU_283	0.691393	7.82808e-07	7.82808e-07
bOTU_610	bOTU_221	0.645499	6.87992e-06	6.87992e-06
bOTU_610	bOTU_692	0.664621	2.91057e-06	2.91057e-06
bOTU_610	bOTU_1394	0.601784	3.99976e-05	3.99976e-05
bOTU_610	bOTU_217	0.616079	2.31554e-05	2.31554e-05
bOTU_610	bOTU_206	0.630243	1.31125e-05	1.31125e-05
bOTU_610	bOTU_158	0.609751	2.95908e-05	2.95908e-05
bOTU_1277	bOTU_383	0.60137	4.06203e-05	4.06203e-05
bOTU_655	bOTU_433	0.754934	1.82292e-08	1.82292e-08
bOTU_655	bOTU_666	0.669139	2.35374e-06	2.35374e-06
bOTU_1016	bOTU_895	0.610787	2.84365e-05	2.84365e-05
bOTU_1016	bOTU_1189	0.632669	1.18619e-05	1.18619e-05
bOTU_1016	bOTU_151	0.717966	1.83828e-07	1.83828e-07
bOTU_1016	bOTU_7575	0.666645	2.64762e-06	2.64762e-06
bOTU_267	bOTU_895	0.600276	4.23069e-05	4.23069e-05
bOTU_267	bOTU_446	0.655977	4.32611e-06	4.32611e-06
bOTU_267	bOTU_1291	0.607237	3.25715e-05	3.25715e-05
bOTU_267	bOTU_68	0.631832	1.22805e-05	1.22805e-05
bOTU_267	bOTU_151	0.686446	1.00818e-06	1.00818e-06
bOTU_267	bOTU_6	0.649007	5.90156e-06	5.90156e-06
bOTU_267	bOTU_92	0.665324	2.81664e-06	2.81664e-06
bOTU_267	bOTU_66	0.672574	1.99808e-06	1.99808e-06
bOTU_267	bOTU_16	0.654977	4.52549e-06	4.52549e-06
bOTU_267	bOTU_3416	0.668217	2.45873e-06	2.45873e-06
bOTU_267	bOTU_959	0.630617	1.29119e-05	1.29119e-05
bOTU_267	bOTU_7	0.655684	4.3837e-06	4.3837e-06
bOTU_267	bOTU_1016	0.726991	1.0822e-07	1.0822e-07
bOTU_96	bOTU_7557	0.646192	6.67558e-06	6.67558e-06
bOTU_96	bOTU_999	0.656797	4.16875e-06	4.16875e-06
bOTU_96	bOTU_1291	0.661398	3.3791e-06	3.3791e-06
bOTU_96	bOTU_320	0.622296	1.81023e-05	1.81023e-05
bOTU_96	bOTU_428	0.614235	2.48847e-05	2.48847e-05
bOTU_96	bOTU_158	0.629956	1.3268e-05	1.3268e-05
bOTU_486	bOTU_1414	0.687294	9.65721e-07	9.65721e-07
bOTU_486	bOTU_689	0.625125	1.61557e-05	1.61557e-05
bOTU_26	bOTU_196	0.623649	1.71461e-05	1.71461e-05
bOTU_26	bOTU_1170	0.613694	2.54131e-05	2.54131e-05
bOTU_26	bOTU_68	0.754683	1.85426e-08	1.85426e-08
bOTU_26	bOTU_29	0.611905	2.72372e-05	2.72372e-05
bOTU_26	bOTU_6	0.726186	1.13557e-07	1.13557e-07
bOTU_26	bOTU_199	0.61545	2.37324e-05	2.37324e-05
bOTU_26	bOTU_1090	0.608877	3.05971e-05	3.05971e-05
bOTU_26	bOTU_19	0.605727	3.44911e-05	3.44911e-05
bOTU_26	bOTU_103	0.622952	1.76332e-05	1.76332e-05
bOTU_26	bOTU_16	0.631924	1.22337e-05	1.22337e-05
bOTU_26	bOTU_396	0.63787	9.5398e-06	9.5398e-06
bOTU_26	bOTU_170	0.618399	2.11357e-05	2.11357e-05
bOTU_72	bOTU_417	0.659548	3.67838e-06	3.67838e-06
bOTU_424	bOTU_711	0.606124	3.39769e-05	3.39769e-05
bOTU_424	bOTU_327	0.761114	1.19054e-08	1.19054e-08
bOTU_424	bOTU_203	0.66079	3.47481e-06	3.47481e-06
bOTU_424	bOTU_92	0.663265	3.09982e-06	3.09982e-06
bOTU_424	bOTU_384	0.647618	6.27265e-06	6.27265e-06
bOTU_424	bOTU_221	0.630163	1.31555e-05	1.31555e-05
bOTU_424	bOTU_250	0.688613	9.02937e-07	9.02937e-07
bOTU_424	bOTU_66	0.618979	2.06571e-05	2.06571e-05
bOTU_424	bOTU_110	0.606189	3.38927e-05	3.38927e-05
bOTU_424	bOTU_338	0.626631	1.51994e-05	1.51994e-05
bOTU_424	bOTU_479	0.695853	6.20472e-07	6.20472e-07
bOTU_554	bOTU_919	0.630852	1.27878e-05	1.27878e-05
bOTU_554	bOTU_168	0.627314	1.47829e-05	1.47829e-05
bOTU_554	bOTU_48	0.633016	1.16921e-05	1.16921e-05
bOTU_554	bOTU_1090	0.625927	1.56399e-05	1.56399e-05
bOTU_554	bOTU_357	0.627115	1.49032e-05	1.49032e-05
bOTU_554	bOTU_362	0.63564	1.04789e-05	1.04789e-05
bOTU_554	bOTU_138	0.625113	1.61634e-05	1.61634e-05
bOTU_554	bOTU_166	0.606166	3.39226e-05	3.39226e-05
bOTU_554	bOTU_8373	0.657971	3.95257e-06	3.95257e-06
bOTU_554	bOTU_283	0.625573	1.58657e-05	1.58657e-05
bOTU_554	bOTU_486	0.745552	3.40035e-08	3.40035e-08
bOTU_122	bOTU_2126	0.629272	1.36461e-05	1.36461e-05
bOTU_122	bOTU_199	0.60138	4.06052e-05	4.06052e-05
bOTU_122	bOTU_354	0.613017	2.60901e-05	2.60901e-05
bOTU_122	bOTU_1740	0.631914	1.22385e-05	1.22385e-05
bOTU_122	bOTU_206	0.728974	9.60589e-08	9.60589e-08
bOTU_122	bOTU_468	0.628182	1.42687e-05	1.42687e-05
bOTU_51	bOTU_479	0.70281	4.28201e-07	4.28201e-07
bOTU_186	bOTU_1280	0.676972	1.61484e-06	1.61484e-06
bOTU_186	bOTU_362	0.619751	2.00349e-05	2.00349e-05
bOTU_186	bOTU_8263	0.762887	1.05113e-08	1.05113e-08
bOTU_288	bOTU_1009	0.627503	1.46696e-05	1.46696e-05
bOTU_288	bOTU_968	0.632044	1.2173e-05	1.2173e-05
bOTU_288	bOTU_1280	0.69486	6.53668e-07	6.53668e-07
bOTU_288	bOTU_362	0.710885	2.74696e-07	2.74696e-07
bOTU_288	bOTU_166	0.629305	1.36273e-05	1.36273e-05
bOTU_288	bOTU_8373	0.678971	1.46413e-06	1.46413e-06
bOTU_288	bOTU_554	0.625601	1.58475e-05	1.58475e-05
bOTU_288	bOTU_186	0.677115	1.60361e-06	1.60361e-06
bOTU_261	bOTU_362	0.615747	2.34587e-05	2.34587e-05
bOTU_261	bOTU_610	0.621017	1.90509e-05	1.90509e-05
bOTU_20	bOTU_571	0.638803	9.17028e-06	9.17028e-06
bOTU_20	bOTU_1009	0.698214	5.47732e-07	5.47732e-07
bOTU_20	bOTU_437	0.660431	3.53255e-06	3.53255e-06
bOTU_20	bOTU_356	0.634768	1.08688e-05	1.08688e-05
bOTU_20	bOTU_362	0.664606	2.9126e-06	2.9126e-06
bOTU_20	bOTU_8263	0.665276	2.82297e-06	2.82297e-06
bOTU_20	bOTU_51	0.674889	1.78704e-06	1.78704e-06
bOTU_20	bOTU_186	0.791339	1.21434e-09	1.21434e-09
bOTU_20	bOTU_288	0.61698	2.23509e-05	2.23509e-05
bOTU_470	bOTU_2556	0.661223	3.4064e-06	3.4064e-06
bOTU_470	bOTU_903	0.664668	2.90417e-06	2.90417e-06
bOTU_470	bOTU_833	0.680488	1.35855e-06	1.35855e-06
bOTU_86	bOTU_186	0.621542	1.86564e-05	1.86564e-05
bOTU_287	bOTU_29	0.613826	2.5283e-05	2.5283e-05
bOTU_287	bOTU_30	0.65042	5.54508e-06	5.54508e-06
bOTU_287	bOTU_48	0.633558	1.14312e-05	1.14312e-05
bOTU_287	bOTU_200	0.650526	5.51929e-06	5.51929e-06
bOTU_287	bOTU_384	0.720899	1.55098e-07	1.55098e-07
bOTU_287	bOTU_396	0.609496	2.98809e-05	2.98809e-05
bOTU_287	bOTU_1280	0.694951	6.50539e-07	6.50539e-07
bOTU_287	bOTU_217	0.615819	2.3392e-05	2.3392e-05
bOTU_287	bOTU_959	0.616285	2.29691e-05	2.29691e-05
bOTU_287	bOTU_564	0.649165	5.8609e-06	5.8609e-06
bOTU_287	bOTU_468	0.655127	4.49499e-06	4.49499e-06
bOTU_287	bOTU_186	0.635479	1.05498e-05	1.05498e-05
bOTU_463	bOTU_356	0.68676	9.92273e-07	9.92273e-07
bOTU_463	bOTU_1280	0.625544	1.58843e-05	1.58843e-05
bOTU_463	bOTU_362	0.703204	4.19153e-07	4.19153e-07
bOTU_463	bOTU_554	0.649602	5.74899e-06	5.74899e-06
bOTU_463	bOTU_186	0.663323	3.09145e-06	3.09145e-06
bOTU_463	bOTU_288	0.641406	8.20788e-06	8.20788e-06
bOTU_463	bOTU_20	0.696728	5.92524e-07	5.92524e-07
bOTU_463	bOTU_287	0.633606	1.14085e-05	1.14085e-05
bOTU_1599	bOTU_203	0.609475	2.9905e-05	2.9905e-05
bOTU_1599	bOTU_217	0.621131	1.89647e-05	1.89647e-05
bOTU_1599	bOTU_28	0.612407	2.67131e-05	2.67131e-05
bOTU_273	bOTU_29	0.700783	4.77573e-07	4.77573e-07
bOTU_273	bOTU_200	0.603616	3.73459e-05	3.73459e-05
bOTU_273	bOTU_1200	0.661588	3.34962e-06	3.34962e-06
bOTU_273	bOTU_564	0.611398	2.77747e-05	2.77747e-05
bOTU_273	bOTU_8263	0.636733	1.00086e-05	1.00086e-05
bOTU_273	bOTU_26	0.603374	3.76875e-05	3.76875e-05
bOTU_855	bOTU_30	0.623654	1.71431e-05	1.71431e-05
bOTU_159	bOTU_176	0.604016	3.67888e-05	3.67888e-05
bOTU_159	bOTU_1336	0.606968	3.29063e-05	3.29063e-05
bOTU_159	bOTU_1225	0.667561	2.53605e-06	2.53605e-06
bOTU_159	bOTU_58	0.606981	3.28902e-05	3.28902e-05
bOTU_159	bOTU_1327	0.610894	2.83201e-05	2.83201e-05
bOTU_159	bOTU_289	0.687069	9.7679e-07	9.7679e-07
bOTU_159	bOTU_68	0.727068	1.07726e-07	1.07726e-07
bOTU_159	bOTU_272	0.600308	4.22576e-05	4.22576e-05
bOTU_159	bOTU_151	0.628431	1.41239e-05	1.41239e-05
bOTU_159	bOTU_29	0.711466	2.65909e-07	2.65909e-07
bOTU_159	bOTU_6	0.714501	2.24092e-07	2.24092e-07
bOTU_159	bOTU_1063	0.62092	1.91248e-05	1.91248e-05
bOTU_159	bOTU_200	0.632581	1.19051e-05	1.19051e-05
bOTU_159	bOTU_66	0.601647	4.02024e-05	4.02024e-05
bOTU_159	bOTU_317	0.726567	1.10998e-07	1.10998e-07
bOTU_159	bOTU_22	0.636244	1.02165e-05	1.02165e-05
bOTU_159	bOTU_103	0.638483	9.29579e-06	9.29579e-06
bOTU_159	bOTU_16	0.73985	4.90297e-08	4.90297e-08
bOTU_159	bOTU_666	0.612216	2.69114e-05	2.69114e-05
bOTU_159	bOTU_833	0.637294	9.77491e-06	9.77491e-06
bOTU_159	bOTU_396	0.704349	3.93909e-07	3.93909e-07
bOTU_159	bOTU_753	0.693477	7.02614e-07	7.02614e-07
bOTU_159	bOTU_3416	0.680465	1.3601e-06	1.3601e-06
bOTU_159	bOTU_217	0.718762	1.75575e-07	1.75575e-07
bOTU_159	bOTU_170	0.655989	4.32386e-06	4.32386e-06
bOTU_159	bOTU_959	0.686179	1.02189e-06	1.02189e-06
bOTU_159	bOTU_166	0.636667	1.00364e-05	1.00364e-05
bOTU_159	bOTU_158	0.601895	3.98318e-05	3.98318e-05
bOTU_159	bOTU_8373	0.622171	1.81931e-05	1.81931e-05
bOTU_159	bOTU_28	0.629622	1.34514e-05	1.34514e-05
bOTU_159	bOTU_7	0.82837	4.1938e-11	4.1938e-11
bOTU_159	bOTU_37	0.661251	3.40209e-06	3.40209e-06
bOTU_159	bOTU_267	0.647871	6.20347e-06	6.20347e-06
bOTU_193	bOTU_1225	0.684308	1.12298e-06	1.12298e-06
bOTU_193	bOTU_1170	0.606312	3.37352e-05	3.37352e-05
bOTU_193	bOTU_168	0.658402	3.87594e-06	3.87594e-06
bOTU_193	bOTU_58	0.603326	3.77551e-05	3.77551e-05
bOTU_193	bOTU_351	0.665697	2.76791e-06	2.76791e-06
bOTU_193	bOTU_1327	0.653869	4.75628e-06	4.75628e-06
bOTU_193	bOTU_289	0.68575	1.04427e-06	1.04427e-06
bOTU_193	bOTU_68	0.723985	1.29401e-07	1.29401e-07
bOTU_193	bOTU_272	0.621394	1.87672e-05	1.87672e-05
bOTU_193	bOTU_151	0.633678	1.13743e-05	1.13743e-05
bOTU_193	bOTU_29	0.720592	1.57899e-07	1.57899e-07
bOTU_193	bOTU_6	0.805865	3.53382e-10	3.53382e-10
bOTU_193	bOTU_30	0.647504	6.30402e-06	6.30402e-06
bOTU_193	bOTU_1063	0.659419	3.70019e-06	3.70019e-06
bOTU_193	bOTU_227	0.70509	3.78315e-07	3.78315e-07
bOTU_193	bOTU_48	0.623484	1.726e-05	1.726e-05
bOTU_193	bOTU_1090	0.65463	4.59653e-06	4.59653e-06
bOTU_193	bOTU_200	0.749551	2.61544e-08	2.61544e-08
bOTU_193	bOTU_384	0.651534	5.2781e-06	5.2781e-06
bOTU_193	bOTU_221	0.607926	3.17285e-05	3.17285e-05
bOTU_193	bOTU_19	0.671122	2.14193e-06	2.14193e-06
bOTU_193	bOTU_250	0.615101	2.40578e-05	2.40578e-05
bOTU_193	bOTU_105	0.645133	6.99003e-06	6.99003e-06
bOTU_193	bOTU_45	0.642929	7.68848e-06	7.68848e-06
bOTU_193	bOTU_66	0.672633	1.99244e-06	1.99244e-06
bOTU_193	bOTU_317	0.731795	8.09356e-08	8.09356e-08
bOTU_193	bOTU_103	0.645042	7.01763e-06	7.01763e-06
bOTU_193	bOTU_16	0.735957	6.26066e-08	6.26066e-08
bOTU_193	bOTU_666	0.657849	3.97463e-06	3.97463e-06
bOTU_193	bOTU_309	0.620013	1.98271e-05	1.98271e-05
bOTU_193	bOTU_833	0.657756	3.99144e-06	3.99144e-06
bOTU_193	bOTU_396	0.75784	1.49437e-08	1.49437e-08
bOTU_193	bOTU_4384	0.64456	7.16568e-06	7.16568e-06
bOTU_193	bOTU_753	0.600042	4.26766e-05	4.26766e-05
bOTU_193	bOTU_362	0.687405	9.60256e-07	9.60256e-07
bOTU_193	bOTU_131	0.634874	1.08204e-05	1.08204e-05
bOTU_193	bOTU_217	0.796594	7.85873e-10	7.85873e-10
bOTU_193	bOTU_170	0.614309	2.48131e-05	2.48131e-05
bOTU_193	bOTU_959	0.660746	3.48197e-06	3.48197e-06
bOTU_193	bOTU_206	0.607132	3.2702e-05	3.2702e-05
bOTU_193	bOTU_138	0.62442	1.66218e-05	1.66218e-05
bOTU_193	bOTU_1641	0.654847	4.55202e-06	4.55202e-06
bOTU_193	bOTU_3423	0.638672	9.22157e-06	9.22157e-06
bOTU_193	bOTU_8373	0.666936	2.61165e-06	2.61165e-06
bOTU_193	bOTU_7	0.826162	5.23865e-11	5.23865e-11
bOTU_193	bOTU_283	0.72087	1.55361e-07	1.55361e-07
bOTU_193	bOTU_338	0.701273	4.65169e-07	4.65169e-07
bOTU_193	bOTU_468	0.671715	2.08206e-06	2.08206e-06
bOTU_193	bOTU_26	0.742377	4.17384e-08	4.17384e-08
bOTU_193	bOTU_159	0.769706	6.44441e-09	6.44441e-09
bOTU_7889	bOTU_289	0.663399	3.08063e-06	3.08063e-06
bOTU_7889	bOTU_2126	0.663674	3.04152e-06	3.04152e-06
bOTU_7889	bOTU_68	0.681168	1.31353e-06	1.31353e-06
bOTU_7889	bOTU_200	0.649071	5.88521e-06	5.88521e-06
bOTU_7889	bOTU_103	0.633301	1.15543e-05	1.15543e-05
bOTU_7889	bOTU_16	0.647871	6.20347e-06	6.20347e-06
bOTU_7889	bOTU_495	0.622246	1.81386e-05	1.81386e-05
bOTU_7889	bOTU_396	0.649545	5.76357e-06	5.76357e-06
bOTU_7889	bOTU_468	0.630031	1.32274e-05	1.32274e-05
bOTU_7889	bOTU_159	0.69802	5.53403e-07	5.53403e-07
bOTU_121	bOTU_1336	0.605613	3.46396e-05	3.46396e-05
bOTU_121	bOTU_446	0.661559	3.35407e-06	3.35407e-06
bOTU_121	bOTU_68	0.706508	3.50073e-07	3.50073e-07
bOTU_121	bOTU_29	0.628757	1.3937e-05	1.3937e-05
bOTU_121	bOTU_6	0.619417	2.0302e-05	2.0302e-05
bOTU_121	bOTU_92	0.615374	2.38033e-05	2.38033e-05
bOTU_121	bOTU_66	0.621918	1.83787e-05	1.83787e-05
bOTU_121	bOTU_16	0.613901	2.52093e-05	2.52093e-05
bOTU_121	bOTU_666	0.666836	2.62394e-06	2.62394e-06
bOTU_121	bOTU_396	0.621136	1.89611e-05	1.89611e-05
bOTU_121	bOTU_753	0.64084	8.40869e-06	8.40869e-06
bOTU_121	bOTU_217	0.682367	1.23752e-06	1.23752e-06
bOTU_121	bOTU_1086	0.601813	3.99549e-05	3.99549e-05
bOTU_121	bOTU_7	0.738958	5.18717e-08	5.18717e-08
bOTU_121	bOTU_338	0.63559	1.05011e-05	1.05011e-05
bOTU_121	bOTU_611	0.664559	2.91896e-06	2.91896e-06
bOTU_121	bOTU_424	0.645495	6.88086e-06	6.88086e-06
bOTU_121	bOTU_159	0.776155	3.99457e-09	3.99457e-09
bOTU_121	bOTU_193	0.689194	8.76509e-07	8.76509e-07
bOTU_420	bOTU_1336	0.64311	7.62855e-06	7.62855e-06
bOTU_420	bOTU_711	0.614247	2.48728e-05	2.48728e-05
bOTU_420	bOTU_58	0.658221	3.90799e-06	3.90799e-06
bOTU_420	bOTU_29	0.696313	6.0562e-07	6.0562e-07
bOTU_420	bOTU_6	0.670175	2.24081e-06	2.24081e-06
bOTU_420	bOTU_250	0.606933	3.295e-05	3.295e-05
bOTU_420	bOTU_16	0.673659	1.8964e-06	1.8964e-06
bOTU_420	bOTU_666	0.657832	3.97758e-06	3.97758e-06
bOTU_420	bOTU_396	0.639677	8.8363e-06	8.8363e-06
bOTU_420	bOTU_753	0.647516	6.30077e-06	6.30077e-06
bOTU_420	bOTU_158	0.666865	2.62046e-06	2.62046e-06
bOTU_420	bOTU_7	0.641563	8.1528e-06	8.1528e-06
bOTU_420	bOTU_611	0.675371	1.74577e-06	1.74577e-06
bOTU_420	bOTU_159	0.661339	3.38829e-06	3.38829e-06
bOTU_420	bOTU_193	0.630449	1.30017e-05	1.30017e-05
bOTU_609	bOTU_572	0.603806	3.70802e-05	3.70802e-05
bOTU_1431	bOTU_1225	0.676121	1.68328e-06	1.68328e-06
bOTU_1431	bOTU_446	0.617096	2.22492e-05	2.22492e-05
bOTU_1431	bOTU_58	0.658712	3.82155e-06	3.82155e-06
bOTU_1431	bOTU_68	0.649162	5.86152e-06	5.86152e-06
bOTU_1431	bOTU_151	0.694509	6.65783e-07	6.65783e-07
bOTU_1431	bOTU_84	0.627337	1.47689e-05	1.47689e-05
bOTU_1431	bOTU_29	0.60945	2.99342e-05	2.99342e-05
bOTU_1431	bOTU_6	0.706846	3.43633e-07	3.43633e-07
bOTU_1431	bOTU_501	0.637656	9.62672e-06	9.62672e-06
bOTU_1431	bOTU_317	0.607097	3.27448e-05	3.27448e-05
bOTU_1431	bOTU_5634	0.672264	2.02797e-06	2.02797e-06
bOTU_1431	bOTU_666	0.635134	1.07036e-05	1.07036e-05
bOTU_1431	bOTU_3416	0.63557	1.05099e-05	1.05099e-05
bOTU_1431	bOTU_217	0.688973	8.86475e-07	8.86475e-07
bOTU_1431	bOTU_1086	0.626077	1.55448e-05	1.55448e-05
bOTU_1431	bOTU_8373	0.608542	3.09914e-05	3.09914e-05
bOTU_1431	bOTU_7	0.679755	1.40865e-06	1.40865e-06
bOTU_1431	bOTU_338	0.724814	1.23209e-07	1.23209e-07
bOTU_1431	bOTU_267	0.601495	4.04314e-05	4.04314e-05
bOTU_1431	bOTU_159	0.637655	9.62716e-06	9.62716e-06
bOTU_1431	bOTU_193	0.664929	2.86903e-06	2.86903e-06
bOTU_1431	bOTU_121	0.673469	1.91385e-06	1.91385e-06
bOTU_1431	bOTU_420	0.730417	8.80231e-08	8.80231e-08
bOTU_319	bOTU_1723	0.628706	1.39662e-05	1.39662e-05
bOTU_319	bOTU_526	0.614177	2.49404e-05	2.49404e-05
bOTU_319	bOTU_1449	0.66152	3.36013e-06	3.36013e-06
bOTU_319	bOTU_861	0.635999	1.03225e-05	1.03225e-05
bOTU_319	bOTU_2772	0.617601	2.18117e-05	2.18117e-05
bOTU_319	bOTU_847	0.728647	9.79766e-08	9.79766e-08
bOTU_319	bOTU_2416	0.675403	1.74301e-06	1.74301e-06
bOTU_319	bOTU_957	0.603591	3.73822e-05	3.73822e-05
bOTU_319	bOTU_76	0.619105	2.05546e-05	2.05546e-05
bOTU_319	bOTU_228	0.684229	1.12742e-06	1.12742e-06
bOTU_319	bOTU_22	0.634523	1.09808e-05	1.09808e-05
bOTU_539	bOTU_1336	0.685768	1.04335e-06	1.04335e-06
bOTU_539	bOTU_2772	0.70136	4.63003e-07	4.63003e-07
bOTU_539	bOTU_957	0.649156	5.86315e-06	5.86315e-06
bOTU_539	bOTU_854	0.604742	3.57973e-05	3.57973e-05
bOTU_539	bOTU_228	0.653115	4.91928e-06	4.91928e-06
bOTU_539	bOTU_22	0.753516	2.00648e-08	2.00648e-08
bOTU_539	bOTU_319	0.614393	2.47314e-05	2.47314e-05
bOTU_266	bOTU_2623	0.699238	5.18686e-07	5.18686e-07
bOTU_266	bOTU_2772	0.649509	5.7726e-06	5.7726e-06
bOTU_266	bOTU_648	0.653351	4.86759e-06	4.86759e-06
bOTU_266	bOTU_82	0.647017	6.43967e-06	6.43967e-06
bOTU_266	bOTU_76	0.628455	1.411e-05	1.411e-05
bOTU_266	bOTU_854	0.685071	1.08069e-06	1.08069e-06
bOTU_266	bOTU_22	0.702653	4.3185e-07	4.3185e-07
bOTU_266	bOTU_5634	0.671958	2.05798e-06	2.05798e-06
bOTU_266	bOTU_193	0.609207	3.02136e-05	3.02136e-05
bOTU_1371	bOTU_999	0.608413	3.11447e-05	3.11447e-05
bOTU_1371	bOTU_1933	0.613059	2.60474e-05	2.60474e-05
bOTU_1371	bOTU_320	0.633538	1.14409e-05	1.14409e-05
bOTU_1371	bOTU_96	0.632744	1.18249e-05	1.18249e-05
bOTU_1842	bOTU_713	0.626468	1.53e-05	1.53e-05
bOTU_1842	bOTU_4615	0.621749	1.85032e-05	1.85032e-05
bOTU_743	bOTU_299	0.60651	3.34834e-05	3.34834e-05
bOTU_743	bOTU_6	0.613987	2.51251e-05	2.51251e-05
bOTU_1006	bOTU_172	0.7091	3.03407e-07	3.03407e-07
bOTU_1006	bOTU_2623	0.69252	7.38456e-07	7.38456e-07
bOTU_1006	bOTU_1225	0.689984	8.417e-07	8.417e-07
bOTU_1006	bOTU_803	0.643955	7.35552e-06	7.35552e-06
bOTU_1006	bOTU_76	0.603312	3.7775e-05	3.7775e-05
bOTU_1006	bOTU_1136	0.632088	1.2151e-05	1.2151e-05
bOTU_1006	bOTU_854	0.644235	7.26718e-06	7.26718e-06
bOTU_1006	bOTU_29	0.634535	1.0975e-05	1.0975e-05
bOTU_1006	bOTU_203	0.612164	2.69655e-05	2.69655e-05
bOTU_1006	bOTU_1200	0.690438	8.2231e-07	8.2231e-07
bOTU_1006	bOTU_317	0.62058	1.93853e-05	1.93853e-05
bOTU_1006	bOTU_22	0.660492	3.52275e-06	3.52275e-06
bOTU_1006	bOTU_5634	0.678886	1.47028e-06	1.47028e-06
bOTU_1006	bOTU_3423	0.663262	3.10025e-06	3.10025e-06
bOTU_1006	bOTU_857	0.655004	4.5201e-06	4.5201e-06
bOTU_1006	bOTU_338	0.732085	7.95096e-08	7.95096e-08
bOTU_1006	bOTU_266	0.648337	6.07795e-06	6.07795e-06
bOTU_715	bOTU_2878	0.625075	1.61881e-05	1.61881e-05
bOTU_715	bOTU_76	0.630776	1.28276e-05	1.28276e-05
bOTU_715	bOTU_854	0.605869	3.43051e-05	3.43051e-05
bOTU_715	bOTU_266	0.654208	4.68455e-06	4.68455e-06
bOTU_715	bOTU_1006	0.614989	2.41635e-05	2.41635e-05
bOTU_102	bOTU_1336	0.602849	3.84368e-05	3.84368e-05
bOTU_102	bOTU_1225	0.678904	1.46899e-06	1.46899e-06
bOTU_102	bOTU_1933	0.608533	3.10022e-05	3.10022e-05
bOTU_102	bOTU_795	0.616612	2.26762e-05	2.26762e-05
bOTU_102	bOTU_58	0.644199	7.27851e-06	7.27851e-06
bOTU_102	bOTU_289	0.648406	6.05956e-06	6.05956e-06
bOTU_102	bOTU_68	0.687365	9.62231e-07	9.62231e-07
bOTU_102	bOTU_151	0.675059	1.77237e-06	1.77237e-06
bOTU_102	bOTU_29	0.703523	4.11983e-07	4.11983e-07
bOTU_102	bOTU_6	0.708345	3.16365e-07	3.16365e-07
bOTU_102	bOTU_227	0.672139	2.04018e-06	2.04018e-06
bOTU_102	bOTU_48	0.666056	2.72174e-06	2.72174e-06
bOTU_102	bOTU_203	0.650253	5.58631e-06	5.58631e-06
bOTU_102	bOTU_200	0.610407	2.88551e-05	2.88551e-05
bOTU_102	bOTU_428	0.629062	1.3764e-05	1.3764e-05
bOTU_102	bOTU_92	0.63287	1.17632e-05	1.17632e-05
bOTU_102	bOTU_250	0.659439	3.69674e-06	3.69674e-06
bOTU_102	bOTU_66	0.696122	6.11768e-07	6.11768e-07
bOTU_102	bOTU_317	0.733037	7.5003e-08	7.5003e-08
bOTU_102	bOTU_22	0.605725	3.44931e-05	3.44931e-05
bOTU_102	bOTU_4994	0.634247	1.11078e-05	1.11078e-05
bOTU_102	bOTU_103	0.654071	4.71338e-06	4.71338e-06
bOTU_102	bOTU_16	0.725975	1.14993e-07	1.14993e-07
bOTU_102	bOTU_139	0.600219	4.23962e-05	4.23962e-05
bOTU_102	bOTU_309	0.607828	3.1847e-05	3.1847e-05
bOTU_102	bOTU_833	0.649707	5.7226e-06	5.7226e-06
bOTU_102	bOTU_396	0.700688	4.8001e-07	4.8001e-07
bOTU_102	bOTU_4384	0.63104	1.26887e-05	1.26887e-05
bOTU_102	bOTU_753	0.603782	3.71144e-05	3.71144e-05
bOTU_102	bOTU_362	0.616049	2.31823e-05	2.31823e-05
bOTU_102	bOTU_131	0.662586	3.1989e-06	3.1989e-06
bOTU_102	bOTU_217	0.729168	9.49445e-08	9.49445e-08
bOTU_102	bOTU_959	0.668377	2.44017e-06	2.44017e-06
bOTU_102	bOTU_683	0.624643	1.6473e-05	1.6473e-05
bOTU_102	bOTU_126	0.622433	1.80033e-05	1.80033e-05
bOTU_102	bOTU_3423	0.746548	3.18667e-08	3.18667e-08
bOTU_102	bOTU_166	0.721603	1.4885e-07	1.4885e-07
bOTU_102	bOTU_158	0.664285	2.95647e-06	2.95647e-06
bOTU_102	bOTU_8373	0.652577	5.0388e-06	5.0388e-06
bOTU_102	bOTU_7	0.840939	1.11045e-11	1.11045e-11
bOTU_102	bOTU_283	0.616666	2.2628e-05	2.2628e-05
bOTU_102	bOTU_338	0.69633	6.05084e-07	6.05084e-07
bOTU_102	bOTU_1016	0.602674	3.86892e-05	3.86892e-05
bOTU_102	bOTU_267	0.684907	1.08964e-06	1.08964e-06
bOTU_102	bOTU_159	0.804603	3.94966e-10	3.94966e-10
bOTU_102	bOTU_193	0.786729	1.76093e-09	1.76093e-09
bOTU_102	bOTU_121	0.734234	6.96693e-08	6.96693e-08
bOTU_102	bOTU_420	0.606207	3.38691e-05	3.38691e-05
bOTU_102	bOTU_1431	0.646151	6.68747e-06	6.68747e-06
bOTU_102	bOTU_266	0.610296	2.89782e-05	2.89782e-05
bOTU_102	bOTU_1006	0.631698	1.23486e-05	1.23486e-05
bOTU_511	bOTU_1225	0.65054	5.51584e-06	5.51584e-06
bOTU_511	bOTU_1278	0.651141	5.37085e-06	5.37085e-06
bOTU_511	bOTU_895	0.620496	1.94509e-05	1.94509e-05
bOTU_511	bOTU_289	0.650194	5.60077e-06	5.60077e-06
bOTU_511	bOTU_68	0.633813	1.13109e-05	1.13109e-05
bOTU_511	bOTU_151	0.73664	5.99987e-08	5.99987e-08
bOTU_511	bOTU_6	0.709956	2.89312e-07	2.89312e-07
bOTU_511	bOTU_227	0.607469	3.22857e-05	3.22857e-05
bOTU_511	bOTU_92	0.625561	1.58733e-05	1.58733e-05
bOTU_511	bOTU_384	0.603132	3.80303e-05	3.80303e-05
bOTU_511	bOTU_317	0.726921	1.08679e-07	1.08679e-07
bOTU_511	bOTU_22	0.695105	6.45305e-07	6.45305e-07
bOTU_511	bOTU_16	0.627958	1.43997e-05	1.43997e-05
bOTU_511	bOTU_396	0.63548	1.05498e-05	1.05498e-05
bOTU_511	bOTU_4384	0.66697	2.60748e-06	2.60748e-06
bOTU_511	bOTU_3416	0.644587	7.15732e-06	7.15732e-06
bOTU_511	bOTU_217	0.647552	6.29078e-06	6.29078e-06
bOTU_511	bOTU_959	0.689227	8.75052e-07	8.75052e-07
bOTU_511	bOTU_1086	0.635884	1.03721e-05	1.03721e-05
bOTU_511	bOTU_126	0.677824	1.54894e-06	1.54894e-06
bOTU_511	bOTU_3423	0.734286	6.94461e-08	6.94461e-08
bOTU_511	bOTU_857	0.616602	2.26851e-05	2.26851e-05
bOTU_511	bOTU_7	0.768769	6.89901e-09	6.89901e-09
bOTU_511	bOTU_338	0.633711	1.13586e-05	1.13586e-05
bOTU_511	bOTU_1016	0.672815	1.97505e-06	1.97505e-06
bOTU_511	bOTU_267	0.675008	1.77672e-06	1.77672e-06
bOTU_511	bOTU_159	0.779801	3.02698e-09	3.02698e-09
bOTU_511	bOTU_193	0.686116	1.02516e-06	1.02516e-06
bOTU_511	bOTU_121	0.651698	5.23964e-06	5.23964e-06
bOTU_511	bOTU_1431	0.659489	3.68835e-06	3.68835e-06
bOTU_511	bOTU_1006	0.629292	1.3635e-05	1.3635e-05
bOTU_511	bOTU_102	0.814641	1.59287e-10	1.59287e-10
bOTU_143	bOTU_2623	0.608307	3.12713e-05	3.12713e-05
bOTU_143	bOTU_1336	0.717811	1.85469e-07	1.85469e-07
bOTU_143	bOTU_2772	0.697903	5.56846e-07	5.56846e-07
bOTU_143	bOTU_847	0.640066	8.69116e-06	8.69116e-06
bOTU_143	bOTU_82	0.617035	2.23026e-05	2.23026e-05
bOTU_143	bOTU_957	0.605636	3.46088e-05	3.46088e-05
bOTU_143	bOTU_76	0.677658	1.56158e-06	1.56158e-06
bOTU_143	bOTU_1136	0.61593	2.3291e-05	2.3291e-05
bOTU_143	bOTU_909	0.674584	1.81355e-06	1.81355e-06
bOTU_143	bOTU_854	0.643281	7.57261e-06	7.57261e-06
bOTU_143	bOTU_317	0.61131	2.78694e-05	2.78694e-05
bOTU_143	bOTU_22	0.906179	8.88178e-16	8.88178e-16
bOTU_143	bOTU_857	0.634185	1.11368e-05	1.11368e-05
bOTU_143	bOTU_406	0.601738	4.00659e-05	4.00659e-05
bOTU_143	bOTU_159	0.636821	9.97154e-06	9.97154e-06
bOTU_143	bOTU_319	0.657563	4.02664e-06	4.02664e-06
bOTU_143	bOTU_539	0.793809	9.91264e-10	9.91264e-10
bOTU_143	bOTU_266	0.706833	3.43871e-07	3.43871e-07
bOTU_143	bOTU_1006	0.701669	4.55384e-07	4.55384e-07
bOTU_143	bOTU_102	0.600564	4.18563e-05	4.18563e-05
bOTU_143	bOTU_511	0.655238	4.4727e-06	4.4727e-06
bOTU_91	bOTU_1336	0.637762	9.58344e-06	9.58344e-06
bOTU_91	bOTU_1225	0.685954	1.0336e-06	1.0336e-06
bOTU_91	bOTU_2772	0.607941	3.17108e-05	3.17108e-05
bOTU_91	bOTU_82	0.64518	6.97563e-06	6.97563e-06
bOTU_91	bOTU_76	0.621457	1.87197e-05	1.87197e-05
bOTU_91	bOTU_272	0.61005	2.92536e-05	2.92536e-05
bOTU_91	bOTU_29	0.658153	3.92e-06	3.92e-06
bOTU_91	bOTU_6	0.728689	9.7729e-08	9.7729e-08
bOTU_91	bOTU_203	0.62145	1.87252e-05	1.87252e-05
bOTU_91	bOTU_317	0.770121	6.25182e-09	6.25182e-09
bOTU_91	bOTU_22	0.789061	1.46071e-09	1.46071e-09
bOTU_91	bOTU_357	0.604877	3.56151e-05	3.56151e-05
bOTU_91	bOTU_16	0.613175	2.59311e-05	2.59311e-05
bOTU_91	bOTU_5634	0.664139	2.97663e-06	2.97663e-06
bOTU_91	bOTU_833	0.611709	2.74438e-05	2.74438e-05
bOTU_91	bOTU_396	0.716511	1.99831e-07	1.99831e-07
bOTU_91	bOTU_753	0.609785	2.95527e-05	2.95527e-05
bOTU_91	bOTU_362	0.667362	2.5599e-06	2.5599e-06
bOTU_91	bOTU_217	0.74116	4.51117e-08	4.51117e-08
bOTU_91	bOTU_126	0.615458	2.37253e-05	2.37253e-05
bOTU_91	bOTU_3423	0.743509	3.88085e-08	3.88085e-08
bOTU_91	bOTU_166	0.610077	2.92228e-05	2.92228e-05
bOTU_91	bOTU_8373	0.602815	3.84858e-05	3.84858e-05
bOTU_91	bOTU_857	0.6765	1.6525e-06	1.6525e-06
bOTU_91	bOTU_28	0.664521	2.92408e-06	2.92408e-06
bOTU_91	bOTU_7	0.718523	1.78017e-07	1.78017e-07
bOTU_91	bOTU_338	0.672064	2.04757e-06	2.04757e-06
bOTU_91	bOTU_159	0.732523	7.74061e-08	7.74061e-08
bOTU_91	bOTU_193	0.778438	3.3598e-09	3.3598e-09
bOTU_91	bOTU_539	0.613473	2.56321e-05	2.56321e-05
bOTU_91	bOTU_266	0.756085	1.68541e-08	1.68541e-08
bOTU_91	bOTU_1006	0.727102	1.07502e-07	1.07502e-07
bOTU_91	bOTU_102	0.777183	3.69592e-09	3.69592e-09
bOTU_91	bOTU_511	0.736084	6.21145e-08	6.21145e-08
bOTU_91	bOTU_143	0.831894	2.9216e-11	2.9216e-11
bOTU_2086	bOTU_2623	0.715152	2.15954e-07	2.15954e-07
bOTU_2086	bOTU_1225	0.668734	2.39931e-06	2.39931e-06
bOTU_2086	bOTU_1136	0.617521	2.18801e-05	2.18801e-05
bOTU_2086	bOTU_29	0.615512	2.36749e-05	2.36749e-05
bOTU_2086	bOTU_317	0.661793	3.31819e-06	3.31819e-06
bOTU_2086	bOTU_22	0.685274	1.06967e-06	1.06967e-06
bOTU_2086	bOTU_5634	0.780857	2.79053e-09	2.79053e-09
bOTU_2086	bOTU_753	0.64938	5.80566e-06	5.80566e-06
bOTU_2086	bOTU_217	0.617685	2.17394e-05	2.17394e-05
bOTU_2086	bOTU_3423	0.600826	4.1451e-05	4.1451e-05
bOTU_2086	bOTU_338	0.67865	1.48742e-06	1.48742e-06
bOTU_2086	bOTU_1599	0.652243	5.11425e-06	5.11425e-06
bOTU_2086	bOTU_159	0.60493	3.55452e-05	3.55452e-05
bOTU_2086	bOTU_121	0.63153	1.24345e-05	1.24345e-05
bOTU_2086	bOTU_420	0.609614	2.9746e-05	2.9746e-05
bOTU_2086	bOTU_266	0.683739	1.15546e-06	1.15546e-06
bOTU_2086	bOTU_1006	0.682126	1.25246e-06	1.25246e-06
bOTU_2086	bOTU_143	0.752103	2.20656e-08	2.20656e-08
bOTU_2086	bOTU_91	0.731698	8.14134e-08	8.14134e-08
bOTU_570	bOTU_22	0.61576	2.34461e-05	2.34461e-05
bOTU_570	bOTU_143	0.613069	2.60371e-05	2.60371e-05
bOTU_570	bOTU_91	0.607057	3.27952e-05	3.27952e-05
bOTU_570	bOTU_2086	0.621784	1.84772e-05	1.84772e-05
bOTU_1209	bOTU_6147	0.686802	9.90159e-07	9.90159e-07
bOTU_1209	bOTU_895	0.611827	2.73192e-05	2.73192e-05
bOTU_1209	bOTU_876	0.636452	1.01277e-05	1.01277e-05
bOTU_1209	bOTU_1291	0.607677	3.20307e-05	3.20307e-05
bOTU_1209	bOTU_151	0.605535	3.47414e-05	3.47414e-05
bOTU_1209	bOTU_317	0.763234	1.0257e-08	1.0257e-08
bOTU_1209	bOTU_22	0.602204	3.9375e-05	3.9375e-05
bOTU_1209	bOTU_5634	0.612086	2.7047e-05	2.7047e-05
bOTU_1209	bOTU_396	0.6461	6.70227e-06	6.70227e-06
bOTU_1209	bOTU_3416	0.684821	1.09437e-06	1.09437e-06
bOTU_1209	bOTU_857	0.638353	9.34714e-06	9.34714e-06
bOTU_1209	bOTU_7	0.644149	7.29418e-06	7.29418e-06
bOTU_1209	bOTU_338	0.643891	7.37611e-06	7.37611e-06
bOTU_1209	bOTU_267	0.674626	1.80987e-06	1.80987e-06
bOTU_1209	bOTU_159	0.616376	2.28875e-05	2.28875e-05
bOTU_1209	bOTU_102	0.612848	2.6261e-05	2.6261e-05
bOTU_1209	bOTU_511	0.717373	1.902e-07	1.902e-07
bOTU_1209	bOTU_91	0.659197	3.73782e-06	3.73782e-06
bOTU_154	bOTU_338	0.606058	3.40611e-05	3.40611e-05
bOTU_604	bOTU_2623	0.667152	2.58528e-06	2.58528e-06
bOTU_604	bOTU_1449	0.615457	2.37255e-05	2.37255e-05
bOTU_604	bOTU_803	0.604411	3.62464e-05	3.62464e-05
bOTU_604	bOTU_1136	0.656473	4.23039e-06	4.23039e-06
bOTU_604	bOTU_29	0.642389	7.86891e-06	7.86891e-06
bOTU_604	bOTU_3416	0.706371	3.5271e-07	3.5271e-07
bOTU_604	bOTU_1006	0.649071	5.88521e-06	5.88521e-06
bOTU_604	bOTU_2086	0.60791	3.17474e-05	3.17474e-05
bOTU_5586	bOTU_1495	0.634766	1.08697e-05	1.08697e-05
bOTU_5586	bOTU_795	0.620657	1.93263e-05	1.93263e-05
bOTU_5586	bOTU_1968	0.751525	2.29351e-08	2.29351e-08
bOTU_5586	bOTU_289	0.663202	3.10891e-06	3.10891e-06
bOTU_5586	bOTU_1113	0.66163	3.34315e-06	3.34315e-06
bOTU_5586	bOTU_103	0.604214	3.65166e-05	3.65166e-05
bOTU_5586	bOTU_495	0.747306	3.03239e-08	3.03239e-08
bOTU_5586	bOTU_396	0.652707	5.00959e-06	5.00959e-06
bOTU_668	bOTU_196	0.698472	5.40287e-07	5.40287e-07
bOTU_668	bOTU_1495	0.608827	3.06561e-05	3.06561e-05
bOTU_668	bOTU_289	0.658443	3.86857e-06	3.86857e-06
bOTU_668	bOTU_68	0.695406	6.35227e-07	6.35227e-07
bOTU_668	bOTU_29	0.635525	1.05296e-05	1.05296e-05
bOTU_668	bOTU_6	0.671533	2.10027e-06	2.10027e-06
bOTU_668	bOTU_1063	0.653775	4.77626e-06	4.77626e-06
bOTU_668	bOTU_1090	0.615124	2.40364e-05	2.40364e-05
bOTU_668	bOTU_666	0.659603	3.66911e-06	3.66911e-06
bOTU_668	bOTU_396	0.661054	3.43304e-06	3.43304e-06
bOTU_668	bOTU_753	0.617042	2.22967e-05	2.22967e-05
bOTU_668	bOTU_138	0.612771	2.63394e-05	2.63394e-05
bOTU_668	bOTU_1277	0.663245	3.10268e-06	3.10268e-06
bOTU_668	bOTU_26	0.673751	1.88807e-06	1.88807e-06
bOTU_668	bOTU_159	0.60715	3.26795e-05	3.26795e-05
bOTU_668	bOTU_193	0.650839	5.44333e-06	5.44333e-06
bOTU_63	bOTU_1225	0.67423	1.8449e-06	1.8449e-06
bOTU_63	bOTU_6390	0.606012	3.41211e-05	3.41211e-05
bOTU_63	bOTU_68	0.681598	1.28581e-06	1.28581e-06
bOTU_63	bOTU_6	0.692924	7.23114e-07	7.23114e-07
bOTU_63	bOTU_383	0.617945	2.15177e-05	2.15177e-05
bOTU_63	bOTU_45	0.606838	3.30693e-05	3.30693e-05
bOTU_63	bOTU_22	0.630177	1.3148e-05	1.3148e-05
bOTU_63	bOTU_274	0.652022	5.16474e-06	5.16474e-06
bOTU_63	bOTU_396	0.642772	7.74053e-06	7.74053e-06
bOTU_63	bOTU_217	0.676437	1.65759e-06	1.65759e-06
bOTU_63	bOTU_126	0.607983	3.16593e-05	3.16593e-05
bOTU_63	bOTU_3423	0.655037	4.51335e-06	4.51335e-06
bOTU_63	bOTU_338	0.699504	5.11397e-07	5.11397e-07
bOTU_63	bOTU_159	0.600005	4.27356e-05	4.27356e-05
bOTU_63	bOTU_193	0.618013	2.14607e-05	2.14607e-05
bOTU_63	bOTU_609	0.616143	2.30975e-05	2.30975e-05
bOTU_63	bOTU_511	0.633754	1.13383e-05	1.13383e-05
bOTU_63	bOTU_143	0.62586	1.56822e-05	1.56822e-05
bOTU_63	bOTU_91	0.673735	1.8895e-06	1.8895e-06
bOTU_101	bOTU_2349	0.6226	1.78836e-05	1.78836e-05
bOTU_1720	bOTU_39	0.674944	1.78225e-06	1.78225e-06
bOTU_1720	bOTU_584	0.640195	8.64337e-06	8.64337e-06
bOTU_1720	bOTU_16	0.604422	3.62309e-05	3.62309e-05
bOTU_1720	bOTU_217	0.614665	2.44713e-05	2.44713e-05
bOTU_1720	bOTU_158	0.63727	9.78482e-06	9.78482e-06
bOTU_62	bOTU_176	0.607599	3.21261e-05	3.21261e-05
bOTU_62	bOTU_1225	0.638445	9.31066e-06	9.31066e-06
bOTU_62	bOTU_803	0.602465	3.89921e-05	3.89921e-05
bOTU_62	bOTU_5048	0.665972	2.73248e-06	2.73248e-06
bOTU_62	bOTU_446	0.601738	4.00657e-05	4.00657e-05
bOTU_62	bOTU_1291	0.624871	1.63226e-05	1.63226e-05
bOTU_62	bOTU_168	0.600815	4.14689e-05	4.14689e-05
bOTU_62	bOTU_289	0.645549	6.86474e-06	6.86474e-06
bOTU_62	bOTU_68	0.727478	1.05109e-07	1.05109e-07
bOTU_62	bOTU_29	0.723861	1.30352e-07	1.30352e-07
bOTU_62	bOTU_6	0.793604	1.00816e-09	1.00816e-09
bOTU_62	bOTU_203	0.62055	1.94088e-05	1.94088e-05
bOTU_62	bOTU_200	0.672108	2.04328e-06	2.04328e-06
bOTU_62	bOTU_384	0.69144	7.80893e-07	7.80893e-07
bOTU_62	bOTU_19	0.609304	3.01012e-05	3.01012e-05
bOTU_62	bOTU_110	0.61133	2.78483e-05	2.78483e-05
bOTU_62	bOTU_317	0.721245	1.51996e-07	1.51996e-07
bOTU_62	bOTU_903	0.646736	6.51911e-06	6.51911e-06
bOTU_62	bOTU_103	0.766291	8.25056e-09	8.25056e-09
bOTU_62	bOTU_16	0.690643	8.13686e-07	8.13686e-07
bOTU_62	bOTU_345	0.600606	4.17912e-05	4.17912e-05
bOTU_62	bOTU_309	0.62055	1.94088e-05	1.94088e-05
bOTU_62	bOTU_396	0.832128	2.85121e-11	2.85121e-11
bOTU_62	bOTU_753	0.725058	1.21435e-07	1.21435e-07
bOTU_62	bOTU_3416	0.677439	1.57846e-06	1.57846e-06
bOTU_62	bOTU_217	0.763246	1.02483e-08	1.02483e-08
bOTU_62	bOTU_959	0.760126	1.27559e-08	1.27559e-08
bOTU_62	bOTU_206	0.617751	2.16828e-05	2.16828e-05
bOTU_62	bOTU_138	0.643098	7.6326e-06	7.6326e-06
bOTU_62	bOTU_126	0.611875	2.72689e-05	2.72689e-05
bOTU_62	bOTU_3423	0.669417	2.32298e-06	2.32298e-06
bOTU_62	bOTU_158	0.64992	5.66895e-06	5.66895e-06
bOTU_62	bOTU_8373	0.636857	9.95661e-06	9.95661e-06
bOTU_62	bOTU_7	0.739552	4.99625e-08	4.99625e-08
bOTU_62	bOTU_564	0.620072	1.97807e-05	1.97807e-05
bOTU_62	bOTU_338	0.715675	2.09612e-07	2.09612e-07
bOTU_62	bOTU_267	0.701155	4.68146e-07	4.68146e-07
bOTU_62	bOTU_159	0.661707	3.3313e-06	3.3313e-06
bOTU_62	bOTU_193	0.703422	4.14248e-07	4.14248e-07
bOTU_62	bOTU_7889	0.667228	2.57609e-06	2.57609e-06
bOTU_62	bOTU_121	0.612051	2.70844e-05	2.70844e-05
bOTU_62	bOTU_420	0.604961	3.5503e-05	3.5503e-05
bOTU_62	bOTU_1431	0.601903	3.98198e-05	3.98198e-05
bOTU_62	bOTU_102	0.642512	7.82763e-06	7.82763e-06
bOTU_62	bOTU_511	0.633949	1.12465e-05	1.12465e-05
bOTU_62	bOTU_91	0.606103	3.40029e-05	3.40029e-05
bOTU_62	bOTU_1209	0.616354	2.29069e-05	2.29069e-05
bOTU_62	bOTU_668	0.60041	4.20965e-05	4.20965e-05
bOTU_114	bOTU_854	0.612967	2.61404e-05	2.61404e-05
bOTU_114	bOTU_1006	0.622401	1.80266e-05	1.80266e-05
bOTU_23	bOTU_376	0.649748	5.71221e-06	5.71221e-06
bOTU_23	bOTU_847	0.616236	2.30135e-05	2.30135e-05
bOTU_23	bOTU_68	0.618233	2.12749e-05	2.12749e-05
bOTU_23	bOTU_29	0.648496	6.03567e-06	6.03567e-06
bOTU_23	bOTU_6	0.613637	2.54702e-05	2.54702e-05
bOTU_23	bOTU_159	0.610902	2.83106e-05	2.83106e-05
bOTU_297	bOTU_35	0.629395	1.35775e-05	1.35775e-05
bOTU_767	bOTU_535	0.603205	3.79273e-05	3.79273e-05
bOTU_1156	bOTU_8628	0.607755	3.19359e-05	3.19359e-05
bOTU_1156	bOTU_91	0.671058	2.14851e-06	2.14851e-06
bOTU_1069	bOTU_317	0.608549	3.09835e-05	3.09835e-05
bOTU_1069	bOTU_7	0.70156	4.58049e-07	4.58049e-07
bOTU_1069	bOTU_159	0.621172	1.89342e-05	1.89342e-05
bOTU_1069	bOTU_102	0.684808	1.09511e-06	1.09511e-06
bOTU_1069	bOTU_511	0.652832	4.98175e-06	4.98175e-06
bOTU_1910	bOTU_1013	0.608021	3.16137e-05	3.16137e-05
bOTU_1910	bOTU_1136	0.617992	2.14783e-05	2.14783e-05
bOTU_1910	bOTU_854	0.636633	1.00508e-05	1.00508e-05
bOTU_1910	bOTU_5634	0.669168	2.35059e-06	2.35059e-06
bOTU_1910	bOTU_1599	0.692388	7.43521e-07	7.43521e-07
bOTU_1910	bOTU_1006	0.607371	3.24055e-05	3.24055e-05
bOTU_1910	bOTU_2086	0.640891	8.39068e-06	8.39068e-06
bOTU_60	bOTU_966	0.634466	1.10066e-05	1.10066e-05
bOTU_60	bOTU_2623	0.702338	4.39251e-07	4.39251e-07
bOTU_60	bOTU_1336	0.670771	2.17813e-06	2.17813e-06
bOTU_60	bOTU_1449	0.623998	1.6907e-05	1.6907e-05
bOTU_60	bOTU_2772	0.738274	5.41576e-08	5.41576e-08
bOTU_60	bOTU_847	0.619541	2.02023e-05	2.02023e-05
bOTU_60	bOTU_2416	0.662034	3.28144e-06	3.28144e-06
bOTU_60	bOTU_2878	0.612528	2.65893e-05	2.65893e-05
bOTU_60	bOTU_76	0.660209	3.56878e-06	3.56878e-06
bOTU_60	bOTU_909	0.726984	1.08264e-07	1.08264e-07
bOTU_60	bOTU_854	0.721361	1.50969e-07	1.50969e-07
bOTU_60	bOTU_228	0.692746	7.29824e-07	7.29824e-07
bOTU_60	bOTU_22	0.831488	3.04698e-11	3.04698e-11
bOTU_60	bOTU_406	0.741864	4.313e-08	4.313e-08
bOTU_60	bOTU_338	0.616284	2.29699e-05	2.29699e-05
bOTU_60	bOTU_319	0.652193	5.12579e-06	5.12579e-06
bOTU_60	bOTU_539	0.752231	2.18766e-08	2.18766e-08
bOTU_60	bOTU_266	0.734678	6.77821e-08	6.77821e-08
bOTU_60	bOTU_1006	0.695375	6.36249e-07	6.36249e-07
bOTU_60	bOTU_715	0.703612	4.09996e-07	4.09996e-07
bOTU_60	bOTU_143	0.812933	1.86613e-10	1.86613e-10
bOTU_60	bOTU_91	0.672203	2.03398e-06	2.03398e-06
bOTU_60	bOTU_2086	0.700078	4.9596e-07	4.9596e-07
bOTU_60	bOTU_604	0.610461	2.87956e-05	2.87956e-05
bOTU_60	bOTU_63	0.660464	3.52727e-06	3.52727e-06
bOTU_60	bOTU_114	0.629532	1.35014e-05	1.35014e-05
bOTU_368	bOTU_6390	0.601375	4.06124e-05	4.06124e-05
bOTU_368	bOTU_795	0.623175	1.74761e-05	1.74761e-05
bOTU_368	bOTU_289	0.634054	1.11977e-05	1.11977e-05
bOTU_368	bOTU_68	0.639237	9.00294e-06	9.00294e-06
bOTU_368	bOTU_6	0.663498	3.0665e-06	3.0665e-06
bOTU_368	bOTU_362	0.657424	4.05206e-06	4.05206e-06
bOTU_368	bOTU_217	0.651609	5.2604e-06	5.2604e-06
bOTU_368	bOTU_126	0.619916	1.9904e-05	1.9904e-05
bOTU_368	bOTU_3423	0.630024	1.32308e-05	1.32308e-05
bOTU_368	bOTU_7	0.659992	3.60442e-06	3.60442e-06
bOTU_368	bOTU_193	0.612532	2.65847e-05	2.65847e-05
bOTU_368	bOTU_102	0.717162	1.92522e-07	1.92522e-07
bOTU_368	bOTU_511	0.721714	1.47888e-07	1.47888e-07
bOTU_368	bOTU_91	0.671363	2.1174e-06	2.1174e-06
bOTU_368	bOTU_5586	0.666398	2.67846e-06	2.67846e-06
bOTU_368	bOTU_63	0.603879	3.69794e-05	3.69794e-05
bOTU_721	bOTU_1225	0.755969	1.69881e-08	1.69881e-08
bOTU_721	bOTU_7504	0.643205	7.59744e-06	7.59744e-06
bOTU_721	bOTU_1327	0.661598	3.34814e-06	3.34814e-06
bOTU_721	bOTU_584	0.603642	3.73104e-05	3.73104e-05
bOTU_721	bOTU_203	0.685512	1.0569e-06	1.0569e-06
bOTU_721	bOTU_1200	0.668962	2.37356e-06	2.37356e-06
bOTU_721	bOTU_692	0.612904	2.62044e-05	2.62044e-05
bOTU_721	bOTU_217	0.601239	4.08192e-05	4.08192e-05
bOTU_721	bOTU_3423	0.657511	4.0361e-06	4.0361e-06
bOTU_721	bOTU_338	0.661449	3.37118e-06	3.37118e-06
bOTU_721	bOTU_193	0.65135	5.3214e-06	5.3214e-06
bOTU_721	bOTU_297	0.625761	1.5745e-05	1.5745e-05
bOTU_401	bOTU_176	0.640792	8.42613e-06	8.42613e-06
bOTU_401	bOTU_663	0.622594	1.78876e-05	1.78876e-05
bOTU_401	bOTU_895	0.659805	3.63534e-06	3.63534e-06
bOTU_401	bOTU_876	0.682217	1.24678e-06	1.24678e-06
bOTU_401	bOTU_351	0.613747	2.53614e-05	2.53614e-05
bOTU_401	bOTU_6	0.678409	1.50517e-06	1.50517e-06
bOTU_401	bOTU_1442	0.622093	1.82506e-05	1.82506e-05
bOTU_401	bOTU_19	0.622286	1.81099e-05	1.81099e-05
bOTU_401	bOTU_317	0.725447	1.18664e-07	1.18664e-07
bOTU_401	bOTU_357	0.646864	6.48267e-06	6.48267e-06
bOTU_401	bOTU_103	0.611855	2.72896e-05	2.72896e-05
bOTU_401	bOTU_495	0.649213	5.84832e-06	5.84832e-06
bOTU_401	bOTU_396	0.719513	1.68103e-07	1.68103e-07
bOTU_401	bOTU_131	0.656208	4.28131e-06	4.28131e-06
bOTU_401	bOTU_3416	0.651705	5.23815e-06	5.23815e-06
bOTU_401	bOTU_217	0.604743	3.57961e-05	3.57961e-05
bOTU_401	bOTU_158	0.644914	7.05666e-06	7.05666e-06
bOTU_401	bOTU_7	0.693641	6.96621e-07	6.96621e-07
bOTU_401	bOTU_283	0.603818	3.70636e-05	3.70636e-05
bOTU_401	bOTU_159	0.604641	3.59341e-05	3.59341e-05
bOTU_401	bOTU_609	0.630533	1.29569e-05	1.29569e-05
bOTU_401	bOTU_1209	0.721084	1.53431e-07	1.53431e-07
bOTU_401	bOTU_62	0.712382	2.52586e-07	2.52586e-07
[truncated: 8,072 more rows]

## Sheet: Nodes
node	Kingdom	Phylum	Class	Order	Family	Genus	Species	taxlabel	colors	size
bOTU_40	Bacteria	Acidobacteria	[Chloracidobacteria]	RB41	Ellin6075	unidentified	unidentified	Acidobacteria	hotpink1	3
bOTU_70	Bacteria	Acidobacteria	[Chloracidobacteria]	RB41	Ellin6075	unidentified	unidentified	Acidobacteria	hotpink1	1.5
bOTU_172	Bacteria	Acidobacteria	[Chloracidobacteria]	RB41	Ellin6075	unidentified	unidentified	Acidobacteria	hotpink1	1.5
bOTU_32	Bacteria	Acidobacteria	[Chloracidobacteria]	RB41	Ellin6075	unidentified	unidentified	Acidobacteria	hotpink1	1.5
bOTU_3151	Bacteria	Acidobacteria	[Chloracidobacteria]	RB41	unidentified	unidentified	unidentified	Acidobacteria	hotpink1	1.5
bOTU_87	Bacteria	Acidobacteria	[Chloracidobacteria]	RB41	unidentified	unidentified	unidentified	Acidobacteria	hotpink1	1.5
bOTU_6147	Bacteria	Planctomycetes	Planctomycetia	Planctomycetales	Planctomycetaceae	Planctomyces	unidentified	Planctomycetes	seashell3	1.5
bOTU_120	Bacteria	Planctomycetes	Planctomycetia	Planctomycetales	Planctomycetaceae	Planctomyces	unidentified	Planctomycetes	seashell3	1.5
bOTU_209	Bacteria	Planctomycetes	Planctomycetia	Planctomycetales	Planctomycetaceae	Planctomyces	unidentified	Planctomycetes	seashell3	1.5
bOTU_181	Bacteria	Planctomycetes	Planctomycetia	Planctomycetales	Planctomycetaceae	Planctomyces	unidentified	Planctomycetes	seashell3	3
bOTU_379	Bacteria	Planctomycetes	Planctomycetia	Planctomycetales	Planctomycetaceae	Planctomyces	unidentified	Planctomycetes	seashell3	1.5
bOTU_1389	Bacteria	Planctomycetes	Planctomycetia	Planctomycetales	Planctomycetaceae	Planctomyces	unidentified	Planctomycetes	seashell3	1.5
bOTU_718	Bacteria	Planctomycetes	Planctomycetia	Pirellulales	Pirellulaceae	Pirellula	unidentified	Planctomycetes	seashell3	1.5
bOTU_948	Bacteria	Planctomycetes	Planctomycetia	Pirellulales	Pirellulaceae	Pirellula	unidentified	Planctomycetes	seashell3	1.5
bOTU_24	Bacteria	Planctomycetes	Planctomycetia	Pirellulales	Pirellulaceae	Pirellula	unidentified	Planctomycetes	seashell3	3
bOTU_49	Bacteria	Planctomycetes	Planctomycetia	Pirellulales	Pirellulaceae	Pirellula	unidentified	Planctomycetes	seashell3	1.5
bOTU_219	Bacteria	Planctomycetes	Planctomycetia	Pirellulales	Pirellulaceae	Pirellula	unidentified	Planctomycetes	seashell3	1.5
bOTU_94	Bacteria	Planctomycetes	Planctomycetia	Pirellulales	Pirellulaceae	Pirellula	unidentified	Planctomycetes	seashell3	3
bOTU_497	Bacteria	Planctomycetes	Planctomycetia	Pirellulales	Pirellulaceae	unidentified	unidentified	Planctomycetes	seashell3	1.5
bOTU_260	Bacteria	Planctomycetes	Planctomycetia	Pirellulales	Pirellulaceae	unidentified	unidentified	Planctomycetes	seashell3	1.5
bOTU_1070	Bacteria	Planctomycetes	Planctomycetia	Pirellulales	Pirellulaceae	unidentified	unidentified	Planctomycetes	seashell3	1.5
bOTU_2748	Bacteria	Planctomycetes	Planctomycetia	Pirellulales	Pirellulaceae	unidentified	unidentified	Planctomycetes	seashell3	1.5
bOTU_165	Bacteria	Planctomycetes	Planctomycetia	Pirellulales	Pirellulaceae	unidentified	unidentified	Planctomycetes	seashell3	3
bOTU_47	Bacteria	Planctomycetes	Planctomycetia	Pirellulales	Pirellulaceae	unidentified	unidentified	Planctomycetes	seashell3	1.5
bOTU_532	Bacteria	Planctomycetes	Planctomycetia	Pirellulales	Pirellulaceae	unidentified	unidentified	Planctomycetes	seashell3	1.5
bOTU_77	Bacteria	Planctomycetes	Planctomycetia	Pirellulales	Pirellulaceae	A17	unidentified	Planctomycetes	seashell3	3
bOTU_528	Bacteria	Planctomycetes	Planctomycetia	Pirellulales	Pirellulaceae	A17	unidentified	Planctomycetes	seashell3	1.5
bOTU_851	Bacteria	Planctomycetes	Planctomycetia	Pirellulales	Pirellulaceae	unidentified	unidentified	Planctomycetes	seashell3	1.5
bOTU_979	Bacteria	Planctomycetes	Planctomycetia	Pirellulales	Pirellulaceae	A17	unidentified	Planctomycetes	seashell3	1.5
bOTU_171	Bacteria	Planctomycetes	Planctomycetia	Pirellulales	Pirellulaceae	unidentified	unidentified	Planctomycetes	seashell3	1.5
bOTU_824	Bacteria	Planctomycetes	Planctomycetia	Gemmatales	Gemmataceae	unidentified	unidentified	Planctomycetes	seashell3	1.5
bOTU_326	Bacteria	Planctomycetes	Planctomycetia	Gemmatales	Gemmataceae	unidentified	unidentified	Planctomycetes	seashell3	1.5
bOTU_136	Bacteria	Planctomycetes	Planctomycetia	Gemmatales	Gemmataceae	unidentified	unidentified	Planctomycetes	seashell3	1.5
bOTU_1532	Bacteria	Planctomycetes	Planctomycetia	Gemmatales	Gemmataceae	unidentified	unidentified	Planctomycetes	seashell3	1.5
bOTU_106	Bacteria	Planctomycetes	Planctomycetia	Gemmatales	Gemmataceae	unidentified	unidentified	Planctomycetes	seashell3	1.5
bOTU_284	Bacteria	Planctomycetes	Planctomycetia	Gemmatales	Gemmataceae	Gemmata	unidentified	Planctomycetes	seashell3	1.5
bOTU_1300	Bacteria	Planctomycetes	Planctomycetia	Gemmatales	Gemmataceae	Gemmata	unidentified	Planctomycetes	seashell3	1.5
bOTU_79	Bacteria	Planctomycetes	Planctomycetia	Gemmatales	Gemmataceae	Gemmata	unidentified	Planctomycetes	seashell3	1.5
bOTU_785	Bacteria	Planctomycetes	Planctomycetia	Gemmatales	Gemmataceae	Gemmata	unidentified	Planctomycetes	seashell3	1.5
bOTU_153	Bacteria	Planctomycetes	Planctomycetia	Gemmatales	Gemmataceae	Gemmata	unidentified	Planctomycetes	seashell3	1.5
bOTU_410	Bacteria	Planctomycetes	Planctomycetia	Gemmatales	Gemmataceae	unidentified	unidentified	Planctomycetes	seashell3	3
bOTU_437	Bacteria	Planctomycetes	Planctomycetia	Gemmatales	Gemmataceae	unidentified	unidentified	Planctomycetes	seashell3	4
bOTU_612	Bacteria	Planctomycetes	Phycisphaerae	CPla-3	unidentified	unidentified	unidentified	Planctomycetes	seashell3	1.5
bOTU_670	Bacteria	Planctomycetes	Phycisphaerae	CPla-3	unidentified	unidentified	unidentified	Planctomycetes	seashell3	1.5
bOTU_2250	Bacteria	Planctomycetes	Phycisphaerae	CPla-3	unidentified	unidentified	unidentified	Planctomycetes	seashell3	1.5
bOTU_427	Bacteria	Planctomycetes	Phycisphaerae	WD2101	unidentified	unidentified	unidentified	Planctomycetes	seashell3	1.5
bOTU_312	Bacteria	Planctomycetes	Phycisphaerae	WD2101	unidentified	unidentified	unidentified	Planctomycetes	seashell3	3
bOTU_3404	Bacteria	Planctomycetes	Phycisphaerae	WD2101	unidentified	unidentified	unidentified	Planctomycetes	seashell3	3
bOTU_2035	Bacteria	Planctomycetes	Phycisphaerae	WD2101	unidentified	unidentified	unidentified	Planctomycetes	seashell3	1.5
bOTU_315	Bacteria	Planctomycetes	Phycisphaerae	WD2101	unidentified	unidentified	unidentified	Planctomycetes	seashell3	1.5
bOTU_418	Bacteria	Planctomycetes	Phycisphaerae	WD2101	unidentified	unidentified	unidentified	Planctomycetes	seashell3	3
bOTU_387	Bacteria	Planctomycetes	Phycisphaerae	WD2101	unidentified	unidentified	unidentified	Planctomycetes	seashell3	1.5
bOTU_579	Bacteria	Planctomycetes	Phycisphaerae	WD2101	unidentified	unidentified	unidentified	Planctomycetes	seashell3	1.5
bOTU_587	Bacteria	Planctomycetes	Phycisphaerae	WD2101	unidentified	unidentified	unidentified	Planctomycetes	seashell3	3
bOTU_2787	Bacteria	Planctomycetes	Phycisphaerae	WD2101	unidentified	unidentified	unidentified	Planctomycetes	seashell3	3
bOTU_223	Bacteria	Planctomycetes	Phycisphaerae	WD2101	unidentified	unidentified	unidentified	Planctomycetes	seashell3	1.5
bOTU_4380	Bacteria	Planctomycetes	Phycisphaerae	WD2101	unidentified	unidentified	unidentified	Planctomycetes	seashell3	1.5
bOTU_8348	Bacteria	Planctomycetes	Phycisphaerae	WD2101	unidentified	unidentified	unidentified	Planctomycetes	seashell3	1.5
bOTU_88	Bacteria	Planctomycetes	Phycisphaerae	WD2101	unidentified	unidentified	unidentified	Planctomycetes	seashell3	1.5
bOTU_944	Bacteria	Planctomycetes	Phycisphaerae	WD2101	unidentified	unidentified	unidentified	Planctomycetes	seashell3	1.5
bOTU_33	Bacteria	Planctomycetes	Phycisphaerae	WD2101	unidentified	unidentified	unidentified	Planctomycetes	seashell3	3
bOTU_8315	Bacteria	Planctomycetes	Phycisphaerae	WD2101	unidentified	unidentified	unidentified	Planctomycetes	seashell3	3
bOTU_277	Bacteria	Planctomycetes	Phycisphaerae	WD2101	unidentified	unidentified	unidentified	Planctomycetes	seashell3	1.5
bOTU_843	Bacteria	Planctomycetes	Phycisphaerae	WD2101	unidentified	unidentified	unidentified	Planctomycetes	seashell3	1.5
bOTU_146	Bacteria	Planctomycetes	Phycisphaerae	WD2101	unidentified	unidentified	unidentified	Planctomycetes	seashell3	1.5
bOTU_1601	Bacteria	Planctomycetes	Phycisphaerae	WD2101	unidentified	unidentified	unidentified	Planctomycetes	seashell3	1.5
bOTU_763	Bacteria	Planctomycetes	Phycisphaerae	WD2101	unidentified	unidentified	unidentified	Planctomycetes	seashell3	1.5
bOTU_329	Bacteria	Planctomycetes	Phycisphaerae	WD2101	unidentified	unidentified	unidentified	Planctomycetes	seashell3	1.5
bOTU_256	Bacteria	Planctomycetes	Phycisphaerae	WD2101	unidentified	unidentified	unidentified	Planctomycetes	seashell3	1.5
bOTU_213	Bacteria	Planctomycetes	Phycisphaerae	WD2101	unidentified	unidentified	unidentified	Planctomycetes	seashell3	1.5
bOTU_269	Bacteria	Planctomycetes	Phycisphaerae	WD2101	unidentified	unidentified	unidentified	Planctomycetes	seashell3	1.5
bOTU_770	Bacteria	Planctomycetes	Phycisphaerae	WD2101	unidentified	unidentified	unidentified	Planctomycetes	seashell3	3
bOTU_1470	Bacteria	Planctomycetes	Phycisphaerae	WD2101	unidentified	unidentified	unidentified	Planctomycetes	seashell3	1.5
bOTU_1225	Bacteria	Chlamydiae	Chlamydiia	Chlamydiales	Parachlamydiaceae	Candidatus Protochlamydia	unidentified	Chlamydiae	seashell1	1.5
bOTU_1449	Bacteria	Chlamydiae	Chlamydiia	Chlamydiales	Parachlamydiaceae	Candidatus Protochlamydia	unidentified	Chlamydiae	seashell1	1.5
bOTU_645	Bacteria	Verrucomicrobia	Opitutae	Opitutales	Opitutaceae	unidentified	unidentified	Verrucomicrobia	bisque4	1.5
bOTU_861	Bacteria	Verrucomicrobia	Opitutae	Opitutales	Opitutaceae	unidentified	unidentified	Verrucomicrobia	bisque4	1.5
bOTU_2088	Bacteria	Verrucomicrobia	Opitutae	Opitutales	Opitutaceae	unidentified	unidentified	Verrucomicrobia	bisque4	1.5
bOTU_2772	Bacteria	Verrucomicrobia	Opitutae	Opitutales	Opitutaceae	Opitutus	unidentified	Verrucomicrobia	bisque4	1.5
bOTU_1933	Bacteria	Verrucomicrobia	Opitutae	Opitutales	Opitutaceae	Opitutus	unidentified	Verrucomicrobia	bisque4	1.5
bOTU_187	Bacteria	Verrucomicrobia	Opitutae	Opitutales	Opitutaceae	Opitutus	unidentified	Verrucomicrobia	bisque4	1.5
bOTU_847	Bacteria	Verrucomicrobia	[Pedosphaerae]	[Pedosphaerales]	unidentified	unidentified	unidentified	Verrucomicrobia	bisque4	1.5
bOTU_3734	Bacteria	Verrucomicrobia	[Pedosphaerae]	[Pedosphaerales]	Ellin515	unidentified	unidentified	Verrucomicrobia	bisque4	1.5
bOTU_499	Bacteria	Verrucomicrobia	[Pedosphaerae]	[Pedosphaerales]	Ellin517	unidentified	unidentified	Verrucomicrobia	bisque4	1.5
bOTU_2416	Bacteria	Verrucomicrobia	[Pedosphaerae]	[Pedosphaerales]	Ellin517	unidentified	unidentified	Verrucomicrobia	bisque4	1.5
bOTU_1013	Bacteria	Verrucomicrobia	[Pedosphaerae]	[Pedosphaerales]	Ellin517	unidentified	unidentified	Verrucomicrobia	bisque4	1.5
bOTU_648	Bacteria	Verrucomicrobia	[Pedosphaerae]	[Pedosphaerales]	Ellin517	unidentified	unidentified	Verrucomicrobia	bisque4	1.5
bOTU_2878	Bacteria	Verrucomicrobia	[Pedosphaerae]	[Pedosphaerales]	Ellin517	unidentified	unidentified	Verrucomicrobia	bisque4	1.5
bOTU_1163	Bacteria	Verrucomicrobia	[Pedosphaerae]	[Pedosphaerales]	Ellin517	unidentified	unidentified	Verrucomicrobia	bisque4	1.5
bOTU_236	Bacteria	Verrucomicrobia	[Pedosphaerae]	[Pedosphaerales]	unidentified	unidentified	unidentified	Verrucomicrobia	bisque4	1.5
bOTU_895	Bacteria	Verrucomicrobia	[Pedosphaerae]	[Pedosphaerales]	unidentified	unidentified	unidentified	Verrucomicrobia	bisque4	1.5
bOTU_939	Bacteria	Verrucomicrobia	[Pedosphaerae]	[Pedosphaerales]	auto67_4W	unidentified	unidentified	Verrucomicrobia	bisque4	1.5
bOTU_1846	Bacteria	Verrucomicrobia	[Pedosphaerae]	[Pedosphaerales]	auto67_4W	unidentified	unidentified	Verrucomicrobia	bisque4	1.5
bOTU_8099	Bacteria	Verrucomicrobia	[Pedosphaerae]	[Pedosphaerales]	auto67_4W	unidentified	unidentified	Verrucomicrobia	bisque4	1.5
bOTU_3011	Bacteria	Verrucomicrobia	[Pedosphaerae]	[Pedosphaerales]	auto67_4W	unidentified	unidentified	Verrucomicrobia	bisque4	1.5
bOTU_967	Bacteria	Verrucomicrobia	[Pedosphaerae]	[Pedosphaerales]	auto67_4W	unidentified	unidentified	Verrucomicrobia	bisque4	1.5
bOTU_1750	Bacteria	Verrucomicrobia	Verrucomicrobiae	Verrucomicrobiales	Verrucomicrobiaceae	unidentified	unidentified	Verrucomicrobia	bisque4	1.5
bOTU_82	Bacteria	Verrucomicrobia	Verrucomicrobiae	Verrucomicrobiales	Verrucomicrobiaceae	Luteolibacter	unidentified	Verrucomicrobia	bisque4	3
bOTU_950	Bacteria	Verrucomicrobia	Verrucomicrobiae	Verrucomicrobiales	Verrucomicrobiaceae	unidentified	unidentified	Verrucomicrobia	bisque4	1.5
bOTU_1793	Bacteria	Verrucomicrobia	Verrucomicrobiae	Verrucomicrobiales	Verrucomicrobiaceae	unidentified	unidentified	Verrucomicrobia	bisque4	1.5
bOTU_1682	Bacteria	Verrucomicrobia	Verrucomicrobiae	Verrucomicrobiales	Verrucomicrobiaceae	Prosthecobacter	unidentified	Verrucomicrobia	bisque4	1.5
bOTU_957	Bacteria	Verrucomicrobia	Verrucomicrobiae	Verrucomicrobiales	Verrucomicrobiaceae	Prosthecobacter	unidentified	Verrucomicrobia	bisque4	1.5
bOTU_14	Bacteria	Verrucomicrobia	[Spartobacteria]	[Chthoniobacterales]	[Chthoniobacteraceae]	DA101	unidentified	Verrucomicrobia	bisque4	1.5
bOTU_50	Bacteria	Verrucomicrobia	[Spartobacteria]	[Chthoniobacterales]	[Chthoniobacteraceae]	DA101	unidentified	Verrucomicrobia	bisque4	1.5
bOTU_323	Bacteria	Verrucomicrobia	[Spartobacteria]	[Chthoniobacterales]	[Chthoniobacteraceae]	DA101	unidentified	Verrucomicrobia	bisque4	1.5
bOTU_218	Bacteria	Verrucomicrobia	[Spartobacteria]	[Chthoniobacterales]	[Chthoniobacteraceae]	DA101	unidentified	Verrucomicrobia	bisque4	3
bOTU_7156	Bacteria	Verrucomicrobia	[Spartobacteria]	[Chthoniobacterales]	[Chthoniobacteraceae]	DA101	unidentified	Verrucomicrobia	bisque4	1.5
bOTU_5808	Bacteria	Verrucomicrobia	[Spartobacteria]	[Chthoniobacterales]	[Chthoniobacteraceae]	DA101	unidentified	Verrucomicrobia	bisque4	3
bOTU_43	Bacteria	Verrucomicrobia	[Spartobacteria]	[Chthoniobacterales]	[Chthoniobacteraceae]	DA101	unidentified	Verrucomicrobia	bisque4	3
bOTU_25	Bacteria	Verrucomicrobia	[Spartobacteria]	[Chthoniobacterales]	[Chthoniobacteraceae]	DA101	unidentified	Verrucomicrobia	bisque4	3
bOTU_730	Bacteria	Verrucomicrobia	[Spartobacteria]	[Chthoniobacterales]	[Chthoniobacteraceae]	DA101	unidentified	Verrucomicrobia	bisque4	3
bOTU_1900	Bacteria	Verrucomicrobia	[Spartobacteria]	[Chthoniobacterales]	[Chthoniobacteraceae]	DA101	unidentified	Verrucomicrobia	bisque4	1.5
bOTU_476	Bacteria	Verrucomicrobia	[Spartobacteria]	[Chthoniobacterales]	[Chthoniobacteraceae]	DA101	unidentified	Verrucomicrobia	bisque4	1.5
bOTU_90	Bacteria	Verrucomicrobia	[Spartobacteria]	[Chthoniobacterales]	[Chthoniobacteraceae]	DA101	unidentified	Verrucomicrobia	bisque4	1.5
bOTU_17	Bacteria	Verrucomicrobia	[Spartobacteria]	[Chthoniobacterales]	[Chthoniobacteraceae]	DA101	unidentified	Verrucomicrobia	bisque4	1.5
bOTU_12	Bacteria	Verrucomicrobia	[Spartobacteria]	[Chthoniobacterales]	[Chthoniobacteraceae]	DA101	unidentified	Verrucomicrobia	bisque4	3
bOTU_55	Bacteria	Verrucomicrobia	[Spartobacteria]	[Chthoniobacterales]	[Chthoniobacteraceae]	DA101	unidentified	Verrucomicrobia	bisque4	1.5
bOTU_205	Bacteria	Verrucomicrobia	[Spartobacteria]	[Chthoniobacterales]	[Chthoniobacteraceae]	DA101	unidentified	Verrucomicrobia	bisque4	3
bOTU_2237	Bacteria	Verrucomicrobia	[Spartobacteria]	[Chthoniobacterales]	[Chthoniobacteraceae]	Chthoniobacter	unidentified	Verrucomicrobia	bisque4	1.5
bOTU_2290	Bacteria	Verrucomicrobia	[Spartobacteria]	[Chthoniobacterales]	[Chthoniobacteraceae]	Chthoniobacter	unidentified	Verrucomicrobia	bisque4	3
bOTU_185	Bacteria	Verrucomicrobia	[Spartobacteria]	[Chthoniobacterales]	[Chthoniobacteraceae]	Chthoniobacter	unidentified	Verrucomicrobia	bisque4	1.5
bOTU_4312	Bacteria	Verrucomicrobia	[Spartobacteria]	[Chthoniobacterales]	[Chthoniobacteraceae]	Chthoniobacter	unidentified	Verrucomicrobia	bisque4	1.5
bOTU_1683	Bacteria	Verrucomicrobia	[Spartobacteria]	[Chthoniobacterales]	[Chthoniobacteraceae]	Chthoniobacter	unidentified	Verrucomicrobia	bisque4	1.5
bOTU_1972	Bacteria	Verrucomicrobia	[Spartobacteria]	[Chthoniobacterales]	[Chthoniobacteraceae]	unidentified	unidentified	Verrucomicrobia	bisque4	3
bOTU_940	Bacteria	Verrucomicrobia	[Spartobacteria]	[Chthoniobacterales]	[Chthoniobacteraceae]	heteroC45_4W	unidentified	Verrucomicrobia	bisque4	3
bOTU_1060	Bacteria	Verrucomicrobia	[Spartobacteria]	[Chthoniobacterales]	[Chthoniobacteraceae]	unidentified	unidentified	Verrucomicrobia	bisque4	1.5
bOTU_622	Bacteria	Verrucomicrobia	[Spartobacteria]	[Chthoniobacterales]	[Chthoniobacteraceae]	unidentified	unidentified	Verrucomicrobia	bisque4	1.5
bOTU_943	Bacteria	Verrucomicrobia	[Spartobacteria]	[Chthoniobacterales]	[Chthoniobacteraceae]	Ellin506	unidentified	Verrucomicrobia	bisque4	1.5
bOTU_1658	Bacteria	Verrucomicrobia	[Spartobacteria]	[Chthoniobacterales]	[Chthoniobacteraceae]	Candidatus Xiphinematobacter	unidentified	Verrucomicrobia	bisque4	1.5
bOTU_3234	Bacteria	Verrucomicrobia	[Spartobacteria]	[Chthoniobacterales]	[Chthoniobacteraceae]	unidentified	unidentified	Verrucomicrobia	bisque4	1.5
bOTU_872	Bacteria	Verrucomicrobia	[Spartobacteria]	[Chthoniobacterales]	[Chthoniobacteraceae]	unidentified	unidentified	Verrucomicrobia	bisque4	1.5
bOTU_340	Bacteria	Verrucomicrobia	[Spartobacteria]	[Chthoniobacterales]	[Chthoniobacteraceae]	unidentified	unidentified	Verrucomicrobia	bisque4	1.5
bOTU_42	Bacteria	Acidobacteria	S035	unidentified	unidentified	unidentified	unidentified	Acidobacteria	hotpink1	1.5
bOTU_333	Bacteria	Acidobacteria	Acidobacteria-6	iii1-15	unidentified	unidentified	unidentified	Acidobacteria	hotpink1	1.5
bOTU_403	Bacteria	Acidobacteria	Acidobacteria-6	iii1-15	unidentified	unidentified	unidentified	Acidobacteria	hotpink1	1.5
bOTU_1468	Bacteria	Acidobacteria	Acidobacteria-6	iii1-15	unidentified	unidentified	unidentified	Acidobacteria	hotpink1	1.5
bOTU_257	Bacteria	Acidobacteria	Acidobacteria-6	iii1-15	unidentified	unidentified	unidentified	Acidobacteria	hotpink1	1.5
bOTU_5048	Bacteria	Acidobacteria	Acidobacteria-6	iii1-15	unidentified	unidentified	unidentified	Acidobacteria	hotpink1	1.5
bOTU_496	Bacteria	Acidobacteria	Acidobacteria-6	iii1-15	unidentified	unidentified	unidentified	Acidobacteria	hotpink1	3
bOTU_2639	Bacteria	Acidobacteria	Acidobacteria-6	iii1-15	unidentified	unidentified	unidentified	Acidobacteria	hotpink1	1.5
bOTU_5788	Bacteria	Acidobacteria	Acidobacteria-6	iii1-15	unidentified	unidentified	unidentified	Acidobacteria	hotpink1	3
bOTU_5258	Bacteria	Acidobacteria	Acidobacteria-6	iii1-15	unidentified	unidentified	unidentified	Acidobacteria	hotpink1	1.5
bOTU_299	Bacteria	Acidobacteria	Acidobacteria-6	iii1-15	RB40	unidentified	unidentified	Acidobacteria	hotpink1	1.5
bOTU_958	Bacteria	Acidobacteria	Acidobacteria-6	iii1-15	RB40	unidentified	unidentified	Acidobacteria	hotpink1	1.5
bOTU_76	Bacteria	Acidobacteria	Acidobacteria-6	iii1-15	RB40	unidentified	unidentified	Acidobacteria	hotpink1	1.5
bOTU_123	Bacteria	Acidobacteria	Acidobacteria-6	iii1-15	RB40	unidentified	unidentified	Acidobacteria	hotpink1	1.5
bOTU_446	Bacteria	Acidobacteria	Acidobacteria-6	iii1-15	RB40	unidentified	unidentified	Acidobacteria	hotpink1	1.5
bOTU_7061	Bacteria	Acidobacteria	Acidobacteria-6	iii1-15	unidentified	unidentified	unidentified	Acidobacteria	hotpink1	1.5
bOTU_524	Bacteria	Acidobacteria	Acidobacteria-6	iii1-15	unidentified	unidentified	unidentified	Acidobacteria	hotpink1	1.5
bOTU_303	Bacteria	Acidobacteria	Acidobacteria-6	iii1-15	unidentified	unidentified	unidentified	Acidobacteria	hotpink1	1.5
bOTU_39	Bacteria	Acidobacteria	Acidobacteria-6	iii1-15	unidentified	unidentified	unidentified	Acidobacteria	hotpink1	1.5
bOTU_2152	Bacteria	Acidobacteria	Acidobacteria-6	iii1-15	unidentified	unidentified	unidentified	Acidobacteria	hotpink1	1.5
bOTU_2636	Bacteria	Acidobacteria	Acidobacteria-6	iii1-15	unidentified	unidentified	unidentified	Acidobacteria	hotpink1	3
bOTU_493	Bacteria	Acidobacteria	Acidobacteria-6	iii1-15	unidentified	unidentified	unidentified	Acidobacteria	hotpink1	1.5
bOTU_127	Bacteria	Acidobacteria	Acidobacteria-6	iii1-15	unidentified	unidentified	unidentified	Acidobacteria	hotpink1	1.5
bOTU_247	Bacteria	Acidobacteria	Acidobacteria-6	iii1-15	unidentified	unidentified	unidentified	Acidobacteria	hotpink1	1.5
bOTU_7504	Bacteria	Acidobacteria	Acidobacteria-6	iii1-15	unidentified	unidentified	unidentified	Acidobacteria	hotpink1	1.5
bOTU_2524	Bacteria	Acidobacteria	Acidobacteria-6	iii1-15	unidentified	unidentified	unidentified	Acidobacteria	hotpink1	1.5
bOTU_527	Bacteria	Acidobacteria	Acidobacteria-6	iii1-15	unidentified	unidentified	unidentified	Acidobacteria	hotpink1	1.5
bOTU_1136	Bacteria	Acidobacteria	Acidobacteria-6	iii1-15	unidentified	unidentified	unidentified	Acidobacteria	hotpink1	1.5
bOTU_142	Bacteria	Acidobacteria	Acidobacteria-6	iii1-15	unidentified	unidentified	unidentified	Acidobacteria	hotpink1	1.5
bOTU_1170	Bacteria	Acidobacteria	iii1-8	DS-18	unidentified	unidentified	unidentified	Acidobacteria	hotpink1	1.5
bOTU_7322	Bacteria	Acidobacteria	iii1-8	DS-18	unidentified	unidentified	unidentified	Acidobacteria	hotpink1	1.5
bOTU_59	Bacteria	Acidobacteria	iii1-8	DS-18	unidentified	unidentified	unidentified	Acidobacteria	hotpink1	1.5
bOTU_475	Bacteria	Acidobacteria	iii1-8	32-20	unidentified	unidentified	unidentified	Acidobacteria	hotpink1	1.5
bOTU_876	Bacteria	Acidobacteria	iii1-8	32-20	unidentified	unidentified	unidentified	Acidobacteria	hotpink1	1.5
bOTU_1291	Bacteria	Acidobacteria	Sva0725	Sva0725	unidentified	unidentified	unidentified	Acidobacteria	hotpink1	1.5
bOTU_919	Bacteria	Chloroflexi	Chloroflexi	[Roseiflexales]	[Kouleothrixaceae]	unidentified	unidentified	Chloroflexi	lightgoldenrod4	1.5
bOTU_356	Bacteria	Chloroflexi	Chloroflexi	[Roseiflexales]	[Kouleothrixaceae]	unidentified	unidentified	Chloroflexi	lightgoldenrod4	4
bOTU_968	Bacteria	Chloroflexi	Chloroflexi	[Roseiflexales]	[Kouleothrixaceae]	unidentified	unidentified	Chloroflexi	lightgoldenrod4	4
bOTU_909	Bacteria	Fibrobacteres	Fibrobacteria	258ds10	unidentified	unidentified	unidentified	Fibrobacteres	thistle2	1.5
bOTU_854	Bacteria	Fibrobacteres	Fibrobacteria	258ds10	unidentified	unidentified	unidentified	Fibrobacteres	thistle2	1.5
bOTU_228	Bacteria	Fibrobacteres	Fibrobacteria	258ds10	unidentified	unidentified	unidentified	Fibrobacteres	thistle2	1.5
bOTU_541	Bacteria	Acidobacteria	Acidobacteria-5	unidentified	unidentified	unidentified	unidentified	Acidobacteria	hotpink1	1.5
bOTU_168	Bacteria	Acidobacteria	DA052	Ellin6513	unidentified	unidentified	unidentified	Acidobacteria	hotpink1	1.5
bOTU_58	Bacteria	Acidobacteria	DA052	Ellin6513	unidentified	unidentified	unidentified	Acidobacteria	hotpink1	1.5
bOTU_351	Bacteria	Acidobacteria	Acidobacteriia	Acidobacteriales	Acidobacteriaceae	Edaphobacter	modestum	Acidobacteria	hotpink1	1.5
bOTU_624	Bacteria	Acidobacteria	Acidobacteriia	Acidobacteriales	Acidobacteriaceae	unidentified	unidentified	Acidobacteria	hotpink1	1.5
bOTU_289	Bacteria	Acidobacteria	Acidobacteriia	Acidobacteriales	Acidobacteriaceae	unidentified	unidentified	Acidobacteria	hotpink1	1.5
bOTU_2126	Bacteria	Acidobacteria	Acidobacteriia	Acidobacteriales	Acidobacteriaceae	unidentified	unidentified	Acidobacteria	hotpink1	1.5
bOTU_68	Bacteria	Acidobacteria	Acidobacteriia	Acidobacteriales	Acidobacteriaceae	unidentified	unidentified	Acidobacteria	hotpink1	1.5
bOTU_272	Bacteria	Acidobacteria	Acidobacteriia	Acidobacteriales	Koribacteraceae	Candidatus Koribacter	unidentified	Acidobacteria	hotpink1	1.5
bOTU_125	Bacteria	Acidobacteria	Acidobacteriia	Acidobacteriales	Koribacteraceae	unidentified	unidentified	Acidobacteria	hotpink1	1.5
bOTU_151	Bacteria	Acidobacteria	Acidobacteriia	Acidobacteriales	Koribacteraceae	unidentified	unidentified	Acidobacteria	hotpink1	1.5
bOTU_64	Bacteria	Acidobacteria	Acidobacteriia	Acidobacteriales	Koribacteraceae	unidentified	unidentified	Acidobacteria	hotpink1	1.5
bOTU_29	Bacteria	Acidobacteria	Acidobacteriia	Acidobacteriales	Koribacteraceae	unidentified	unidentified	Acidobacteria	hotpink1	1.5
bOTU_320	Bacteria	Acidobacteria	Acidobacteriia	Acidobacteriales	Koribacteraceae	unidentified	unidentified	Acidobacteria	hotpink1	1.5
bOTU_6	Bacteria	Acidobacteria	Acidobacteriia	Acidobacteriales	Koribacteraceae	unidentified	unidentified	Acidobacteria	hotpink1	1.5
bOTU_2349	Bacteria	Acidobacteria	Acidobacteriia	Acidobacteriales	Koribacteraceae	unidentified	unidentified	Acidobacteria	hotpink1	1.5
bOTU_383	Bacteria	Acidobacteria	Acidobacteriia	Acidobacteriales	Koribacteraceae	unidentified	unidentified	Acidobacteria	hotpink1	1.5
bOTU_30	Bacteria	Acidobacteria	Acidobacteriia	Acidobacteriales	Koribacteraceae	Candidatus Koribacter	unidentified	Acidobacteria	hotpink1	1.5
bOTU_942	Bacteria	Cyanobacteria	ML635J-21	unidentified	unidentified	unidentified	unidentified	Cyanobacteria	mediumaquamarine	1.5
bOTU_581	Bacteria	Actinobacteria	Thermoleophilia	Solirubrobacterales	unidentified	unidentified	unidentified	Actinobacteria	firebrick1	1.5
bOTU_199	Bacteria	Actinobacteria	Thermoleophilia	Solirubrobacterales	unidentified	unidentified	unidentified	Actinobacteria	firebrick1	1.5
bOTU_2129	Bacteria	Actinobacteria	Thermoleophilia	Solirubrobacterales	unidentified	unidentified	unidentified	Actinobacteria	firebrick1	1.5
bOTU_1063	Bacteria	Actinobacteria	Thermoleophilia	Solirubrobacterales	unidentified	unidentified	unidentified	Actinobacteria	firebrick1	1.5
bOTU_227	Bacteria	Actinobacteria	Thermoleophilia	Solirubrobacterales	unidentified	unidentified	unidentified	Actinobacteria	firebrick1	1.5
bOTU_48	Bacteria	Actinobacteria	Thermoleophilia	Solirubrobacterales	unidentified	unidentified	unidentified	Actinobacteria	firebrick1	4
bOTU_738	Bacteria	Actinobacteria	Thermoleophilia	Solirubrobacterales	unidentified	unidentified	unidentified	Actinobacteria	firebrick1	1.5
bOTU_1442	Bacteria	Actinobacteria	Thermoleophilia	Solirubrobacterales	Conexibacteraceae	unidentified	unidentified	Actinobacteria	firebrick1	1.5
bOTU_1113	Bacteria	Actinobacteria	Thermoleophilia	Solirubrobacterales	unidentified	unidentified	unidentified	Actinobacteria	firebrick1	1.5
bOTU_488	Bacteria	Actinobacteria	Thermoleophilia	Solirubrobacterales	unidentified	unidentified	unidentified	Actinobacteria	firebrick1	1.5
bOTU_689	Bacteria	Actinobacteria	Thermoleophilia	Solirubrobacterales	Conexibacteraceae	unidentified	unidentified	Actinobacteria	firebrick1	4
bOTU_501	Bacteria	Actinobacteria	Thermoleophilia	Solirubrobacterales	unidentified	unidentified	unidentified	Actinobacteria	firebrick1	1.5
bOTU_35	Bacteria	Actinobacteria	Thermoleophilia	Gaiellales	Gaiellaceae	unidentified	unidentified	Actinobacteria	firebrick1	1.5
bOTU_1090	Bacteria	Actinobacteria	Thermoleophilia	Gaiellales	Gaiellaceae	unidentified	unidentified	Actinobacteria	firebrick1	1.5
bOTU_203	Bacteria	Actinobacteria	Thermoleophilia	Gaiellales	Gaiellaceae	unidentified	unidentified	Actinobacteria	firebrick1	1.5
bOTU_200	Bacteria	Actinobacteria	Thermoleophilia	Gaiellales	Gaiellaceae	unidentified	unidentified	Actinobacteria	firebrick1	1.5
bOTU_441	Bacteria	Actinobacteria	Thermoleophilia	Gaiellales	Gaiellaceae	unidentified	unidentified	Actinobacteria	firebrick1	1.5
bOTU_428	Bacteria	Actinobacteria	Thermoleophilia	Gaiellales	Gaiellaceae	unidentified	unidentified	Actinobacteria	firebrick1	1.5
bOTU_198	Bacteria	Actinobacteria	Thermoleophilia	Gaiellales	Gaiellaceae	unidentified	unidentified	Actinobacteria	firebrick1	1.5
bOTU_92	Bacteria	Actinobacteria	Thermoleophilia	Gaiellales	Gaiellaceae	unidentified	unidentified	Actinobacteria	firebrick1	1.5
bOTU_7575	Bacteria	Actinobacteria	Thermoleophilia	Gaiellales	Gaiellaceae	unidentified	unidentified	Actinobacteria	firebrick1	1.5
bOTU_384	Bacteria	Actinobacteria	Thermoleophilia	Gaiellales	Gaiellaceae	unidentified	unidentified	Actinobacteria	firebrick1	1.5
bOTU_148	Bacteria	Actinobacteria	Thermoleophilia	Gaiellales	Gaiellaceae	unidentified	unidentified	Actinobacteria	firebrick1	1.5
bOTU_221	Bacteria	Actinobacteria	Thermoleophilia	Gaiellales	Gaiellaceae	unidentified	unidentified	Actinobacteria	firebrick1	1.5
bOTU_4615	Bacteria	Actinobacteria	Thermoleophilia	Gaiellales	Gaiellaceae	unidentified	unidentified	Actinobacteria	firebrick1	1.5
bOTU_19	Bacteria	Actinobacteria	Thermoleophilia	Gaiellales	Gaiellaceae	unidentified	unidentified	Actinobacteria	firebrick1	1.5
bOTU_250	Bacteria	Actinobacteria	Thermoleophilia	Gaiellales	Gaiellaceae	unidentified	unidentified	Actinobacteria	firebrick1	1.5
bOTU_105	Bacteria	Actinobacteria	Thermoleophilia	Gaiellales	Gaiellaceae	unidentified	unidentified	Actinobacteria	firebrick1	1.5
bOTU_45	Bacteria	Actinobacteria	Thermoleophilia	Gaiellales	Gaiellaceae	unidentified	unidentified	Actinobacteria	firebrick1	1.5
bOTU_1200	Bacteria	Actinobacteria	Thermoleophilia	Gaiellales	Gaiellaceae	unidentified	unidentified	Actinobacteria	firebrick1	1.5
bOTU_66	Bacteria	Actinobacteria	Thermoleophilia	Gaiellales	unidentified	unidentified	unidentified	Actinobacteria	firebrick1	1.5
bOTU_133	Bacteria	Actinobacteria	Thermoleophilia	Gaiellales	unidentified	unidentified	unidentified	Actinobacteria	firebrick1	1.5
bOTU_293	Bacteria	Actinobacteria	Thermoleophilia	Gaiellales	unidentified	unidentified	unidentified	Actinobacteria	firebrick1	1.5
bOTU_110	Bacteria	Actinobacteria	Thermoleophilia	Gaiellales	unidentified	unidentified	unidentified	Actinobacteria	firebrick1	1.5
bOTU_317	Bacteria	Actinobacteria	Actinobacteria	Actinomycetales	Streptomycetaceae	Streptomyces	unidentified	Actinobacteria	firebrick1	1.5
bOTU_22	Bacteria	Actinobacteria	Actinobacteria	Actinomycetales	Streptomycetaceae	Streptomyces	unidentified	Actinobacteria	firebrick1	1.5
bOTU_903	Bacteria	Actinobacteria	Actinobacteria	Actinomycetales	unidentified	unidentified	unidentified	Actinobacteria	firebrick1	1.5
bOTU_124	Bacteria	Actinobacteria	Actinobacteria	Actinomycetales	Nocardioidaceae	unidentified	unidentified	Actinobacteria	firebrick1	1.5
bOTU_4994	Bacteria	Actinobacteria	Actinobacteria	Actinomycetales	Nocardioidaceae	unidentified	unidentified	Actinobacteria	firebrick1	1.5
bOTU_1423	Bacteria	Actinobacteria	Actinobacteria	Actinomycetales	Nocardioidaceae	unidentified	unidentified	Actinobacteria	firebrick1	1.5
bOTU_357	Bacteria	Actinobacteria	Actinobacteria	Actinomycetales	Nocardioidaceae	unidentified	unidentified	Actinobacteria	firebrick1	1.5
bOTU_103	Bacteria	Actinobacteria	Actinobacteria	Actinomycetales	Nocardioidaceae	Nocardioides	unidentified	Actinobacteria	firebrick1	1.5
bOTU_16	Bacteria	Actinobacteria	Actinobacteria	Actinomycetales	Nocardioidaceae	Nocardioides	unidentified	Actinobacteria	firebrick1	1.5
bOTU_5634	Bacteria	Actinobacteria	Actinobacteria	Actinomycetales	Nocardioidaceae	Nocardioides	unidentified	Actinobacteria	firebrick1	1.5
bOTU_495	Bacteria	Actinobacteria	Actinobacteria	Actinomycetales	Nocardioidaceae	Nocardioides	unidentified	Actinobacteria	firebrick1	1.5
bOTU_345	Bacteria	Actinobacteria	Actinobacteria	Actinomycetales	Nocardioidaceae	unidentified	unidentified	Actinobacteria	firebrick1	1.5
bOTU_34	Bacteria	Actinobacteria	Actinobacteria	Actinomycetales	Nocardioidaceae	unidentified	unidentified	Actinobacteria	firebrick1	1.5
bOTU_1424	Bacteria	Actinobacteria	Actinobacteria	Actinomycetales	Nocardioidaceae	Pimelobacter	unidentified	Actinobacteria	firebrick1	1.5
bOTU_666	Bacteria	Actinobacteria	Actinobacteria	Actinomycetales	Nocardioidaceae	Kribbella	unidentified	Actinobacteria	firebrick1	1.5
bOTU_309	Bacteria	Actinobacteria	Actinobacteria	Actinomycetales	Nocardioidaceae	unidentified	unidentified	Actinobacteria	firebrick1	1.5
bOTU_833	Bacteria	Actinobacteria	Actinobacteria	Actinomycetales	Nocardioidaceae	unidentified	unidentified	Actinobacteria	firebrick1	1.5
bOTU_396	Bacteria	Actinobacteria	Actinobacteria	Actinomycetales	Nocardioidaceae	Aeromicrobium	unidentified	Actinobacteria	firebrick1	1.5
bOTU_4384	Bacteria	Actinobacteria	Actinobacteria	Actinomycetales	Nocardioidaceae	Aeromicrobium	unidentified	Actinobacteria	firebrick1	1.5
bOTU_354	Bacteria	Actinobacteria	Actinobacteria	Actinomycetales	Pseudonocardiaceae	Pseudonocardia	unidentified	Actinobacteria	firebrick1	4
bOTU_753	Bacteria	Actinobacteria	Actinobacteria	Actinomycetales	Pseudonocardiaceae	Amycolatopsis	unidentified	Actinobacteria	firebrick1	1.5
bOTU_1280	Bacteria	Actinobacteria	Actinobacteria	Actinomycetales	Micromonosporaceae	unidentified	unidentified	Actinobacteria	firebrick1	4
bOTU_362	Bacteria	Actinobacteria	Actinobacteria	Actinomycetales	Micromonosporaceae	Pilimelia	unidentified	Actinobacteria	firebrick1	4
bOTU_692	Bacteria	Actinobacteria	Actinobacteria	Actinomycetales	Micromonosporaceae	Dactylosporangium	unidentified	Actinobacteria	firebrick1	1.5
bOTU_1394	Bacteria	Actinobacteria	Actinobacteria	Actinomycetales	Micromonosporaceae	unidentified	unidentified	Actinobacteria	firebrick1	1.5
bOTU_912	Bacteria	Actinobacteria	Actinobacteria	Actinomycetales	Micromonosporaceae	unidentified	unidentified	Actinobacteria	firebrick1	1.5
bOTU_542	Bacteria	Actinobacteria	Actinobacteria	Actinomycetales	Nocardiaceae	Rhodococcus	unidentified	Actinobacteria	firebrick1	1.5
bOTU_131	Bacteria	Actinobacteria	Actinobacteria	Actinomycetales	Mycobacteriaceae	Mycobacterium	unidentified	Actinobacteria	firebrick1	1.5
bOTU_3416	Bacteria	Actinobacteria	Actinobacteria	Actinomycetales	Mycobacteriaceae	Mycobacterium	unidentified	Actinobacteria	firebrick1	1.5
bOTU_217	Bacteria	Actinobacteria	Actinobacteria	Actinomycetales	Mycobacteriaceae	Mycobacterium	unidentified	Actinobacteria	firebrick1	4
bOTU_1740	Bacteria	Actinobacteria	Actinobacteria	Actinomycetales	unidentified	unidentified	unidentified	Actinobacteria	firebrick1	1.5
bOTU_694	Bacteria	Actinobacteria	Actinobacteria	Actinomycetales	unidentified	unidentified	unidentified	Actinobacteria	firebrick1	1.5
bOTU_6773	Bacteria	Actinobacteria	Actinobacteria	Actinomycetales	Frankiaceae	unidentified	unidentified	Actinobacteria	firebrick1	1.5
bOTU_170	Bacteria	Actinobacteria	Actinobacteria	Actinomycetales	Frankiaceae	unidentified	unidentified	Actinobacteria	firebrick1	1.5
bOTU_959	Bacteria	Actinobacteria	Actinobacteria	Actinomycetales	Frankiaceae	unidentified	unidentified	Actinobacteria	firebrick1	1.5
bOTU_206	Bacteria	Actinobacteria	Actinobacteria	Actinomycetales	Nakamurellaceae	unidentified	unidentified	Actinobacteria	firebrick1	4
bOTU_138	Bacteria	Actinobacteria	Actinobacteria	Actinomycetales	Microbacteriaceae	unidentified	unidentified	Actinobacteria	firebrick1	1.5
bOTU_1641	Bacteria	Actinobacteria	Actinobacteria	Actinomycetales	Kineosporiaceae	unidentified	unidentified	Actinobacteria	firebrick1	1.5
bOTU_1086	Bacteria	Actinobacteria	Actinobacteria	Actinomycetales	Kineosporiaceae	unidentified	unidentified	Actinobacteria	firebrick1	1.5
bOTU_126	Bacteria	Actinobacteria	Actinobacteria	Actinomycetales	Intrasporangiaceae	Terracoccus	unidentified	Actinobacteria	firebrick1	4
bOTU_3423	Bacteria	Actinobacteria	Actinobacteria	Actinomycetales	Intrasporangiaceae	unidentified	unidentified	Actinobacteria	firebrick1	1.5
bOTU_166	Bacteria	Actinobacteria	Actinobacteria	Actinomycetales	Intrasporangiaceae	unidentified	unidentified	Actinobacteria	firebrick1	1.5
bOTU_158	Bacteria	Actinobacteria	Actinobacteria	Actinomycetales	Microbacteriaceae	Salinibacterium	unidentified	Actinobacteria	firebrick1	1.5
bOTU_8373	Bacteria	Actinobacteria	Actinobacteria	Actinomycetales	Microbacteriaceae	Cryocola	unidentified	Actinobacteria	firebrick1	1.5
bOTU_857	Bacteria	Actinobacteria	Actinobacteria	Actinomycetales	Cellulomonadaceae	Cellulomonas	xylanilytica	Actinobacteria	firebrick1	1.5
bOTU_2240	Bacteria	Actinobacteria	Actinobacteria	Actinomycetales	Micrococcaceae	Arthrobacter	unidentified	Actinobacteria	firebrick1	1.5
bOTU_28	Bacteria	Actinobacteria	Actinobacteria	Actinomycetales	Micrococcaceae	unidentified	unidentified	Actinobacteria	firebrick1	1.5
bOTU_7	Bacteria	Actinobacteria	Actinobacteria	Actinomycetales	Micrococcaceae	Arthrobacter	unidentified	Actinobacteria	firebrick1	1.5
bOTU_2012	Bacteria	Actinobacteria	Actinobacteria	Actinomycetales	Sporichthyaceae	unidentified	unidentified	Actinobacteria	firebrick1	1.5
bOTU_194	Bacteria	Actinobacteria	Actinobacteria	Actinomycetales	Geodermatophilaceae	unidentified	unidentified	Actinobacteria	firebrick1	4
bOTU_564	Bacteria	Actinobacteria	Actinobacteria	Actinomycetales	Geodermatophilaceae	unidentified	unidentified	Actinobacteria	firebrick1	4
bOTU_394	Bacteria	Actinobacteria	Actinobacteria	Actinomycetales	Streptosporangiaceae	Nonomuraea	unidentified	Actinobacteria	firebrick1	1.5
bOTU_406	Bacteria	Actinobacteria	Actinobacteria	Actinomycetales	unidentified	unidentified	unidentified	Actinobacteria	firebrick1	1.5
bOTU_283	Bacteria	Actinobacteria	Actinobacteria	Actinomycetales	unidentified	unidentified	unidentified	Actinobacteria	firebrick1	1.5
bOTU_338	Bacteria	Actinobacteria	Acidimicrobiia	Acidimicrobiales	C111	unidentified	unidentified	Actinobacteria	firebrick1	1.5
bOTU_37	Bacteria	Actinobacteria	Acidimicrobiia	Acidimicrobiales	C111	unidentified	unidentified	Actinobacteria	firebrick1	1.5
bOTU_611	Bacteria	Actinobacteria	Acidimicrobiia	Acidimicrobiales	C111	unidentified	unidentified	Actinobacteria	firebrick1	1.5
bOTU_468	Bacteria	Actinobacteria	Acidimicrobiia	Acidimicrobiales	C111	unidentified	unidentified	Actinobacteria	firebrick1	1.5
bOTU_610	Bacteria	Actinobacteria	Acidimicrobiia	Acidimicrobiales	unidentified	unidentified	unidentified	Actinobacteria	firebrick1	1.5
bOTU_1277	Bacteria	Actinobacteria	Acidimicrobiia	Acidimicrobiales	Iamiaceae	Iamia	unidentified	Actinobacteria	firebrick1	1.5
bOTU_655	Bacteria	Actinobacteria	Acidimicrobiia	Acidimicrobiales	unidentified	unidentified	unidentified	Actinobacteria	firebrick1	1.5
bOTU_1016	Bacteria	Actinobacteria	Acidimicrobiia	Acidimicrobiales	unidentified	unidentified	unidentified	Actinobacteria	firebrick1	1.5
bOTU_267	Bacteria	Actinobacteria	Acidimicrobiia	Acidimicrobiales	EB1017	unidentified	unidentified	Actinobacteria	firebrick1	1.5
bOTU_96	Bacteria	Actinobacteria	Acidimicrobiia	Acidimicrobiales	EB1017	unidentified	unidentified	Actinobacteria	firebrick1	1.5
bOTU_486	Bacteria	Actinobacteria	Acidimicrobiia	Acidimicrobiales	EB1017	unidentified	unidentified	Actinobacteria	firebrick1	1.5
bOTU_26	Bacteria	Actinobacteria	Acidimicrobiia	Acidimicrobiales	EB1017	unidentified	unidentified	Actinobacteria	firebrick1	1.5
bOTU_72	Bacteria	Actinobacteria	Acidimicrobiia	Acidimicrobiales	EB1017	unidentified	unidentified	Actinobacteria	firebrick1	1.5
bOTU_424	Bacteria	Actinobacteria	Acidimicrobiia	Acidimicrobiales	EB1017	unidentified	unidentified	Actinobacteria	firebrick1	4
bOTU_554	Bacteria	Actinobacteria	Acidimicrobiia	Acidimicrobiales	EB1017	unidentified	unidentified	Actinobacteria	firebrick1	1.5
bOTU_122	Bacteria	Actinobacteria	MB-A2-108	0319-7L14	unidentified	unidentified	unidentified	Actinobacteria	firebrick1	4
bOTU_51	Bacteria	Actinobacteria	MB-A2-108	0319-7L14	unidentified	unidentified	unidentified	Actinobacteria	firebrick1	4
bOTU_186	Bacteria	Gemmatimonadetes	Gemmatimonadetes	N1423WL	unidentified	unidentified	unidentified	Gemmatimonadetes	azure4	4
bOTU_288	Bacteria	Gemmatimonadetes	Gemmatimonadetes	N1423WL	unidentified	unidentified	unidentified	Gemmatimonadetes	azure4	4
bOTU_261	Bacteria	Gemmatimonadetes	Gemmatimonadetes	N1423WL	unidentified	unidentified	unidentified	Gemmatimonadetes	azure4	4
bOTU_20	Bacteria	Gemmatimonadetes	Gemm-1	unidentified	unidentified	unidentified	unidentified	Gemmatimonadetes	azure4	4
bOTU_470	Bacteria	Gemmatimonadetes	Gemm-1	unidentified	unidentified	unidentified	unidentified	Gemmatimonadetes	azure4	4
bOTU_86	Bacteria	Gemmatimonadetes	Gemm-1	unidentified	unidentified	unidentified	unidentified	Gemmatimonadetes	azure4	4
bOTU_287	Bacteria	Gemmatimonadetes	Gemm-1	unidentified	unidentified	unidentified	unidentified	Gemmatimonadetes	azure4	4
bOTU_463	Bacteria	Gemmatimonadetes	Gemm-1	unidentified	unidentified	unidentified	unidentified	Gemmatimonadetes	azure4	4
bOTU_1599	Bacteria	Proteobacteria	Alphaproteobacteria	Rickettsiales	Rickettsiaceae	unidentified	unidentified	Proteobacteria	slateblue2	1.5
bOTU_273	Bacteria	Proteobacteria	Alphaproteobacteria	Ellin329	unidentified	unidentified	unidentified	Proteobacteria	slateblue2	4
bOTU_855	Bacteria	Proteobacteria	Alphaproteobacteria	Ellin329	unidentified	unidentified	unidentified	Proteobacteria	slateblue2	1.5
bOTU_159	Bacteria	Proteobacteria	Alphaproteobacteria	Ellin329	unidentified	unidentified	unidentified	Proteobacteria	slateblue2	4
bOTU_193	Bacteria	Proteobacteria	Alphaproteobacteria	Ellin329	unidentified	unidentified	unidentified	Proteobacteria	slateblue2	1.5
bOTU_7889	Bacteria	Proteobacteria	Alphaproteobacteria	Ellin329	unidentified	unidentified	unidentified	Proteobacteria	slateblue2	1.5
bOTU_121	Bacteria	Proteobacteria	Alphaproteobacteria	Ellin329	unidentified	unidentified	unidentified	Proteobacteria	slateblue2	4
bOTU_420	Bacteria	Proteobacteria	Alphaproteobacteria	Ellin329	unidentified	unidentified	unidentified	Proteobacteria	slateblue2	1.5
bOTU_609	Bacteria	Proteobacteria	Alphaproteobacteria	Ellin329	unidentified	unidentified	unidentified	Proteobacteria	slateblue2	1.5
bOTU_1431	Bacteria	Proteobacteria	Alphaproteobacteria	Caulobacterales	Caulobacteraceae	unidentified	unidentified	Proteobacteria	slateblue2	1.5
bOTU_319	Bacteria	Proteobacteria	Alphaproteobacteria	Caulobacterales	Caulobacteraceae	Asticcacaulis	unidentified	Proteobacteria	slateblue2	1.5
bOTU_539	Bacteria	Proteobacteria	Alphaproteobacteria	Caulobacterales	Caulobacteraceae	Asticcacaulis	biprosthecium	Proteobacteria	slateblue2	1.5
bOTU_266	Bacteria	Proteobacteria	Alphaproteobacteria	Caulobacterales	Caulobacteraceae	Caulobacter	unidentified	Proteobacteria	slateblue2	1.5
bOTU_1371	Bacteria	Proteobacteria	Alphaproteobacteria	Caulobacterales	Caulobacteraceae	Phenylobacterium	unidentified	Proteobacteria	slateblue2	1.5
bOTU_1842	Bacteria	Proteobacteria	Alphaproteobacteria	Caulobacterales	Caulobacteraceae	Phenylobacterium	unidentified	Proteobacteria	slateblue2	1.5
bOTU_743	Bacteria	Proteobacteria	Alphaproteobacteria	Caulobacterales	Caulobacteraceae	Phenylobacterium	unidentified	Proteobacteria	slateblue2	1.5
bOTU_1006	Bacteria	Proteobacteria	Alphaproteobacteria	Caulobacterales	Caulobacteraceae	Phenylobacterium	unidentified	Proteobacteria	slateblue2	1.5
bOTU_715	Bacteria	Proteobacteria	Alphaproteobacteria	Rhizobiales	unidentified	unidentified	unidentified	Proteobacteria	slateblue2	1.5
bOTU_102	Bacteria	Proteobacteria	Alphaproteobacteria	Rhizobiales	Phyllobacteriaceae	Mesorhizobium	unidentified	Proteobacteria	slateblue2	1.5
bOTU_511	Bacteria	Proteobacteria	Alphaproteobacteria	Rhizobiales	Phyllobacteriaceae	unidentified	unidentified	Proteobacteria	slateblue2	1.5
bOTU_143	Bacteria	Proteobacteria	Alphaproteobacteria	Rhizobiales	Rhizobiaceae	Agrobacterium	unidentified	Proteobacteria	slateblue2	1.5
bOTU_91	Bacteria	Proteobacteria	Alphaproteobacteria	Rhizobiales	Rhizobiaceae	Rhizobium	leguminosarum	Proteobacteria	slateblue2	1.5
bOTU_2086	Bacteria	Proteobacteria	Alphaproteobacteria	Rhizobiales	unidentified	unidentified	unidentified	Proteobacteria	slateblue2	1.5
bOTU_570	Bacteria	Proteobacteria	Alphaproteobacteria	Rhizobiales	Bradyrhizobiaceae	Balneimonas	unidentified	Proteobacteria	slateblue2	1.5
bOTU_1209	Bacteria	Proteobacteria	Alphaproteobacteria	Rhizobiales	Bradyrhizobiaceae	Balneimonas	unidentified	Proteobacteria	slateblue2	1.5
bOTU_154	Bacteria	Proteobacteria	Alphaproteobacteria	Rhizobiales	Rhodobiaceae	Afifella	unidentified	Proteobacteria	slateblue2	1.5
bOTU_604	Bacteria	Proteobacteria	Alphaproteobacteria	Rhizobiales	unidentified	unidentified	unidentified	Proteobacteria	slateblue2	1.5
bOTU_5586	Bacteria	Proteobacteria	Alphaproteobacteria	Rhizobiales	unidentified	unidentified	unidentified	Proteobacteria	slateblue2	1.5
bOTU_668	Bacteria	Proteobacteria	Alphaproteobacteria	Rhizobiales	unidentified	unidentified	unidentified	Proteobacteria	slateblue2	1.5
bOTU_63	Bacteria	Proteobacteria	Alphaproteobacteria	Rhizobiales	unidentified	unidentified	unidentified	Proteobacteria	slateblue2	1.5
bOTU_101	Bacteria	Proteobacteria	Alphaproteobacteria	Rhizobiales	unidentified	unidentified	unidentified	Proteobacteria	slateblue2	1.5
bOTU_1720	Bacteria	Proteobacteria	Alphaproteobacteria	Rhizobiales	Hyphomicrobiaceae	Hyphomicrobium	unidentified	Proteobacteria	slateblue2	1.5
bOTU_62	Bacteria	Proteobacteria	Alphaproteobacteria	Rhizobiales	Hyphomicrobiaceae	Pedomicrobium	unidentified	Proteobacteria	slateblue2	1.5
bOTU_114	Bacteria	Proteobacteria	Alphaproteobacteria	Rhizobiales	Hyphomicrobiaceae	Hyphomicrobium	unidentified	Proteobacteria	slateblue2	1.5
bOTU_23	Bacteria	Proteobacteria	Alphaproteobacteria	Rhizobiales	Hyphomicrobiaceae	Hyphomicrobium	unidentified	Proteobacteria	slateblue2	1.5
bOTU_297	Bacteria	Proteobacteria	Alphaproteobacteria	Rhizobiales	Hyphomicrobiaceae	Pedomicrobium	unidentified	Proteobacteria	slateblue2	1.5
bOTU_767	Bacteria	Proteobacteria	Alphaproteobacteria	Rhizobiales	Hyphomicrobiaceae	unidentified	unidentified	Proteobacteria	slateblue2	1.5
bOTU_1156	Bacteria	Proteobacteria	Alphaproteobacteria	Rhizobiales	Rhizobiaceae	Kaistia	unidentified	Proteobacteria	slateblue2	1.5
bOTU_1069	Bacteria	Proteobacteria	Alphaproteobacteria	Rhizobiales	Hyphomicrobiaceae	Devosia	unidentified	Proteobacteria	slateblue2	1.5
bOTU_1910	Bacteria	Proteobacteria	Alphaproteobacteria	Rhizobiales	Hyphomicrobiaceae	Devosia	unidentified	Proteobacteria	slateblue2	1.5
bOTU_60	Bacteria	Proteobacteria	Alphaproteobacteria	Rhizobiales	Hyphomicrobiaceae	Devosia	unidentified	Proteobacteria	slateblue2	1.5
bOTU_368	Bacteria	Proteobacteria	Alphaproteobacteria	Rhizobiales	Xanthobacteraceae	Labrys	unidentified	Proteobacteria	slateblue2	1.5
bOTU_721	Bacteria	Proteobacteria	Alphaproteobacteria	Rhizobiales	unidentified	unidentified	unidentified	Proteobacteria	slateblue2	1.5
bOTU_401	Bacteria	Proteobacteria	Alphaproteobacteria	Rhizobiales	Hyphomicrobiaceae	Rhodoplanes	unidentified	Proteobacteria	slateblue2	1.5
bOTU_1827	Bacteria	Proteobacteria	Alphaproteobacteria	Rhizobiales	Hyphomicrobiaceae	Rhodoplanes	unidentified	Proteobacteria	slateblue2	1.5
bOTU_359	Bacteria	Proteobacteria	Alphaproteobacteria	Rhizobiales	Hyphomicrobiaceae	Rhodoplanes	unidentified	Proteobacteria	slateblue2	4
bOTU_1709	Bacteria	Proteobacteria	Alphaproteobacteria	Rhizobiales	Hyphomicrobiaceae	Rhodoplanes	unidentified	Proteobacteria	slateblue2	1.5
bOTU_8711	Bacteria	Proteobacteria	Alphaproteobacteria	Rhizobiales	Hyphomicrobiaceae	Rhodoplanes	unidentified	Proteobacteria	slateblue2	1.5
bOTU_1365	Bacteria	Proteobacteria	Alphaproteobacteria	Rhizobiales	Bradyrhizobiaceae	unidentified	unidentified	Proteobacteria	slateblue2	1.5
bOTU_8	Bacteria	Proteobacteria	Alphaproteobacteria	Rhizobiales	Bradyrhizobiaceae	unidentified	unidentified	Proteobacteria	slateblue2	1.5
bOTU_350	Bacteria	Proteobacteria	Alphaproteobacteria	Rhizobiales	Bradyrhizobiaceae	unidentified	unidentified	Proteobacteria	slateblue2	1.5
bOTU_4561	Bacteria	Proteobacteria	Alphaproteobacteria	Rhizobiales	Bradyrhizobiaceae	Bosea	genosp.	Proteobacteria	slateblue2	1.5
bOTU_828	Bacteria	Proteobacteria	Alphaproteobacteria	Rhizobiales	Hyphomicrobiaceae	unidentified	unidentified	Proteobacteria	slateblue2	1.5
bOTU_4710	Bacteria	Proteobacteria	Alphaproteobacteria	Rhizobiales	Hyphomicrobiaceae	unidentified	unidentified	Proteobacteria	slateblue2	1.5
bOTU_4625	Bacteria	Proteobacteria	Alphaproteobacteria	Rhizobiales	Hyphomicrobiaceae	Rhodoplanes	unidentified	Proteobacteria	slateblue2	1.5
bOTU_422	Bacteria	Proteobacteria	Alphaproteobacteria	Rhizobiales	Hyphomicrobiaceae	Rhodoplanes	unidentified	Proteobacteria	slateblue2	1.5
bOTU_5	Bacteria	Proteobacteria	Alphaproteobacteria	Rhizobiales	Hyphomicrobiaceae	Rhodoplanes	unidentified	Proteobacteria	slateblue2	4
bOTU_2626	Bacteria	Proteobacteria	Alphaproteobacteria	Rhizobiales	Hyphomicrobiaceae	Rhodoplanes	unidentified	Proteobacteria	slateblue2	1.5
bOTU_3637	Bacteria	Proteobacteria	Alphaproteobacteria	Rhizobiales	Hyphomicrobiaceae	Rhodoplanes	unidentified	Proteobacteria	slateblue2	1.5
bOTU_3962	Bacteria	Proteobacteria	Alphaproteobacteria	Rhizobiales	Hyphomicrobiaceae	Rhodoplanes	unidentified	Proteobacteria	slateblue2	1.5
bOTU_7317	Bacteria	Proteobacteria	Alphaproteobacteria	Rhizobiales	Hyphomicrobiaceae	Rhodoplanes	unidentified	Proteobacteria	slateblue2	1.5
bOTU_2579	Bacteria	Proteobacteria	Alphaproteobacteria	Rhizobiales	Hyphomicrobiaceae	Rhodoplanes	unidentified	Proteobacteria	slateblue2	1.5
bOTU_80	Bacteria	Proteobacteria	Alphaproteobacteria	Rhizobiales	Hyphomicrobiaceae	Rhodoplanes	unidentified	Proteobacteria	slateblue2	1.5
bOTU_773	Bacteria	Proteobacteria	Alphaproteobacteria	Rhizobiales	Hyphomicrobiaceae	Rhodoplanes	unidentified	Proteobacteria	slateblue2	1.5
bOTU_404	Bacteria	Proteobacteria	Alphaproteobacteria	Rhizobiales	Methylocystaceae	unidentified	unidentified	Proteobacteria	slateblue2	1.5
bOTU_265	Bacteria	Proteobacteria	Alphaproteobacteria	Rhizobiales	unidentified	unidentified	unidentified	Proteobacteria	slateblue2	1.5
bOTU_355	Bacteria	Proteobacteria	Alphaproteobacteria	Rhizobiales	unidentified	unidentified	unidentified	Proteobacteria	slateblue2	1.5
bOTU_95	Bacteria	Proteobacteria	Alphaproteobacteria	Rhizobiales	unidentified	unidentified	unidentified	Proteobacteria	slateblue2	1.5
bOTU_646	Bacteria	Proteobacteria	Alphaproteobacteria	Rhizobiales	unidentified	unidentified	unidentified	Proteobacteria	slateblue2	1.5
bOTU_591	Bacteria	Proteobacteria	Alphaproteobacteria	Rhizobiales	Xanthobacteraceae	Labrys	unidentified	Proteobacteria	slateblue2	1.5
bOTU_10	Bacteria	Proteobacteria	Alphaproteobacteria	Rhizobiales	Hyphomicrobiaceae	unidentified	unidentified	Proteobacteria	slateblue2	1.5
bOTU_710	Bacteria	Proteobacteria	Alphaproteobacteria	Rhodobacterales	Hyphomonadaceae	unidentified	unidentified	Proteobacteria	slateblue2	1.5
bOTU_765	Bacteria	Proteobacteria	Alphaproteobacteria	Rhodobacterales	Hyphomonadaceae	unidentified	unidentified	Proteobacteria	slateblue2	1.5
bOTU_792	Bacteria	Proteobacteria	Alphaproteobacteria	Rhodobacterales	Hyphomonadaceae	unidentified	unidentified	Proteobacteria	slateblue2	1.5
bOTU_230	Bacteria	Proteobacteria	Alphaproteobacteria	Rhodobacterales	Hyphomonadaceae	unidentified	unidentified	Proteobacteria	slateblue2	1.5
bOTU_635	Bacteria	Proteobacteria	Alphaproteobacteria	Rhodobacterales	Hyphomonadaceae	unidentified	unidentified	Proteobacteria	slateblue2	1.5
bOTU_53	Bacteria	Proteobacteria	Alphaproteobacteria	Rhodobacterales	Hyphomonadaceae	unidentified	unidentified	Proteobacteria	slateblue2	1.5
bOTU_1121	Bacteria	Proteobacteria	Alphaproteobacteria	Sphingomonadales	Sphingomonadaceae	Sphingomonas	wittichii	Proteobacteria	slateblue2	1.5
bOTU_660	Bacteria	Proteobacteria	Alphaproteobacteria	Sphingomonadales	Sphingomonadaceae	Kaistobacter	unidentified	Proteobacteria	slateblue2	1.5
bOTU_4	Bacteria	Proteobacteria	Alphaproteobacteria	Sphingomonadales	Sphingomonadaceae	Kaistobacter	unidentified	Proteobacteria	slateblue2	1.5
bOTU_157	Bacteria	Proteobacteria	Alphaproteobacteria	Sphingomonadales	Sphingomonadaceae	unidentified	unidentified	Proteobacteria	slateblue2	1.5
bOTU_1753	Bacteria	Proteobacteria	Alphaproteobacteria	Sphingomonadales	Sphingomonadaceae	Sphingomonas	unidentified	Proteobacteria	slateblue2	1.5
bOTU_5067	Bacteria	Proteobacteria	Alphaproteobacteria	Sphingomonadales	Sphingomonadaceae	Sphingomonas	unidentified	Proteobacteria	slateblue2	1.5
bOTU_812	Bacteria	Proteobacteria	Alphaproteobacteria	Sphingomonadales	Sphingomonadaceae	unidentified	unidentified	Proteobacteria	slateblue2	1.5
bOTU_423	Bacteria	Proteobacteria	Alphaproteobacteria	Sphingomonadales	Erythrobacteraceae	unidentified	unidentified	Proteobacteria	slateblue2	1.5
bOTU_115	Bacteria	Proteobacteria	Alphaproteobacteria	Sphingomonadales	Sphingomonadaceae	Sphingomonas	wittichii	Proteobacteria	slateblue2	1.5
bOTU_150	Bacteria	Proteobacteria	Alphaproteobacteria	Sphingomonadales	Sphingomonadaceae	Sphingomonas	wittichii	Proteobacteria	slateblue2	1.5
bOTU_169	Bacteria	Proteobacteria	Alphaproteobacteria	Rhodospirillales	Rhodospirillaceae	unidentified	unidentified	Proteobacteria	slateblue2	1.5
bOTU_7783	Bacteria	Proteobacteria	Alphaproteobacteria	Rhodospirillales	Rhodospirillaceae	unidentified	unidentified	Proteobacteria	slateblue2	1.5
bOTU_411	Bacteria	Proteobacteria	Alphaproteobacteria	Rhodospirillales	Rhodospirillaceae	unidentified	unidentified	Proteobacteria	slateblue2	1.5
bOTU_382	Bacteria	Proteobacteria	Alphaproteobacteria	Rhodospirillales	Rhodospirillaceae	unidentified	unidentified	Proteobacteria	slateblue2	1.5
bOTU_2434	Bacteria	Proteobacteria	Alphaproteobacteria	Rhodospirillales	Rhodospirillaceae	unidentified	unidentified	Proteobacteria	slateblue2	1.5
bOTU_248	Bacteria	Proteobacteria	Alphaproteobacteria	Rhodospirillales	Rhodospirillaceae	unidentified	unidentified	Proteobacteria	slateblue2	1.5
bOTU_1332	Bacteria	Proteobacteria	Alphaproteobacteria	Rhodospirillales	Rhodospirillaceae	unidentified	unidentified	Proteobacteria	slateblue2	1.5
bOTU_915	Bacteria	Proteobacteria	Alphaproteobacteria	Rhodospirillales	Rhodospirillaceae	unidentified	unidentified	Proteobacteria	slateblue2	1.5
bOTU_502	Bacteria	Proteobacteria	Alphaproteobacteria	Rhodospirillales	Rhodospirillaceae	unidentified	unidentified	Proteobacteria	slateblue2	1.5
bOTU_1970	Bacteria	Proteobacteria	Alphaproteobacteria	Rhodospirillales	Rhodospirillaceae	unidentified	unidentified	Proteobacteria	slateblue2	1.5
bOTU_378	Bacteria	Proteobacteria	Alphaproteobacteria	Rhodospirillales	Rhodospirillaceae	unidentified	unidentified	Proteobacteria	slateblue2	1.5
bOTU_616	Bacteria	Proteobacteria	Alphaproteobacteria	Rhodospirillales	Rhodospirillaceae	unidentified	unidentified	Proteobacteria	slateblue2	1.5
bOTU_1415	Bacteria	Proteobacteria	Alphaproteobacteria	Rhodospirillales	Rhodospirillaceae	unidentified	unidentified	Proteobacteria	slateblue2	1.5
bOTU_332	Bacteria	Proteobacteria	Alphaproteobacteria	Rhodospirillales	Rhodospirillaceae	unidentified	unidentified	Proteobacteria	slateblue2	4
bOTU_2220	Bacteria	Proteobacteria	Alphaproteobacteria	Rhodospirillales	Acetobacteraceae	unidentified	unidentified	Proteobacteria	slateblue2	1.5
bOTU_1551	Bacteria	Proteobacteria	Alphaproteobacteria	Rhodospirillales	Acetobacteraceae	unidentified	unidentified	Proteobacteria	slateblue2	1.5
bOTU_310	Bacteria	Proteobacteria	Alphaproteobacteria	Rhodospirillales	Acetobacteraceae	unidentified	unidentified	Proteobacteria	slateblue2	1.5
bOTU_1479	Bacteria	Proteobacteria	Alphaproteobacteria	BD7-3	unidentified	unidentified	unidentified	Proteobacteria	slateblue2	1.5
bOTU_469	Bacteria	Proteobacteria	Alphaproteobacteria	BD7-3	unidentified	unidentified	unidentified	Proteobacteria	slateblue2	1.5
bOTU_2164	Bacteria	Proteobacteria	Alphaproteobacteria	Rickettsiales	unidentified	unidentified	unidentified	Proteobacteria	slateblue2	1.5
bOTU_1724	Bacteria	Proteobacteria	Alphaproteobacteria	Rickettsiales	unidentified	unidentified	unidentified	Proteobacteria	slateblue2	1.5
bOTU_1634	Bacteria	Proteobacteria	Gammaproteobacteria	Thiotrichales	Piscirickettsiaceae	unidentified	unidentified	Proteobacteria	slateblue2	1.5
bOTU_85	Bacteria	Proteobacteria	Gammaproteobacteria	Thiotrichales	Piscirickettsiaceae	unidentified	unidentified	Proteobacteria	slateblue2	1.5
bOTU_1248	Bacteria	Proteobacteria	Gammaproteobacteria	Xanthomonadales	Sinobacteraceae	Steroidobacter	unidentified	Proteobacteria	slateblue2	1.5
bOTU_302	Bacteria	Proteobacteria	Gammaproteobacteria	Xanthomonadales	Sinobacteraceae	Steroidobacter	unidentified	Proteobacteria	slateblue2	1.5
bOTU_867	Bacteria	Proteobacteria	Gammaproteobacteria	Xanthomonadales	Sinobacteraceae	unidentified	unidentified	Proteobacteria	slateblue2	1.5
bOTU_409	Bacteria	Proteobacteria	Gammaproteobacteria	Xanthomonadales	Sinobacteraceae	unidentified	unidentified	Proteobacteria	slateblue2	1.5
bOTU_135	Bacteria	Proteobacteria	Gammaproteobacteria	Xanthomonadales	Sinobacteraceae	unidentified	unidentified	Proteobacteria	slateblue2	1.5
bOTU_994	Bacteria	Proteobacteria	Gammaproteobacteria	Xanthomonadales	Sinobacteraceae	unidentified	unidentified	Proteobacteria	slateblue2	1.5
bOTU_6249	Bacteria	Proteobacteria	Gammaproteobacteria	Xanthomonadales	Sinobacteraceae	unidentified	unidentified	Proteobacteria	slateblue2	1.5
bOTU_654	Bacteria	Proteobacteria	Gammaproteobacteria	Xanthomonadales	Sinobacteraceae	unidentified	unidentified	Proteobacteria	slateblue2	1.5
bOTU_100	Bacteria	Proteobacteria	Gammaproteobacteria	Xanthomonadales	Sinobacteraceae	unidentified	unidentified	Proteobacteria	slateblue2	1.5
bOTU_244	Bacteria	Proteobacteria	Gammaproteobacteria	Xanthomonadales	Sinobacteraceae	unidentified	unidentified	Proteobacteria	slateblue2	1.5
bOTU_322	Bacteria	Proteobacteria	Gammaproteobacteria	Xanthomonadales	Sinobacteraceae	unidentified	unidentified	Proteobacteria	slateblue2	1.5
bOTU_1075	Bacteria	Proteobacteria	Gammaproteobacteria	Xanthomonadales	Sinobacteraceae	unidentified	unidentified	Proteobacteria	slateblue2	1.5
bOTU_1428	Bacteria	Proteobacteria	Gammaproteobacteria	unidentified	unidentified	unidentified	unidentified	Proteobacteria	slateblue2	1.5
bOTU_1081	Bacteria	Proteobacteria	Gammaproteobacteria	Legionellales	unidentified	unidentified	unidentified	Proteobacteria	slateblue2	1.5
bOTU_1024	Bacteria	Proteobacteria	Gammaproteobacteria	Legionellales	Legionellaceae	Legionella	unidentified	Proteobacteria	slateblue2	1.5
bOTU_1149	Bacteria	Proteobacteria	Gammaproteobacteria	Xanthomonadales	Sinobacteraceae	unidentified	unidentified	Proteobacteria	slateblue2	1.5
bOTU_1100	Bacteria	Proteobacteria	Gammaproteobacteria	unidentified	unidentified	unidentified	unidentified	Proteobacteria	slateblue2	1.5
bOTU_6918	Bacteria	Proteobacteria	Gammaproteobacteria	unidentified	unidentified	unidentified	unidentified	Proteobacteria	slateblue2	1.5
bOTU_538	Bacteria	Proteobacteria	Gammaproteobacteria	Pseudomonadales	Pseudomonadaceae	Pseudomonas	unidentified	Proteobacteria	slateblue2	1.5
bOTU_347	Bacteria	Proteobacteria	Betaproteobacteria	Burkholderiales	Burkholderiaceae	Burkholderia	unidentified	Proteobacteria	slateblue2	1.5
bOTU_2691	Bacteria	Proteobacteria	Betaproteobacteria	Burkholderiales	Burkholderiaceae	Burkholderia	unidentified	Proteobacteria	slateblue2	1.5
bOTU_93	Bacteria	Proteobacteria	Betaproteobacteria	Burkholderiales	Burkholderiaceae	unidentified	unidentified	Proteobacteria	slateblue2	1.5
bOTU_537	Bacteria	Proteobacteria	Betaproteobacteria	Burkholderiales	Burkholderiaceae	Burkholderia	unidentified	Proteobacteria	slateblue2	1.5
bOTU_583	Bacteria	Proteobacteria	Betaproteobacteria	Burkholderiales	Burkholderiaceae	Burkholderia	unidentified	Proteobacteria	slateblue2	1.5
bOTU_398	Bacteria	Proteobacteria	Betaproteobacteria	Burkholderiales	Burkholderiaceae	Burkholderia	unidentified	Proteobacteria	slateblue2	1.5
bOTU_1452	Bacteria	Proteobacteria	Betaproteobacteria	Burkholderiales	Oxalobacteraceae	unidentified	unidentified	Proteobacteria	slateblue2	1.5
bOTU_358	Bacteria	Proteobacteria	Betaproteobacteria	Burkholderiales	Oxalobacteraceae	unidentified	unidentified	Proteobacteria	slateblue2	1.5
bOTU_695	Bacteria	Proteobacteria	Betaproteobacteria	Burkholderiales	Oxalobacteraceae	unidentified	unidentified	Proteobacteria	slateblue2	1.5
bOTU_5476	Bacteria	Proteobacteria	Betaproteobacteria	Burkholderiales	Oxalobacteraceae	unidentified	unidentified	Proteobacteria	slateblue2	1.5
bOTU_1938	Bacteria	Proteobacteria	Betaproteobacteria	Burkholderiales	Oxalobacteraceae	unidentified	unidentified	Proteobacteria	slateblue2	1.5
bOTU_1575	Bacteria	Proteobacteria	Betaproteobacteria	Burkholderiales	Oxalobacteraceae	unidentified	unidentified	Proteobacteria	slateblue2	1.5
bOTU_8064	Bacteria	Proteobacteria	Betaproteobacteria	Burkholderiales	Oxalobacteraceae	unidentified	unidentified	Proteobacteria	slateblue2	1.5
bOTU_544	Bacteria	Proteobacteria	Betaproteobacteria	Burkholderiales	Oxalobacteraceae	unidentified	unidentified	Proteobacteria	slateblue2	1.5
bOTU_1094	Bacteria	Proteobacteria	Betaproteobacteria	Burkholderiales	Oxalobacteraceae	unidentified	unidentified	Proteobacteria	slateblue2	1.5
bOTU_5145	Bacteria	Proteobacteria	Betaproteobacteria	Burkholderiales	Oxalobacteraceae	Herminiimonas	unidentified	Proteobacteria	slateblue2	1.5
bOTU_145	Bacteria	Proteobacteria	Betaproteobacteria	Burkholderiales	Oxalobacteraceae	unidentified	unidentified	Proteobacteria	slateblue2	1.5
bOTU_89	Bacteria	Proteobacteria	Betaproteobacteria	Burkholderiales	Comamonadaceae	Acidovorax	unidentified	Proteobacteria	slateblue2	1.5
bOTU_2051	Bacteria	Proteobacteria	Betaproteobacteria	Burkholderiales	Comamonadaceae	unidentified	unidentified	Proteobacteria	slateblue2	1.5
bOTU_859	Bacteria	Proteobacteria	Betaproteobacteria	Burkholderiales	Comamonadaceae	Ramlibacter	unidentified	Proteobacteria	slateblue2	1.5
bOTU_1520	Bacteria	Proteobacteria	Betaproteobacteria	Burkholderiales	Comamonadaceae	unidentified	unidentified	Proteobacteria	slateblue2	1.5
bOTU_251	Bacteria	Proteobacteria	Betaproteobacteria	Burkholderiales	Comamonadaceae	Variovorax	paradoxus	Proteobacteria	slateblue2	4
bOTU_160	Bacteria	Proteobacteria	Betaproteobacteria	Burkholderiales	Comamonadaceae	unidentified	unidentified	Proteobacteria	slateblue2	1.5
bOTU_8316	Bacteria	Proteobacteria	Betaproteobacteria	Burkholderiales	Comamonadaceae	unidentified	unidentified	Proteobacteria	slateblue2	1.5
bOTU_2956	Bacteria	Proteobacteria	Betaproteobacteria	Burkholderiales	Comamonadaceae	unidentified	unidentified	Proteobacteria	slateblue2	1.5
bOTU_477	Bacteria	Proteobacteria	Betaproteobacteria	Burkholderiales	Comamonadaceae	unidentified	unidentified	Proteobacteria	slateblue2	1.5
bOTU_483	Bacteria	Proteobacteria	Betaproteobacteria	Burkholderiales	Comamonadaceae	unidentified	unidentified	Proteobacteria	slateblue2	1.5
bOTU_192	Bacteria	Proteobacteria	Betaproteobacteria	Burkholderiales	Comamonadaceae	Methylibium	unidentified	Proteobacteria	slateblue2	1.5
bOTU_191	Bacteria	Proteobacteria	Betaproteobacteria	Burkholderiales	Comamonadaceae	Methylibium	unidentified	Proteobacteria	slateblue2	1.5
bOTU_515	Bacteria	Proteobacteria	Betaproteobacteria	Burkholderiales	Comamonadaceae	Methylibium	unidentified	Proteobacteria	slateblue2	1.5
bOTU_2619	Bacteria	Proteobacteria	Betaproteobacteria	Burkholderiales	Comamonadaceae	unidentified	unidentified	Proteobacteria	slateblue2	1.5
bOTU_1478	Bacteria	Proteobacteria	Betaproteobacteria	Burkholderiales	Comamonadaceae	unidentified	unidentified	Proteobacteria	slateblue2	1.5
bOTU_46	Bacteria	Proteobacteria	Betaproteobacteria	Burkholderiales	Comamonadaceae	unidentified	unidentified	Proteobacteria	slateblue2	1.5
bOTU_1041	Bacteria	Proteobacteria	Betaproteobacteria	Burkholderiales	Comamonadaceae	unidentified	unidentified	Proteobacteria	slateblue2	1.5
bOTU_140	Bacteria	Proteobacteria	Betaproteobacteria	Burkholderiales	Comamonadaceae	unidentified	unidentified	Proteobacteria	slateblue2	1.5
bOTU_7506	Bacteria	Proteobacteria	Betaproteobacteria	Burkholderiales	Comamonadaceae	Methylibium	unidentified	Proteobacteria	slateblue2	1.5
bOTU_1132	Bacteria	Proteobacteria	Betaproteobacteria	unidentified	unidentified	unidentified	unidentified	Proteobacteria	slateblue2	1.5
bOTU_229	Bacteria	Proteobacteria	Betaproteobacteria	unidentified	unidentified	unidentified	unidentified	Proteobacteria	slateblue2	1.5
bOTU_280	Bacteria	Proteobacteria	Betaproteobacteria	Nitrosomonadales	Nitrosomonadaceae	Nitrosovibrio	tenuis	Proteobacteria	slateblue2	1.5
bOTU_144	Bacteria	Proteobacteria	Betaproteobacteria	IS-44	unidentified	unidentified	unidentified	Proteobacteria	slateblue2	1.5
bOTU_800	Bacteria	Proteobacteria	Betaproteobacteria	unidentified	unidentified	unidentified	unidentified	Proteobacteria	slateblue2	1.5
bOTU_904	Bacteria	Proteobacteria	Betaproteobacteria	MND1	unidentified	unidentified	unidentified	Proteobacteria	slateblue2	1.5
bOTU_254	Bacteria	Proteobacteria	Betaproteobacteria	MND1	unidentified	unidentified	unidentified	Proteobacteria	slateblue2	1.5
bOTU_214	Bacteria	Proteobacteria	Betaproteobacteria	MND1	unidentified	unidentified	unidentified	Proteobacteria	slateblue2	1.5
bOTU_1266	Bacteria	Proteobacteria	Betaproteobacteria	MND1	unidentified	unidentified	unidentified	Proteobacteria	slateblue2	1.5
bOTU_1168	Bacteria	Proteobacteria	Betaproteobacteria	Methylophilales	Methylophilaceae	unidentified	unidentified	Proteobacteria	slateblue2	1.5
bOTU_1305	Bacteria	Proteobacteria	Betaproteobacteria	SC-I-84	unidentified	unidentified	unidentified	Proteobacteria	slateblue2	1.5
bOTU_892	Bacteria	Proteobacteria	Betaproteobacteria	SC-I-84	unidentified	unidentified	unidentified	Proteobacteria	slateblue2	1.5
bOTU_282	Bacteria	Proteobacteria	Betaproteobacteria	SC-I-84	unidentified	unidentified	unidentified	Proteobacteria	slateblue2	1.5
bOTU_503	Bacteria	Proteobacteria	Betaproteobacteria	SC-I-84	unidentified	unidentified	unidentified	Proteobacteria	slateblue2	1.5
bOTU_104	Bacteria	Proteobacteria	Betaproteobacteria	SC-I-84	unidentified	unidentified	unidentified	Proteobacteria	slateblue2	4
bOTU_155	Bacteria	Proteobacteria	Betaproteobacteria	SC-I-84	unidentified	unidentified	unidentified	Proteobacteria	slateblue2	1.5
bOTU_556	Bacteria	Proteobacteria	Betaproteobacteria	SC-I-84	unidentified	unidentified	unidentified	Proteobacteria	slateblue2	1.5
bOTU_178	Bacteria	Proteobacteria	Betaproteobacteria	SC-I-84	unidentified	unidentified	unidentified	Proteobacteria	slateblue2	1.5
bOTU_1768	Bacteria	Proteobacteria	Betaproteobacteria	SC-I-84	unidentified	unidentified	unidentified	Proteobacteria	slateblue2	1.5
bOTU_130	Bacteria	Proteobacteria	Betaproteobacteria	A21b	EB1003	unidentified	unidentified	Proteobacteria	slateblue2	1.5
bOTU_156	Bacteria	Proteobacteria	Betaproteobacteria	A21b	EB1003	unidentified	unidentified	Proteobacteria	slateblue2	1.5
bOTU_4127	Bacteria	Proteobacteria	Betaproteobacteria	Burkholderiales	Oxalobacteraceae	unidentified	unidentified	Proteobacteria	slateblue2	1.5
bOTU_2425	Bacteria	Proteobacteria	Betaproteobacteria	Burkholderiales	Oxalobacteraceae	unidentified	unidentified	Proteobacteria	slateblue2	1.5
bOTU_11	Bacteria	Proteobacteria	Betaproteobacteria	Burkholderiales	Oxalobacteraceae	unidentified	unidentified	Proteobacteria	slateblue2	1.5
bOTU_3196	Bacteria	Proteobacteria	Betaproteobacteria	Burkholderiales	Oxalobacteraceae	unidentified	unidentified	Proteobacteria	slateblue2	1.5
bOTU_2410	Bacteria	Proteobacteria	Betaproteobacteria	Burkholderiales	Oxalobacteraceae	unidentified	unidentified	Proteobacteria	slateblue2	1.5
bOTU_81	Bacteria	Proteobacteria	Betaproteobacteria	Burkholderiales	Oxalobacteraceae	unidentified	unidentified	Proteobacteria	slateblue2	1.5
bOTU_1249	Bacteria	Proteobacteria	Betaproteobacteria	Burkholderiales	Oxalobacteraceae	unidentified	unidentified	Proteobacteria	slateblue2	1.5
bOTU_163	Bacteria	Proteobacteria	Betaproteobacteria	Burkholderiales	Oxalobacteraceae	Janthinobacterium	unidentified	Proteobacteria	slateblue2	1.5
bOTU_1416	Bacteria	Proteobacteria	Betaproteobacteria	Burkholderiales	Oxalobacteraceae	Janthinobacterium	unidentified	Proteobacteria	slateblue2	1.5
bOTU_75	Bacteria	Proteobacteria	Betaproteobacteria	Burkholderiales	Oxalobacteraceae	Janthinobacterium	unidentified	Proteobacteria	slateblue2	1.5
bOTU_8328	Bacteria	Proteobacteria	Betaproteobacteria	Burkholderiales	Oxalobacteraceae	unidentified	unidentified	Proteobacteria	slateblue2	1.5
bOTU_3	Bacteria	Proteobacteria	Betaproteobacteria	Burkholderiales	Oxalobacteraceae	unidentified	unidentified	Proteobacteria	slateblue2	1.5
bOTU_7904	Bacteria	Proteobacteria	Betaproteobacteria	Burkholderiales	Oxalobacteraceae	unidentified	unidentified	Proteobacteria	slateblue2	4
bOTU_8835	Bacteria	Proteobacteria	Betaproteobacteria	Burkholderiales	Oxalobacteraceae	unidentified	unidentified	Proteobacteria	slateblue2	1.5
bOTU_204	Bacteria	Proteobacteria	Betaproteobacteria	Ellin6067	unidentified	unidentified	unidentified	Proteobacteria	slateblue2	1.5
bOTU_402	Bacteria	Proteobacteria	Betaproteobacteria	Ellin6067	unidentified	unidentified	unidentified	Proteobacteria	slateblue2	1.5
bOTU_1521	Bacteria	Proteobacteria	Betaproteobacteria	Ellin6067	unidentified	unidentified	unidentified	Proteobacteria	slateblue2	1.5
bOTU_1283	Bacteria	Proteobacteria	Gammaproteobacteria	Xanthomonadales	Xanthomonadaceae	Dokdonella	unidentified	Proteobacteria	slateblue2	1.5
bOTU_65	Bacteria	Proteobacteria	Gammaproteobacteria	Xanthomonadales	Xanthomonadaceae	Dokdonella	unidentified	Proteobacteria	slateblue2	1.5
bOTU_215	Bacteria	Proteobacteria	Gammaproteobacteria	Xanthomonadales	Xanthomonadaceae	Dokdonella	unidentified	Proteobacteria	slateblue2	1.5
bOTU_443	Bacteria	Proteobacteria	Gammaproteobacteria	Xanthomonadales	Xanthomonadaceae	unidentified	unidentified	Proteobacteria	slateblue2	1.5
bOTU_688	Bacteria	Proteobacteria	Gammaproteobacteria	Xanthomonadales	Xanthomonadaceae	unidentified	unidentified	Proteobacteria	slateblue2	1.5
bOTU_212	Bacteria	Proteobacteria	Gammaproteobacteria	Xanthomonadales	Xanthomonadaceae	unidentified	unidentified	Proteobacteria	slateblue2	1.5
bOTU_1263	Bacteria	Proteobacteria	Gammaproteobacteria	Xanthomonadales	Xanthomonadaceae	unidentified	unidentified	Proteobacteria	slateblue2	1.5
bOTU_901	Bacteria	Proteobacteria	Gammaproteobacteria	Xanthomonadales	Xanthomonadaceae	unidentified	unidentified	Proteobacteria	slateblue2	1.5
bOTU_708	Bacteria	Proteobacteria	Gammaproteobacteria	Xanthomonadales	Xanthomonadaceae	unidentified	unidentified	Proteobacteria	slateblue2	1.5
bOTU_519	Bacteria	Proteobacteria	Gammaproteobacteria	Xanthomonadales	Xanthomonadaceae	Rhodanobacter	unidentified	Proteobacteria	slateblue2	1.5
bOTU_255	Bacteria	Proteobacteria	Gammaproteobacteria	Xanthomonadales	Xanthomonadaceae	unidentified	unidentified	Proteobacteria	slateblue2	1.5
bOTU_339	Bacteria	Proteobacteria	Gammaproteobacteria	Xanthomonadales	Xanthomonadaceae	unidentified	unidentified	Proteobacteria	slateblue2	1.5
bOTU_1510	Bacteria	Proteobacteria	Gammaproteobacteria	Xanthomonadales	Xanthomonadaceae	unidentified	unidentified	Proteobacteria	slateblue2	1.5
bOTU_321	Bacteria	Proteobacteria	Gammaproteobacteria	Xanthomonadales	Xanthomonadaceae	unidentified	unidentified	Proteobacteria	slateblue2	1.5
bOTU_242	Bacteria	Proteobacteria	Gammaproteobacteria	Xanthomonadales	Xanthomonadaceae	unidentified	unidentified	Proteobacteria	slateblue2	1.5
bOTU_676	Bacteria	Acidobacteria	Solibacteres	Solibacterales	Solibacteraceae	Candidatus Solibacter	unidentified	Acidobacteria	hotpink1	1.5
bOTU_73	Bacteria	Acidobacteria	Solibacteres	Solibacterales	Solibacteraceae	Candidatus Solibacter	unidentified	Acidobacteria	hotpink1	1.5
bOTU_346	Bacteria	Acidobacteria	Solibacteres	Solibacterales	Solibacteraceae	Candidatus Solibacter	unidentified	Acidobacteria	hotpink1	1.5
bOTU_7647	Bacteria	Acidobacteria	Solibacteres	Solibacterales	Solibacteraceae	Candidatus Solibacter	unidentified	Acidobacteria	hotpink1	1.5
bOTU_374	Bacteria	Acidobacteria	Solibacteres	Solibacterales	Solibacteraceae	Candidatus Solibacter	unidentified	Acidobacteria	hotpink1	4
bOTU_304	Bacteria	Acidobacteria	Solibacteres	Solibacterales	Solibacteraceae	Candidatus Solibacter	unidentified	Acidobacteria	hotpink1	1.5
bOTU_188	Bacteria	Acidobacteria	Solibacteres	Solibacterales	Solibacteraceae	Candidatus Solibacter	unidentified	Acidobacteria	hotpink1	1.5
bOTU_1812	Bacteria	Acidobacteria	Solibacteres	Solibacterales	Solibacteraceae	Candidatus Solibacter	unidentified	Acidobacteria	hotpink1	1.5
bOTU_543	Bacteria	Acidobacteria	Solibacteres	Solibacterales	unidentified	unidentified	unidentified	Acidobacteria	hotpink1	1.5
bOTU_1027	Bacteria	Acidobacteria	Solibacteres	Solibacterales	unidentified	unidentified	unidentified	Acidobacteria	hotpink1	1.5
bOTU_629	Bacteria	Acidobacteria	Solibacteres	Solibacterales	unidentified	unidentified	unidentified	Acidobacteria	hotpink1	1.5
bOTU_112	Bacteria	Acidobacteria	Solibacteres	Solibacterales	unidentified	unidentified	unidentified	Acidobacteria	hotpink1	1.5
bOTU_268	Bacteria	Acidobacteria	Solibacteres	Solibacterales	unidentified	unidentified	unidentified	Acidobacteria	hotpink1	1.5
bOTU_71	Bacteria	Acidobacteria	Solibacteres	Solibacterales	Solibacteraceae	unidentified	unidentified	Acidobacteria	hotpink1	1.5
bOTU_74	Bacteria	Acidobacteria	Solibacteres	Solibacterales	Solibacteraceae	unidentified	unidentified	Acidobacteria	hotpink1	4
bOTU_5506	Bacteria	Acidobacteria	Solibacteres	Solibacterales	unidentified	unidentified	unidentified	Acidobacteria	hotpink1	1.5
bOTU_491	Bacteria	Acidobacteria	Solibacteres	Solibacterales	unidentified	unidentified	unidentified	Acidobacteria	hotpink1	1.5
bOTU_4152	Bacteria	Acidobacteria	Solibacteres	Solibacterales	unidentified	unidentified	unidentified	Acidobacteria	hotpink1	1.5
bOTU_56	Bacteria	Acidobacteria	Solibacteres	Solibacterales	unidentified	unidentified	unidentified	Acidobacteria	hotpink1	1.5
bOTU_78	Bacteria	Acidobacteria	Solibacteres	Solibacterales	unidentified	unidentified	unidentified	Acidobacteria	hotpink1	1.5
bOTU_5304	Bacteria	Acidobacteria	Solibacteres	Solibacterales	unidentified	unidentified	unidentified	Acidobacteria	hotpink1	1.5
bOTU_6957	Bacteria	Acidobacteria	Solibacteres	Solibacterales	unidentified	unidentified	unidentified	Acidobacteria	hotpink1	1.5
bOTU_982	Bacteria	Acidobacteria	Solibacteres	Solibacterales	unidentified	unidentified	unidentified	Acidobacteria	hotpink1	1.5
bOTU_625	Bacteria	Acidobacteria	Solibacteres	Solibacterales	unidentified	unidentified	unidentified	Acidobacteria	hotpink1	1.5
bOTU_569	Bacteria	Proteobacteria	Deltaproteobacteria	MIZ46	unidentified	unidentified	unidentified	Proteobacteria	slateblue2	1.5
bOTU_2328	Bacteria	Proteobacteria	Deltaproteobacteria	MIZ46	unidentified	unidentified	unidentified	Proteobacteria	slateblue2	1.5
bOTU_3054	Bacteria	Proteobacteria	Deltaproteobacteria	MIZ46	unidentified	unidentified	unidentified	Proteobacteria	slateblue2	1.5
bOTU_2583	Bacteria	Proteobacteria	Deltaproteobacteria	MIZ46	unidentified	unidentified	unidentified	Proteobacteria	slateblue2	1.5
bOTU_1111	Bacteria	Proteobacteria	Deltaproteobacteria	MIZ46	unidentified	unidentified	unidentified	Proteobacteria	slateblue2	1.5
bOTU_1203	Bacteria	Proteobacteria	Deltaproteobacteria	MIZ46	unidentified	unidentified	unidentified	Proteobacteria	slateblue2	1.5
bOTU_2952	Bacteria	Proteobacteria	Deltaproteobacteria	MIZ46	unidentified	unidentified	unidentified	Proteobacteria	slateblue2	1.5
bOTU_2249	Bacteria	Proteobacteria	Deltaproteobacteria	Bdellovibrionales	Bacteriovoracaceae	unidentified	unidentified	Proteobacteria	slateblue2	1.5
bOTU_755	Bacteria	Proteobacteria	Deltaproteobacteria	Bdellovibrionales	Bacteriovoracaceae	unidentified	unidentified	Proteobacteria	slateblue2	1.5
bOTU_1417	Bacteria	Proteobacteria	Deltaproteobacteria	Myxococcales	0319-6G20	unidentified	unidentified	Proteobacteria	slateblue2	1.5
bOTU_2465	Bacteria	Proteobacteria	Deltaproteobacteria	Myxococcales	0319-6G20	unidentified	unidentified	Proteobacteria	slateblue2	1.5
bOTU_1644	Bacteria	Proteobacteria	Deltaproteobacteria	unidentified	unidentified	unidentified	unidentified	Proteobacteria	slateblue2	1.5
bOTU_1044	Bacteria	Acidobacteria	Holophagae	Holophagales	Holophagaceae	unidentified	unidentified	Acidobacteria	hotpink1	1.5
bOTU_4872	Bacteria	Acidobacteria	Holophagae	Holophagales	Holophagaceae	unidentified	unidentified	Acidobacteria	hotpink1	1.5
bOTU_259	Bacteria	Acidobacteria	Holophagae	Holophagales	Holophagaceae	unidentified	unidentified	Acidobacteria	hotpink1	1.5
bOTU_1905	Bacteria	Proteobacteria	Deltaproteobacteria	Bdellovibrionales	Bdellovibrionaceae	Bdellovibrio	unidentified	Proteobacteria	slateblue2	1.5
bOTU_3093	Bacteria	Proteobacteria	Deltaproteobacteria	Bdellovibrionales	Bdellovibrionaceae	Bdellovibrio	unidentified	Proteobacteria	slateblue2	1.5
bOTU_1180	Bacteria	Proteobacteria	Deltaproteobacteria	Bdellovibrionales	Bdellovibrionaceae	Bdellovibrio	unidentified	Proteobacteria	slateblue2	1.5
bOTU_7960	Bacteria	Proteobacteria	Deltaproteobacteria	Bdellovibrionales	Bdellovibrionaceae	Bdellovibrio	unidentified	Proteobacteria	slateblue2	1.5
bOTU_1654	Bacteria	Proteobacteria	Deltaproteobacteria	Bdellovibrionales	Bdellovibrionaceae	Bdellovibrio	unidentified	Proteobacteria	slateblue2	1.5
bOTU_1282	Bacteria	Proteobacteria	Deltaproteobacteria	Bdellovibrionales	Bdellovibrionaceae	Bdellovibrio	unidentified	Proteobacteria	slateblue2	1.5
bOTU_585	Bacteria	Proteobacteria	Deltaproteobacteria	Myxococcales	Haliangiaceae	unidentified	unidentified	Proteobacteria	slateblue2	1.5
bOTU_4176	Bacteria	Proteobacteria	Deltaproteobacteria	Myxococcales	Haliangiaceae	unidentified	unidentified	Proteobacteria	slateblue2	1.5
bOTU_839	Bacteria	Proteobacteria	Deltaproteobacteria	Myxococcales	Haliangiaceae	unidentified	unidentified	Proteobacteria	slateblue2	1.5
bOTU_1281	Bacteria	Proteobacteria	Deltaproteobacteria	Myxococcales	Haliangiaceae	unidentified	unidentified	Proteobacteria	slateblue2	1.5
bOTU_432	Bacteria	Proteobacteria	Deltaproteobacteria	Myxococcales	Haliangiaceae	unidentified	unidentified	Proteobacteria	slateblue2	1.5
bOTU_3186	Bacteria	Proteobacteria	Deltaproteobacteria	Myxococcales	unidentified	unidentified	unidentified	Proteobacteria	slateblue2	1.5
bOTU_512	Bacteria	Proteobacteria	Deltaproteobacteria	Myxococcales	unidentified	unidentified	unidentified	Proteobacteria	slateblue2	1.5
bOTU_739	Bacteria	Proteobacteria	Deltaproteobacteria	Myxococcales	unidentified	unidentified	unidentified	Proteobacteria	slateblue2	1.5
bOTU_1190	Bacteria	Proteobacteria	Deltaproteobacteria	Myxococcales	unidentified	unidentified	unidentified	Proteobacteria	slateblue2	1.5
bOTU_507	Bacteria	Proteobacteria	Deltaproteobacteria	Myxococcales	unidentified	unidentified	unidentified	Proteobacteria	slateblue2	1.5
bOTU_2131	Bacteria	Proteobacteria	Deltaproteobacteria	Myxococcales	unidentified	unidentified	unidentified	Proteobacteria	slateblue2	1.5
bOTU_874	Bacteria	Proteobacteria	Deltaproteobacteria	Myxococcales	unidentified	unidentified	unidentified	Proteobacteria	slateblue2	1.5
bOTU_4342	Bacteria	Proteobacteria	Deltaproteobacteria	Myxococcales	Polyangiaceae	unidentified	unidentified	Proteobacteria	slateblue2	1.5
bOTU_253	Bacteria	Proteobacteria	Deltaproteobacteria	Myxococcales	Polyangiaceae	Sorangium	cellulosum	Proteobacteria	slateblue2	1.5
bOTU_1455	Bacteria	Proteobacteria	Deltaproteobacteria	Myxococcales	Polyangiaceae	unidentified	unidentified	Proteobacteria	slateblue2	1.5
bOTU_925	Bacteria	Proteobacteria	Deltaproteobacteria	Myxococcales	Polyangiaceae	unidentified	unidentified	Proteobacteria	slateblue2	1.5
bOTU_216	Bacteria	Proteobacteria	Deltaproteobacteria	Myxococcales	unidentified	unidentified	unidentified	Proteobacteria	slateblue2	1.5
bOTU_1775	Bacteria	Proteobacteria	Deltaproteobacteria	Myxococcales	unidentified	unidentified	unidentified	Proteobacteria	slateblue2	1.5
bOTU_1226	Bacteria	Proteobacteria	Deltaproteobacteria	Myxococcales	unidentified	unidentified	unidentified	Proteobacteria	slateblue2	1.5
bOTU_494	Bacteria	Proteobacteria	Deltaproteobacteria	Myxococcales	unidentified	unidentified	unidentified	Proteobacteria	slateblue2	1.5
bOTU_873	Bacteria	Proteobacteria	Deltaproteobacteria	Myxococcales	unidentified	unidentified	unidentified	Proteobacteria	slateblue2	1.5
bOTU_440	Bacteria	Proteobacteria	Deltaproteobacteria	Myxococcales	unidentified	unidentified	unidentified	Proteobacteria	slateblue2	1.5
bOTU_1664	Bacteria	Proteobacteria	Deltaproteobacteria	Myxococcales	unidentified	unidentified	unidentified	Proteobacteria	slateblue2	1.5
bOTU_1324	Bacteria	Proteobacteria	Deltaproteobacteria	Myxococcales	unidentified	unidentified	unidentified	Proteobacteria	slateblue2	1.5
bOTU_1032	Bacteria	Proteobacteria	Deltaproteobacteria	Myxococcales	unidentified	unidentified	unidentified	Proteobacteria	slateblue2	1.5
bOTU_719	Bacteria	Proteobacteria	Deltaproteobacteria	Myxococcales	unidentified	unidentified	unidentified	Proteobacteria	slateblue2	1.5
bOTU_308	Bacteria	Proteobacteria	Deltaproteobacteria	Myxococcales	unidentified	unidentified	unidentified	Proteobacteria	slateblue2	1.5
bOTU_249	Bacteria	Proteobacteria	Deltaproteobacteria	Myxococcales	Myxococcaceae	unidentified	unidentified	Proteobacteria	slateblue2	4
bOTU_1183	Bacteria	Proteobacteria	Deltaproteobacteria	Myxococcales	Myxococcaceae	Myxococcus	unidentified	Proteobacteria	slateblue2	1.5
bOTU_932	Bacteria	Proteobacteria	Deltaproteobacteria	Myxococcales	unidentified	unidentified	unidentified	Proteobacteria	slateblue2	1.5
bOTU_3000	Bacteria	Proteobacteria	Deltaproteobacteria	Myxococcales	unidentified	unidentified	unidentified	Proteobacteria	slateblue2	1.5
bOTU_395	Bacteria	Proteobacteria	Deltaproteobacteria	Myxococcales	unidentified	unidentified	unidentified	Proteobacteria	slateblue2	1.5
bOTU_693	Bacteria	Proteobacteria	Deltaproteobacteria	Syntrophobacterales	Syntrophobacteraceae	unidentified	unidentified	Proteobacteria	slateblue2	1.5
bOTU_600	Bacteria	Proteobacteria	Deltaproteobacteria	Syntrophobacterales	Syntrophobacteraceae	unidentified	unidentified	Proteobacteria	slateblue2	1.5
bOTU_392	Bacteria	Proteobacteria	Deltaproteobacteria	Syntrophobacterales	Syntrophobacteraceae	unidentified	unidentified	Proteobacteria	slateblue2	1.5
bOTU_628	Bacteria	FCPU426	unidentified	unidentified	unidentified	unidentified	unidentified	Others	springgreen3	1.5
bOTU_307	Bacteria	Nitrospirae	Nitrospira	Nitrospirales	Nitrospiraceae	Nitrospira	unidentified	Nitrospirae	palegreen1	1.5
bOTU_220	Bacteria	Nitrospirae	Nitrospira	Nitrospirales	Nitrospiraceae	Nitrospira	unidentified	Nitrospirae	palegreen1	1.5
bOTU_182	Bacteria	AD3	ABS-6	unidentified	unidentified	unidentified	unidentified	Others	springgreen3	1.5
bOTU_1898	Bacteria	WS2	SHA-109	unidentified	unidentified	unidentified	unidentified	Others	springgreen3	1.5
bOTU_506	Bacteria	WS2	SHA-109	unidentified	unidentified	unidentified	unidentified	Others	springgreen3	1.5
bOTU_449	Bacteria	Firmicutes	Bacilli	Bacillales	Thermoactinomycetaceae	unidentified	unidentified	Firmicutes	orange	1.5
bOTU_385	Bacteria	Firmicutes	Bacilli	Bacillales	Paenibacillaceae	Cohnella	unidentified	Firmicutes	orange	1.5
bOTU_567	Bacteria	Firmicutes	Bacilli	Bacillales	Paenibacillaceae	Paenibacillus	unidentified	Firmicutes	orange	1.5
bOTU_210	Bacteria	Firmicutes	Bacilli	Bacillales	Paenibacillaceae	Paenibacillus	chondroitinus	Firmicutes	orange	1.5
bOTU_57	Bacteria	Firmicutes	Bacilli	Bacillales	Paenibacillaceae	Paenibacillus	unidentified	Firmicutes	orange	1.5
bOTU_41	Bacteria	Firmicutes	Bacilli	Bacillales	Paenibacillaceae	Paenibacillus	unidentified	Firmicutes	orange	1.5
bOTU_109	Bacteria	Firmicutes	Bacilli	Bacillales	Paenibacillaceae	Paenibacillus	unidentified	Firmicutes	orange	1.5
bOTU_342	Bacteria	Firmicutes	Bacilli	Bacillales	Planococcaceae	unidentified	unidentified	Firmicutes	orange	1.5
bOTU_177	Bacteria	Firmicutes	Bacilli	Bacillales	Planococcaceae	unidentified	unidentified	Firmicutes	orange	1.5
bOTU_233	Bacteria	Firmicutes	Bacilli	Bacillales	Planococcaceae	Sporosarcina	unidentified	Firmicutes	orange	1.5
bOTU_61	Bacteria	Firmicutes	Bacilli	Bacillales	Bacillaceae	Bacillus	unidentified	Firmicutes	orange	1.5
bOTU_377	Bacteria	Firmicutes	Bacilli	Bacillales	Bacillaceae	Bacillus	muralis	Firmicutes	orange	1.5
bOTU_18	Bacteria	Firmicutes	Bacilli	Bacillales	unidentified	unidentified	unidentified	Firmicutes	orange	1.5
bOTU_54	Bacteria	Firmicutes	Bacilli	Bacillales	Bacillaceae	Bacillus	flexus	Firmicutes	orange	1.5
bOTU_1505	Bacteria	Firmicutes	Bacilli	Bacillales	Bacillaceae	Anoxybacillus	kestanbolensis	Firmicutes	orange	1.5
bOTU_13	Bacteria	Firmicutes	Bacilli	Bacillales	Bacillaceae	unidentified	unidentified	Firmicutes	orange	1.5
bOTU_129	Bacteria	Firmicutes	Bacilli	Bacillales	Alicyclobacillaceae	Alicyclobacillus	unidentified	Firmicutes	orange	1.5
bOTU_318	Bacteria	Firmicutes	Clostridia	Clostridiales	Peptostreptococcaceae	unidentified	unidentified	Firmicutes	orange	1.5
bOTU_108	Bacteria	Firmicutes	Clostridia	Clostridiales	Clostridiaceae	unidentified	unidentified	Firmicutes	orange	1.5
bOTU_27	Bacteria	Firmicutes	Clostridia	Clostridiales	Clostridiaceae	Clostridium	unidentified	Firmicutes	orange	1.5
bOTU_722	Bacteria	Chloroflexi	TK10	B07_WMSP1	FFCH4570	unidentified	unidentified	Chloroflexi	lightgoldenrod4	4
bOTU_1276	Bacteria	Chloroflexi	TK10	AKYG885	Dolo_23	unidentified	unidentified	Chloroflexi	lightgoldenrod4	4
bOTU_862	Bacteria	Chloroflexi	TK10	unidentified	unidentified	unidentified	unidentified	Chloroflexi	lightgoldenrod4	1.5
bOTU_111	Bacteria	Chloroflexi	Anaerolineae	Caldilineales	Caldilineaceae	unidentified	unidentified	Chloroflexi	lightgoldenrod4	1.5
bOTU_776	Bacteria	Chloroflexi	Anaerolineae	Caldilineales	Caldilineaceae	unidentified	unidentified	Chloroflexi	lightgoldenrod4	1.5
bOTU_807	Bacteria	Chloroflexi	Anaerolineae	SBR1031	A4b	unidentified	unidentified	Chloroflexi	lightgoldenrod4	1.5
bOTU_425	Bacteria	Chloroflexi	Anaerolineae	SHA-20	unidentified	unidentified	unidentified	Chloroflexi	lightgoldenrod4	1.5
bOTU_509	Bacteria	Chloroflexi	Anaerolineae	A31	S47	unidentified	unidentified	Chloroflexi	lightgoldenrod4	1.5
bOTU_291	Bacteria	Chloroflexi	Anaerolineae	A31	S47	unidentified	unidentified	Chloroflexi	lightgoldenrod4	1.5
bOTU_117	Bacteria	Chloroflexi	Anaerolineae	A31	S47	unidentified	unidentified	Chloroflexi	lightgoldenrod4	1.5
bOTU_397	Bacteria	Chloroflexi	Anaerolineae	A31	S47	unidentified	unidentified	Chloroflexi	lightgoldenrod4	1.5
bOTU_656	Bacteria	Chloroflexi	Anaerolineae	A31	S47	unidentified	unidentified	Chloroflexi	lightgoldenrod4	1.5
bOTU_492	Bacteria	Chloroflexi	Anaerolineae	A31	S47	unidentified	unidentified	Chloroflexi	lightgoldenrod4	1.5
bOTU_484	Bacteria	Chloroflexi	Anaerolineae	A31	S47	unidentified	unidentified	Chloroflexi	lightgoldenrod4	1.5
bOTU_271	Bacteria	Chloroflexi	Anaerolineae	A31	S47	unidentified	unidentified	Chloroflexi	lightgoldenrod4	1.5
bOTU_1623	Bacteria	Chloroflexi	C0119	unidentified	unidentified	unidentified	unidentified	Chloroflexi	lightgoldenrod4	1.5
bOTU_262	Bacteria	Chloroflexi	C0119	unidentified	unidentified	unidentified	unidentified	Chloroflexi	lightgoldenrod4	1.5
bOTU_276	Bacteria	Chloroflexi	C0119	unidentified	unidentified	unidentified	unidentified	Chloroflexi	lightgoldenrod4	1.5
bOTU_717	Bacteria	Chloroflexi	C0119	unidentified	unidentified	unidentified	unidentified	Chloroflexi	lightgoldenrod4	1.5
bOTU_275	Bacteria	Chloroflexi	C0119	unidentified	unidentified	unidentified	unidentified	Chloroflexi	lightgoldenrod4	1.5
bOTU_1240	Bacteria	Chloroflexi	C0119	unidentified	unidentified	unidentified	unidentified	Chloroflexi	lightgoldenrod4	1.5
bOTU_662	Bacteria	Chloroflexi	C0119	unidentified	unidentified	unidentified	unidentified	Chloroflexi	lightgoldenrod4	1.5
bOTU_421	Bacteria	Chloroflexi	C0119	unidentified	unidentified	unidentified	unidentified	Chloroflexi	lightgoldenrod4	4
bOTU_149	Bacteria	Chloroflexi	C0119	unidentified	unidentified	unidentified	unidentified	Chloroflexi	lightgoldenrod4	1.5
bOTU_372	Bacteria	Chloroflexi	C0119	unidentified	unidentified	unidentified	unidentified	Chloroflexi	lightgoldenrod4	1.5
bOTU_189	Bacteria	Chloroflexi	C0119	unidentified	unidentified	unidentified	unidentified	Chloroflexi	lightgoldenrod4	1.5
bOTU_517	Bacteria	Chloroflexi	Thermomicrobia	AKYG1722	unidentified	unidentified	unidentified	Chloroflexi	lightgoldenrod4	1.5
bOTU_21	Bacteria	Chloroflexi	Gitt-GS-136	unidentified	unidentified	unidentified	unidentified	Chloroflexi	lightgoldenrod4	1.5
bOTU_44	Bacteria	Chloroflexi	Gitt-GS-136	unidentified	unidentified	unidentified	unidentified	Chloroflexi	lightgoldenrod4	1.5
bOTU_107	Bacteria	Chloroflexi	Ellin6529	unidentified	unidentified	unidentified	unidentified	Chloroflexi	lightgoldenrod4	1.5
bOTU_6944	Bacteria	Chloroflexi	Ellin6529	unidentified	unidentified	unidentified	unidentified	Chloroflexi	lightgoldenrod4	1.5
bOTU_8500	Bacteria	Chloroflexi	Ellin6529	unidentified	unidentified	unidentified	unidentified	Chloroflexi	lightgoldenrod4	1.5
bOTU_52	Bacteria	Chloroflexi	Ellin6529	unidentified	unidentified	unidentified	unidentified	Chloroflexi	lightgoldenrod4	1.5
bOTU_9	Bacteria	Chloroflexi	Ellin6529	unidentified	unidentified	unidentified	unidentified	Chloroflexi	lightgoldenrod4	1.5
bOTU_7102	Bacteria	Chloroflexi	Ellin6529	unidentified	unidentified	unidentified	unidentified	Chloroflexi	lightgoldenrod4	1.5
bOTU_314	Bacteria	Chloroflexi	Ellin6529	unidentified	unidentified	unidentified	unidentified	Chloroflexi	lightgoldenrod4	1.5
bOTU_113	Bacteria	Chloroflexi	Ellin6529	unidentified	unidentified	unidentified	unidentified	Chloroflexi	lightgoldenrod4	1.5
bOTU_164	Bacteria	Chloroflexi	Ellin6529	unidentified	unidentified	unidentified	unidentified	Chloroflexi	lightgoldenrod4	1.5
bOTU_419	Bacteria	Chloroflexi	Ellin6529	unidentified	unidentified	unidentified	unidentified	Chloroflexi	lightgoldenrod4	1.5
bOTU_485	Bacteria	Chloroflexi	S085	unidentified	unidentified	unidentified	unidentified	Chloroflexi	lightgoldenrod4	1.5
bOTU_1228	Bacteria	Chloroflexi	S085	unidentified	unidentified	unidentified	unidentified	Chloroflexi	lightgoldenrod4	1.5
bOTU_450	Bacteria	Chloroflexi	S085	unidentified	unidentified	unidentified	unidentified	Chloroflexi	lightgoldenrod4	1.5
bOTU_521	Bacteria	Chloroflexi	S085	unidentified	unidentified	unidentified	unidentified	Chloroflexi	lightgoldenrod4	1.5
bOTU_301	Bacteria	Chloroflexi	TK17	mle1-48	unidentified	unidentified	unidentified	Chloroflexi	lightgoldenrod4	1.5
bOTU_162	Bacteria	Chloroflexi	S085	unidentified	unidentified	unidentified	unidentified	Chloroflexi	lightgoldenrod4	1.5
bOTU_2874	Bacteria	Bacteroidetes	Cytophagia	Cytophagales	Cytophagaceae	unidentified	unidentified	Bacteroidetes	plum2	1.5
bOTU_207	Bacteria	Bacteroidetes	Cytophagia	Cytophagales	Cytophagaceae	Flectobacillus	unidentified	Bacteroidetes	plum2	1.5
bOTU_296	Bacteria	Bacteroidetes	Cytophagia	Cytophagales	Cytophagaceae	unidentified	unidentified	Bacteroidetes	plum2	1.5
bOTU_596	Bacteria	Bacteroidetes	Cytophagia	Cytophagales	Cytophagaceae	Cytophaga	unidentified	Bacteroidetes	plum2	1.5
bOTU_1242	Bacteria	Bacteroidetes	Cytophagia	Cytophagales	Cytophagaceae	Sporocytophaga	unidentified	Bacteroidetes	plum2	1.5
bOTU_2133	Bacteria	Bacteroidetes	Cytophagia	Cytophagales	Cytophagaceae	Sporocytophaga	unidentified	Bacteroidetes	plum2	1.5
bOTU_118	Bacteria	Bacteroidetes	Cytophagia	Cytophagales	Cytophagaceae	unidentified	unidentified	Bacteroidetes	plum2	1.5
bOTU_390	Bacteria	Bacteroidetes	Cytophagia	Cytophagales	Cytophagaceae	unidentified	unidentified	Bacteroidetes	plum2	1.5
bOTU_5797	Bacteria	Bacteroidetes	Cytophagia	Cytophagales	Cytophagaceae	unidentified	unidentified	Bacteroidetes	plum2	1.5
bOTU_462	Bacteria	Bacteroidetes	Cytophagia	Cytophagales	Cytophagaceae	unidentified	unidentified	Bacteroidetes	plum2	1.5
bOTU_453	Bacteria	Bacteroidetes	Cytophagia	Cytophagales	Cytophagaceae	unidentified	unidentified	Bacteroidetes	plum2	1.5
bOTU_490	Bacteria	Bacteroidetes	Cytophagia	Cytophagales	Cytophagaceae	unidentified	unidentified	Bacteroidetes	plum2	1.5
bOTU_754	Bacteria	Bacteroidetes	Cytophagia	Cytophagales	Cytophagaceae	unidentified	unidentified	Bacteroidetes	plum2	1.5
bOTU_1050	Bacteria	Bacteroidetes	Cytophagia	Cytophagales	Cytophagaceae	unidentified	unidentified	Bacteroidetes	plum2	1.5
bOTU_574	Bacteria	Bacteroidetes	[Saprospirae]	[Saprospirales]	Saprospiraceae	unidentified	unidentified	Bacteroidetes	plum2	1.5
bOTU_201	Bacteria	Bacteroidetes	Sphingobacteriia	Sphingobacteriales	Sphingobacteriaceae	unidentified	unidentified	Bacteroidetes	plum2	1.5
bOTU_1144	Bacteria	Bacteroidetes	Sphingobacteriia	Sphingobacteriales	Sphingobacteriaceae	unidentified	unidentified	Bacteroidetes	plum2	1.5
bOTU_1597	Bacteria	Bacteroidetes	Sphingobacteriia	Sphingobacteriales	Sphingobacteriaceae	unidentified	unidentified	Bacteroidetes	plum2	1.5
bOTU_457	Bacteria	Bacteroidetes	Sphingobacteriia	Sphingobacteriales	Sphingobacteriaceae	unidentified	unidentified	Bacteroidetes	plum2	1.5
bOTU_239	Bacteria	Bacteroidetes	Sphingobacteriia	Sphingobacteriales	Sphingobacteriaceae	unidentified	unidentified	Bacteroidetes	plum2	1.5
bOTU_2468	Bacteria	Bacteroidetes	Sphingobacteriia	Sphingobacteriales	Sphingobacteriaceae	unidentified	unidentified	Bacteroidetes	plum2	1.5
bOTU_2228	Bacteria	Bacteroidetes	Sphingobacteriia	Sphingobacteriales	Sphingobacteriaceae	unidentified	unidentified	Bacteroidetes	plum2	1.5
bOTU_926	Bacteria	Bacteroidetes	Sphingobacteriia	Sphingobacteriales	Sphingobacteriaceae	unidentified	unidentified	Bacteroidetes	plum2	1.5
bOTU_7237	Bacteria	Bacteroidetes	Sphingobacteriia	Sphingobacteriales	Sphingobacteriaceae	unidentified	unidentified	Bacteroidetes	plum2	1.5
bOTU_1528	Bacteria	Bacteroidetes	Sphingobacteriia	Sphingobacteriales	Sphingobacteriaceae	unidentified	unidentified	Bacteroidetes	plum2	1.5
bOTU_575	Bacteria	Bacteroidetes	Sphingobacteriia	Sphingobacteriales	Sphingobacteriaceae	unidentified	unidentified	Bacteroidetes	plum2	1.5
bOTU_2195	Bacteria	Bacteroidetes	Flavobacteriia	Flavobacteriales	[Weeksellaceae]	Chryseobacterium	unidentified	Bacteroidetes	plum2	1.5
bOTU_927	Bacteria	Bacteroidetes	Flavobacteriia	Flavobacteriales	Cryomorphaceae	Fluviicola	unidentified	Bacteroidetes	plum2	1.5
bOTU_558	Bacteria	Bacteroidetes	Flavobacteriia	Flavobacteriales	Cryomorphaceae	Fluviicola	unidentified	Bacteroidetes	plum2	1.5
bOTU_1982	Bacteria	Bacteroidetes	Sphingobacteriia	Sphingobacteriales	unidentified	unidentified	unidentified	Bacteroidetes	plum2	1.5
bOTU_1137	Bacteria	Bacteroidetes	Sphingobacteriia	Sphingobacteriales	unidentified	unidentified	unidentified	Bacteroidetes	plum2	1.5
bOTU_1028	Bacteria	Bacteroidetes	Sphingobacteriia	Sphingobacteriales	unidentified	unidentified	unidentified	Bacteroidetes	plum2	1.5
bOTU_1173	Bacteria	Bacteroidetes	Sphingobacteriia	Sphingobacteriales	unidentified	unidentified	unidentified	Bacteroidetes	plum2	1.5
bOTU_1247	Bacteria	Bacteroidetes	Sphingobacteriia	Sphingobacteriales	unidentified	unidentified	unidentified	Bacteroidetes	plum2	1.5
bOTU_232	Bacteria	Bacteroidetes	Sphingobacteriia	Sphingobacteriales	unidentified	unidentified	unidentified	Bacteroidetes	plum2	1.5
bOTU_1734	Bacteria	Bacteroidetes	[Saprospirae]	[Saprospirales]	Chitinophagaceae	unidentified	unidentified	Bacteroidetes	plum2	1.5
bOTU_4740	Bacteria	Bacteroidetes	[Saprospirae]	[Saprospirales]	Chitinophagaceae	unidentified	unidentified	Bacteroidetes	plum2	1.5
bOTU_1924	Bacteria	Bacteroidetes	[Saprospirae]	[Saprospirales]	Chitinophagaceae	unidentified	unidentified	Bacteroidetes	plum2	1.5
bOTU_638	Bacteria	Bacteroidetes	[Saprospirae]	[Saprospirales]	Chitinophagaceae	unidentified	unidentified	Bacteroidetes	plum2	1.5
bOTU_1833	Bacteria	Bacteroidetes	[Saprospirae]	[Saprospirales]	Chitinophagaceae	unidentified	unidentified	Bacteroidetes	plum2	1.5
bOTU_2816	Bacteria	Bacteroidetes	[Saprospirae]	[Saprospirales]	Chitinophagaceae	unidentified	unidentified	Bacteroidetes	plum2	1.5
bOTU_2089	Bacteria	Bacteroidetes	[Saprospirae]	[Saprospirales]	Chitinophagaceae	unidentified	unidentified	Bacteroidetes	plum2	1.5
bOTU_1907	Bacteria	Bacteroidetes	[Saprospirae]	[Saprospirales]	Chitinophagaceae	unidentified	unidentified	Bacteroidetes	plum2	1.5
bOTU_1881	Bacteria	Bacteroidetes	[Saprospirae]	[Saprospirales]	Chitinophagaceae	unidentified	unidentified	Bacteroidetes	plum2	1.5
bOTU_1922	Bacteria	Bacteroidetes	[Saprospirae]	[Saprospirales]	Chitinophagaceae	unidentified	unidentified	Bacteroidetes	plum2	1.5
bOTU_435	Bacteria	Bacteroidetes	[Saprospirae]	[Saprospirales]	Chitinophagaceae	unidentified	unidentified	Bacteroidetes	plum2	1.5
bOTU_3639	Bacteria	Bacteroidetes	[Saprospirae]	[Saprospirales]	Chitinophagaceae	unidentified	unidentified	Bacteroidetes	plum2	1.5
bOTU_3064	Bacteria	Bacteroidetes	[Saprospirae]	[Saprospirales]	Chitinophagaceae	unidentified	unidentified	Bacteroidetes	plum2	1.5
bOTU_590	Bacteria	Bacteroidetes	[Saprospirae]	[Saprospirales]	Chitinophagaceae	unidentified	unidentified	Bacteroidetes	plum2	1.5
bOTU_8273	Bacteria	Bacteroidetes	[Saprospirae]	[Saprospirales]	Chitinophagaceae	unidentified	unidentified	Bacteroidetes	plum2	1.5
bOTU_696	Bacteria	Bacteroidetes	[Saprospirae]	[Saprospirales]	Chitinophagaceae	unidentified	unidentified	Bacteroidetes	plum2	1.5
bOTU_69	Bacteria	Bacteroidetes	[Saprospirae]	[Saprospirales]	Chitinophagaceae	unidentified	unidentified	Bacteroidetes	plum2	1.5
bOTU_360	Bacteria	Bacteroidetes	[Saprospirae]	[Saprospirales]	Chitinophagaceae	unidentified	unidentified	Bacteroidetes	plum2	1.5
bOTU_473	Bacteria	Bacteroidetes	[Saprospirae]	[Saprospirales]	Chitinophagaceae	unidentified	unidentified	Bacteroidetes	plum2	1.5
bOTU_653	Bacteria	Bacteroidetes	[Saprospirae]	[Saprospirales]	Chitinophagaceae	Flavisolibacter	unidentified	Bacteroidetes	plum2	1.5
bOTU_8302	Bacteria	Bacteroidetes	[Saprospirae]	[Saprospirales]	Chitinophagaceae	unidentified	unidentified	Bacteroidetes	plum2	1.5
bOTU_1441	Bacteria	Bacteroidetes	[Saprospirae]	[Saprospirales]	Chitinophagaceae	unidentified	unidentified	Bacteroidetes	plum2	1.5
bOTU_128	Bacteria	Bacteroidetes	[Saprospirae]	[Saprospirales]	Chitinophagaceae	unidentified	unidentified	Bacteroidetes	plum2	1.5
bOTU_1783	Bacteria	Bacteroidetes	[Saprospirae]	[Saprospirales]	Chitinophagaceae	unidentified	unidentified	Bacteroidetes	plum2	1.5
bOTU_1071	Bacteria	Bacteroidetes	[Saprospirae]	[Saprospirales]	Chitinophagaceae	unidentified	unidentified	Bacteroidetes	plum2	1.5
bOTU_821	Bacteria	Bacteroidetes	[Saprospirae]	[Saprospirales]	Chitinophagaceae	unidentified	unidentified	Bacteroidetes	plum2	1.5
bOTU_1014	Bacteria	Bacteroidetes	[Saprospirae]	[Saprospirales]	Chitinophagaceae	unidentified	unidentified	Bacteroidetes	plum2	1.5
bOTU_147	Bacteria	Bacteroidetes	[Saprospirae]	[Saprospirales]	Chitinophagaceae	unidentified	unidentified	Bacteroidetes	plum2	1.5
bOTU_1964	Bacteria	Bacteroidetes	[Saprospirae]	[Saprospirales]	Chitinophagaceae	unidentified	unidentified	Bacteroidetes	plum2	1.5
bOTU_545	Bacteria	Bacteroidetes	[Saprospirae]	[Saprospirales]	Chitinophagaceae	unidentified	unidentified	Bacteroidetes	plum2	1.5
bOTU_1211	Bacteria	Bacteroidetes	[Saprospirae]	[Saprospirales]	Chitinophagaceae	Niastella	unidentified	Bacteroidetes	plum2	1.5
bOTU_224	Bacteria	Bacteroidetes	[Saprospirae]	[Saprospirales]	Chitinophagaceae	unidentified	unidentified	Bacteroidetes	plum2	1.5
bOTU_8177	Bacteria	Bacteroidetes	[Saprospirae]	[Saprospirales]	Chitinophagaceae	unidentified	unidentified	Bacteroidetes	plum2	1.5
bOTU_222	Bacteria	Bacteroidetes	[Saprospirae]	[Saprospirales]	Chitinophagaceae	unidentified	unidentified	Bacteroidetes	plum2	1.5
bOTU_741	Bacteria	Bacteroidetes	[Saprospirae]	[Saprospirales]	Chitinophagaceae	unidentified	unidentified	Bacteroidetes	plum2	1.5
bOTU_775	Bacteria	Bacteroidetes	[Saprospirae]	[Saprospirales]	Chitinophagaceae	Flavisolibacter	unidentified	Bacteroidetes	plum2	1.5
bOTU_701	Bacteria	Bacteroidetes	[Saprospirae]	[Saprospirales]	Chitinophagaceae	unidentified	unidentified	Bacteroidetes	plum2	1.5
bOTU_6362	Bacteria	Bacteroidetes	[Saprospirae]	[Saprospirales]	Chitinophagaceae	unidentified	unidentified	Bacteroidetes	plum2	1.5
bOTU_804	Bacteria	Bacteroidetes	[Saprospirae]	[Saprospirales]	Chitinophagaceae	unidentified	unidentified	Bacteroidetes	plum2	1.5
bOTU_281	Bacteria	Bacteroidetes	[Saprospirae]	[Saprospirales]	Chitinophagaceae	unidentified	unidentified	Bacteroidetes	plum2	1.5
bOTU_1868	Bacteria	Bacteroidetes	[Saprospirae]	[Saprospirales]	Chitinophagaceae	unidentified	unidentified	Bacteroidetes	plum2	1.5
bOTU_1397	Bacteria	Bacteroidetes	[Saprospirae]	[Saprospirales]	Chitinophagaceae	unidentified	unidentified	Bacteroidetes	plum2	1.5
bOTU_2727	Bacteria	Bacteroidetes	[Saprospirae]	[Saprospirales]	Chitinophagaceae	unidentified	unidentified	Bacteroidetes	plum2	1.5
bOTU_1747	Bacteria	Bacteroidetes	[Saprospirae]	[Saprospirales]	Chitinophagaceae	unidentified	unidentified	Bacteroidetes	plum2	1.5
bOTU_2598	Bacteria	Bacteroidetes	[Saprospirae]	[Saprospirales]	Chitinophagaceae	unidentified	unidentified	Bacteroidetes	plum2	1.5
bOTU_2042	Bacteria	Bacteroidetes	[Saprospirae]	[Saprospirales]	Chitinophagaceae	unidentified	unidentified	Bacteroidetes	plum2	1.5
bOTU_801	Bacteria	Bacteroidetes	[Saprospirae]	[Saprospirales]	Chitinophagaceae	unidentified	unidentified	Bacteroidetes	plum2	1.5
bOTU_2541	Bacteria	Bacteroidetes	[Saprospirae]	[Saprospirales]	Chitinophagaceae	unidentified	unidentified	Bacteroidetes	plum2	1.5
bOTU_731	Bacteria	Bacteroidetes	[Saprospirae]	[Saprospirales]	Chitinophagaceae	unidentified	unidentified	Bacteroidetes	plum2	1.5
bOTU_306	Bacteria	Bacteroidetes	[Saprospirae]	[Saprospirales]	Chitinophagaceae	unidentified	unidentified	Bacteroidetes	plum2	1.5
bOTU_137	Bacteria	Bacteroidetes	[Saprospirae]	[Saprospirales]	Chitinophagaceae	unidentified	unidentified	Bacteroidetes	plum2	1.5
bOTU_1638	Bacteria	Chlorobi	OPB56	unidentified	unidentified	unidentified	unidentified	Chlorobi	turquoise3	1.5
bOTU_334	Bacteria	Chlorobi	SJA-28	unidentified	unidentified	unidentified	unidentified	Chlorobi	turquoise3	1.5
bOTU_480	Bacteria	Armatimonadetes	[Fimbriimonadia]	[Fimbriimonadales]	[Fimbriimonadaceae]	Fimbriimonas	unidentified	Armatimonadetes	pink	1.5
bOTU_1025	Bacteria	Armatimonadetes	[Fimbriimonadia]	[Fimbriimonadales]	[Fimbriimonadaceae]	unidentified	unidentified	Armatimonadetes	pink	1.5
bOTU_727	Bacteria	Armatimonadetes	[Fimbriimonadia]	[Fimbriimonadales]	[Fimbriimonadaceae]	Fimbriimonas	unidentified	Armatimonadetes	pink	1.5
bOTU_1085	Bacteria	TM7	TM7-3	unidentified	unidentified	unidentified	unidentified	Others	springgreen3	1.5
bOTU_336	Bacteria	TM7	TM7-3	EW055	unidentified	unidentified	unidentified	Others	springgreen3	1.5
bOTU_2462	Bacteria	TM7	TM7-1	unidentified	unidentified	unidentified	unidentified	Others	springgreen3	1.5
bOTU_690	Bacteria	TM7	TM7-1	unidentified	unidentified	unidentified	unidentified	Others	springgreen3	1.5
bOTU_523	Bacteria	TM7	TM7-1	unidentified	unidentified	unidentified	unidentified	Others	springgreen3	1.5
bOTU_197	Bacteria	TM7	TM7-1	unidentified	unidentified	unidentified	unidentified	Others	springgreen3	1.5
bOTU_504	Bacteria	TM7	TM7-1	unidentified	unidentified	unidentified	unidentified	Others	springgreen3	1.5
bOTU_917	Bacteria	TM7	TM7-1	unidentified	unidentified	unidentified	unidentified	Others	springgreen3	1.5
bOTU_595	Bacteria	TM7	TM7-1	unidentified	unidentified	unidentified	unidentified	Others	springgreen3	1.5
bOTU_1409	Bacteria	TM7	TM7-1	unidentified	unidentified	unidentified	unidentified	Others	springgreen3	3
bOTU_682	Bacteria	TM7	TM7-1	unidentified	unidentified	unidentified	unidentified	Others	springgreen3	1.5
bOTU_431	Bacteria	TM7	TM7-1	unidentified	unidentified	unidentified	unidentified	Others	springgreen3	1.5
bOTU_1120	Bacteria	TM7	TM7-1	unidentified	unidentified	unidentified	unidentified	Others	springgreen3	1.5
bOTU_1536	Bacteria	TM7	TM7-1	unidentified	unidentified	unidentified	unidentified	Others	springgreen3	1.5
bOTU_946	Bacteria	TM6	SJA-4	unidentified	unidentified	unidentified	unidentified	Others	springgreen3	1.5
fOTU_10	Fungi	Ascomycota	Eurotiomycetes	Chaetothyriales	Herpotrichiellaceae	Exophiala	unidentified	Ascomycota	seashell2	1.5
fOTU_11	Fungi	Ascomycota	Sordariomycetes	Hypocreales	Hypocreales_fam_Incertae_sedis	Acremonium	Acremonium_rutilum	Ascomycota	seashell2	4
fOTU_12	Fungi	Ascomycota	Sordariomycetes	Magnaporthales	Magnaporthaceae	unidentified	unidentified	Ascomycota	seashell2	4
fOTU_13	Fungi	Ascomycota	Dothideomycetes	Pleosporales	Didymosphaeriaceae	Paraphaeosphaeria	unidentified	Ascomycota	seashell2	4
fOTU_1305	Fungi	Ascomycota	Eurotiomycetes	Chaetothyriales	Herpotrichiellaceae	Exophiala	unidentified	Ascomycota	seashell2	1.5
fOTU_134	Fungi	Ascomycota	Dothideomycetes	Pleosporales	Pleosporaceae	Drechslera	unidentified	Ascomycota	seashell2	1.5
fOTU_138	Fungi	Ascomycota	Sordariomycetes	Hypocreales	Nectriaceae	Dactylonectria	unidentified	Ascomycota	seashell2	1.5
fOTU_14	Fungi	Mortierellomycota	Mortierellomycetes	Mortierellales	Mortierellaceae	Mortierella	unidentified	Mortierellomycota	mediumspringgreen	4
fOTU_1496	Fungi	Ascomycota	Dothideomycetes	Pleosporales	Phaeosphaeriaceae	Ophiosphaerella	unidentified	Ascomycota	seashell2	1.5
fOTU_153	Fungi	Ascomycota	Dothideomycetes	Pleosporales	Phaeosphaeriaceae	unidentified	unidentified	Ascomycota	seashell2	1.5
fOTU_16	Fungi	Mortierellomycota	Mortierellomycetes	Mortierellales	Mortierellaceae	Mortierella	Mortierella_alpina	Mortierellomycota	mediumspringgreen	4
fOTU_1648	Fungi	Ascomycota	Sordariomycetes	unidentified	unidentified	unidentified	unidentified	Ascomycota	seashell2	1.5
fOTU_18	Fungi	Ascomycota	Sordariomycetes	Myrmecridiales	Myrmecridiaceae	Myrmecridium	unidentified	Ascomycota	seashell2	4
fOTU_2	Fungi	Ascomycota	Dothideomycetes	Pleosporales	Pleosporaceae	Alternaria	unidentified	Ascomycota	seashell2	1.5
fOTU_20	Fungi	Basidiomycota	Tremellomycetes	Tremellales	Trimorphomycetaceae	Saitozyma	Saitozyma_podzolica	Basidiomycota	deeppink2	1.5
fOTU_21	Fungi	Ascomycota	Dothideomycetes	Pleosporales	unidentified	unidentified	unidentified	Ascomycota	seashell2	1.5
fOTU_22	Fungi	Ascomycota	Sordariomycetes	Sordariales	unidentified	unidentified	unidentified	Ascomycota	seashell2	1.5
fOTU_23	Fungi	Ascomycota	Dothideomycetes	Pleosporales	Phaeosphaeriaceae	Ophiosphaerella	unidentified	Ascomycota	seashell2	1.5
fOTU_247	Fungi	Glomeromycota	Glomeromycetes	unidentified	unidentified	unidentified	unidentified	Glomeromycota	lemonchiffon	1.5
fOTU_25	Fungi	Ascomycota	Leotiomycetes	Helotiales	Sclerotiniaceae	Botrytis	unidentified	Ascomycota	seashell2	1.5
fOTU_26	Fungi	Ascomycota	Sordariomycetes	Hypocreales	Hypocreaceae	Trichoderma	unidentified	Ascomycota	seashell2	4
fOTU_27	Fungi	Basidiomycota	Tremellomycetes	Filobasidiales	Piskurozymaceae	Solicoccozyma	Solicoccozyma_terricola	Basidiomycota	deeppink2	1.5
fOTU_28	Fungi	Ascomycota	Leotiomycetes	Helotiales	unidentified	unidentified	unidentified	Ascomycota	seashell2	4
fOTU_3	Fungi	Ascomycota	Sordariomycetes	unidentified	unidentified	unidentified	unidentified	Ascomycota	seashell2	1.5
fOTU_30	Fungi	Mortierellomycota	Mortierellomycetes	Mortierellales	Mortierellaceae	Mortierella	Mortierella_hyalina	Mortierellomycota	mediumspringgreen	4
fOTU_31	Fungi	Ascomycota	Sordariomycetes	Hypocreales	Hypocreales_fam_Incertae_sedis	Sarocladium	unidentified	Ascomycota	seashell2	4
fOTU_33	Fungi	Ascomycota	Sordariomycetes	Hypocreales	Nectriaceae	unidentified	unidentified	Ascomycota	seashell2	1.5
fOTU_34	Fungi	Ascomycota	Sordariomycetes	Glomerellales	Glomerellaceae	Colletotrichum	unidentified	Ascomycota	seashell2	4
fOTU_36	Fungi	Ascomycota	Sordariomycetes	unidentified	unidentified	unidentified	unidentified	Ascomycota	seashell2	1.5
fOTU_37	Fungi	Ascomycota	Sordariomycetes	Hypocreales	Nectriaceae	Fusicolla	unidentified	Ascomycota	seashell2	4
fOTU_39	Fungi	Ascomycota	Leotiomycetes	Helotiales	Helotiales_fam_Incertae_sedis	unidentified	unidentified	Ascomycota	seashell2	1.5
fOTU_4	Fungi	Ascomycota	Sordariomycetes	Glomerellales	Plectosphaerellaceae	Gibellulopsis	unidentified	Ascomycota	seashell2	4
fOTU_40	Fungi	Ascomycota	Sordariomycetes	unidentified	unidentified	unidentified	unidentified	Ascomycota	seashell2	1.5
fOTU_44	Fungi	Ascomycota	Sordariomycetes	Hypocreales	Clavicipitaceae	Metarhizium	Metarhizium_carneum	Ascomycota	seashell2	4
fOTU_46	Fungi	Basidiomycota	Tremellomycetes	unidentified	unidentified	unidentified	unidentified	Basidiomycota	deeppink2	4
fOTU_49	Fungi	Ascomycota	Dothideomycetes	Pleosporales	Phaeosphaeriaceae	unidentified	unidentified	Ascomycota	seashell2	4
fOTU_52	Fungi	Ascomycota	Leotiomycetes	Helotiales	Helotiaceae	unidentified	unidentified	Ascomycota	seashell2	1.5
fOTU_54	Fungi	Ascomycota	Sordariomycetes	Sordariales	Lasiosphaeriaceae	unidentified	unidentified	Ascomycota	seashell2	4
fOTU_55	Fungi	Ascomycota	unidentified	unidentified	unidentified	unidentified	unidentified	Ascomycota	seashell2	1.5
fOTU_56	Fungi	Ascomycota	Sordariomycetes	Sordariales	Lasiosphaeriaceae	unidentified	unidentified	Ascomycota	seashell2	1.5
fOTU_6	Fungi	Basidiomycota	Microbotryomycetes	Sporidiobolales	Sporidiobolaceae	Sporobolomyces	unidentified	Basidiomycota	deeppink2	1.5
fOTU_60	Fungi	Ascomycota	Dothideomycetes	Pleosporales	unidentified	unidentified	unidentified	Ascomycota	seashell2	4
fOTU_63	Fungi	Basidiomycota	Microbotryomycetes	Leucosporidiales	unidentified	unidentified	unidentified	Basidiomycota	deeppink2	1.5
fOTU_7	Fungi	Ascomycota	Sordariomycetes	Sordariales	Chaetomiaceae	Humicola	unidentified	Ascomycota	seashell2	4
fOTU_76	Fungi	Ascomycota	Leotiomycetes	Helotiales	unidentified	unidentified	unidentified	Ascomycota	seashell2	1.5
fOTU_8	Fungi	Mortierellomycota	Mortierellomycetes	Mortierellales	Mortierellaceae	Mortierella	unidentified	Mortierellomycota	mediumspringgreen	1.5
fOTU_82	Fungi	Mortierellomycota	Mortierellomycetes	Mortierellales	Mortierellaceae	Mortierella	unidentified	Mortierellomycota	mediumspringgreen	1.5
fOTU_822	Fungi	Ascomycota	Sordariomycetes	Sordariales	unidentified	unidentified	unidentified	Ascomycota	seashell2	4
fOTU_9	Fungi	Ascomycota	Dothideomycetes	Pleosporales	Didymellaceae	unidentified	unidentified	Ascomycota	seashell2	4
fOTU_99	Fungi	Ascomycota	Dothideomycetes	Pleosporales	unidentified	unidentified	unidentified	Ascomycota	seashell2	4
bOTU_38	Bacteria	Acidobacteria	[Chloracidobacteria]	RB41	Ellin6075	unidentified	unidentified	Acidobacteria	hotpink1	3
bOTU_907	Bacteria	Acidobacteria	[Chloracidobacteria]	RB41	Ellin6075	unidentified	unidentified	Acidobacteria	hotpink1	1.5
bOTU_132	Bacteria	Acidobacteria	[Chloracidobacteria]	RB41	Ellin6075	unidentified	unidentified	Acidobacteria	hotpink1	1.5
bOTU_67	Bacteria	Acidobacteria	[Chloracidobacteria]	RB41	Ellin6075	unidentified	unidentified	Acidobacteria	hotpink1	1.5
bOTU_36	Bacteria	Acidobacteria	[Chloracidobacteria]	2024-11-01	unidentified	unidentified	unidentified	Acidobacteria	hotpink1	1.5
bOTU_1723	Bacteria	Planctomycetes	Planctomycetia	Planctomycetales	Planctomycetaceae	Planctomyces	unidentified	Planctomycetes	seashell3	1.5
bOTU_566	Bacteria	Planctomycetes	Planctomycetia	Planctomycetales	Planctomycetaceae	Planctomyces	unidentified	Planctomycetes	seashell3	3
bOTU_2069	Bacteria	Planctomycetes	Planctomycetia	Planctomycetales	Planctomycetaceae	Planctomyces	unidentified	Planctomycetes	seashell3	1.5
bOTU_1586	Bacteria	Planctomycetes	Planctomycetia	Planctomycetales	Planctomycetaceae	Planctomyces	unidentified	Planctomycetes	seashell3	1.5
bOTU_2623	Bacteria	Planctomycetes	Planctomycetia	Planctomycetales	Planctomycetaceae	Planctomyces	unidentified	Planctomycetes	seashell3	1.5
bOTU_1937	Bacteria	Planctomycetes	Planctomycetia	Planctomycetales	Planctomycetaceae	Planctomyces	unidentified	Planctomycetes	seashell3	1.5
bOTU_161	Bacteria	Planctomycetes	Planctomycetia	Pirellulales	Pirellulaceae	unidentified	unidentified	Planctomycetes	seashell3	3
bOTU_1679	Bacteria	Planctomycetes	Planctomycetia	Pirellulales	Pirellulaceae	Pirellula	unidentified	Planctomycetes	seashell3	1.5
bOTU_3828	Bacteria	Planctomycetes	Planctomycetia	Pirellulales	Pirellulaceae	Pirellula	unidentified	Planctomycetes	seashell3	1.5
bOTU_415	Bacteria	Acidobacteria	[Chloracidobacteria]	PK29	unidentified	unidentified	unidentified	Acidobacteria	hotpink1	1.5
bOTU_526	Bacteria	Planctomycetes	Planctomycetia	Planctomycetales	Planctomycetaceae	Planctomyces	unidentified	Planctomycetes	seashell3	1.5
bOTU_505	Bacteria	Planctomycetes	Planctomycetia	Planctomycetales	Planctomycetaceae	Planctomyces	unidentified	Planctomycetes	seashell3	1.5
bOTU_434	Bacteria	Planctomycetes	Planctomycetia	Pirellulales	Pirellulaceae	unidentified	unidentified	Planctomycetes	seashell3	3
bOTU_190	Bacteria	Planctomycetes	Planctomycetia	Pirellulales	Pirellulaceae	Pirellula	unidentified	Planctomycetes	seashell3	1.5
bOTU_910	Bacteria	Planctomycetes	BD7-11	unidentified	unidentified	unidentified	unidentified	Planctomycetes	seashell3	1.5
bOTU_298	Bacteria	Acidobacteria	[Chloracidobacteria]	RB41	unidentified	unidentified	unidentified	Acidobacteria	hotpink1	1.5
bOTU_455	Bacteria	Planctomycetes	Planctomycetia	Planctomycetales	Planctomycetaceae	Planctomyces	unidentified	Planctomycetes	seashell3	1.5
bOTU_571	Bacteria	Planctomycetes	Planctomycetia	Gemmatales	Isosphaeraceae	unidentified	unidentified	Planctomycetes	seashell3	4
bOTU_796	Bacteria	Planctomycetes	Planctomycetia	Gemmatales	Gemmataceae	unidentified	unidentified	Planctomycetes	seashell3	1.5
bOTU_2104	Bacteria	Planctomycetes	Phycisphaerae	CPla-3	unidentified	unidentified	unidentified	Planctomycetes	seashell3	1.5
bOTU_413	Bacteria	Planctomycetes	Planctomycetia	Planctomycetales	Planctomycetaceae	Planctomyces	unidentified	Planctomycetes	seashell3	1.5
bOTU_4958	Bacteria	Planctomycetes	Planctomycetia	Gemmatales	Gemmataceae	Gemmata	unidentified	Planctomycetes	seashell3	1.5
bOTU_8801	Bacteria	Planctomycetes	Phycisphaerae	WD2101	unidentified	unidentified	unidentified	Planctomycetes	seashell3	3
bOTU_870	Bacteria	Planctomycetes	Planctomycetia	Gemmatales	Gemmataceae	unidentified	unidentified	Planctomycetes	seashell3	1.5
bOTU_827	Bacteria	Planctomycetes	Planctomycetia	Gemmatales	Gemmataceae	unidentified	unidentified	Planctomycetes	seashell3	4
bOTU_235	Bacteria	Planctomycetes	Planctomycetia	Pirellulales	Pirellulaceae	unidentified	unidentified	Planctomycetes	seashell3	1.5
bOTU_5917	Bacteria	Planctomycetes	Phycisphaerae	WD2101	unidentified	unidentified	unidentified	Planctomycetes	seashell3	1.5
bOTU_408	Bacteria	Acidobacteria	[Chloracidobacteria]	RB41	Ellin6075	unidentified	unidentified	Acidobacteria	hotpink1	1.5
bOTU_1390	Bacteria	Planctomycetes	Planctomycetia	Planctomycetales	Planctomycetaceae	Planctomyces	unidentified	Planctomycetes	seashell3	1.5
bOTU_6470	Bacteria	Planctomycetes	Phycisphaerae	WD2101	unidentified	unidentified	unidentified	Planctomycetes	seashell3	1.5
bOTU_758	Bacteria	Planctomycetes	Phycisphaerae	WD2101	unidentified	unidentified	unidentified	Planctomycetes	seashell3	1.5
bOTU_1495	Bacteria	WS3	PRR-12	Sediment-1	PRR-10	unidentified	unidentified	Others	springgreen3	1.5
bOTU_1336	Bacteria	Planctomycetes	vadinHA49	DH61	unidentified	unidentified	unidentified	Planctomycetes	seashell3	1.5
bOTU_241	Bacteria	Acidobacteria	[Chloracidobacteria]	DS-100	unidentified	unidentified	unidentified	Acidobacteria	hotpink1	1.5
bOTU_4524	Bacteria	Planctomycetes	Planctomycetia	Pirellulales	Pirellulaceae	unidentified	unidentified	Planctomycetes	seashell3	1.5
bOTU_225	Bacteria	Chlamydiae	Chlamydiia	Chlamydiales	Parachlamydiaceae	unidentified	unidentified	Chlamydiae	seashell1	1.5
bOTU_1550	Bacteria	Planctomycetes	Phycisphaerae	CPla-3	unidentified	unidentified	unidentified	Planctomycetes	seashell3	1.5
bOTU_1497	Bacteria	Verrucomicrobia	Opitutae	Opitutales	Opitutaceae	Opitutus	unidentified	Verrucomicrobia	bisque4	1.5
bOTU_966	Bacteria	Planctomycetes	Planctomycetia	Planctomycetales	Planctomycetaceae	Planctomyces	unidentified	Planctomycetes	seashell3	1.5
bOTU_1987	Bacteria	Planctomycetes	Phycisphaerae	WD2101	unidentified	unidentified	unidentified	Planctomycetes	seashell3	1.5
bOTU_176	Bacteria	Planctomycetes	Planctomycetia	Pirellulales	Pirellulaceae	unidentified	unidentified	Planctomycetes	seashell3	1.5
bOTU_7557	Bacteria	Nitrospirae	Nitrospira	Nitrospirales	0319-6A21	unidentified	unidentified	Nitrospirae	palegreen1	1.5
bOTU_536	Bacteria	Planctomycetes	Planctomycetia	Pirellulales	Pirellulaceae	unidentified	unidentified	Planctomycetes	seashell3	1.5
bOTU_961	Bacteria	Planctomycetes	Planctomycetia	Pirellulales	Pirellulaceae	unidentified	unidentified	Planctomycetes	seashell3	1.5
bOTU_1268	Bacteria	Planctomycetes	Phycisphaerae	WD2101	unidentified	unidentified	unidentified	Planctomycetes	seashell3	1.5
bOTU_593	Bacteria	Verrucomicrobia	[Spartobacteria]	[Chthoniobacterales]	[Chthoniobacteraceae]	DA101	unidentified	Verrucomicrobia	bisque4	1.5
bOTU_712	Bacteria	Planctomycetes	Planctomycetia	Pirellulales	Pirellulaceae	unidentified	unidentified	Planctomycetes	seashell3	1.5
bOTU_2303	Bacteria	Planctomycetes	Planctomycetia	Pirellulales	Pirellulaceae	Pirellula	unidentified	Planctomycetes	seashell3	1.5
bOTU_98	Bacteria	Verrucomicrobia	[Spartobacteria]	[Chthoniobacterales]	[Chthoniobacteraceae]	DA101	unidentified	Verrucomicrobia	bisque4	1.5
bOTU_548	Bacteria	Verrucomicrobia	[Spartobacteria]	[Chthoniobacterales]	[Chthoniobacteraceae]	DA101	unidentified	Verrucomicrobia	bisque4	3
bOTU_459	Bacteria	Planctomycetes	Planctomycetia	Gemmatales	Gemmataceae	unidentified	unidentified	Planctomycetes	seashell3	1.5
bOTU_1335	Bacteria	Planctomycetes	Phycisphaerae	CPla-3	unidentified	unidentified	unidentified	Planctomycetes	seashell3	1.5
bOTU_3035	Bacteria	Acidobacteria	[Chloracidobacteria]	RB41	unidentified	unidentified	unidentified	Acidobacteria	hotpink1	1.5
bOTU_1801	Bacteria	Acidobacteria	[Chloracidobacteria]	RB41	Ellin6075	unidentified	unidentified	Acidobacteria	hotpink1	1.5
bOTU_407	Bacteria	Acidobacteria	[Chloracidobacteria]	RB41	unidentified	unidentified	unidentified	Acidobacteria	hotpink1	1.5
bOTU_365	Bacteria	WS3	PRR-12	Sediment-1	unidentified	unidentified	unidentified	Others	springgreen3	1.5
bOTU_246	Bacteria	Acidobacteria	Acidobacteria-6	iii1-15	unidentified	unidentified	unidentified	Acidobacteria	hotpink1	1.5
bOTU_226	Bacteria	Acidobacteria	[Chloracidobacteria]	RB41	unidentified	unidentified	unidentified	Acidobacteria	hotpink1	1.5
bOTU_447	Bacteria	Verrucomicrobia	Verrucomicrobiae	Verrucomicrobiales	Verrucomicrobiaceae	Luteolibacter	unidentified	Verrucomicrobia	bisque4	1.5
bOTU_252	Bacteria	Acidobacteria	Acidobacteria-6	CCU21	unidentified	unidentified	unidentified	Acidobacteria	hotpink1	1.5
bOTU_238	Bacteria	Acidobacteria	Acidobacteria-6	iii1-15	unidentified	unidentified	unidentified	Acidobacteria	hotpink1	1.5
bOTU_5530	Bacteria	Planctomycetes	Phycisphaerae	WD2101	unidentified	unidentified	unidentified	Planctomycetes	seashell3	1.5
bOTU_258	Bacteria	Planctomycetes	Planctomycetia	Pirellulales	Pirellulaceae	unidentified	unidentified	Planctomycetes	seashell3	1.5
bOTU_97	Bacteria	Acidobacteria	[Chloracidobacteria]	RB41	unidentified	unidentified	unidentified	Acidobacteria	hotpink1	1.5
bOTU_711	Bacteria	Verrucomicrobia	[Pedosphaerae]	[Pedosphaerales]	unidentified	unidentified	unidentified	Verrucomicrobia	bisque4	1.5
bOTU_1498	Bacteria	Acidobacteria	Acidobacteria-6	iii1-15	RB40	unidentified	unidentified	Acidobacteria	hotpink1	1.5
bOTU_1578	Bacteria	Planctomycetes	OM190	agg27	unidentified	unidentified	unidentified	Planctomycetes	seashell3	1.5
bOTU_533	Bacteria	Acidobacteria	Acidobacteria-6	iii1-15	unidentified	unidentified	unidentified	Acidobacteria	hotpink1	1.5
bOTU_620	Bacteria	Planctomycetes	Planctomycetia	Pirellulales	Pirellulaceae	unidentified	unidentified	Planctomycetes	seashell3	1.5
bOTU_698	Bacteria	Acidobacteria	[Chloracidobacteria]	RB41	unidentified	unidentified	unidentified	Acidobacteria	hotpink1	1.5
bOTU_1189	Bacteria	Acidobacteria	Acidobacteria-6	iii1-15	unidentified	unidentified	unidentified	Acidobacteria	hotpink1	1.5
bOTU_1348	Bacteria	Planctomycetes	Planctomycetia	Gemmatales	Gemmataceae	Gemmata	unidentified	Planctomycetes	seashell3	1.5
bOTU_1009	Bacteria	Planctomycetes	Planctomycetia	Gemmatales	Isosphaeraceae	unidentified	unidentified	Planctomycetes	seashell3	4
bOTU_594	Bacteria	Nitrospirae	Nitrospira	Nitrospirales	0319-6A21	unidentified	unidentified	Nitrospirae	palegreen1	1.5
bOTU_745	Bacteria	Planctomycetes	Planctomycetia	Gemmatales	Gemmataceae	unidentified	unidentified	Planctomycetes	seashell3	1.5
bOTU_1278	Bacteria	Verrucomicrobia	[Pedosphaerae]	[Pedosphaerales]	Ellin515	unidentified	unidentified	Verrucomicrobia	bisque4	1.5
bOTU_196	Bacteria	Nitrospirae	Nitrospira	Nitrospirales	0319-6A21	unidentified	unidentified	Nitrospirae	palegreen1	1.5
bOTU_795	Bacteria	Acidobacteria	Acidobacteria-6	iii1-15	unidentified	unidentified	unidentified	Acidobacteria	hotpink1	1.5
bOTU_879	Bacteria	Acidobacteria	Sva0725	Sva0725	unidentified	unidentified	unidentified	Acidobacteria	hotpink1	1.5
bOTU_481	Bacteria	Acidobacteria	Acidobacteria-5	unidentified	unidentified	unidentified	unidentified	Acidobacteria	hotpink1	1.5
bOTU_565	Bacteria	Planctomycetes	Planctomycetia	Pirellulales	Pirellulaceae	unidentified	unidentified	Planctomycetes	seashell3	1.5
bOTU_761	Bacteria	Planctomycetes	Planctomycetia	Pirellulales	Pirellulaceae	unidentified	unidentified	Planctomycetes	seashell3	1.5
bOTU_1377	Bacteria	Chlamydiae	Chlamydiia	Chlamydiales	Parachlamydiaceae	Candidatus Protochlamydia	unidentified	Chlamydiae	seashell1	1.5
bOTU_546	Bacteria	Verrucomicrobia	[Pedosphaerae]	[Pedosphaerales]	Ellin515	unidentified	unidentified	Verrucomicrobia	bisque4	1.5
bOTU_2556	Bacteria	Acidobacteria	DA052	Ellin6513	unidentified	unidentified	unidentified	Acidobacteria	hotpink1	1.5
bOTU_84	Bacteria	Acidobacteria	Acidobacteriia	Acidobacteriales	Koribacteraceae	unidentified	unidentified	Acidobacteria	hotpink1	1.5
bOTU_327	Bacteria	Acidobacteria	iii1-8	DS-18	unidentified	unidentified	unidentified	Acidobacteria	hotpink1	1.5
bOTU_819	Bacteria	Acidobacteria	Sva0725	Sva0725	unidentified	unidentified	unidentified	Acidobacteria	hotpink1	1.5
bOTU_1008	Bacteria	Verrucomicrobia	Opitutae	Opitutales	Opitutaceae	Opitutus	unidentified	Verrucomicrobia	bisque4	1.5
bOTU_231	Bacteria	Acidobacteria	S035	unidentified	unidentified	unidentified	unidentified	Acidobacteria	hotpink1	1.5
bOTU_1414	Bacteria	Actinobacteria	Thermoleophilia	Solirubrobacterales	Conexibacteraceae	unidentified	unidentified	Actinobacteria	firebrick1	1.5
bOTU_417	Bacteria	WS3	PRR-12	LD1-PA13	unidentified	unidentified	unidentified	Others	springgreen3	1.5
bOTU_15	Bacteria	Acidobacteria	[Chloracidobacteria]	RB41	unidentified	unidentified	unidentified	Acidobacteria	hotpink1	1.5
bOTU_615	Bacteria	Planctomycetes	Phycisphaerae	Pla1	unidentified	unidentified	unidentified	Planctomycetes	seashell3	1.5
bOTU_572	Bacteria	Actinobacteria	Thermoleophilia	Solirubrobacterales	Solirubrobacteraceae	unidentified	unidentified	Actinobacteria	firebrick1	1.5
bOTU_563	Bacteria	Planctomycetes	Planctomycetia	Pirellulales	Pirellulaceae	unidentified	unidentified	Planctomycetes	seashell3	1.5
bOTU_376	Bacteria	WS3	PRR-12	Sediment-1	PRR-10	unidentified	unidentified	Others	springgreen3	1.5
bOTU_1870	Bacteria	Actinobacteria	Thermoleophilia	Solirubrobacterales	Patulibacteraceae	unidentified	unidentified	Actinobacteria	firebrick1	1.5
bOTU_1580	Bacteria	Planctomycetes	OM190	agg27	unidentified	unidentified	unidentified	Planctomycetes	seashell3	1.5
bOTU_584	Bacteria	Actinobacteria	Thermoleophilia	Solirubrobacterales	unidentified	unidentified	unidentified	Actinobacteria	firebrick1	1.5
bOTU_1451	Bacteria	Actinobacteria	Actinobacteria	Actinomycetales	Nocardioidaceae	unidentified	unidentified	Actinobacteria	firebrick1	1.5
bOTU_1327	Bacteria	Acidobacteria	Acidobacteriia	Acidobacteriales	Acidobacteriaceae	unidentified	unidentified	Acidobacteria	hotpink1	1.5
bOTU_208	Bacteria	Actinobacteria	Thermoleophilia	Gaiellales	Gaiellaceae	unidentified	unidentified	Actinobacteria	firebrick1	1.5
bOTU_1968	Bacteria	Acidobacteria	Sva0725	Sva0725	unidentified	unidentified	unidentified	Acidobacteria	hotpink1	1.5
bOTU_139	Bacteria	Actinobacteria	Actinobacteria	Actinomycetales	Nocardioidaceae	unidentified	unidentified	Actinobacteria	firebrick1	1.5
bOTU_335	Bacteria	Acidobacteria	Acidobacteria-6	iii1-15	unidentified	unidentified	unidentified	Acidobacteria	hotpink1	1.5
bOTU_1135	Bacteria	Actinobacteria	Thermoleophilia	Solirubrobacterales	Patulibacteraceae	unidentified	unidentified	Actinobacteria	firebrick1	4
bOTU_535	Bacteria	Acidobacteria	Acidobacteria-6	iii1-15	unidentified	unidentified	unidentified	Acidobacteria	hotpink1	1.5
bOTU_723	Bacteria	Actinobacteria	Thermoleophilia	Solirubrobacterales	unidentified	unidentified	unidentified	Actinobacteria	firebrick1	1.5
bOTU_175	Bacteria	Planctomycetes	Planctomycetia	Pirellulales	Pirellulaceae	unidentified	unidentified	Planctomycetes	seashell3	1.5
bOTU_1250	Bacteria	Planctomycetes	Planctomycetia	Gemmatales	Isosphaeraceae	unidentified	unidentified	Planctomycetes	seashell3	1.5
bOTU_6390	Bacteria	Acidobacteria	Acidobacteria-6	iii1-15	unidentified	unidentified	unidentified	Acidobacteria	hotpink1	1.5
bOTU_8628	Bacteria	Actinobacteria	Thermoleophilia	Solirubrobacterales	Solirubrobacteraceae	Solirubrobacter	unidentified	Actinobacteria	firebrick1	1.5
bOTU_732	Bacteria	Acidobacteria	Acidobacteria-6	iii1-15	unidentified	unidentified	unidentified	Acidobacteria	hotpink1	1.5
bOTU_706	Bacteria	Actinobacteria	Actinobacteria	Actinomycetales	Nocardioidaceae	unidentified	unidentified	Actinobacteria	firebrick1	1.5
bOTU_433	Bacteria	Acidobacteria	Acidobacteriia	Acidobacteriales	Acidobacteriaceae	unidentified	unidentified	Acidobacteria	hotpink1	1.5
bOTU_999	Bacteria	Planctomycetes	Planctomycetia	Gemmatales	Isosphaeraceae	unidentified	unidentified	Planctomycetes	seashell3	1.5
bOTU_479	Bacteria	Actinobacteria	Acidimicrobiia	Acidimicrobiales	unidentified	unidentified	unidentified	Actinobacteria	firebrick1	1.5
bOTU_8263	Bacteria	Actinobacteria	Acidimicrobiia	Acidimicrobiales	EB1017	unidentified	unidentified	Actinobacteria	firebrick1	4
bOTU_713	Bacteria	Verrucomicrobia	Verrucomicrobiae	Verrucomicrobiales	Verrucomicrobiaceae	unidentified	unidentified	Verrucomicrobia	bisque4	1.5
bOTU_803	Bacteria	Verrucomicrobia	[Pedosphaerae]	[Pedosphaerales]	unidentified	unidentified	unidentified	Verrucomicrobia	bisque4	1.5
bOTU_683	Bacteria	Actinobacteria	Actinobacteria	Actinomycetales	Kineosporiaceae	unidentified	unidentified	Actinobacteria	firebrick1	1.5
bOTU_274	Bacteria	Actinobacteria	Actinobacteria	Actinomycetales	unidentified	unidentified	unidentified	Actinobacteria	firebrick1	1.5
bOTU_663	Bacteria	Planctomycetes	Planctomycetia	Gemmatales	Isosphaeraceae	unidentified	unidentified	Planctomycetes	seashell3	1.5
bOTU_240	Bacteria	Acidobacteria	Acidobacteriia	Acidobacteriales	Koribacteraceae	Candidatus Koribacter	unidentified	Acidobacteria	hotpink1	1.5
bOTU_313	Bacteria	Proteobacteria	Alphaproteobacteria	unidentified	unidentified	unidentified	unidentified	Proteobacteria	slateblue2	1.5
bOTU_949	Bacteria	BRC1	PRR-11	unidentified	unidentified	unidentified	unidentified	Others	springgreen3	1.5
bOTU_8588	Bacteria	Acidobacteria	Acidobacteria-6	iii1-15	unidentified	unidentified	unidentified	Acidobacteria	hotpink1	1.5
bOTU_361	Bacteria	Proteobacteria	Alphaproteobacteria	Ellin329	unidentified	unidentified	unidentified	Proteobacteria	slateblue2	1.5
bOTU_331	Bacteria	Actinobacteria	Actinobacteria	Actinomycetales	Mycobacteriaceae	Mycobacterium	unidentified	Actinobacteria	firebrick1	1.5
bOTU_2320	Bacteria	Chlamydiae	Chlamydiia	Chlamydiales	Parachlamydiaceae	unidentified	unidentified	Chlamydiae	seashell1	1.5
bOTU_685	Bacteria	Planctomycetes	Phycisphaerae	WD2101	unidentified	unidentified	unidentified	Planctomycetes	seashell3	1.5
bOTU_1202	Bacteria	Proteobacteria	Alphaproteobacteria	Rhodospirillales	Rhodospirillaceae	unidentified	unidentified	Proteobacteria	slateblue2	1.5
bOTU_1921	Bacteria	Verrucomicrobia	[Pedosphaerae]	[Pedosphaerales]	unidentified	unidentified	unidentified	Verrucomicrobia	bisque4	1.5
bOTU_1939	Bacteria	Proteobacteria	Alphaproteobacteria	Rhodobacterales	Rhodobacteraceae	Rhodobacter	unidentified	Proteobacteria	slateblue2	1.5
bOTU_414	Bacteria	Acidobacteria	Acidobacteria-6	iii1-15	unidentified	unidentified	unidentified	Acidobacteria	hotpink1	1.5
bOTU_778	Bacteria	Acidobacteria	iii1-8	DS-18	unidentified	unidentified	unidentified	Acidobacteria	hotpink1	1.5
bOTU_5264	Bacteria	Actinobacteria	Thermoleophilia	Gaiellales	Gaiellaceae	unidentified	unidentified	Actinobacteria	firebrick1	1.5
bOTU_1976	Bacteria	Chlamydiae	Chlamydiia	Chlamydiales	Parachlamydiaceae	Candidatus Protochlamydia	unidentified	Chlamydiae	seashell1	1.5
bOTU_295	Bacteria	Acidobacteria	Acidobacteria-6	iii1-15	RB40	unidentified	unidentified	Acidobacteria	hotpink1	1.5
bOTU_1285	Bacteria	Verrucomicrobia	[Pedosphaerae]	[Pedosphaerales]	unidentified	unidentified	unidentified	Verrucomicrobia	bisque4	1.5
bOTU_7539	Bacteria	Proteobacteria	Alphaproteobacteria	Rhizobiales	unidentified	unidentified	unidentified	Proteobacteria	slateblue2	1.5
bOTU_498	Bacteria	Planctomycetes	Planctomycetia	Pirellulales	Pirellulaceae	unidentified	unidentified	Planctomycetes	seashell3	1.5
bOTU_830	Bacteria	Proteobacteria	Alphaproteobacteria	Rhizobiales	Hyphomicrobiaceae	Rhodoplanes	unidentified	Proteobacteria	slateblue2	4
bOTU_391	Bacteria	Acidobacteria	Solibacteres	Solibacterales	unidentified	unidentified	unidentified	Acidobacteria	hotpink1	1.5
bOTU_344	Bacteria	Actinobacteria	Thermoleophilia	Solirubrobacterales	unidentified	unidentified	unidentified	Actinobacteria	firebrick1	1.5
bOTU_781	Bacteria	Actinobacteria	Thermoleophilia	Gaiellales	Gaiellaceae	unidentified	unidentified	Actinobacteria	firebrick1	1.5
bOTU_840	Bacteria	Actinobacteria	Thermoleophilia	Solirubrobacterales	unidentified	unidentified	unidentified	Actinobacteria	firebrick1	1.5
bOTU_2489	Bacteria	Actinobacteria	Actinobacteria	Actinomycetales	Nocardioidaceae	unidentified	unidentified	Actinobacteria	firebrick1	1.5
bOTU_756	Bacteria	Verrucomicrobia	[Pedosphaerae]	[Pedosphaerales]	auto67_4W	unidentified	unidentified	Verrucomicrobia	bisque4	3
bOTU_540	Bacteria	Acidobacteria	Sva0725	Sva0725	unidentified	unidentified	unidentified	Acidobacteria	hotpink1	1.5
bOTU_551	Bacteria	Proteobacteria	Deltaproteobacteria	Bdellovibrionales	Bdellovibrionaceae	Bdellovibrio	unidentified	Proteobacteria	slateblue2	1.5
bOTU_1458	Bacteria	Acidobacteria	Acidobacteria-6	iii1-15	unidentified	unidentified	unidentified	Acidobacteria	hotpink1	1.5
bOTU_2648	Bacteria	Actinobacteria	Thermoleophilia	Gaiellales	Gaiellaceae	unidentified	unidentified	Actinobacteria	firebrick1	1.5
bOTU_375	Bacteria	Acidobacteria	Acidobacteria-5	unidentified	unidentified	unidentified	unidentified	Acidobacteria	hotpink1	1.5
bOTU_2030	Bacteria	Chlamydiae	Chlamydiia	Chlamydiales	unidentified	unidentified	unidentified	Chlamydiae	seashell1	1.5
bOTU_465	Bacteria	Actinobacteria	Thermoleophilia	Gaiellales	Gaiellaceae	unidentified	unidentified	Actinobacteria	firebrick1	1.5
bOTU_99	Bacteria	Acidobacteria	Acidobacteria-6	iii1-15	unidentified	unidentified	unidentified	Acidobacteria	hotpink1	1.5
bOTU_1246	Bacteria	Planctomycetes	Planctomycetia	Gemmatales	Isosphaeraceae	unidentified	unidentified	Planctomycetes	seashell3	1.5
bOTU_2441	Bacteria	Actinobacteria	Acidimicrobiia	Acidimicrobiales	C111	unidentified	unidentified	Actinobacteria	firebrick1	1.5
bOTU_1254	Bacteria	Planctomycetes	Phycisphaerae	WD2101	unidentified	unidentified	unidentified	Planctomycetes	seashell3	1.5
bOTU_935	Bacteria	Acidobacteria	[Chloracidobacteria]	RB41	Ellin6075	unidentified	unidentified	Acidobacteria	hotpink1	1.5
bOTU_550	Bacteria	Acidobacteria	Acidobacteria-6	iii1-15	unidentified	unidentified	unidentified	Acidobacteria	hotpink1	1.5
bOTU_1124	Bacteria	Actinobacteria	Actinobacteria	Actinomycetales	Mycobacteriaceae	Mycobacterium	unidentified	Actinobacteria	firebrick1	1.5
bOTU_8961	Bacteria	Acidobacteria	[Chloracidobacteria]	RB41	Ellin6075	unidentified	unidentified	Acidobacteria	hotpink1	1.5
bOTU_930	Bacteria	Firmicutes	Bacilli	Bacillales	Paenibacillaceae	Paenibacillus	unidentified	Firmicutes	orange	1.5
bOTU_1519	Bacteria	Proteobacteria	Deltaproteobacteria	Myxococcales	unidentified	unidentified	unidentified	Proteobacteria	slateblue2	1.5
bOTU_2178	Bacteria	Proteobacteria	Betaproteobacteria	Burkholderiales	Comamonadaceae	Ramlibacter	unidentified	Proteobacteria	slateblue2	1.5
bOTU_1529	Bacteria	Proteobacteria	Deltaproteobacteria	Myxococcales	unidentified	unidentified	unidentified	Proteobacteria	slateblue2	1.5
bOTU_845	Bacteria	Bacteroidetes	[Saprospirae]	[Saprospirales]	Chitinophagaceae	unidentified	unidentified	Bacteroidetes	plum2	1.5
bOTU_6742	Bacteria	Acidobacteria	Acidobacteria-6	iii1-15	unidentified	unidentified	unidentified	Acidobacteria	hotpink1	1.5
bOTU_1533	Bacteria	BRC1	PRR-11	unidentified	unidentified	unidentified	unidentified	Others	springgreen3	1.5
bOTU_83	Bacteria	Chloroflexi	Ellin6529	unidentified	unidentified	unidentified	unidentified	Chloroflexi	lightgoldenrod4	1.5
bOTU_868	Bacteria	Actinobacteria	Thermoleophilia	Solirubrobacterales	unidentified	unidentified	unidentified	Actinobacteria	firebrick1	1.5
fOTU_1	Fungi	Ascomycota	Dothideomycetes	Capnodiales	unidentified	unidentified	unidentified	Ascomycota	seashell2	1.5
bOTU_448	Bacteria	Acidobacteria	iii1-8	DS-18	unidentified	unidentified	unidentified	Acidobacteria	hotpink1	1.5
fOTU_128	Fungi	Ascomycota	Dothideomycetes	Pleosporales	unidentified	unidentified	unidentified	Ascomycota	seashell2	1.5
fOTU_1506	Fungi	Ascomycota	Leotiomycetes	Helotiales	unidentified	unidentified	unidentified	Ascomycota	seashell2	1.5
fOTU_323	Fungi	Glomeromycota	Glomeromycetes	Glomerales	Glomeraceae	Rhizophagus	Rhizophagus_irregularis	Glomeromycota	lemonchiffon	1.5

## Sheet: NegativeEdges
from	to	cor	p	padj		node	Kingdom	Phylum	Class	Order	Family	Genus	Species	size
bOTU_11	bOTU_228	-0.612271	2.68544e-05	2.68544e-05		bOTU_11	Bacteria	Proteobacteria	Betaproteobacteria	Burkholderiales	Oxalobacteraceae	unidentified	unidentified	1.5
fOTU_10	bOTU_1371	-0.627296	1.47934e-05	1.47934e-05		fOTU_10	Fungi	Ascomycota	Eurotiomycetes	Chaetothyriales	Herpotrichiellaceae	Exophiala	unidentified	1.5
fOTU_10	bOTU_265	-0.626076	1.55458e-05	1.55458e-05		fOTU_11	Fungi	Ascomycota	Sordariomycetes	Hypocreales	Hypocreales_fam_Incertae_sedis	Acremonium	Acremonium_rutilum	4
fOTU_10	bOTU_129	-0.628785	1.39211e-05	1.39211e-05		fOTU_12	Fungi	Ascomycota	Sordariomycetes	Magnaporthales	Magnaporthaceae	unidentified	unidentified	4
fOTU_10	bOTU_845	-0.623814	1.7033e-05	1.7033e-05		fOTU_13	Fungi	Ascomycota	Dothideomycetes	Pleosporales	Didymosphaeriaceae	Paraphaeosphaeria	unidentified	4
fOTU_11	bOTU_12	-0.621278	1.88538e-05	1.88538e-05		fOTU_26	Fungi	Ascomycota	Sordariomycetes	Hypocreales	Hypocreaceae	Trichoderma	unidentified	4
fOTU_12	bOTU_333	-0.609373	3.00227e-05	3.00227e-05		fOTU_31	Fungi	Ascomycota	Sordariomycetes	Hypocreales	Hypocreales_fam_Incertae_sedis	Sarocladium	unidentified	4
fOTU_12	bOTU_403	-0.648687	5.98535e-06	5.98535e-06		fOTU_4	Fungi	Ascomycota	Sordariomycetes	Glomerellales	Plectosphaerellaceae	Gibellulopsis	unidentified	4
fOTU_12	bOTU_448	-0.633304	1.15529e-05	1.15529e-05		fOTU_7	Fungi	Ascomycota	Sordariomycetes	Sordariales	Chaetomiaceae	Humicola	unidentified	4
fOTU_12	bOTU_1371	-0.604521	3.60966e-05	3.60966e-05		fOTU_8	Fungi	Mortierellomycota	Mortierellomycetes	Mortierellales	Mortierellaceae	Mortierella	unidentified	1.5
fOTU_12	bOTU_450	-0.618115	2.13743e-05	2.13743e-05		bOTU_228	Bacteria	Fibrobacteres	Fibrobacteria	258ds10	unidentified	unidentified	unidentified	1.5
fOTU_26	bOTU_851	-0.630402	1.3027e-05	1.3027e-05		bOTU_1371	Bacteria	Proteobacteria	Alphaproteobacteria	Caulobacterales	Caulobacteraceae	Phenylobacterium	unidentified	1.5
fOTU_31	bOTU_496	-0.606124	3.39757e-05	3.39757e-05		bOTU_265	Bacteria	Proteobacteria	Alphaproteobacteria	Rhizobiales	unidentified	unidentified	unidentified	1.5
fOTU_4	bOTU_12	-0.609615	2.97451e-05	2.97451e-05		bOTU_129	Bacteria	Firmicutes	Bacilli	Bacillales	Alicyclobacillaceae	Alicyclobacillus	unidentified	1.5
fOTU_4	bOTU_403	-0.623342	1.73592e-05	1.73592e-05		bOTU_845	Bacteria	Bacteroidetes	[Saprospirae]	[Saprospirales]	Chitinophagaceae	unidentified	unidentified	1.5
fOTU_4	bOTU_496	-0.606578	3.33961e-05	3.33961e-05		bOTU_12	Bacteria	Verrucomicrobia	[Spartobacteria]	[Chthoniobacterales]	[Chthoniobacteraceae]	DA101	unidentified	3
fOTU_7	bOTU_1441	-0.6003	4.22697e-05	4.22697e-05		bOTU_333	Bacteria	Acidobacteria	Acidobacteria-6	iii1-15	unidentified	unidentified	unidentified	1.5
fOTU_8	bOTU_226	-0.634427	1.10247e-05	1.10247e-05		bOTU_403	Bacteria	Acidobacteria	Acidobacteria-6	iii1-15	unidentified	unidentified	unidentified	1.5
fOTU_8	bOTU_624	-0.649743	5.71342e-06	5.71342e-06		bOTU_448	Bacteria	Acidobacteria	iii1-8	DS-18	unidentified	unidentified	unidentified	1.5
fOTU_8	bOTU_268	-0.626418	1.53312e-05	1.53312e-05		bOTU_450	Bacteria	Chloroflexi	S085	unidentified	unidentified	unidentified	unidentified	1.5
						bOTU_851	Bacteria	Planctomycetes	Planctomycetia	Pirellulales	Pirellulaceae	unidentified	unidentified	1.5
						bOTU_496	Bacteria	Acidobacteria	Acidobacteria-6	iii1-15	unidentified	unidentified	unidentified	3
						bOTU_1441	Bacteria	Bacteroidetes	[Saprospirae]	[Saprospirales]	Chitinophagaceae	unidentified	unidentified	1.5
						bOTU_226	Bacteria	Acidobacteria	[Chloracidobacteria]	RB41	unidentified	unidentified	unidentified	1.5
						bOTU_624	Bacteria	Acidobacteria	Acidobacteriia	Acidobacteriales	Acidobacteriaceae	unidentified	unidentified	1.5
						bOTU_268	Bacteria	Acidobacteria	Solibacteres	Solibacterales	unidentified	unidentified	unidentified	1.5

## Sheet: Top5ConnectedOTUs
OUT	Alroot_all_keystone	Kingdom	Phylum	Class	Order	Family	Genus	Species	taxlabel	colors	abundance
bOTU_8	181	Bacteria	Proteobacteria	Alphaproteobacteria	Rhizobiales	Bradyrhizobiaceae	unidentified	unidentified	Proteobacteria	slateblue2	3208
bOTU_5	179	Bacteria	Proteobacteria	Alphaproteobacteria	Rhizobiales	Hyphomicrobiaceae	Rhodoplanes	unidentified	Proteobacteria	slateblue2	1345
bOTU_4	164	Bacteria	Proteobacteria	Alphaproteobacteria	Sphingomonadales	Sphingomonadaceae	Kaistobacter	unidentified	Proteobacteria	slateblue2	1503
bOTU_10	163	Bacteria	Proteobacteria	Alphaproteobacteria	Rhizobiales	Hyphomicrobiaceae	unidentified	unidentified	Proteobacteria	slateblue2	945
bOTU_6	156	Bacteria	Acidobacteria	Acidobacteriia	Acidobacteriales	Koribacteraceae	unidentified	unidentified	Acidobacteria	hotpink1	880
bOTU_7	148	Bacteria	Actinobacteria	Actinobacteria	Actinomycetales	Micrococcaceae	Arthrobacter	unidentified	Actinobacteria	firebrick1	697
bOTU_193	141	Bacteria	Proteobacteria	Alphaproteobacteria	Ellin329	unidentified	unidentified	unidentified	Proteobacteria	slateblue2	243
bOTU_3962	141	Bacteria	Proteobacteria	Alphaproteobacteria	Rhizobiales	Hyphomicrobiaceae	Rhodoplanes	unidentified	Proteobacteria	slateblue2	430
bOTU_102	138	Bacteria	Proteobacteria	Alphaproteobacteria	Rhizobiales	Phyllobacteriaceae	Mesorhizobium	unidentified	Proteobacteria	slateblue2	880
bOTU_396	136	Bacteria	Actinobacteria	Actinobacteria	Actinomycetales	Nocardioidaceae	Aeromicrobium	unidentified	Actinobacteria	firebrick1	272
bOTU_29	131	Bacteria	Acidobacteria	Acidobacteriia	Acidobacteriales	Koribacteraceae	unidentified	unidentified	Acidobacteria	hotpink1	438
bOTU_217	128	Bacteria	Actinobacteria	Actinobacteria	Actinomycetales	Mycobacteriaceae	Mycobacterium	unidentified	Actinobacteria	firebrick1	116
bOTU_155	123	Bacteria	Proteobacteria	Betaproteobacteria	SC-I-84	unidentified	unidentified	unidentified	Proteobacteria	slateblue2	133
bOTU_73	121	Bacteria	Acidobacteria	Solibacteres	Solibacterales	Solibacteraceae	Candidatus Solibacter	unidentified	Acidobacteria	hotpink1	319
bOTU_91	119	Bacteria	Proteobacteria	Alphaproteobacteria	Rhizobiales	Rhizobiaceae	Rhizobium	leguminosarum	Proteobacteria	slateblue2	1262
bOTU_95	113	Bacteria	Proteobacteria	Alphaproteobacteria	Rhizobiales	unidentified	unidentified	unidentified	Proteobacteria	slateblue2	165
bOTU_159	109	Bacteria	Proteobacteria	Alphaproteobacteria	Ellin329	unidentified	unidentified	unidentified	Proteobacteria	slateblue2	431
bOTU_68	108	Bacteria	Acidobacteria	Acidobacteriia	Acidobacteriales	Acidobacteriaceae	unidentified	unidentified	Acidobacteria	hotpink1	347
bOTU_289	106	Bacteria	Acidobacteria	Acidobacteriia	Acidobacteriales	Acidobacteriaceae	unidentified	unidentified	Acidobacteria	hotpink1	38
bOTU_1203	101	Bacteria	Proteobacteria	Deltaproteobacteria	MIZ46	unidentified	unidentified	unidentified	Proteobacteria	slateblue2	70
bOTU_62	100	Bacteria	Proteobacteria	Alphaproteobacteria	Rhizobiales	Hyphomicrobiaceae	Pedomicrobium	unidentified	Proteobacteria	slateblue2	149
bOTU_317	99	Bacteria	Actinobacteria	Actinobacteria	Actinomycetales	Streptomycetaceae	Streptomyces	unidentified	Actinobacteria	firebrick1	188
bOTU_169	99	Bacteria	Proteobacteria	Alphaproteobacteria	Rhodospirillales	Rhodospirillaceae	unidentified	unidentified	Proteobacteria	slateblue2	177
bOTU_104	99	Bacteria	Proteobacteria	Betaproteobacteria	SC-I-84	unidentified	unidentified	unidentified	Proteobacteria	slateblue2	148
bOTU_7506	98	Bacteria	Proteobacteria	Betaproteobacteria	Burkholderiales	Comamonadaceae	Methylibium	unidentified	Proteobacteria	slateblue2	176
bOTU_143	97	Bacteria	Proteobacteria	Alphaproteobacteria	Rhizobiales	Rhizobiaceae	Agrobacterium	unidentified	Proteobacteria	slateblue2	1338
bOTU_54	97	Bacteria	Firmicutes	Bacilli	Bacillales	Bacillaceae	Bacillus	flexus	Firmicutes	orange	90
bOTU_925	96	Bacteria	Proteobacteria	Deltaproteobacteria	Myxococcales	Polyangiaceae	unidentified	unidentified	Proteobacteria	slateblue2	161
bOTU_60	94	Bacteria	Proteobacteria	Alphaproteobacteria	Rhizobiales	Hyphomicrobiaceae	Devosia	unidentified	Proteobacteria	slateblue2	1926
bOTU_22	89	Bacteria	Actinobacteria	Actinobacteria	Actinomycetales	Streptomycetaceae	Streptomyces	unidentified	Actinobacteria	firebrick1	3860
bOTU_338	88	Bacteria	Actinobacteria	Acidimicrobiia	Acidimicrobiales	C111	unidentified	unidentified	Actinobacteria	firebrick1	52
bOTU_251	88	Bacteria	Proteobacteria	Betaproteobacteria	Burkholderiales	Comamonadaceae	Variovorax	paradoxus	Proteobacteria	slateblue2	459
bOTU_1478	87	Bacteria	Proteobacteria	Betaproteobacteria	Burkholderiales	Comamonadaceae	unidentified	unidentified	Proteobacteria	slateblue2	464
bOTU_359	83	Bacteria	Proteobacteria	Alphaproteobacteria	Rhizobiales	Hyphomicrobiaceae	Rhodoplanes	unidentified	Proteobacteria	slateblue2	98
bOTU_16	82	Bacteria	Actinobacteria	Actinobacteria	Actinomycetales	Nocardioidaceae	Nocardioides	unidentified	Actinobacteria	firebrick1	344
bOTU_5145	81	Bacteria	Proteobacteria	Betaproteobacteria	Burkholderiales	Oxalobacteraceae	Herminiimonas	unidentified	Proteobacteria	slateblue2	187
bOTU_462	81	Bacteria	Bacteroidetes	Cytophagia	Cytophagales	Cytophagaceae	unidentified	unidentified	Bacteroidetes	plum2	255
bOTU_346	80	Bacteria	Acidobacteria	Solibacteres	Solibacterales	Solibacteraceae	Candidatus Solibacter	unidentified	Acidobacteria	hotpink1	295
bOTU_435	80	Bacteria	Bacteroidetes	[Saprospirae]	[Saprospirales]	Chitinophagaceae	unidentified	unidentified	Bacteroidetes	plum2	250
bOTU_511	79	Bacteria	Proteobacteria	Alphaproteobacteria	Rhizobiales	Phyllobacteriaceae	unidentified	unidentified	Proteobacteria	slateblue2	263
bOTU_46	79	Bacteria	Proteobacteria	Betaproteobacteria	Burkholderiales	Comamonadaceae	unidentified	unidentified	Proteobacteria	slateblue2	1250
bOTU_254	79	Bacteria	Proteobacteria	Betaproteobacteria	MND1	unidentified	unidentified	unidentified	Proteobacteria	slateblue2	78
bOTU_81	79	Bacteria	Proteobacteria	Betaproteobacteria	Burkholderiales	Oxalobacteraceae	unidentified	unidentified	Proteobacteria	slateblue2	1516
bOTU_157	76	Bacteria	Proteobacteria	Alphaproteobacteria	Sphingomonadales	Sphingomonadaceae	unidentified	unidentified	Proteobacteria	slateblue2	579
bOTU_145	76	Bacteria	Proteobacteria	Betaproteobacteria	Burkholderiales	Oxalobacteraceae	unidentified	unidentified	Proteobacteria	slateblue2	1348
bOTU_1006	75	Bacteria	Proteobacteria	Alphaproteobacteria	Caulobacterales	Caulobacteraceae	Phenylobacterium	unidentified	Proteobacteria	slateblue2	128
bOTU_502	75	Bacteria	Proteobacteria	Alphaproteobacteria	Rhodospirillales	Rhodospirillaceae	unidentified	unidentified	Proteobacteria	slateblue2	185
bOTU_224	74	Bacteria	Bacteroidetes	[Saprospirae]	[Saprospirales]	Chitinophagaceae	unidentified	unidentified	Bacteroidetes	plum2	494

## Sheet: NetProperty
Network Properites						Most Connnected OTUs also Indicator speices	Connecrtions
	Edges	10051				bOTU_5	179
	Nodes	1014				bOTU_217	128
	Bacteria_nodes	960				bOTU_159	109
	Fungi_nodes	54				bOTU_104	99
						bOTU_251	88
						bOTU_359	83
	Edges
	Total	10071
Positive	bac-bac	9554
	fun-fun	495
	bac_fun	2
Negative	bac-bac	1
	fun-fun	0
	bac_fun	19
