# Supplementary material for: Maize synthesized benzoxazinoids affect the host associated microbiome
Source: Microbiome. 2019 Apr 11;7:59. doi: 10.1186/s40168-019-0677-7 (PMC6460791; doi:10.1186/s40168-019-0677-7)
Supplement: Supplementary file 1 — Supplementary figures and tables. This file contains supplementary Figures S1–S8 and Tables S1–S16. (ZIP 1563 kb) [file 40168_2019_677_MOESM1_ESM.zip › S7_DASda_Bacteria.xlsx]

## Sheet: Sheet1
OUT_no	baseMean	log2FoldChange	lfcSE	stat	pvalue	padj	Kingdom	Phylum	Class	Order	Family	Genus
OTU_526	1.58812	2.55745	0.386434	6.61807	3.63929e-11	1.17792e-08	Bacteria	Planctomycetes	Planctomycetia	Planctomycetales	Planctomycetaceae	Planctomyces
OTU_966	2.2724	1.72212	0.429397	4.01055	6.05779e-05	0.00240086	Bacteria	Planctomycetes	Planctomycetia	Planctomycetales	Planctomycetaceae	Planctomyces
OTU_861	0.84052	2.90139	0.558597	5.19406	2.0576e-07	1.66494e-05	Bacteria	Verrucomicrobia	Opitutae	Opitutales	Opitutaceae	NA
OTU_1497	1.2001	1.84589	0.383733	4.81035	1.50667e-06	0.000108369	Bacteria	Verrucomicrobia	Opitutae	Opitutales	Opitutaceae	Opitutus
OTU_187	4.91902	6.12157	0.718992	8.5141	1.67889e-17	1.6302e-14	Bacteria	Verrucomicrobia	Opitutae	Opitutales	Opitutaceae	Opitutus
OTU_756	4.05299	3.04964	0.555812	5.48682	4.09233e-08	4.67489e-06	Bacteria	Verrucomicrobia	[Pedosphaerae]	[Pedosphaerales]	auto67_4W	NA
OTU_957	1.63539	3.82996	0.81525	4.69789	2.62861e-06	0.000176026	Bacteria	Verrucomicrobia	Verrucomicrobiae	Verrucomicrobiales	Verrucomicrobiaceae	Prosthecobacter
OTU_940	1.96392	3.00686	0.587873	5.11481	3.14054e-07	2.43957e-05	Bacteria	Verrucomicrobia	[Spartobacteria]	[Chthoniobacterales]	[Chthoniobacteraceae]	heteroC45_4W
OTU_299	2.82428	0.928177	0.257288	3.60754	0.000309114	0.00984097	Bacteria	Acidobacteria	Acidobacteria-6	iii1-15	RB40	NA
OTU_76	7.54465	0.974691	0.220215	4.42608	9.59589e-06	0.000564703	Bacteria	Acidobacteria	Acidobacteria-6	iii1-15	RB40	NA
OTU_909	2.52527	4.31341	0.716044	6.02395	1.70213e-09	3.00503e-07	Bacteria	Fibrobacteres	Fibrobacteria	258ds10	NA	NA
OTU_228	14.8887	5.71784	0.661444	8.64448	5.40517e-18	1.04968e-14	Bacteria	Fibrobacteres	Fibrobacteria	258ds10	NA	NA
OTU_488	1.25622	-1.47881	0.37696	-3.923	8.74539e-05	0.00326607	Bacteria	Actinobacteria	Thermoleophilia	Solirubrobacterales	NA	NA
OTU_22	57.837	1.14687	0.264245	4.34017	1.4237e-05	0.000789948	Bacteria	Actinobacteria	Actinobacteria	Actinomycetales	Streptomycetaceae	Streptomyces
OTU_4994	3.18522	-0.963252	0.260332	-3.70009	0.00021552	0.00697565	Bacteria	Actinobacteria	Actinobacteria	Actinomycetales	Nocardioidaceae	NA
OTU_7889	1.73367	1.7513	0.374436	4.67716	2.90879e-06	0.000188296	Bacteria	Proteobacteria	Alphaproteobacteria	Ellin329	NA	NA
OTU_319	3.02296	4.65476	0.816356	5.70187	1.18497e-08	1.91768e-06	Bacteria	Proteobacteria	Alphaproteobacteria	Caulobacterales	Caulobacteraceae	Asticcacaulis
OTU_539	3.82956	3.22713	0.598222	5.39453	6.87018e-08	6.67095e-06	Bacteria	Proteobacteria	Alphaproteobacteria	Caulobacterales	Caulobacteraceae	Asticcacaulis
OTU_143	16.3372	1.50479	0.406136	3.70515	0.00021127	0.006954	Bacteria	Proteobacteria	Alphaproteobacteria	Rhizobiales	Rhizobiaceae	Agrobacterium
OTU_60	26.0685	1.34938	0.28615	4.71563	2.40964e-06	0.000167125	Bacteria	Proteobacteria	Alphaproteobacteria	Rhizobiales	Hyphomicrobiaceae	Devosia
OTU_150	6.18849	5.5115	0.745105	7.39695	1.39346e-13	6.76525e-11	Bacteria	Proteobacteria	Alphaproteobacteria	Sphingomonadales	Sphingomonadaceae	Sphingomonas
OTU_469	1.31355	2.12662	0.392274	5.42127	5.91778e-08	6.38462e-06	Bacteria	Proteobacteria	Alphaproteobacteria	BD7-3	NA	NA
OTU_1024	0.759673	3.43961	0.845963	4.06592	4.78441e-05	0.00211166	Bacteria	Proteobacteria	Gammaproteobacteria	Legionellales	Legionellaceae	Legionella
OTU_1452	1.47332	2.27589	0.564962	4.02839	5.61603e-05	0.00227215	Bacteria	Proteobacteria	Betaproteobacteria	Burkholderiales	Oxalobacteraceae	NA
OTU_145	10.5176	3.91734	0.712713	5.49638	3.87661e-08	4.67489e-06	Bacteria	Proteobacteria	Betaproteobacteria	Burkholderiales	Oxalobacteraceae	NA
OTU_89	11.5399	-3.02089	0.763768	-3.95525	7.64547e-05	0.0029695	Bacteria	Proteobacteria	Betaproteobacteria	Burkholderiales	Comamonadaceae	Acidovorax
OTU_160	3.36812	3.73203	0.923743	4.04012	5.34244e-05	0.00225416	Bacteria	Proteobacteria	Betaproteobacteria	Burkholderiales	Comamonadaceae	NA
OTU_483	4.20604	4.00006	0.861835	4.64133	3.46172e-06	0.00021686	Bacteria	Proteobacteria	Betaproteobacteria	Burkholderiales	Comamonadaceae	NA
OTU_1168	1.21997	3.4644	0.813571	4.25826	2.06023e-05	0.00109348	Bacteria	Proteobacteria	Betaproteobacteria	Methylophilales	Methylophilaceae	NA
OTU_11	135.363	-4.1102	0.519807	-7.90717	2.63303e-15	1.70445e-12	Bacteria	Proteobacteria	Betaproteobacteria	Burkholderiales	Oxalobacteraceae	NA
OTU_75	45.8523	3.1756	0.723248	4.39076	1.12958e-05	0.000645187	Bacteria	Proteobacteria	Betaproteobacteria	Burkholderiales	Oxalobacteraceae	Janthinobacterium
OTU_569	2.21043	3.68881	0.574419	6.42182	1.34658e-10	3.26883e-08	Bacteria	Proteobacteria	Deltaproteobacteria	MIZ46	NA	NA
OTU_1044	2.53321	1.36392	0.364432	3.74258	0.000182141	0.00609857	Bacteria	Acidobacteria	Holophagae	Holophagales	Holophagaceae	NA
OTU_874	1.5026	3.0653	0.580049	5.28455	1.26013e-07	1.06399e-05	Bacteria	Proteobacteria	Deltaproteobacteria	Myxococcales	NA	NA
OTU_253	4.64599	4.31356	0.804464	5.36202	8.2295e-08	7.26441e-06	Bacteria	Proteobacteria	Deltaproteobacteria	Myxococcales	Polyangiaceae	Sorangium
OTU_216	3.65397	2.96088	0.52598	5.62927	1.80973e-08	2.51035e-06	Bacteria	Proteobacteria	Deltaproteobacteria	Myxococcales	NA	NA
OTU_494	4.05636	4.37421	0.674126	6.48871	8.65763e-11	2.40187e-08	Bacteria	Proteobacteria	Deltaproteobacteria	Myxococcales	NA	NA
OTU_440	4.03941	4.03926	0.667124	6.05473	1.40655e-09	2.73152e-07	Bacteria	Proteobacteria	Deltaproteobacteria	Myxococcales	NA	NA
OTU_506	1.59549	1.18281	0.303499	3.89725	9.729e-05	0.00356485	Bacteria	WS2	SHA-109	NA	NA	NA
OTU_397	2.12171	1.12738	0.292854	3.84964	0.00011829	0.00425405	Bacteria	Chloroflexi	Anaerolineae	A31	S47	NA
OTU_118	6.86973	4.59413	0.736287	6.23959	4.38712e-10	9.46642e-08	Bacteria	Bacteroidetes	Cytophagia	Cytophagales	Cytophagaceae	NA
OTU_390	2.43905	3.43833	0.613836	5.60138	2.1265e-08	2.75311e-06	Bacteria	Bacteroidetes	Cytophagia	Cytophagales	Cytophagaceae	NA
OTU_5797	1.04733	3.04042	0.714424	4.25577	2.08335e-05	0.00109348	Bacteria	Bacteroidetes	Cytophagia	Cytophagales	Cytophagaceae	NA
OTU_462	2.41526	2.8025	0.691322	4.05382	5.03876e-05	0.00217451	Bacteria	Bacteroidetes	Cytophagia	Cytophagales	Cytophagaceae	NA
OTU_453	2.31333	2.79121	0.691714	4.0352	5.45547e-05	0.00225416	Bacteria	Bacteroidetes	Cytophagia	Cytophagales	Cytophagaceae	NA
OTU_490	6.09377	2.93415	0.431178	6.80496	1.01078e-11	3.92588e-09	Bacteria	Bacteroidetes	Cytophagia	Cytophagales	Cytophagaceae	NA
OTU_201	7.15502	3.50895	0.649977	5.39857	6.71743e-08	6.67095e-06	Bacteria	Bacteroidetes	Sphingobacteriia	Sphingobacteriales	Sphingobacteriaceae	NA
OTU_457	2.14953	3.29243	0.798587	4.12282	3.74261e-05	0.00181704	Bacteria	Bacteroidetes	Sphingobacteriia	Sphingobacteriales	Sphingobacteriaceae	NA
OTU_926	2.12096	2.40049	0.58586	4.09737	4.17875e-05	0.00193217	Bacteria	Bacteroidetes	Sphingobacteriia	Sphingobacteriales	Sphingobacteriaceae	NA
OTU_1028	1.75293	1.83563	0.450133	4.07796	4.54327e-05	0.00205187	Bacteria	Bacteroidetes	Sphingobacteriia	Sphingobacteriales	NA	NA
OTU_1173	1.20881	3.75175	0.996267	3.76581	0.000166011	0.00586169	Bacteria	Bacteroidetes	Sphingobacteriia	Sphingobacteriales	NA	NA
OTU_837	0.897854	2.80688	0.498416	5.6316	1.78547e-08	2.51035e-06	Bacteria	Bacteroidetes	Sphingobacteriia	Sphingobacteriales	NA	NA
OTU_638	1.73929	3.66817	0.751979	4.87802	1.07154e-06	8.00362e-05	Bacteria	Bacteroidetes	[Saprospirae]	[Saprospirales]	Chitinophagaceae	NA
OTU_473	2.70848	2.81357	0.622154	4.5223	6.11712e-06	0.000371233	Bacteria	Bacteroidetes	[Saprospirae]	[Saprospirales]	Chitinophagaceae	NA
OTU_653	1.54555	2.14517	0.571261	3.75515	0.00017324	0.00600771	Bacteria	Bacteroidetes	[Saprospirae]	[Saprospirales]	Chitinophagaceae	Flavisolibacter
OTU_224	4.63536	2.75368	0.513463	5.36296	8.18671e-08	7.26441e-06	Bacteria	Bacteroidetes	[Saprospirae]	[Saprospirales]	Chitinophagaceae	NA
OTU_741	1.91852	3.36867	0.821048	4.1029	4.08011e-05	0.00193217	Bacteria	Bacteroidetes	[Saprospirae]	[Saprospirales]	Chitinophagaceae	NA
OTU_1397	0.846195	-1.65971	0.443003	-3.74651	0.000179314	0.00609857	Bacteria	Bacteroidetes	[Saprospirae]	[Saprospirales]	Chitinophagaceae	NA
OTU_431	1.60409	1.63216	0.387952	4.20713	2.58629e-05	0.00128784	Bacteria	TM7	TM7-1	NA	NA	NA
OTU_367	1.39327	1.70541	0.402129	4.24094	2.22581e-05	0.00113751	Bacteria	TM7	TM7-1	NA	NA	NA
OTU_946	0.69196	2.39039	0.607714	3.93341	8.3749e-05	0.00318903	Bacteria	TM6	SJA-4	NA	NA	NA
