# Supplementary material for: Maize synthesized benzoxazinoids affect the host associated microbiome
Source: Microbiome. 2019 Apr 11;7:59. doi: 10.1186/s40168-019-0677-7 (PMC6460791; doi:10.1186/s40168-019-0677-7)
Supplement: Supplementary file 1 — Supplementary figures and tables. This file contains supplementary Figures S1–S8 and Tables S1–S16. (ZIP 1563 kb) [file 40168_2019_677_MOESM1_ESM.zip › S9_S11_Bx_OTUcorrelation.xlsx]

## Sheet: ST7_rootBx
coln	Kingdom	Phylum	Class	Order	Family	Genus	bx	rho	P	co_occur
bOTU_323	Bacteria	Verrucomicrobia	[Spartobacteria]	[Chthoniobacterales]	[Chthoniobacteraceae]	DA101	DIBOA-Glc-hexµgg	-0.679284	0.00036455	12
bOTU_323	Bacteria	Verrucomicrobia	[Spartobacteria]	[Chthoniobacterales]	[Chthoniobacteraceae]	DA101	HMBOAµgg	-0.653117	0.000727999	12
bOTU_803	Bacteria	Verrucomicrobia	[Pedosphaerae]	[Pedosphaerales]	unidentified	unidentified	DIMBOA-Glcµgg	-0.647031	0.00084726	9
bOTU_323	Bacteria	Verrucomicrobia	[Spartobacteria]	[Chthoniobacterales]	[Chthoniobacteraceae]	DA101	MBOAµgg	-0.646837	0.000851328	11
bOTU_14	Bacteria	Verrucomicrobia	[Spartobacteria]	[Chthoniobacterales]	[Chthoniobacteraceae]	DA101	HBOAµgg	-0.641995	0.000958264	11
bOTU_14	Bacteria	Verrucomicrobia	[Spartobacteria]	[Chthoniobacterales]	[Chthoniobacteraceae]	DA101	DIBOA-glcµgg	-0.636401	0.00109593	12
bOTU_803	Bacteria	Verrucomicrobia	[Pedosphaerae]	[Pedosphaerales]	unidentified	unidentified	HMBOA-glcµgg	-0.628482	0.00131953	10
bOTU_1060	Bacteria	Verrucomicrobia	[Spartobacteria]	[Chthoniobacterales]	[Chthoniobacteraceae]	unidentified	HBOA-glcµgg	-0.623027	0.00149528	10
bOTU_323	Bacteria	Verrucomicrobia	[Spartobacteria]	[Chthoniobacterales]	[Chthoniobacteraceae]	DA101	DIMBOA-Glcµgg	-0.600784	0.00243326	11
bOTU_323	Bacteria	Verrucomicrobia	[Spartobacteria]	[Chthoniobacterales]	[Chthoniobacteraceae]	DA101	HMBOA-glcµgg	-0.550544	0.00648476	12
bOTU_803	Bacteria	Verrucomicrobia	[Pedosphaerae]	[Pedosphaerales]	unidentified	unidentified	HMBOAµgg	-0.543375	0.00736953	10
bOTU_55	Bacteria	Verrucomicrobia	[Spartobacteria]	[Chthoniobacterales]	[Chthoniobacteraceae]	DA101	DIBOA-Glc-hexµgg	-0.541218	0.0076546	18
bOTU_803	Bacteria	Verrucomicrobia	[Pedosphaerae]	[Pedosphaerales]	unidentified	unidentified	MBOAµgg	-0.525918	0.00995025	9
bOTU_502	Bacteria	Proteobacteria	Alphaproteobacteria	Rhodospirillales	Rhodospirillaceae	unidentified	DIMBOA-Glcµgg	-0.578682	0.00381718	13
bOTU_2579	Bacteria	Proteobacteria	Alphaproteobacteria	Rhizobiales	Hyphomicrobiaceae	Rhodoplanes	DIBOA-Glc-hexµgg	-0.555249	0.00595361	14
bOTU_502	Bacteria	Proteobacteria	Alphaproteobacteria	Rhodospirillales	Rhodospirillaceae	unidentified	HMBOAµgg	-0.53691	0.00825123	14
bOTU_502	Bacteria	Proteobacteria	Alphaproteobacteria	Rhodospirillales	Rhodospirillaceae	unidentified	MBOAµgg	-0.534873	0.00854657	13
bOTU_502	Bacteria	Proteobacteria	Alphaproteobacteria	Rhodospirillales	Rhodospirillaceae	unidentified	HMBOA-glcµgg	-0.531816	0.00900594	14
bOTU_7888	Bacteria	Proteobacteria	Betaproteobacteria	Burkholderiales	Oxalobacteraceae	unidentified	HBOA-glcµgg	0.535841	0.00840518	11
bOTU_3196	Bacteria	Proteobacteria	Betaproteobacteria	Burkholderiales	Oxalobacteraceae	unidentified	HBOA-glcµgg	0.543839	0.0073095	11
bOTU_536	Bacteria	Planctomycetes	Planctomycetia	Pirellulales	Pirellulaceae	unidentified	DIBOA-Glc-hexµgg	-0.758699	2.71617e-05	18
bOTU_637	Bacteria	Planctomycetes	Planctomycetia	Pirellulales	Pirellulaceae	unidentified	HBOA-glcµgg	-0.686675	0.000296132	14
bOTU_328	Bacteria	Planctomycetes	Planctomycetia	Gemmatales	Gemmataceae	Gemmata	HBOA-glcµgg	-0.66558	0.00052801	10
bOTU_209	Bacteria	Planctomycetes	Planctomycetia	Planctomycetales	Planctomycetaceae	Planctomyces	DIBOA-glcµgg	-0.655092	0.000692538	14
bOTU_1019	Bacteria	Planctomycetes	Planctomycetia	Gemmatales	Gemmataceae	unidentified	HMBOA-glcµgg	-0.650379	0.000779735	9
bOTU_1079	Bacteria	Planctomycetes	Planctomycetia	Pirellulales	Pirellulaceae	A17	DIBOA-Glc-hexµgg	-0.632346	0.00120602	11
bOTU_3404	Bacteria	Planctomycetes	Phycisphaerae	WD2101	unidentified	unidentified	DIMBOA-Glcµgg	-0.618297	0.00166342	15
bOTU_120	Bacteria	Planctomycetes	Planctomycetia	Planctomycetales	Planctomycetaceae	Planctomyces	DIBOA-glcµgg	-0.607208	0.00212176	13
bOTU_209	Bacteria	Planctomycetes	Planctomycetia	Planctomycetales	Planctomycetaceae	Planctomyces	HBOAµgg	-0.576364	0.00399452	13
bOTU_1232	Bacteria	Planctomycetes	Phycisphaerae	WD2101	unidentified	unidentified	HBOA-glcµgg	-0.576315	0.00399834	15
bOTU_161	Bacteria	Planctomycetes	Planctomycetia	Pirellulales	Pirellulaceae	unidentified	HBOAµgg	-0.571258	0.0044098	10
bOTU_1019	Bacteria	Planctomycetes	Planctomycetia	Gemmatales	Gemmataceae	unidentified	HMBOAµgg	-0.563961	0.00506561	9
bOTU_3404	Bacteria	Planctomycetes	Phycisphaerae	WD2101	unidentified	unidentified	HMBOAµgg	-0.563182	0.00514027	16
bOTU_120	Bacteria	Planctomycetes	Planctomycetia	Planctomycetales	Planctomycetaceae	Planctomyces	HBOAµgg	-0.555743	0.00590003	12
bOTU_3404	Bacteria	Planctomycetes	Phycisphaerae	WD2101	unidentified	unidentified	HMBOA-glcµgg	-0.552159	0.00629824	16
bOTU_612	Bacteria	Planctomycetes	Phycisphaerae	CPla-3	unidentified	unidentified	DIBOA-glcµgg	-0.543679	0.0073302	9
bOTU_1839	Bacteria	Planctomycetes	Planctomycetia	Pirellulales	Pirellulaceae	A17	DIBOA-Glc-hexµgg	-0.540954	0.00769014	9
bOTU_1079	Bacteria	Planctomycetes	Planctomycetia	Pirellulales	Pirellulaceae	A17	HBOA-glcµgg	-0.53904	0.00795164	11
bOTU_612	Bacteria	Planctomycetes	Phycisphaerae	CPla-3	unidentified	unidentified	DIBOA-Glc-hexµgg	-0.532281	0.00893489	18
bOTU_3404	Bacteria	Planctomycetes	Phycisphaerae	WD2101	unidentified	unidentified	MBOAµgg	-0.532116	0.00895996	15
bOTU_536	Bacteria	Planctomycetes	Planctomycetia	Pirellulales	Pirellulaceae	unidentified	HBOAµgg	-0.532086	0.00896461	9
bOTU_670	Bacteria	Planctomycetes	Phycisphaerae	CPla-3	unidentified	unidentified	HBOA-glcµgg	-0.531576	0.00904299	11
bOTU_146	Bacteria	Planctomycetes	Phycisphaerae	WD2101	unidentified	unidentified	HBOA-glcµgg	-0.5293	0.0093993	17
bOTU_88	Bacteria	Planctomycetes	Phycisphaerae	WD2101	unidentified	unidentified	DIBOA-glcµgg	-0.527741	0.00964999	13
bOTU_858	Bacteria	Planctomycetes	Planctomycetia	Pirellulales	Pirellulaceae	A17	DIBOA-Glc-hexµgg	-0.526354	0.00987766	15
bOTU_348	Bacteria	Firmicutes	Bacilli	Bacillales	Bacillaceae	unidentified	DIMBOA-Glcµgg	-0.644744	0.000896231	11
bOTU_348	Bacteria	Firmicutes	Bacilli	Bacillales	Bacillaceae	unidentified	HMBOA-glcµgg	-0.635324	0.00112431	12
bOTU_348	Bacteria	Firmicutes	Bacilli	Bacillales	Bacillaceae	unidentified	HMBOAµgg	-0.554731	0.00601026	12
bOTU_174	Bacteria	Chloroflexi	Ktedonobacteria	Ktedonobacterales	Ktedonobacteraceae	unidentified	MBOAµgg	-0.660088	0.000609383	14
bOTU_174	Bacteria	Chloroflexi	Ktedonobacteria	Ktedonobacterales	Ktedonobacteraceae	unidentified	HMBOAµgg	-0.639902	0.00100795	15
bOTU_174	Bacteria	Chloroflexi	Ktedonobacteria	Ktedonobacterales	Ktedonobacteraceae	unidentified	DIMBOA-Glcµgg	-0.618706	0.00164828	14
bOTU_174	Bacteria	Chloroflexi	Ktedonobacteria	Ktedonobacterales	Ktedonobacteraceae	unidentified	HMBOA-glcµgg	-0.613155	0.00186422	15
fOTU_134	Fungi	Ascomycota	Dothideomycetes	Pleosporales	Pleosporaceae	Drechslera	DIBOA-Glc-hexµgg	0.533659	0.00872664	9
fOTU_53	Fungi	Ascomycota	Pezizomycetes	Pezizales	Pyronemataceae	unidentified	HBOA-glcµgg	0.549922	0.00655785	10
fOTU_53	Fungi	Ascomycota	Pezizomycetes	Pezizales	Pyronemataceae	unidentified	DIBOA-Glc-hexµgg	0.572836	0.0042778	10
bOTU_1442	Bacteria	Actinobacteria	Thermoleophilia	Solirubrobacterales	Conexibacteraceae	unidentified	HMBOA-glcµgg	-0.601559	0.00239376	9
bOTU_1442	Bacteria	Actinobacteria	Thermoleophilia	Solirubrobacterales	Conexibacteraceae	unidentified	HMBOAµgg	-0.549371	0.00662315	9
bOTU_381	Bacteria	Actinobacteria	Thermoleophilia	Solirubrobacterales	Patulibacteraceae	unidentified	DIBOA-Glc-hexµgg	0.584838	0.0033779	10
bOTU_36	Bacteria	Acidobacteria	[Chloracidobacteria]	2024-11-01	unidentified	unidentified	DIBOA-Glc-hexµgg	-0.670623	0.000461722	20
bOTU_8588	Bacteria	Acidobacteria	Acidobacteria-6	iii1-15	unidentified	unidentified	HBOA-glcµgg	-0.660186	0.000607837	14
bOTU_3151	Bacteria	Acidobacteria	[Chloracidobacteria]	RB41	unidentified	unidentified	DIBOA-Glc-hexµgg	-0.632836	0.00119222	15
bOTU_533	Bacteria	Acidobacteria	Acidobacteria-6	iii1-15	unidentified	unidentified	DIBOA-Glc-hexµgg	-0.620616	0.00157909	11
bOTU_234	Bacteria	Acidobacteria	Acidobacteria-6	iii1-15	RB40	unidentified	HBOA-glcµgg	-0.589774	0.00305716	9
bOTU_335	Bacteria	Acidobacteria	Acidobacteria-6	iii1-15	unidentified	unidentified	HBOA-glcµgg	-0.568493	0.00464935	14
bOTU_335	Bacteria	Acidobacteria	Acidobacteria-6	iii1-15	unidentified	unidentified	DIBOA-Glc-hexµgg	-0.558305	0.00562838	14
bOTU_42	Bacteria	Acidobacteria	S035	unidentified	unidentified	unidentified	HBOA-glcµgg	-0.541135	0.00766572	16
bOTU_8588	Bacteria	Acidobacteria	Acidobacteria-6	iii1-15	unidentified	unidentified	DIBOA-Glc-hexµgg	-0.537929	0.00810676	14
bOTU_36	Bacteria	Acidobacteria	[Chloracidobacteria]	2024-11-01	unidentified	unidentified	HBOA-glcµgg	-0.532147	0.00895535	20
bOTU_624	Bacteria	Acidobacteria	Acidobacteriia	Acidobacteriales	Acidobacteriaceae	unidentified	HBOA-Glc-Hexµgg	0.545558	0.00709019	10

## Sheet: ST8_shootBx
coln	Kingdom	Phylum	Class	Order	Family	Genus	Species	bx	rho	P	co_occur
fOTU_47	Fungi	Ascomycota	Dothideomycetes	Pleosporales	Pleosporaceae	Alternaria	unidentified	MBOAµgg	0.543761	0.00991494	21
fOTU_47	Fungi	Ascomycota	Dothideomycetes	Pleosporales	Pleosporaceae	Alternaria	unidentified	HMBOA-glcµgg	0.574252	0.00599385	21
fOTU_680	Fungi	Ascomycota	Dothideomycetes	Pleosporales	Didymellaceae	Ascochyta	unidentified	HMBOA-glcµgg	0.550654	0.00791413	10
fOTU_302	Fungi	Ascomycota	Leotiomycetes	Erysiphales	Erysiphaceae	Blumeria	Blumeria_graminis	HMBOAµgg	-0.576347	0.00499264	12
fOTU_302	Fungi	Ascomycota	Leotiomycetes	Erysiphales	Erysiphaceae	Blumeria	Blumeria_graminis	HMBOA-glcµgg	-0.537213	0.0099319	12
fOTU_302	Fungi	Ascomycota	Leotiomycetes	Erysiphales	Erysiphaceae	Blumeria	Blumeria_graminis	DIMBOA-Glcµgg	-0.537213	0.0099319	12
fOTU_792	Fungi	Ascomycota	Dothideomycetes	Pleosporales	Didymellaceae	Didymella	unidentified	DIMBOA-Glcµgg	0.601187	0.00308361	9
fOTU_792	Fungi	Ascomycota	Dothideomycetes	Pleosporales	Didymellaceae	Didymella	unidentified	HMBOAµgg	0.653134	0.000982008	9
fOTU_792	Fungi	Ascomycota	Dothideomycetes	Pleosporales	Didymellaceae	Didymella	unidentified	MBOAµgg	0.670872	0.000632125	9
fOTU_792	Fungi	Ascomycota	Dothideomycetes	Pleosporales	Didymellaceae	Didymella	unidentified	HMBOA-glcµgg	0.745624	6.80928e-05	9
fOTU_41	Fungi	Basidiomycota	Tremellomycetes	Filobasidiales	Filobasidiaceae	Filobasidium	Filobasidium_magnum	DIBOA-glcµgg	-0.747299	6.42301e-05	10
fOTU_41	Fungi	Basidiomycota	Tremellomycetes	Filobasidiales	Filobasidiaceae	Filobasidium	Filobasidium_magnum	HBOAµgg	-0.738895	8.57245e-05	13
fOTU_41	Fungi	Basidiomycota	Tremellomycetes	Filobasidiales	Filobasidiaceae	Filobasidium	Filobasidium_magnum	DIBOA-Glc-hexµgg	-0.732296	0.000106739	10
fOTU_41	Fungi	Basidiomycota	Tremellomycetes	Filobasidiales	Filobasidiaceae	Filobasidium	Filobasidium_magnum	HBOA-glcµgg	-0.67995	0.000498855	15
fOTU_41	Fungi	Basidiomycota	Tremellomycetes	Filobasidiales	Filobasidiaceae	Filobasidium	Filobasidium_magnum	MBOAµgg	-0.620275	0.00207239	15
fOTU_41	Fungi	Basidiomycota	Tremellomycetes	Filobasidiales	Filobasidiaceae	Filobasidium	Filobasidium_magnum	HMBOA-glcµgg	-0.567486	0.00587657	15
fOTU_41	Fungi	Basidiomycota	Tremellomycetes	Filobasidiales	Filobasidiaceae	Filobasidium	Filobasidium_magnum	DIMBOA-Glcµgg	-0.566338	0.00599999	15
fOTU_41	Fungi	Basidiomycota	Tremellomycetes	Filobasidiales	Filobasidiaceae	Filobasidium	Filobasidium_magnum	HMBOAµgg	-0.557157	0.00706703	15
fOTU_151	Fungi	Basidiomycota	Pucciniomycetes	Pucciniales	Pucciniaceae	Puccinia	unidentified	BOAµgg	-0.607584	0.00270657	10
fOTU_188	Fungi	Ascomycota	Dothideomycetes	Capnodiales	Mycosphaerellaceae	Ramularia	unidentified	HBOAµgg	-0.66831	0.000674846	9
fOTU_188	Fungi	Ascomycota	Dothideomycetes	Capnodiales	Mycosphaerellaceae	Ramularia	unidentified	HBOA-glcµgg	-0.540018	0.00947929	11
fOTU_15	Fungi	Ascomycota	Dothideomycetes	Pleosporales	Pleosporaceae	Stemphylium	unidentified	BOAµgg	0.555145	0.0073208	13
fOTU_15	Fungi	Ascomycota	Dothideomycetes	Pleosporales	Pleosporaceae	Stemphylium	unidentified	HBOA-glcµgg	0.558034	0.00695875	20
fOTU_15	Fungi	Ascomycota	Dothideomycetes	Pleosporales	Pleosporaceae	Stemphylium	unidentified	HBOAµgg	0.5705	0.00556236	18
fOTU_15	Fungi	Ascomycota	Dothideomycetes	Pleosporales	Pleosporaceae	Stemphylium	unidentified	DIBOA-Glc-hexµgg	0.573709	0.00524337	16
fOTU_15	Fungi	Ascomycota	Dothideomycetes	Pleosporales	Pleosporaceae	Stemphylium	unidentified	DIMBOA-Glcµgg	0.63259	0.00158188	20
fOTU_15	Fungi	Ascomycota	Dothideomycetes	Pleosporales	Pleosporaceae	Stemphylium	unidentified	HMBOAµgg	0.634284	0.00152281	20
fOTU_15	Fungi	Ascomycota	Dothideomycetes	Pleosporales	Pleosporaceae	Stemphylium	unidentified	HMBOA-glcµgg	0.667043	0.000696861	20
fOTU_15	Fungi	Ascomycota	Dothideomycetes	Pleosporales	Pleosporaceae	Stemphylium	unidentified	MBOAµgg	0.695284	0.000328142	20
fOTU_40	Fungi	Ascomycota	Sordariomycetes	unidentified	unidentified	unidentified	unidentified	HBOA-glcµgg	0.541405	0.00926181	10
fOTU_40	Fungi	Ascomycota	Sordariomycetes	unidentified	unidentified	unidentified	unidentified	DIBOA-Glc-hexµgg	0.567433	0.00588216	10
fOTU_42	Fungi	Basidiomycota	Tremellomycetes	Tremellales	Bulleribasidiaceae	Vishniacozyma	unidentified	HBOAµgg	0.540823	0.00935255	15
fOTU_42	Fungi	Basidiomycota	Tremellomycetes	Tremellales	Bulleribasidiaceae	Vishniacozyma	unidentified	HMBOAµgg	0.588142	0.00399037	15
fOTU_32	Fungi	Basidiomycota	Tremellomycetes	Tremellales	Bulleribasidiaceae	Vishniacozyma	Vishniacozyma_victoriae	HMBOAµgg	0.62193	0.00199981	14
fOTU_42	Fungi	Basidiomycota	Tremellomycetes	Tremellales	Bulleribasidiaceae	Vishniacozyma	unidentified	DIMBOA-Glcµgg	0.626013	0.00182988	15
fOTU_32	Fungi	Basidiomycota	Tremellomycetes	Tremellales	Bulleribasidiaceae	Vishniacozyma	Vishniacozyma_victoriae	DIMBOA-Glcµgg	0.639286	0.00135923	14
fOTU_32	Fungi	Basidiomycota	Tremellomycetes	Tremellales	Bulleribasidiaceae	Vishniacozyma	Vishniacozyma_victoriae	MBOAµgg	0.643336	0.00123797	14
fOTU_42	Fungi	Basidiomycota	Tremellomycetes	Tremellales	Bulleribasidiaceae	Vishniacozyma	unidentified	HMBOA-glcµgg	0.666179	0.000712234	15
fOTU_42	Fungi	Basidiomycota	Tremellomycetes	Tremellales	Bulleribasidiaceae	Vishniacozyma	unidentified	MBOAµgg	0.678802	0.00051424	15
fOTU_32	Fungi	Basidiomycota	Tremellomycetes	Tremellales	Bulleribasidiaceae	Vishniacozyma	Vishniacozyma_victoriae	HMBOA-glcµgg	0.679206	0.000508789	14

## Sheet: ST9
shoot_Bx	No_correlations	Root_Bx	No_correlations
HBOA-Glc-Hexµgg	0	BOAµgg	0
DIBOA-glcµgg	1	HBOA-Glc-Hexµgg	1
BOAµgg	2	DIBOA-glcµgg	5
DIBOA-Glc-hexµgg	3	HBOAµgg	5
HBOA-glcµgg	4	MBOAµgg	5
HBOAµgg	4	DIMBOA-Glcµgg	6
DIMBOA-Glcµgg	6	HMBOA-glcµgg	8
HMBOAµgg	6	HMBOAµgg	8
MBOAµgg	6	HBOA-glcµgg	15
HMBOA-glcµgg	8	DIBOA-Glc-hexµgg	16
