# Supplementary material for: Maize synthesized benzoxazinoids affect the host associated microbiome
Source: Microbiome. 2019 Apr 11;7:59. doi: 10.1186/s40168-019-0677-7 (PMC6460791; doi:10.1186/s40168-019-0677-7)
Supplement: Supplementary file 2 — Supplementary files (SFL). The supplementary file consist of all the raw files (such as OTU tables, mapping files) and data analysis used in this study. (ZIP 331 kb) [file 40168_2019_677_MOESM2_ESM.zip]

Archive with 12 entries (12 files):
- Al_root_Bacteria_indicator.csv
- Al_root_Fungi_indicator.csv
- Alpha_div_function.R
- BX_fungal_community_analysis_re.R
- Bx_fungi_sub.ipynb
- CorrDF_function.R
- map_bac.txt
- MappingFileCombined.xlsx
- otu_table_jsonfun.biom
- rep_sets3.tre
- ResultsBxRhizoRootShoot_final.csv
- TemMapRev.txt
