# Supplementary material for: Maize synthesized benzoxazinoids affect the host associated microbiome
Source: Microbiome. 2019 Apr 11;7:59. doi: 10.1186/s40168-019-0677-7 (PMC6460791; doi:10.1186/s40168-019-0677-7)
Supplement: Supplementary file 2 — Supplementary files (SFL). The supplementary file consist of all the raw files (such as OTU tables, mapping files) and data analysis used in this study. (ZIP 331 kb) [file 40168_2019_677_MOESM2_ESM.zip › Al_root_Bacteria_indicator.csv]

	OTU_no	cluster	indicator_value	probability	Kingdom	Phylum	Class	Order	Family	Genus	abundace
OTU_165	OTU_165	W22_1	0.8509	0.001	Bacteria	Planctomycetes	Planctomycetia	Pirellulales	Pirellulaceae	NA	184
OTU_94	OTU_94	W22_1	0.8497	0.001	Bacteria	Planctomycetes	Planctomycetia	Pirellulales	Pirellulaceae	Pirellula	533
OTU_218	OTU_218	W22_1	0.811	0.001	Bacteria	Verrucomicrobia	[Spartobacteria]	[Chthoniobacterales]	[Chthoniobacteraceae]	DA101	239
OTU_756	OTU_756	W22_1	0.8084	0.007	Bacteria	Verrucomicrobia	[Pedosphaerae]	[Pedosphaerales]	auto67_4W	NA	753
OTU_12	OTU_12	W22_1	0.779	0.001	Bacteria	Verrucomicrobia	[Spartobacteria]	[Chthoniobacterales]	[Chthoniobacteraceae]	DA101	1707
OTU_940	OTU_940	W22_1	0.7703	0.004	Bacteria	Verrucomicrobia	[Spartobacteria]	[Chthoniobacterales]	[Chthoniobacteraceae]	heteroC45_4W	346
OTU_2636	OTU_2636	W22_1	0.7696	0.002	Bacteria	Acidobacteria	Acidobacteria-6	iii1-15	NA	NA	162
OTU_205	OTU_205	W22_1	0.767	0.003	Bacteria	Verrucomicrobia	[Spartobacteria]	[Chthoniobacterales]	[Chthoniobacteraceae]	DA101	248
OTU_312	OTU_312	W22_1	0.7645	0.002	Bacteria	Planctomycetes	Phycisphaerae	WD2101	NA	NA	473
OTU_161	OTU_161	W22_1	0.7604	0.002	Bacteria	Planctomycetes	Planctomycetia	Pirellulales	Pirellulaceae	NA	600
OTU_434	OTU_434	W22_1	0.7584	0.004	Bacteria	Planctomycetes	Planctomycetia	Pirellulales	Pirellulaceae	NA	192
OTU_418	OTU_418	W22_1	0.7558	0.007	Bacteria	Planctomycetes	Phycisphaerae	WD2101	NA	NA	222
OTU_2290	OTU_2290	W22_1	0.7535	0.01	Bacteria	Verrucomicrobia	[Spartobacteria]	[Chthoniobacterales]	[Chthoniobacteraceae]	Chthoniobacter	586
OTU_24	OTU_24	W22_1	0.7509	0.003	Bacteria	Planctomycetes	Planctomycetia	Pirellulales	Pirellulaceae	Pirellula	760
OTU_5808	OTU_5808	W22_1	0.7501	0.002	Bacteria	Verrucomicrobia	[Spartobacteria]	[Chthoniobacterales]	[Chthoniobacteraceae]	DA101	217
OTU_33	OTU_33	W22_1	0.7439	0.003	Bacteria	Planctomycetes	Phycisphaerae	WD2101	NA	NA	1333
OTU_43	OTU_43	W22_1	0.7385	0.001	Bacteria	Verrucomicrobia	[Spartobacteria]	[Chthoniobacterales]	[Chthoniobacteraceae]	DA101	458
OTU_566	OTU_566	W22_1	0.7323	0.003	Bacteria	Planctomycetes	Planctomycetia	Planctomycetales	Planctomycetaceae	Planctomyces	1017
OTU_8801	OTU_8801	W22_1	0.7319	0.004	Bacteria	Planctomycetes	Phycisphaerae	WD2101	NA	NA	196
OTU_1112	OTU_1112	W22_1	0.7298	0.006	Bacteria	Planctomycetes	Planctomycetia	Gemmatales	Gemmataceae	Gemmata	146
OTU_587	OTU_587	W22_1	0.7291	0.009	Bacteria	Planctomycetes	Phycisphaerae	WD2101	NA	NA	242
OTU_866	OTU_866	W22_1	0.7289	0.007	Bacteria	Verrucomicrobia	[Spartobacteria]	[Chthoniobacterales]	[Chthoniobacteraceae]	DA101	273
OTU_77	OTU_77	W22_1	0.7232	0.001	Bacteria	Planctomycetes	Planctomycetia	Pirellulales	Pirellulaceae	A17	1348
OTU_1972	OTU_1972	W22_1	0.7203	0.004	Bacteria	Verrucomicrobia	[Spartobacteria]	[Chthoniobacterales]	[Chthoniobacteraceae]	NA	182
OTU_181	OTU_181	W22_1	0.7189	0.007	Bacteria	Planctomycetes	Planctomycetia	Planctomycetales	Planctomycetaceae	Planctomyces	472
OTU_40	OTU_40	W22_1	0.7162	0.001	Bacteria	Acidobacteria	[Chloracidobacteria]	RB41	Ellin6075	NA	906
OTU_3404	OTU_3404	W22_1	0.7158	0.007	Bacteria	Planctomycetes	Phycisphaerae	WD2101	NA	NA	260
OTU_548	OTU_548	W22_1	0.7158	0.005	Bacteria	Verrucomicrobia	[Spartobacteria]	[Chthoniobacterales]	[Chthoniobacteraceae]	DA101	203
OTU_82	OTU_82	W22_1	0.7144	0.009	Bacteria	Verrucomicrobia	Verrucomicrobiae	Verrucomicrobiales	Verrucomicrobiaceae	Luteolibacter	2789
OTU_496	OTU_496	W22_1	0.7094	0.001	Bacteria	Acidobacteria	Acidobacteria-6	iii1-15	NA	NA	313
OTU_410	OTU_410	W22_1	0.6962	0.007	Bacteria	Planctomycetes	Planctomycetia	Gemmatales	Gemmataceae	NA	202
OTU_1409	OTU_1409	W22_1	0.6933	0.01	Bacteria	TM7	TM7-1	NA	NA	NA	105
OTU_38	OTU_38	W22_1	0.6862	0.004	Bacteria	Acidobacteria	[Chloracidobacteria]	RB41	Ellin6075	NA	637
OTU_5788	OTU_5788	W22_1	0.681	0.008	Bacteria	Acidobacteria	Acidobacteria-6	iii1-15	NA	NA	221
OTU_25	OTU_25	W22_1	0.6804	0.001	Bacteria	Verrucomicrobia	[Spartobacteria]	[Chthoniobacterales]	[Chthoniobacteraceae]	DA101	575
OTU_730	OTU_730	W22_1	0.6624	0.004	Bacteria	Verrucomicrobia	[Spartobacteria]	[Chthoniobacterales]	[Chthoniobacteraceae]	DA101	86
OTU_2787	OTU_2787	W22_1	0.6582	0.002	Bacteria	Planctomycetes	Phycisphaerae	WD2101	NA	NA	46
OTU_8315	OTU_8315	W22_1	0.6552	0.006	Bacteria	Planctomycetes	Phycisphaerae	WD2101	NA	NA	80
OTU_770	OTU_770	W22_1	0.6499	0.007	Bacteria	Planctomycetes	Phycisphaerae	WD2101	NA	NA	78
OTU_1188	OTU_1188	W22_1	0.6259	0.002	Bacteria	Planctomycetes	Phycisphaerae	CPla-3	NA	NA	49
OTU_3078	OTU_3078	W22_1	0.5798	0.005	Bacteria	Planctomycetes	Planctomycetia	Pirellulales	Pirellulaceae	NA	47
OTU_8573	OTU_8573	W22_1	0.5554	0.006	Bacteria	Verrucomicrobia	[Spartobacteria]	[Chthoniobacterales]	[Chthoniobacteraceae]	DA101	26
OTU_831	OTU_831	W22_1	0.5127	0.008	Bacteria	Verrucomicrobia	[Pedosphaerae]	[Pedosphaerales]	NA	NA	50
OTU_20	OTU_20	bx2W22_1	0.9849	0.001	Bacteria	Gemmatimonadetes	Gemm-1	NA	NA	NA	557
OTU_186	OTU_186	bx2W22_1	0.9707	0.001	Bacteria	Gemmatimonadetes	Gemmatimonadetes	N1423WL	NA	NA	209
OTU_463	OTU_463	bx2W22_1	0.8432	0.001	Bacteria	Gemmatimonadetes	Gemm-1	NA	NA	NA	304
OTU_356	OTU_356	bx2W22_1	0.8233	0.001	Bacteria	Chloroflexi	Chloroflexi	[Roseiflexales]	[Kouleothrixaceae]	NA	935
OTU_722	OTU_722	bx2W22_1	0.8075	0.001	Bacteria	Chloroflexi	TK10	B07_WMSP1	FFCH4570	NA	153
OTU_354	OTU_354	bx2W22_1	0.7858	0.001	Bacteria	Actinobacteria	Actinobacteria	Actinomycetales	Pseudonocardiaceae	Pseudonocardia	159
OTU_249	OTU_249	bx2W22_1	0.7725	0.001	Bacteria	Proteobacteria	Deltaproteobacteria	Myxococcales	Myxococcaceae	NA	98
OTU_51	OTU_51	bx2W22_1	0.7699	0.001	Bacteria	Actinobacteria	MB-A2-108	0319-7L14	NA	NA	283
OTU_362	OTU_362	bx2W22_1	0.7638	0.001	Bacteria	Actinobacteria	Actinobacteria	Actinomycetales	Micromonosporaceae	Pilimelia	165
OTU_8263	OTU_8263	bx2W22_1	0.7517	0.002	Bacteria	Actinobacteria	Acidimicrobiia	Acidimicrobiales	EB1017	NA	136
OTU_261	OTU_261	bx2W22_1	0.7515	0.002	Bacteria	Gemmatimonadetes	Gemmatimonadetes	N1423WL	NA	NA	228
OTU_287	OTU_287	bx2W22_1	0.7478	0.001	Bacteria	Gemmatimonadetes	Gemm-1	NA	NA	NA	85
OTU_359	OTU_359	bx2W22_1	0.7401	0.002	Bacteria	Proteobacteria	Alphaproteobacteria	Rhizobiales	Hyphomicrobiaceae	Rhodoplanes	209
OTU_104	OTU_104	bx2W22_1	0.7288	0.001	Bacteria	Proteobacteria	Betaproteobacteria	SC-I-84	NA	NA	358
OTU_421	OTU_421	bx2W22_1	0.7261	0.001	Bacteria	Chloroflexi	C0119	NA	NA	NA	205
OTU_437	OTU_437	bx2W22_1	0.719	0.003	Bacteria	Planctomycetes	Planctomycetia	Gemmatales	Gemmataceae	NA	131
OTU_2202	OTU_2202	bx2W22_1	0.7163	0.002	Bacteria	Actinobacteria	Actinobacteria	Actinomycetales	Frankiaceae	NA	47
OTU_217	OTU_217	bx2W22_1	0.7079	0.003	Bacteria	Actinobacteria	Actinobacteria	Actinomycetales	Mycobacteriaceae	Mycobacterium	336
OTU_194	OTU_194	bx2W22_1	0.7066	0.003	Bacteria	Actinobacteria	Actinobacteria	Actinomycetales	Geodermatophilaceae	NA	279
OTU_1009	OTU_1009	bx2W22_1	0.7005	0.001	Bacteria	Planctomycetes	Planctomycetia	Gemmatales	Isosphaeraceae	NA	81
OTU_273	OTU_273	bx2W22_1	0.6958	0.006	Bacteria	Proteobacteria	Alphaproteobacteria	Ellin329	NA	NA	154
OTU_288	OTU_288	bx2W22_1	0.6942	0.002	Bacteria	Gemmatimonadetes	Gemmatimonadetes	N1423WL	NA	NA	124
OTU_968	OTU_968	bx2W22_1	0.6887	0.005	Bacteria	Chloroflexi	Chloroflexi	[Roseiflexales]	[Kouleothrixaceae]	NA	639
OTU_126	OTU_126	bx2W22_1	0.685	0.007	Bacteria	Actinobacteria	Actinobacteria	Actinomycetales	Intrasporangiaceae	Terracoccus	555
OTU_122	OTU_122	bx2W22_1	0.685	0.001	Bacteria	Actinobacteria	MB-A2-108	0319-7L14	NA	NA	99
OTU_206	OTU_206	bx2W22_1	0.6845	0.007	Bacteria	Actinobacteria	Actinobacteria	Actinomycetales	Nakamurellaceae	NA	222
OTU_571	OTU_571	bx2W22_1	0.6782	0.003	Bacteria	Planctomycetes	Planctomycetia	Gemmatales	Isosphaeraceae	NA	58
OTU_86	OTU_86	bx2W22_1	0.6744	0.005	Bacteria	Gemmatimonadetes	Gemm-1	NA	NA	NA	222
OTU_564	OTU_564	bx2W22_1	0.6717	0.004	Bacteria	Actinobacteria	Actinobacteria	Actinomycetales	Geodermatophilaceae	NA	77
OTU_2867	OTU_2867	bx2W22_1	0.6667	0.002	Bacteria	Planctomycetes	Planctomycetia	Gemmatales	Isosphaeraceae	NA	51
OTU_1349	OTU_1349	bx2W22_1	0.6667	0.001	Bacteria	Planctomycetes	Planctomycetia	Gemmatales	Isosphaeraceae	NA	77
OTU_680	OTU_680	bx2W22_1	0.6667	0.001	Bacteria	Planctomycetes	Planctomycetia	Gemmatales	Gemmataceae	Gemmata	75
OTU_827	OTU_827	bx2W22_1	0.6657	0.009	Bacteria	Planctomycetes	Planctomycetia	Gemmatales	Gemmataceae	NA	107
OTU_251	OTU_251	bx2W22_1	0.6633	0.002	Bacteria	Proteobacteria	Betaproteobacteria	Burkholderiales	Comamonadaceae	Variovorax	1222
OTU_121	OTU_121	bx2W22_1	0.6624	0.01	Bacteria	Proteobacteria	Alphaproteobacteria	Ellin329	NA	NA	393
OTU_374	OTU_374	bx2W22_1	0.6609	0.002	Bacteria	Acidobacteria	Solibacteres	Solibacterales	Solibacteraceae	Candidatus Solibacter	78
OTU_1280	OTU_1280	bx2W22_1	0.6606	0.002	Bacteria	Actinobacteria	Actinobacteria	Actinomycetales	Micromonosporaceae	NA	105
OTU_48	OTU_48	bx2W22_1	0.6601	0.004	Bacteria	Actinobacteria	Thermoleophilia	Solirubrobacterales	NA	NA	722
OTU_830	OTU_830	bx2W22_1	0.6444	0.006	Bacteria	Proteobacteria	Alphaproteobacteria	Rhizobiales	Hyphomicrobiaceae	Rhodoplanes	45
OTU_424	OTU_424	bx2W22_1	0.6441	0.008	Bacteria	Actinobacteria	Acidimicrobiia	Acidimicrobiales	EB1017	NA	94
OTU_159	OTU_159	bx2W22_1	0.6301	0.006	Bacteria	Proteobacteria	Alphaproteobacteria	Ellin329	NA	NA	943
OTU_1276	OTU_1276	bx2W22_1	0.623	0.003	Bacteria	Chloroflexi	TK10	AKYG885	Dolo_23	NA	96
OTU_332	OTU_332	bx2W22_1	0.6215	0.006	Bacteria	Proteobacteria	Alphaproteobacteria	Rhodospirillales	Rhodospirillaceae	NA	74
OTU_5	OTU_5	bx2W22_1	0.6144	0.004	Bacteria	Proteobacteria	Alphaproteobacteria	Rhizobiales	Hyphomicrobiaceae	Rhodoplanes	3307
OTU_7904	OTU_7904	bx2W22_1	0.613	0.005	Bacteria	Proteobacteria	Betaproteobacteria	Burkholderiales	Oxalobacteraceae	NA	171
OTU_1135	OTU_1135	bx2W22_1	0.6052	0.005	Bacteria	Actinobacteria	Thermoleophilia	Solirubrobacterales	Patulibacteraceae	NA	85
OTU_470	OTU_470	bx2W22_1	0.6026	0.006	Bacteria	Gemmatimonadetes	Gemm-1	NA	NA	NA	30
OTU_689	OTU_689	bx2W22_1	0.5932	0.005	Bacteria	Actinobacteria	Thermoleophilia	Solirubrobacterales	Conexibacteraceae	NA	34
OTU_1851	OTU_1851	bx2W22_1	0.5915	0.009	Bacteria	TM7	TM7-1	NA	NA	NA	31
OTU_74	OTU_74	bx2W22_1	0.587	0.008	Bacteria	Acidobacteria	Solibacteres	Solibacterales	Solibacteraceae	NA	83
OTU_1019	OTU_1019	bx2W22_1	0.584	0.004	Bacteria	Planctomycetes	Planctomycetia	Gemmatales	Gemmataceae	NA	67
OTU_573	OTU_573	bx2W22_1	0.5833	0.001	Bacteria	Actinobacteria	MB-A2-108	0319-7L14	NA	NA	46
OTU_389	OTU_389	bx2W22_1	0.5833	0.003	Bacteria	Gemmatimonadetes	Gemm-1	NA	NA	NA	39
OTU_1606	OTU_1606	bx2W22_1	0.5833	0.006	Bacteria	Gemmatimonadetes	Gemmatimonadetes	NA	NA	NA	33
OTU_1269	OTU_1269	bx2W22_1	0.5833	0.003	Bacteria	Gemmatimonadetes	Gemmatimonadetes	Ellin5290	NA	NA	33
OTU_2442	OTU_2442	bx2W22_1	0.5833	0.001	Bacteria	Gemmatimonadetes	Gemmatimonadetes	Ellin5290	NA	NA	19
OTU_1064	OTU_1064	bx2W22_1	0.5833	0.003	Bacteria	Gemmatimonadetes	Gemmatimonadetes	Ellin5290	NA	NA	36
OTU_179	OTU_179	bx2W22_1	0.5833	0.003	Bacteria	Gemmatimonadetes	Gemmatimonadetes	Ellin5290	NA	NA	52
OTU_592	OTU_592	bx2W22_1	0.5833	0.004	Bacteria	Gemmatimonadetes	Gemmatimonadetes	N1423WL	NA	NA	26
OTU_2577	OTU_2577	bx2W22_1	0.5833	0.004	Bacteria	Proteobacteria	Deltaproteobacteria	Myxococcales	OM27	NA	14
OTU_990	OTU_990	bx2W22_1	0.5833	0.004	Bacteria	Chloroflexi	Ktedonobacteria	JG30-KF-AS9	NA	NA	52
OTU_4194	OTU_4194	bx2W22_1	0.5639	0.001	Bacteria	Actinobacteria	Actinobacteria	Actinomycetales	Micromonosporaceae	NA	44
OTU_482	OTU_482	bx2W22_1	0.5543	0.004	Bacteria	Proteobacteria	Alphaproteobacteria	Rhodospirillales	Rhodospirillaceae	NA	51
OTU_1279	OTU_1279	bx2W22_1	0.5414	0.009	Bacteria	Actinobacteria	Actinobacteria	Actinomycetales	Sporichthyaceae	NA	39
OTU_388	OTU_388	bx2W22_1	0.5323	0.007	Bacteria	Gemmatimonadetes	Gemm-1	NA	NA	NA	74
OTU_607	OTU_607	bx2W22_1	0.5111	0.009	Bacteria	Actinobacteria	Actinobacteria	Actinomycetales	Pseudonocardiaceae	Pseudonocardia	56
OTU_6977	OTU_6977	bx2W22_1	0.5	0.007	Bacteria	Planctomycetes	Planctomycetia	Gemmatales	Isosphaeraceae	NA	36
OTU_1199	OTU_1199	bx2W22_1	0.5	0.004	Bacteria	Planctomycetes	Planctomycetia	Gemmatales	Gemmataceae	NA	46
OTU_1425	OTU_1425	bx2W22_1	0.5	0.006	Bacteria	Chloroflexi	Chloroflexi	Chloroflexales	FFCH7168	NA	25
OTU_8761	OTU_8761	bx2W22_1	0.5	0.005	Bacteria	Actinobacteria	Thermoleophilia	Solirubrobacterales	Patulibacteraceae	NA	32
OTU_3895	OTU_3895	bx2W22_1	0.5	0.005	Bacteria	Actinobacteria	Actinobacteria	Actinomycetales	Micromonosporaceae	NA	46
OTU_5592	OTU_5592	bx2W22_1	0.5	0.008	Bacteria	Actinobacteria	Acidimicrobiia	Acidimicrobiales	NA	NA	20
OTU_7516	OTU_7516	bx2W22_1	0.5	0.006	Bacteria	Actinobacteria	MB-A2-108	0319-7L14	NA	NA	30
OTU_1636	OTU_1636	bx2W22_1	0.5	0.007	Bacteria	Gemmatimonadetes	Gemmatimonadetes	Gemmatimonadales	NA	NA	17
OTU_518	OTU_518	bx2W22_1	0.5	0.003	Bacteria	Proteobacteria	Alphaproteobacteria	Rhodospirillales	Rhodospirillaceae	NA	22
OTU_2384	OTU_2384	bx2W22_1	0.5	0.004	Bacteria	Proteobacteria	Betaproteobacteria	Burkholderiales	Burkholderiaceae	Burkholderia	45
OTU_1043	OTU_1043	bx2W22_1	0.5	0.008	Bacteria	Acidobacteria	TM1	NA	NA	NA	16
OTU_264	OTU_264	bx2W22_1	0.5	0.008	Bacteria	Chloroflexi	C0119	NA	NA	NA	70
OTU_1220	OTU_1220	bx2W22_1	0.5	0.005	Bacteria	Chloroflexi	C0119	NA	NA	NA	34
OTU_750	OTU_750	bx2W22_1	0.5	0.007	Bacteria	Chloroflexi	Thermomicrobia	JG30-KF-CM45	NA	NA	35
OTU_1052	OTU_1052	bx2W22_1	0.5	0.003	Bacteria	Chloroflexi	Thermomicrobia	JG30-KF-CM45	NA	NA	25
OTU_919	OTU_919	bx2W22_1	0.4803	0.008	Bacteria	Chloroflexi	Chloroflexi	[Roseiflexales]	[Kouleothrixaceae]	NA	88
OTU_1405	OTU_1405	bx2W22_1	0.4772	0.01	Bacteria	Planctomycetes	Planctomycetia	Gemmatales	Gemmataceae	NA	31
OTU_1341	OTU_1341	bx2W22_1	0.468	0.008	Bacteria	Actinobacteria	Actinobacteria	Actinomycetales	Nakamurellaceae	NA	27
OTU_1003	OTU_1003	bx2W22_1	0.4167	0.007	Bacteria	Planctomycetes	Planctomycetia	Gemmatales	Isosphaeraceae	NA	42
OTU_825	OTU_825	bx2W22_1	0.4167	0.006	Bacteria	Planctomycetes	Planctomycetia	Gemmatales	Gemmataceae	Gemmata	21
OTU_1669	OTU_1669	bx2W22_1	0.4167	0.008	Bacteria	Proteobacteria	Deltaproteobacteria	Syntrophobacterales	Syntrophobacteraceae	NA	22
OTU_1608	OTU_1608	bx2W22_1	0.4167	0.008	Bacteria	Chloroflexi	TK10	B07_WMSP1	NA	NA	26
OTU_1206	OTU_1206	bx2W22_1	0.4167	0.009	Bacteria	Chloroflexi	Thermomicrobia	JG30-KF-CM45	NA	NA	23
