# Supplementary material for: Maize synthesized benzoxazinoids affect the host associated microbiome
Source: Microbiome. 2019 Apr 11;7:59. doi: 10.1186/s40168-019-0677-7 (PMC6460791; doi:10.1186/s40168-019-0677-7)
Supplement: Supplementary file 2 — Supplementary files (SFL). The supplementary file consist of all the raw files (such as OTU tables, mapping files) and data analysis used in this study. (ZIP 331 kb) [file 40168_2019_677_MOESM2_ESM.zip › Al_root_Fungi_indicator.csv]

	OTU_no	cluster	indicator_value	probability	Kingdom	Phylum	Class	Order	Family	Genus	abundace
OTU_311	OTU_311	W22_1	0.5709	0.001	Fungi	Basidiomycota	Agaricomycetes	Cantharellales	Ceratobasidiaceae	unidentified	452
OTU_15	OTU_15	W22_1	0.5000	0.001	Fungi	Ascomycota	Dothideomycetes	Pleosporales	Pleosporaceae	Stemphylium	923
OTU_17	OTU_17	W22_1	0.4286	0.007	Fungi	Basidiomycota	Agaricomycetes	Cantharellales	Cantharellales_fam_Incertae_sedis	Sistotrema	1463
OTU_239	OTU_239	W22_1	0.4286	0.006	Fungi	unidentified	unidentified	unidentified	unidentified	unidentified	1657
OTU_11	OTU_11	bx2W22_1	0.9863	0.001	Fungi	Ascomycota	Sordariomycetes	Hypocreales	Hypocreales_fam_Incertae_sedis	Acremonium	4338
OTU_4	OTU_4	bx2W22_1	0.9776	0.001	Fungi	Ascomycota	Sordariomycetes	Glomerellales	Plectosphaerellaceae	Gibellulopsis	12357
OTU_9	OTU_9	bx2W22_1	0.9620	0.001	Fungi	Ascomycota	Dothideomycetes	Pleosporales	Didymellaceae	NA	7447
OTU_12	OTU_12	bx2W22_1	0.8914	0.001	Fungi	Ascomycota	Sordariomycetes	Magnaporthales	Magnaporthaceae	NA	46412
OTU_7	OTU_7	bx2W22_1	0.8876	0.001	Fungi	Ascomycota	Sordariomycetes	Sordariales	Chaetomiaceae	Humicola	12229
OTU_31	OTU_31	bx2W22_1	0.8869	0.001	Fungi	Ascomycota	Sordariomycetes	Hypocreales	Hypocreales_fam_Incertae_sedis	Sarocladium	17538
OTU_46	OTU_46	bx2W22_1	0.8016	0.002	Fungi	Basidiomycota	Tremellomycetes	unidentified	unidentified	unidentified	3653
OTU_37	OTU_37	bx2W22_1	0.7669	0.002	Fungi	Ascomycota	Sordariomycetes	Hypocreales	Nectriaceae	Fusicolla	1042
OTU_13	OTU_13	bx2W22_1	0.7457	0.001	Fungi	Ascomycota	Dothideomycetes	Pleosporales	Didymosphaeriaceae	Paraphaeosphaeria	4000
OTU_16	OTU_16	bx2W22_1	0.7415	0.002	Fungi	Mortierellomycota	Mortierellomycetes	Mortierellales	Mortierellaceae	Mortierella	2434
OTU_34	OTU_34	bx2W22_1	0.7360	0.002	Fungi	Ascomycota	Sordariomycetes	Glomerellales	Glomerellaceae	Colletotrichum	1685
OTU_28	OTU_28	bx2W22_1	0.7141	0.003	Fungi	Ascomycota	Leotiomycetes	Helotiales	NA	NA	2629
OTU_18	OTU_18	bx2W22_1	0.7009	0.006	Fungi	Ascomycota	Sordariomycetes	Myrmecridiales	Myrmecridiaceae	Myrmecridium	14337
OTU_54	OTU_54	bx2W22_1	0.6892	0.006	Fungi	Ascomycota	Sordariomycetes	Sordariales	Lasiosphaeriaceae	unidentified	5084
OTU_822	OTU_822	bx2W22_1	0.6875	0.001	Fungi	Ascomycota	Sordariomycetes	Sordariales	NA	NA	911
OTU_99	OTU_99	bx2W22_1	0.6875	0.001	Fungi	Ascomycota	Dothideomycetes	Pleosporales	unidentified	unidentified	437
OTU_14	OTU_14	bx2W22_1	0.6796	0.008	Fungi	Mortierellomycota	Mortierellomycetes	Mortierellales	Mortierellaceae	Mortierella	3107
OTU_26	OTU_26	bx2W22_1	0.6743	0.007	Fungi	Ascomycota	Sordariomycetes	Hypocreales	Hypocreaceae	Trichoderma	1036
OTU_60	OTU_60	bx2W22_1	0.6364	0.007	Fungi	Ascomycota	Dothideomycetes	Pleosporales	NA	NA	17100
OTU_44	OTU_44	bx2W22_1	0.6225	0.001	Fungi	Ascomycota	Sordariomycetes	Hypocreales	Clavicipitaceae	Metarhizium	1327
OTU_30	OTU_30	bx2W22_1	0.6051	0.005	Fungi	Mortierellomycota	Mortierellomycetes	Mortierellales	Mortierellaceae	Mortierella	694
OTU_291	OTU_291	bx2W22_1	0.5625	0.001	Fungi	Ascomycota	Sordariomycetes	Magnaporthales	Magnaporthaceae	Gaeumannomyces	1002
OTU_784	OTU_784	bx2W22_1	0.5619	0.004	Fungi	Ascomycota	Sordariomycetes	Sordariales	Lasiosphaeriaceae	NA	463
OTU_49	OTU_49	bx2W22_1	0.5409	0.006	Fungi	Ascomycota	Dothideomycetes	Pleosporales	Phaeosphaeriaceae	unidentified	1278
OTU_102	OTU_102	bx2W22_1	0.5000	0.003	Fungi	Ascomycota	Dothideomycetes	NA	NA	NA	290
OTU_117	OTU_117	bx2W22_1	0.5000	0.005	Fungi	Ascomycota	Sordariomycetes	Hypocreales	Clavicipitaceae	Pochonia	237
OTU_185	OTU_185	bx2W22_1	0.5000	0.002	Fungi	Ascomycota	Sordariomycetes	Xylariales	unidentified	unidentified	2509
OTU_258	OTU_258	bx2W22_1	0.5000	0.004	Fungi	Ascomycota	Sordariomycetes	unidentified	unidentified	unidentified	138
OTU_143	OTU_143	bx2W22_1	0.4991	0.004	Fungi	Ascomycota	unidentified	unidentified	unidentified	unidentified	1064
OTU_29	OTU_29	bx2W22_1	0.4911	0.007	Fungi	Ascomycota	Saccharomycetes	Saccharomycetales	Saccharomycetales_fam_Incertae_sedis	Candida	832
OTU_1097	OTU_1097	bx2W22_1	0.4375	0.008	Fungi	Ascomycota	Dothideomycetes	Tubeufiales	Tubeufiaceae	unidentified	414
OTU_190	OTU_190	bx2W22_1	0.4375	0.007	Fungi	Ascomycota	Sordariomycetes	Hypocreales	Clavicipitaceae	unidentified	493
OTU_48	OTU_48	bx2W22_1	0.4375	0.008	Fungi	Ascomycota	Dothideomycetes	Capnodiales	NA	NA	299
OTU_1619	OTU_1619	bx2W22_1	0.4351	0.008	Fungi	Ascomycota	Sordariomycetes	Sordariales	Lasiosphaeriaceae	unidentified	729
OTU_35	OTU_35	bx2W22_1	0.4340	0.010	Fungi	Ascomycota	Sordariomycetes	Chaetosphaeriales	Chaetosphaeriaceae	NA	1055
