# Supplementary material for: Maize synthesized benzoxazinoids affect the host associated microbiome
Source: Microbiome. 2019 Apr 11;7:59. doi: 10.1186/s40168-019-0677-7 (PMC6460791; doi:10.1186/s40168-019-0677-7)
Supplement: Supplementary file 2 — Supplementary files (SFL). The supplementary file consist of all the raw files (such as OTU tables, mapping files) and data analysis used in this study. (ZIP 331 kb) [file 40168_2019_677_MOESM2_ESM.zip › BX_fungal_community_analysis_re.R]

##Maize synthesized benzoxazinoids affect the host associated microbiome##

###Rumakanta Sapkota 
##Jan 2019

#Fungal community analysis 
##
library(phyloseq) ##for amplicon sequencing 
library(ggplot2)## for plotting
library(magrittr)
library(ggpubr)##for combining the plots
library(vegan)##for community ecology based codes
library(limma)
library(edgeR)
library(Hmisc)
library(igraph)
library(labdsv)


#####################
#Table of Content
###################
#1.Loading data for Fungi
#2.Rel.abundance, Alpha and beta diversity on whole fungal dataset
#3.Rel.abundance, Alpha and Beta diversity on rhizosphere fungal dataset
#4.Rel.abundance, Alpha and Beta diversity on Root fungal dataset
#5.Indicator sepecies analysis on root fungal dataset
#6.Rel.abundance, Alpha and Beta diversity on shoot fungal dataset

##setting working directory
wdir <- "~/SFL3_FungalCommuniytAnalysis/Bx_fun"
setwd(paste( wdir,"/Input/", sep = ""))
output <-(paste( wdir,"/Output/", sep = ""))
source(paste( wdir, "/Alpha_div_function.r", sep = "" ))


##.................1.Loading Fungal data in Phyloseq....................
#=======================================================================
##Whole dataset (Root, Rhizosphere, Bulksoil and Shoot)  

# Import OTU table and tree
otutable_ITS <- import_biom(BIOMfilename = 'otu_table_jsonfun.biom', 
                            parseFunction = parse_taxonomy_greengenes)
# Import mapping file
mapping_ITS <- import_qiime_sample_data("mapfun.txt")
# Merge map and otu table into once phyloseq object
phylo_ITS <- merge_phyloseq(otutable_ITS, mapping_ITS)
# Check sample + OTU count
phylo_ITS
phylo_ITS = filter_taxa(phylo_ITS, function(x) sum(x>0)>3, TRUE)
sum(sample_sums(phylo_ITS))##total number of reads 
phylo_ITS
##
rm(otutable_ITS,mapping_ITS)


##2.Rel.abundance, Alpha and beta diversity on whole dataset
##====================================================================
##Relative abudance 
phyloRm = merge_samples(phylo_ITS, "Compt")
sample_data(phyloRm)$Compt <- levels(sample_data(phylo_ITS)$Compt)
phyloRm = transform_sample_counts(phyloRm, function(x) 100 * x/sum(x))

top10P.names = sort(tapply(taxa_sums(phyloRm), tax_table(phyloRm)[, "Class"], sum), TRUE)[1:10]
top10P = subset_taxa(phyloRm, Class %in% names(top10P.names))
#Plot
rl_ITS<- plot_bar(top10P, x="Compt",fill="Class") + 
  geom_bar(aes(color=Class, fill=Class), stat="identity", position="stack")
##
rm(top10P,phyloRm,top10P.names)

###Alpha diversity 
phylo_ITSr = prune_samples(sample_sums(phylo_ITS) > 500, phylo_ITS)
phylo_ITSr = prune_taxa(taxa_sums(phylo_ITSr) > 0, phylo_ITSr)
##rarify
##
aphad<- alpha_div(phylo=phylo_ITSr, depth=500, trials=100)

alpa_ITS<- ggplot(aphad,aes(x=Compt,y=mean, add="dotplot"))+geom_boxplot(aes(color=NULL),alpha=0.1, outlier.shape = NA) + 
  geom_point()+  facet_wrap(~measure, scales = "free")+ labs(y = "Alpha Diversity Measure")+
  theme(axis.title.x=element_blank(), axis.text.x = element_text(angle = 90, hjust = 1))

rm(phylo_ITSr)
#statistics on alpha diversity "Supplementary Table 3" 
dat <- aphad
dat$value <- dat$mean
datob <- subset(dat, measure%in%"Observed")
datsn <- subset(dat, measure%in%"Shannon")
##
# Kruskal Wallis Test One Way Anova by Ranks 
chk <-kruskal.test(value ~ Compt, data=datob); chk
pairwise.wilcox.test(datob$value, datob$Compt,  p.adjust.method="fdr")
##
chk <-kruskal.test(value ~ Compt, data=datsn); chk
pairwise.wilcox.test(datsn$value, datsn$Compt,  p.adjust.method="fdr")

rm(chk,dat,datob,datsn,aphad )

##Beta diversity.
#first prune sample <500 reads
phylo_ITS1 = prune_samples(sample_sums(phylo_ITS) > 500, phylo_ITS)
phylo_ITS1 = prune_taxa(taxa_sums(phylo_ITS1) > 0, phylo_ITS1)
#Second transform to rel abundance 
phylo_ITS11 = transform_sample_counts(phylo_ITS1, function(x) x/sum(x)) 
##
brayF.ordu = ordinate(phylo_ITS11, method="PCoA", distance="bray")
#
beta_ITS1<- plot_ordination(phylo_ITS11, brayF.ordu , type="sites", color="Compt") + 
  scale_colour_manual(values=c("blue", "green","gray1", "brown")) +geom_point(size=2)+
  ggtitle("PCoA")
##
rm(brayF.ordu,phylo_ITS1)

##Plotting rel abundance, alpha and beta diversity together 
##Supplementary Figure 6
pdf(paste0(output,"SupplementaryFigure6_Fun_RelAbun_alpha_beta.pdf"), encoding="MacRoman", height=8, width=10, paper="a4r")
ggarrange(ggarrange(rl_ITS, alpa_ITS, ncol = 2, labels = c("A", "B")), 
          ggarrange(beta_ITS1,ncol = 1, labels = "C"), nrow = 2)
dev.off()

##Adonis test on whole dataset using compartment as factor (Part of Table 2) 

meta_ITS<- data.frame(sample_data(phylo_ITS11)[,])
bray.dist = distance(phylo_ITS11, method="bray")
adonis(bray.dist ~ Compt, data=meta_ITS, permutations = 1000)
adonis(bray.dist ~ Rep, data=meta_ITS, permutations = 1000)
#
rm(bray.dist,phylo_ITS11,meta_ITS)
##

#
##3.Rel.abundance, Alpha and Beta diversity on rhizosphere dataset
##=================================================================
###subsetting Rhizosphere dataset

phylo_rh <- subset_samples(phylo_ITS, Compt%in%"RS")
phylo_rh  = prune_samples(sample_sums(phylo_rh) > 1000, phylo_rh)
phylo_rh = prune_taxa(taxa_sums(phylo_rh) > 0, phylo_rh)
##
# Relative abudance  
phyloRm = merge_samples(phylo_rh, "Genty")
sample_data(phyloRm)$Genty <- levels(sample_data(phylo_rh)$Genty)
phyloRm = transform_sample_counts(phyloRm, function(x) 100 * x/sum(x))
top10P.names = sort(tapply(taxa_sums(phyloRm), tax_table(phyloRm)[, "Class"], sum), TRUE)[1:10]
top10P = subset_taxa(phyloRm, Class%in% names(top10P.names))
#Plot
sample_data(top10P)$Genty<- factor(sample_data(top10P)$Genty, 
                                    levels = c("W22_1", "bx2W22_1", "W22_2","bx1W22_2", "bx6W22_2"))

##
rlAb_rhizo<- plot_bar(top10P, x="Genty", fill="Class") + 
  geom_bar(aes(color=Class, fill=Class), stat="identity", position="stack")+
  theme(axis.title.x=element_blank())

rm(top10P,phyloRm,top10P.names)

#Alpha diversity
aphad<- alpha_div(phylo=phylo_rh, depth=1000, trials=100)

aphad$Genty<- factor(aphad$Genty,levels = c("W22_1", "bx2W22_1", "W22_2","bx1W22_2", "bx6W22_2"))

alpha_rhizo<- ggplot(aphad,aes(x=Genty,y=mean, add="dotplot"))+geom_boxplot(aes(color=NULL),alpha=0.1, outlier.shape = NA) + 
  geom_point()+  facet_wrap(~measure, scales = "free")+ labs(y = "Alpha Diversity Measure")+
  theme(axis.title.x=element_blank(), axis.text.x = element_text(angle = 90, hjust = 1))

##statistical test for alpha diversity 
datrh <- aphad
datrh$value <- datrh$mean
datrhob <- subset(datrh, measure%in%"Observed")
datrhsn <- subset(datrh, measure%in%"Shannon")
##
datrhob_w22_1 <- droplevels(subset(datrhob, GWBn%in%"W22_1"))
datrhob_w22_2 <- droplevels(subset(datrhob, GWBn%in%"W22_2"))
##
datrhsn_w22_1 <- droplevels(subset(datrhsn, GWBn%in%"W22_1"))
datrhsn_w22_2 <-droplevels(subset(datrhsn, GWBn%in%"W22_2"))
##
# Kruskal Wallis Test One Way Anova by Ranks 
chk <-kruskal.test(value ~ Genty, data=datrhob_w22_1); chk
chk <-kruskal.test(value ~ Genty, data=datrhsn_w22_1); chk
##
chk <-kruskal.test(value ~Genty, data=datrhob_w22_2); chk ##ns
chk <-kruskal.test(value ~Genty, data=datrhsn_w22_2); chk ##ns
rm(chk,datrh,datrhob,datrhsn,datrhob_w22_1 , datrhob_w22_2, datrhsn_w22_1,datrhsn_w22_2, aphad)
##
#beta diversity (Part of table 2)
phylo_rh1= transform_sample_counts(phylo_rh, function(x) x/sum(x))
meta_rh1<-data.frame(sample_data(phylo_rh1)[,])
bray.dist_rh = distance(phylo_rh1, method="bray")
adonis(bray.dist_rh~ Genty*DAS, data=meta_rh1, permutations = 1000)
#
####Subsetting Rhizosphere dataset across each genotype 

phyloAl <- subset_samples(phylo_rh, Genty%in%c("W22_1", "bx2W22_1"))
phyloAl = prune_taxa(taxa_sums(phyloAl) > 0, phyloAl)
phyloAl_t = transform_sample_counts(phyloAl, function(x) x/sum(x)) 
metaA1_t<-data.frame(sample_data(phyloAl_t)[,])
##
phyloBw <- subset_samples(phylo_rh, Genty%in%c("W22_2","bx1W22_2", "bx6W22_2" ))
phyloBw = prune_taxa(taxa_sums(phyloBw) > 0, phyloBw)
phyloBw_t = transform_sample_counts(phyloBw, function(x) x/sum(x)) 
metaBw_t<-data.frame(sample_data(phyloBw_t)[,])
##
##Beta diversity; adonis test 
##First for W22_1
bray.distA = distance(phyloAl_t, method="bray")
adonis(bray.distA ~ Genty*DAS, data=metaA1_t, permutations = 1000)
##second for W22_2
bray.distB = distance(phyloBw_t,method="bray")
adonis(bray.distB~ Genty*DAS, data=metaBw_t, permutations = 1000)
#for W22_1 gen
bray.orduA =ordinate(phyloAl_t, method="PCoA", distance="bray")
##
al_bds_rhizo<-plot_ordination(phyloAl_t, bray.orduA, type="sites", color="Genty") + 
  scale_colour_manual(values=c("blue", "green")) +geom_point(size=3)+
  theme_bw() + ggtitle("W22_1 and mutant rhizosphere fungal beta diversity")+facet_grid(~DAS)

#for W22_1 gen
bray.orduB = ordinate(phyloBw_t, method="PCoA", distance="bray")
##
b1_bds_rhizo<-plot_ordination(phyloBw_t, bray.orduB, type="sites", color="Genty") + 
  scale_colour_manual(values=c("blue", "green", "gray")) +geom_point(size=3)+
  theme_bw() + ggtitle("W22_2 and mutants rhizosphere fungal beta diversity")+facet_grid(~DAS)

rm(bray.orduB,bray.orduA, bray.distA, bray.distB)
rm(phyloAl,phyloAl_t,metaA1_t);
rm(phyloBw,phyloBw_t,metaBw_t)
rm(phylo_rh1,bray.dist_rh,meta_rh1)


#rm(al_bds_rhizo); rm(b1_bds_rhizo)

##9.Rel.abundance, Alpha and Beta diversity on Root dataset
##=================================================================
##Subsetting the Root dataset

phylo_rt <- subset_samples(phylo_ITS, Compt%in%"Rt")
phylo_rt = prune_samples(sample_sums(phylo_rt) > 200, phylo_rt)
phylo_rt = prune_taxa(taxa_sums(phylo_rt) > 0, phylo_rt)
# Check sample + OTU count
phylo_rt

###### Relative abudance of top10 most abundant phyla 
phyloRm = merge_samples(phylo_rt, "Genty")
sample_data(phyloRm)$Genty <- levels(sample_data(phylo_rt)$Genty)
phyloRm = transform_sample_counts(phyloRm, function(x) 100 * x/sum(x))
top10P.names = sort(tapply(taxa_sums(phyloRm), tax_table(phyloRm)[, "Class"], sum), TRUE)[1:10]
top10P = subset_taxa(phyloRm, Class %in% names(top10P.names))
#Plot
sample_data(top10P)$Genty<- factor(sample_data(top10P)$Genty, 
                                   levels = c("W22_1", "bx2W22_1", "W22_2","bx1W22_2", "bx6W22_2"))

rl_root<- plot_bar(top10P, x="Genty", fill="Class") + 
  geom_bar(aes(color=Class, fill=Class), stat="identity", position="stack")+
  theme(axis.title.x=element_blank())
##
rm(top10P,top10P.names,phyloRm)

#Alpha diversity
aphad<- alpha_div(phylo=phylo_rt, depth=200, trials=100)

aphad$Genty<- factor(aphad$Genty,levels = c("W22_1", "bx2W22_1", "W22_2","bx1W22_2", "bx6W22_2"))

alpa_root<- ggplot(aphad,aes(x=Genty,y=mean, add="dotplot"))+geom_boxplot(aes(color=NULL),alpha=0.1, outlier.shape = NA) + 
  geom_point()+  facet_wrap(~measure, scales = "free")+ labs(y = "Alpha Diversity Measure")+
  theme(axis.title.x=element_blank(), axis.text.x = element_text(angle = 90, hjust = 1))

#Check the significance among Root samples 
datrt <- aphad
datrt$value <- datrt$mean
datrtob <- subset(datrt, measure%in%"Observed")
datrtsn <- subset(datrt, measure%in%"Shannon")
##
datrtob_w22_1 <- droplevels(subset(datrtob, GWBn%in%"W22_1"))
datrtob_w22_2 <- droplevels(subset(datrtob, GWBn%in%"W22_2"))
##
datrtsn_w22_1 <- droplevels(subset(datrtsn, GWBn%in%"W22_1"))
datrtsn_w22_2 <-droplevels(subset(datrtsn, GWBn%in%"W22_2"))
table(datrtsn_w22_2$Genty)
##
# Kruskal Wallis Test One Way Anova by Ranks 
chk <-kruskal.test(value ~ Genty, data=datrtob_w22_1); chk
chk <-kruskal.test(value ~ Genty, data=datrtsn_w22_1); chk
##
chk <-kruskal.test(value ~Genty, data=datrtob_w22_2); chk ##ns
chk <-kruskal.test(value ~Genty, data=datrtsn_w22_2); chk ##ns

rm(chk,datrt,datrtob,datrtsn,datrtob_w22_1 , datrtob_w22_2, datrtsn_w22_1,datrtsn_w22_2,aphad )
##Figure 5, Relative abundance and alpha diversity of fungi for rhizosphere and root combined 

pdf(paste0(output,"Figure3_Fun_Relabun_alpha_Rhizo&Root_AB.pdf"), 
    encoding="MacRoman", height=8, width=12, paper="a4r")
##
ggarrange(ggarrange(rlAb_rhizo, alpha_rhizo, ncol = 2, labels = c("A", "B")),
          ggarrange(rl_root, alpa_root, ncol = 2, labels = c("C", "D")), nrow = 2)
dev.off()
##

#Beta diversity,adonis test, PCoA
##:::::::::::::::::::::::::::::::::::::
phylo_rt1 = transform_sample_counts(phylo_rt, function(x) x/sum(x))
##Adonis test for Root samples 
meta_rt <- data.frame(sample_data(phylo_rt1))
bray.dist = distance(phylo_rt1, method="bray")
adonis(bray.dist ~ Genty*DAS, data=meta_rt, permutations = 1000)
##
rm(meta_rt,bray.dist,phylo_rt1)
##

####Subsetting Root dataset across each genotype and perfoming adonis test 
###
phyloAl <- subset_samples(phylo_rt, Genty%in%c("W22_1", "bx2W22_1"))
phyloAl = prune_taxa(taxa_sums(phyloAl) > 0, phyloAl)
phyloAl_t = transform_sample_counts(phyloAl, function(x) x/sum(x)) 
metaA1_t<-data.frame(sample_data(phyloAl_t)[,])
##
table(sample_data(phylo_rt)[,"Genty"])
phyloBw <- subset_samples(phylo_rt, Genty%in%c("W22_2","bx1W22_2", "bx6W22_2" ))
phyloBw = prune_taxa(taxa_sums(phyloBw) > 0, phyloBw)
phyloBw_t = transform_sample_counts(phyloBw, function(x) x/sum(x)) 
metaBw_t<-data.frame(sample_data(phyloBw_t)[,])

##Beta diversity; adonis test 
##First for W22_1
bray.distA = distance(phyloAl_t, method="bray")
adonis(bray.distA ~ Genty*DAS, data=metaA1_t, permutations = 1000)
##second First for W22_1
bray.distB = distance(phyloBw_t,method="bray")
adonis(bray.distB~ Genty*DAS, data=metaBw_t, permutations = 1000)
#for W22_1
bray.orduA =ordinate(phyloAl_t, method="PCoA", distance="bray")
##
al_bds_root<-plot_ordination(phyloAl_t, bray.orduA, type="sites", color="Genty") + 
  scale_colour_manual(values=c("blue", "green")) +geom_point(size=3)+
  theme_bw() + ggtitle("W22_1 and mutant root fungal beta diversity")+facet_grid(~DAS)

#for W22_2
bray.orduB = ordinate(phyloBw_t, method="PCoA", distance="bray")
##
b1_bds_root<-plot_ordination(phyloBw_t, bray.orduB, type="sites", color="Genty") + 
  scale_colour_manual(values=c("blue", "green", "gray")) +geom_point(size=3)+
  theme_bw() + ggtitle("W22_2 and mutants root fungal beta diversity")+facet_grid(~DAS)

##Figure 7, Beta diversity PCoA plots of fungi for rhizosphere and root combined 

pdf(paste0(output,"Figure5_Fun_beta_Rhizo&Root_AB.pdf"), 
    encoding="MacRoman", height=8, width=12, paper="a4r")
##
ggarrange(ggarrange(al_bds_rhizo, b1_bds_rhizo, nrow = 2, labels = c("A", "B")),
          ggarrange(al_bds_root, b1_bds_root, nrow = 2, labels = c("C", "D")), nrow = 2)
dev.off()
##
rm(bray.orduA,bray.orduB,bray.distA,bray.distB)
rm(phyloAl_t,metaA1_t,phyloBw_t,metaBw_t)


##phyloAl and phyloBw names are same for root (line 313 to 322) and rhizosphere (line 190 to 200)
##running the code one a time, first for rhizospher and second for roots

##Al and Bw corresponds W22_1 and W22_2 respectively

#splitting for each genotype 
phyloAl10 <- subset_samples(phyloAl, DAS==10)
phyloAl10 = prune_taxa(taxa_sums(phyloAl10) > 0, phyloAl10)
phyloAl10_t = transform_sample_counts(phyloAl10, function(x) x/sum(x)) 
metaA110_t<-data.frame(sample_data(phyloAl10_t)[,])
##
phyloAl20 <- subset_samples(phyloAl, DAS==20)
phyloAl20 = prune_taxa(taxa_sums(phyloAl20) > 0, phyloAl20)
phyloAl20_t = transform_sample_counts(phyloAl20, function(x) x/sum(x)) 
metaA120_t<-data.frame(sample_data(phyloAl20_t)[,])

phyloAl30 <- subset_samples(phyloAl, DAS==30)
phyloAl30 = prune_taxa(taxa_sums(phyloAl30) > 0, phyloAl30)
phyloAl30_t = transform_sample_counts(phyloAl30, function(x) x/sum(x)) 
metaA130_t<-data.frame(sample_data(phyloAl30_t)[,])

phyloAl40 <- subset_samples(phyloAl, DAS==40)
phyloAl40 = prune_taxa(taxa_sums(phyloAl40) > 0, phyloAl40)
phyloAl40_t = transform_sample_counts(phyloAl40, function(x) x/sum(x)) 
metaA140_t<-data.frame(sample_data(phyloAl40_t)[,])

##Beta diversity; adonis test 
##First for A1
bray.distA10 = distance(phyloAl10_t, method="bray")
adonis(bray.distA10~ Genty*DAS, data=metaA110_t, permutations = 1000)
bray.distA20 = distance(phyloAl20_t, method="bray")
adonis(bray.distA20 ~ Genty*DAS, data=metaA120_t, permutations = 1000)
bray.distA30 = distance(phyloAl30_t, method="bray")
adonis(bray.distA30~ Genty*DAS, data=metaA130_t, permutations = 1000)
bray.distA40 = distance(phyloAl40_t, method="bray")
adonis(bray.distA40 ~ Genty*DAS, data=metaA140_t, permutations = 1000)
##
rm(phyloAl10,phyloAl10_t,metaA110_t)
rm(phyloAl20,phyloAl20_t,metaA120_t)
rm(phyloAl30,phyloAl30_t,metaA130_t)
rm(phyloAl40,phyloAl40_t,metaA140_t)
rm(bray.distA10,bray.distA20,bray.distA30,bray.distA40)

##second for Bw
phyloBw10 <- subset_samples(phyloBw, DAS==10)
phyloBw10 = prune_taxa(taxa_sums(phyloBw10) > 0, phyloBw10)
phyloBw10_t = transform_sample_counts(phyloBw10, function(x) x/sum(x)) 
metaBw10_t<-data.frame(sample_data(phyloBw10_t)[,])
##
phyloBw20 <- subset_samples(phyloBw, DAS==20)
phyloBw20 = prune_taxa(taxa_sums(phyloBw20) > 0, phyloBw20)
phyloBw20_t = transform_sample_counts(phyloBw20, function(x) x/sum(x)) 
metaBw20_t<-data.frame(sample_data(phyloBw20_t)[,])

phyloBw30 <- subset_samples(phyloBw, DAS==30)
phyloBw30 = prune_taxa(taxa_sums(phyloBw30) > 0, phyloBw30)
phyloBw30_t = transform_sample_counts(phyloBw30, function(x) x/sum(x)) 
metaBw30_t<-data.frame(sample_data(phyloBw30_t)[,])

phyloBw40 <- subset_samples(phyloBw, DAS==40)
phyloBw40 = prune_taxa(taxa_sums(phyloBw40) > 0, phyloBw40)
phyloBw40_t = transform_sample_counts(phyloBw40, function(x) x/sum(x)) 
metaBw40_t<-data.frame(sample_data(phyloBw40_t)[,])
##
bray.distBw10 = distance(phyloBw10_t, method="bray")
adonis(bray.distBw10~ Genty, data=metaBw10_t, permutations = 1000)
bray.distBw20 = distance(phyloBw20_t, method="bray")
adonis(bray.distBw20 ~ Genty, data=metaBw20_t, permutations = 1000)
bray.distBw30 = distance(phyloBw30_t, method="bray")
adonis(bray.distBw30~ Genty, data=metaBw30_t, permutations = 1000)
bray.distBw40 = distance(phyloBw40_t, method="bray")
adonis(bray.distBw40 ~ Genty, data=metaBw40_t, permutations = 1000)
##

rm(phyloBw10,phyloBw10_t,metaBw10_t)
rm(phyloBw20,phyloBw20_t,metaBw20_t)
rm(phyloBw30,phyloBw30_t,metaBw30_t)
rm(phyloBw40,phyloBw40_t,metaBw40_t)
rm(bray.distBw10,bray.distBw20,bray.distBw30,bray.distBw40);
rm(phyloBw,phyloBw_t,metaBw_t); rm(phyloAl,phyloAl_t,metaA1_t)


##10. Indicator SpecieS Analysis for root dataset 
##==================================================================

##Here we take root only data set to evaluate the influence of genotype
phylo_rt 
##
rootdat <- data.frame((otu_table(phylo_rt)[,]))
##
rootdat1 <-data.frame( t(rootdat))
rootdat_r <-data.frame((rootdat1)/rowSums(rootdat1) * 1000 )
rootdat_r = rootdat_r[!colSums(rootdat_r)==0]
##
meta_rt <- data.frame(sample_data(phylo_rt))
meta_rt <-meta_rt[rownames(rootdat_r),] 
tax_rt <- data.frame(tax_table(phylo_rt)[,1:7])
##
#Indicator species analysis within genotype A1 and within Bw
#
meta_BW<- meta_rt[rownames(meta_rt)[which(meta_rt$Genty%in%c("W22_2","bx1W22_2", "bx6W22_2"))],]
meta_AW <- meta_rt[rownames(meta_rt)[which(meta_rt$Genty%in%c("W22_1", "bx2W22_1"))],]
#
Bwdata <- rootdat_r[rownames(meta_BW),]
Awdata <- rootdat_r[rownames(meta_AW),]
Bwdata <- Bwdata[!colSums(Bwdata)==0]
Awdata<- Awdata[!colSums(Awdata)==0]
dim(Bwdata); dim(Awdata)
#
meta_BW$Genty <- factor(meta_BW$Genty, levels = c("W22_2","bx1W22_2", "bx6W22_2"))
meta_AW$Genty <- factor(meta_AW$Genty, levels = c("W22_1", "bx2W22_1"))
meta_BW$cl_gen <- as.vector(factor(meta_BW$Genty, labels = c(1:3))) 
meta_AW$cl_gen <- as.vector(factor(meta_AW$Genty, labels = c(1:2))) 
table(meta_BW$Genty)
table(meta_AW$Genty)
set.seed(4200)
#
indicate_gen_BW <- indval(Bwdata, meta_BW$cl_gen)
sink(paste0(output,"indicate_fun_BW.txt"))
summary(indicate_gen_BW, type= 'short', too.many=200, p=0.01)
sink()
##
indicate_gen_Al <- indval(Awdata, meta_AW$cl_gen)
sink(paste0(output,"indicate_fun_Al.txt"))
summary(indicate_gen_Al, type= 'short', too.many=200, p=0.01)
sink()
##
InA <-read.table(paste0(output, "indicate_fun_Al.txt"), check.names = F, allowEscapes = T, skipNul = T, 
                 fill=T, row.names = NULL)
InA<- InA[grep("^OTU",(InA[,1])),] 
InA11 <- cbind(InA, tax_rt[(InA$row.names), ])
InA11 <- InA11[,1:10]
names(InA11)[1] <- "OTU_no"
row.names(InA11) <- InA11[,1]
##
InB <-read.table(paste0(output, "indicate_fun_BW.txt"), check.names = F, allowEscapes = T, skipNul = T, 
                 fill=T, row.names = NULL)
InB<- InB[grep("^OTU",(InB[,1])),] 
InB11 <- cbind(InB, tax_rt[(InB$row.names), ])
InB11 <- InB11[,1:10]
names(InB11)[1] <- "OTU_no"
row.names(InB11) <- InB11[,1]

##replace number with genotype name
InA11$cluster <- gsub("^1","W22_1",InA11$cluster); InA11$cluster <- gsub("^2","bx2W22_1",InA11$cluster)
InB11$cluster <- gsub("^1","W22_2",InB11$cluster); InB11$cluster <- gsub("^2","bx1W22_2 ",InB11$cluster)
InB11$cluster <- gsub("^3","bx6W22_2",InB11$cluster)
##calculateing reads number of the indicator OTUs
indA_gen_otu <- t(rootdat[rownames(InA11),])
indB_gen_otu <- t(rootdat[rownames(InB11),])
###########
InA11$abundace <- colSums(indA_gen_otu)
InB11$abundace <- colSums(indB_gen_otu)
##let write the in11 file 
write.csv(InA11, paste0(output,  "Al_root_Fungi_indicator.csv"))
write.csv(InB11, paste0(output, "Bw_root_Fungi_indicator.csv"))

##remove intermediate files 
file.remove(paste0(output, "indicate_fun_Al.txt"))

rm(InA11,InB11,InA,InB)
rm(indA_gen_otu,indB_gen_otu)
rm(meta_AW,meta_BW,meta_rt)
rm(rootdat,rootdat_r,rootdat1)
rm(Awdata,Bwdata)
rm(tax_rt,indicate_gen_BW,indicate_gen_Al)

rm(al_bds_rhizo); rm(al_bds_root); rm(b1_bds_rhizo); rm(b1_bds_root)
rm(alpa_ITS); rm(alpa_root); rm(alpha_rhizo)
rm(rl_ITS); rm(rl_root); rm(rlAb_rhizo)


##6.Rel.abundance, Alpha and Beta diversity on Shoot dataset
##==============================================================

phylo_SS <- subset_samples(phylo_ITS, Compt%in%"SS")
phylo_SS = prune_samples(sample_sums(phylo_SS) > 200, phylo_SS)
phylo_SS = prune_taxa(taxa_sums(phylo_SS) > 0, phylo_SS)
# Check sample + OTU count
phylo_SS
##Rel_abundanceBarPlot
###### Relative abudance of top10 most abundant phyla 
phyloRm = merge_samples(phylo_SS, "Genty")
sample_data(phyloRm)$Genty <- levels(sample_data(phylo_SS)$Genty)
phyloRm = transform_sample_counts(phyloRm, function(x) 100 * x/sum(x))
top10P.names = sort(tapply(taxa_sums(phyloRm), tax_table(phyloRm)[, "Class"], sum), TRUE)[1:10]
top10P = subset_taxa(phyloRm, Class %in% names(top10P.names))
#Plot
sample_data(top10P)$Genty<- factor(sample_data(top10P)$Genty, 
                                   levels = c("W22_1", "bx2W22_1", "W22_2","bx1W22_2", "bx6W22_2"))

rl_shoot<- plot_bar(top10P, x="Genty", fill="Class") + 
  geom_bar(aes(color=Class, fill=Class), stat="identity", position="stack")+
  theme(axis.title.x=element_blank())
##
rm(top10P,top10P.names,phyloRm)

#Alpha diversity
aphad<- alpha_div(phylo=phylo_SS, depth=200, trials=100)

aphad$Genty<- factor(aphad$Genty,levels = c("W22_1", "bx2W22_1", "W22_2","bx1W22_2", "bx6W22_2"))

alpa_shoot<- ggplot(aphad,aes(x=Genty,y=mean, add="dotplot"))+geom_boxplot(aes(color=NULL),alpha=0.1, outlier.shape = NA) + 
  geom_point()+  facet_wrap(~measure, scales = "free")+ labs(y = "Alpha Diversity Measure")+
  theme(axis.title.x=element_blank(), axis.text.x = element_text(angle = 90, hjust = 1))

##plotting RL and alpha for root 
pdf(paste0(output,"SupplementraryFigure7_RL_alpha_Shoot_AB.pdf"), encoding="MacRoman", height=8, width=12, paper="a4r")
ggarrange(rl_shoot, alpa_shoot, ncol = 2, labels = c("A", "B"))
dev.off()

##
datss <- aphad
datss$value <- datss$mean
datssob <- subset(datss, measure%in%"Observed")
datsssn <- subset(datss, measure%in%"Shannon")
##
datssob_w22_1 <- droplevels(subset(datssob, GWBn%in%"W22_1"))
datssob_w22_2 <- droplevels(subset(datssob, GWBn%in%"W22_2"))
##
datsssn_w22_1 <- droplevels(subset(datsssn, GWBn%in%"W22_1"))
datsssn_w22_2 <-droplevels(subset(datsssn, GWBn%in%"W22_2"))
table(datsssn_w22_1$Genty)
##
# Kruskal Wallis Test One Way Anova by Ranks 
chk <-kruskal.test(value ~ Genty, data=datssob_w22_1); chk
chk <-kruskal.test(value ~ Genty, data=datsssn_w22_1); chk
##
chk <-kruskal.test(value ~Genty, data=datssob_w22_2); chk ##ns
chk <-kruskal.test(value ~Genty, data=datsssn_w22_2); chk ##ns
##

#Beta diversity,adonis test, PCoA
##::::::::::::::::::::::::::::::::::::::::::::::::::::::::::::::::::::::
phylo_SS1 = transform_sample_counts(phylo_SS, function(x) x/sum(x))
##
##Adonis test for Shoot samples 
meta_SS <- data.frame(sample_data(phylo_SS1))
bray.dist = distance(phylo_SS1, method="bray")
adonis(bray.dist ~ Genty*DAS, data=meta_SS , permutations = 1000)
##
rm(meta_SS,bray.dist,phylo_SS1)
##
####Subsetting shoot dataset across each genotype and perfoming adonis test 
phyloAl <- subset_samples(phylo_SS, Genty%in%c("W22_1", "bx2W22_1"))
phyloAl = prune_taxa(taxa_sums(phyloAl) > 0, phyloAl)
phyloAl_t = transform_sample_counts(phyloAl, function(x) x/sum(x)) 
metaA1_t<-data.frame(sample_data(phyloAl_t)[,])
##
table(sample_data(phylo_SS)[,"Genty"])
##
phyloBw <- subset_samples(phylo_SS, Genty%in%c("W22_2","bx1W22_2", "bx6W22_2" ))
phyloBw = prune_taxa(taxa_sums(phyloBw) > 0, phyloBw)
phyloBw_t = transform_sample_counts(phyloBw, function(x) x/sum(x)) 
metaBw_t<-data.frame(sample_data(phyloBw_t)[,])

##Beta diversity; adonis test 
##First for  W22_1
bray.distA = distance(phyloAl_t, method="bray")
adonis(bray.distA ~ Genty*DAS, data=metaA1_t, permutations = 1000)
##second for W22_2
bray.distB = distance(phyloBw_t,method="bray")
adonis(bray.distB~ Genty*DAS, data=metaBw_t, permutations = 1000)
#for A1 gen
bray.orduA =ordinate(phyloAl_t, method="PCoA", distance="bray")
##
al_bds<-plot_ordination(phyloAl_t, bray.orduA, type="sites", color="Genty") + 
  scale_colour_manual(values=c("blue", "green")) +geom_point(size=3)+
  theme_bw() + ggtitle("Al and mutants Shoot fungal beta diversity")+facet_grid(~DAS)

#for Bw gen
bray.orduB = ordinate(phyloBw_t, method="PCoA", distance="bray")
##
b1_bds<-plot_ordination(phyloBw_t, bray.orduB, type="sites", color="Genty") + 
  scale_colour_manual(values=c("blue", "green", "gray")) +geom_point(size=3)+
  theme_bw() + ggtitle("B1 and mutants Shoot fungal beta diversity")+facet_grid(~DAS)
##combining two figures 
pdf(paste0(output,"SupplementaryFigure8_Fun_Shoot_beta_AB.pdf"), encoding="MacRoman", height=8, width=12, paper="a4r")
ggarrange(al_bds, b1_bds, nrow = 2, labels = c("A", "B"))
dev.off()
##
rm(al_bds,b1_bds);rm(bray.orduA,bray.orduB); rm(bray.distA); rm(bray.distB); rm(phyloAl_t); rm(metaA1_t)
rm(phyloBw_t); rm(metaBw_t)
##
