# Supplementary material for: Maize synthesized benzoxazinoids affect the host associated microbiome
Source: Microbiome. 2019 Apr 11;7:59. doi: 10.1186/s40168-019-0677-7 (PMC6460791; doi:10.1186/s40168-019-0677-7)
Supplement: Supplementary file 2 — Supplementary files (SFL). The supplementary file consist of all the raw files (such as OTU tables, mapping files) and data analysis used in this study. (ZIP 331 kb) [file 40168_2019_677_MOESM2_ESM.zip › Bx_fungi_sub.ipynb]

# %% [markdown]
Set working input and output directory

# %% [markdown]
##### **Corn Bx bacterial data analysis (Data from Mogens Nicolaisen Lab, Department of agroecology, Aarhus University)**

# %% [markdown]
Data submitted to NCBI SRA under accession number PRJNA513956

# %% [code]
cd /Volumes/Work2/BxCorn/Fungi

# %% [code]
mkdir FunVsearch

# %% [code]
cp -r /Volumes/Elements/Raw_data_Illumina/Bx_corn/NCBI_Submission/Fungal/  ./BxCorn/Fungi/FunVsearch/

# %% [code]
cd  ./BxCorn/Fungi/FunVsearch/

# %% [code]
!gunzip *.gz 

# %% [code]
!ls *_L001_R1_001.fastq | wc -l

# %% [code]
!ls *_L001_R1_001.fastq | sed 's/_L001_R1_001.fastq//g'  >samplelist.txt

# %% [code]
!head -2 samplelist.txt

# %% [code]
!vsearch -v

# %% [markdown]
Merging pair ends 

# %% [markdown]
Run the below command in the terminal and make sure to change directory 
cd  ./BxCorn/Bac/BacVsearch/

# %% [code]
for i in $(cat samplelist.txt)
do
echo $i
vsearch -fastq_mergepairs "$i"_L001_R1_001.fastq \
--reverse "$i"_L001_R2_001.fastq --fastqout "$i"_merged.fq \
--fastq_maxdiffs 10 --fastq_minovlen 30 --fastq_minmergelen 150 --fastq_allowmergestagger 
done

# %% [markdown]
combine the merged file to check the basic statistics 

# %% [code]
!cat *merged.fq > mergedcombined.fq

# %% [code]
Quality filtering of the reads before converting to fasta 

# %% [code]
for i in $(cat samplelist.txt)
do
echo $i
vsearch -fastq_filter "$i"_merged.fq --fastq_maxee 1 \
        --fastq_minlen 200 --fastq_maxlen 600 --fastq_maxns 0 \
        --fastaout "$i"_filtered.fa --fasta_width 0
done

# %% [markdown]
Add sample name in the fasta header 

# %% [code]
for c in $(cat samplelist.txt)
do
echo $c
sed "-es/^>\(.*\)/>\1;barcodelabel=$c/" < "$c"_filtered.fa |sed "s/ /_/" > "$c".fasta 
done

# %% [code]
!cat *.fasta > combined.fasta

# %% [code]
!count_seqs.py -i combined.fasta

# %% [markdown]
Removing the intermediate files, first removing the fq files 

# %% [code]
rm  *_L001_R?_001.fastq 

# %% [markdown]
Second removing the merged files and fa

# %% [code]
rm *merged.fq

# %% [code]
rm  *filtered.fa

# %% [markdown]
Finally removing all other files except the combine

# %% [code]
for i in $(cat samplelist.txt)
do
echo $i
rm "$i".fasta
done

# %% [code]
pwd

# %% [code]
wdo = "/Volumes/Work2/BxCorn/Fungi/FunVsearch/"

# %% [code]
!validate_mapping_file.py -m $wdo/Tempmap1.txt -o $wdo/mapping_output1
!validate_mapping_file.py -m $wdo/Tempmap2.txt -o $wdo/mapping_output2

# %% [markdown]
###Further spliting the seq header based on internal barcodes

# %% [markdown]
We used reverse primer with internal barcode. So, we have two different reverse primers

# %% [code]
!split_libraries.py -m $wdo/Tempmap1.txt  -f $wdo/combined.fasta -o $wdo/Split1/ -b variable_length \
-H 12 -z truncate_remove  --reverse_primer_mismatches 1

# %% [code]
!split_libraries.py -m $wdo/Tempmap2.txt  -f $wdo/combined.fasta -o $wdo/Split2/ -b variable_length \
-H 12 -z truncate_remove  --reverse_primer_mismatches 1

# %% [code]
!count_seqs.py -i $wdo/Split1/seqs.fna

# %% [code]
!count_seqs.py -i $wdo/Split2/seqs.fna

# %% [code]
!cat ./Split1/seqs.fna  ./Split2/seqs.fna > ./Split/seqs.fna

# %% [code]
!count_seqs.py -i ./Split/seqs.fna

# %% [markdown]
###Changing the fasta header compatible to qiime, includes our sample ID (96*5), and removing unnecessary information

# %% [code]
!head -2 ./Split/seqs.fna

# %% [code]
!sed 's,_, ,g' ./Split/seqs.fna | sed 's,=, ,g' | awk '/^>/{print ($1""$5"._"$2);next}{print}'\
> ./Split/seqs1.fna 

# %% [code]
!head -2 ./Split/seqs1.fna

# %% [code]
!count_seqs.py -i ./Split/seqs1.fna

# %% [code]
!vsearch -v

# %% [markdown]
####Dereplication

# %% [code]
!vsearch -derep_fulllength ./Split/seqs1.fna -output ./Split/derep.fna -sizeout -minuniquesize 2

# %% [markdown]
####Chimera detection 

# %% [code]
!vsearch --uchime_denovo ./Split/derep.fna --nonchimeras ./Split/derep_chimera_ref.fna

# %% [markdown]
#####ITS extraction was carried out using derep_chimera_ref.fna, using following commands in the Terminal 
<p> cp -r ./Split/derep_chimera_ref.fna \
./Documents/hmmer-3.1b1-macosx-intel/
<p>cd Documents/hmmer-3.1b1-macosx-intel/
<p>PATH=$PATH:/Users/rumakanta/Documents/hmmer-3.1b1-macosx-intel/bin
<p>perl ITSx -i derep_chimera_ref.fasta -o bxfun_seqs_ITS  --reset T  --cpu 6

# %% [code]
pwd

# %% [markdown]
####Clustering

# %% [code]
!vsearch --cluster_size ./bxfun_seqs_ITS.ITS2.fasta --id 0.97  \
--centroids ./Split/centroids.fasta --uc clusters.uc --sizein --strand both --relabel OTU_

# %% [markdown]
####OTU table

# %% [code]
!vsearch -usearch_global ./Split/seqs1.fna -db ./Split/centroids.fasta \
-strand plus -id 0.97 -uc clusters.uc --otutabout ./Split/otutable.txt

# %% [markdown]
####Converting it into biome file

# %% [code]
!biom convert -i ./Split/otutable.txt -o ./Split/otutable.biom --to-hdf5  --table-type="OTU table"

# %% [code]
!biom summarize-table -i ./Split/otutable.biom -o ./Split/otutable_summary.txt

# %% [code]
pwd

# %% [code]
wdiv = "/Volumes/Work2/BxCorn/Fungi/FunVsearch/Split/"
taxF = "/Users/rumakanta/sh_qiime7_2/sh_taxonomy_qiime_ver7_dynamic_01.12.2017.txt"
ref_seqs = "/Users/rumakanta/sh_qiime7_2/sh_refs_qiime_ver7_dynamic_01.12.2017.fasta"

# %% [code]
!assign_taxonomy.py -i $wdiv/centroids.fasta -o $wdiv/assigned_taxonomy/ -r $ref_seqs -t $taxF --rdp_max_memory 10000 

# %% [code]
!biom add-metadata -i $wdiv/otutable.biom -o $wdiv/otutable_added_taxa.biom \
--observation-metadata-fp $wdiv/assigned_taxonomy/centroids_tax_assignments.txt  \
--sc-separated taxonomy --observation-header OTUID,taxonomy

# %% [code]
!filter_taxa_from_otu_table.py -i $wdiv/otutable_added_taxa.biom -o $wdiv/otu_fungalonly.biom -n Unassigned

# %% [code]
!biom summarize-table -i $wdiv/otu_fungalonly.biom  -o $wdiv/otu_fungalonly_summary.txt

# %% [code]
!biom convert -i $wdiv/otu_fungalonly.biom -o $wdiv/otu_fungalonly.txt --to-tsv --header-key taxonomy

# %% [code]
!biom convert -i $wdiv/otu_fungalonly.biom -o $wdiv/otu_table_json.biom --to-json --table-type='OTU Table'

# %% [code]
