# Supplementary material for: Maize synthesized benzoxazinoids affect the host associated microbiome
Source: Microbiome. 2019 Apr 11;7:59. doi: 10.1186/s40168-019-0677-7 (PMC6460791; doi:10.1186/s40168-019-0677-7)
Supplement: Supplementary file 2 — Supplementary files (SFL). The supplementary file consist of all the raw files (such as OTU tables, mapping files) and data analysis used in this study. (ZIP 331 kb) [file 40168_2019_677_MOESM2_ESM.zip › CorrDF_function.R]

##correlation function 

CorrDF <- function(cormat, pmat) {
  ut <- upper.tri(cormat)
  data.frame(
    from = rownames(cormat)[col(cormat)[ut]],
    to = rownames(cormat)[row(cormat)[ut]],
    cor  =(cormat)[ut],
    p = pmat[ut]
  )
}
