# Supplementary material for: Maize synthesized benzoxazinoids affect the host associated microbiome
Source: Microbiome. 2019 Apr 11;7:59. doi: 10.1186/s40168-019-0677-7 (PMC6460791; doi:10.1186/s40168-019-0677-7)
Supplement: Supplementary file 2 — Supplementary files (SFL). The supplementary file consist of all the raw files (such as OTU tables, mapping files) and data analysis used in this study. (ZIP 331 kb) [file 40168_2019_677_MOESM2_ESM.zip › map_bac.txt]

SampleID	DAS	GWBn	Genty	Rep	Compt	Compt_DAS	Genty_DAS	Description	SN
R1BxBSA0	0	W22_2	bx1W22_2	1	BS	BS0	bx1W22_2_0	Bxcorn1	1
R1BxBSA10	10	W22_2	bx1W22_2	1	BS	BS10	bx1W22_2_10	Bxcorn2	2
R1BxBSA20	20	W22_2	bx1W22_2	1	BS	BS20	bx1W22_2_20	Bxcorn3	3
R1BxBSA30	30	W22_2	bx1W22_2	1	BS	BS30	bx1W22_2_30	Bxcorn4	4
R1BxBSA40	40	W22_2	bx1W22_2	1	BS	BS40	bx1W22_2_40	Bxcorn5	5
R1BxBSB0	0	W22_1	bx2W22_1	1	BS	BS0	bx2W22_1_0	Bxcorn6	6
R1BxBSB10	10	W22_1	bx2W22_1	1	BS	BS10	bx2W22_1_10	Bxcorn7	7
R1BxBSB20	20	W22_1	bx2W22_1	1	BS	BS20	bx2W22_1_20	Bxcorn8	8
R1BxBSB30	30	W22_1	bx2W22_1	1	BS	BS30	bx2W22_1_30	Bxcorn9	9
R1BxBSB40	40	W22_1	bx2W22_1	1	BS	BS40	bx2W22_1_40	Bxcorn10	10
R1BxBSC0	0	W22_2	bx6W22_2	1	BS	BS0	bx6W22_2_0	Bxcorn11	11
R1BxBSC10	10	W22_2	bx6W22_2	1	BS	BS10	bx6W22_2_10	Bxcorn12	12
R1BxBSC20	20	W22_2	bx6W22_2	1	BS	BS20	bx6W22_2_20	Bxcorn13	13
R1BxBSC30	30	W22_2	bx6W22_2	1	BS	BS30	bx6W22_2_30	Bxcorn14	14
R1BxBSC40	40	W22_2	bx6W22_2	1	BS	BS40	bx6W22_2_40	Bxcorn15	15
R1BxBSD0	0	W22_1	W22_1	1	BS	BS0	W22_1_0	Bxcorn16	16
R1BxBSD10	10	W22_1	W22_1	1	BS	BS10	W22_1_10	Bxcorn17	17
R1BxBSD20	20	W22_1	W22_1	1	BS	BS20	W22_1_20	Bxcorn18	18
R1BxBSD30	30	W22_1	W22_1	1	BS	BS30	W22_1_30	Bxcorn19	19
R1BxBSD40	40	W22_1	W22_1	1	BS	BS40	W22_1_40	Bxcorn20	20
R1BxBSE0	0	W22_2	W22_2	1	BS	BS0	W22_2_0	Bxcorn21	21
R1BxBSE10	10	W22_2	W22_2	1	BS	BS10	W22_2_10	Bxcorn22	22
R1BxBSE20	20	W22_2	W22_2	1	BS	BS20	W22_2_20	Bxcorn23	23
R1BxBSE30	30	W22_2	W22_2	1	BS	BS30	W22_2_30	Bxcorn24	24
R1BxBSE40	40	W22_2	W22_2	1	BS	BS40	W22_2_40	Bxcorn25	25
R1BxBSF0	0	Nop	NoP	1	BS	NBS0	NoP_0	Bxcorn26	26
R1BxBSF10	10	Nop	NoP	1	BS	NBS10	NoP_10	Bxcorn27	27
R1BxBSF20	20	Nop	NoP	1	BS	NBS20	NoP_20	Bxcorn28	28
R1BxBSF30	30	Nop	NoP	1	BS	NBS30	NoP_30	Bxcorn29	29
R1BxBSF40	40	Nop	NoP	1	BS	NBS40	NoP_40	Bxcorn30	30
R2BxBSA0	0	W22_2	bx1W22_2	2	BS	BS0	bx1W22_2_0	Bxcorn97	31
R2BxBSA10	10	W22_2	bx1W22_2	2	BS	BS10	bx1W22_2_10	Bxcorn98	32
R2BxBSA20	20	W22_2	bx1W22_2	2	BS	BS20	bx1W22_2_20	Bxcorn99	33
R2BxBSA30	30	W22_2	bx1W22_2	2	BS	BS30	bx1W22_2_30	Bxcorn100	34
R2BxBSA40	40	W22_2	bx1W22_2	2	BS	BS40	bx1W22_2_40	Bxcorn101	35
R2BxBSB0	0	W22_1	bx2W22_1	2	BS	BS0	bx2W22_1_0	Bxcorn102	36
R2BxBSB10	10	W22_1	bx2W22_1	2	BS	BS10	bx2W22_1_10	Bxcorn103	37
R2BxBSB20	20	W22_1	bx2W22_1	2	BS	BS20	bx2W22_1_20	Bxcorn104	38
R2BxBSB30	30	W22_1	bx2W22_1	2	BS	BS30	bx2W22_1_30	Bxcorn105	39
R2BxBSB40	40	W22_1	bx2W22_1	2	BS	BS40	bx2W22_1_40	Bxcorn106	40
R2BxBSC0	0	W22_2	bx6W22_2	2	BS	BS0	bx6W22_2_0	Bxcorn107	41
R2BxBSC10	10	W22_2	bx6W22_2	2	BS	BS10	bx6W22_2_10	Bxcorn108	42
R2BxBSC20	20	W22_2	bx6W22_2	2	BS	BS20	bx6W22_2_20	Bxcorn109	43
R2BxBSC30	30	W22_2	bx6W22_2	2	BS	BS30	bx6W22_2_30	Bxcorn110	44
R2BxBSC40	40	W22_2	bx6W22_2	2	BS	BS40	bx6W22_2_40	Bxcorn111	45
R2BxBSD0	0	W22_1	W22_1	2	BS	BS0	W22_1_0	Bxcorn112	46
R2BxBSD10	10	W22_1	W22_1	2	BS	BS10	W22_1_10	Bxcorn113	47
R2BxBSD20	20	W22_1	W22_1	2	BS	BS20	W22_1_20	Bxcorn114	48
R2BxBSD30	30	W22_1	W22_1	2	BS	BS30	W22_1_30	Bxcorn115	49
R2BxBSD40	40	W22_1	W22_1	2	BS	BS40	W22_1_40	Bxcorn116	50
R2BxBSE0	0	W22_2	W22_2	2	BS	BS0	W22_2_0	Bxcorn117	51
R2BxBSE10	10	W22_2	W22_2	2	BS	BS10	W22_2_10	Bxcorn118	52
R2BxBSE20	20	W22_2	W22_2	2	BS	BS20	W22_2_20	Bxcorn119	53
R2BxBSE30	30	W22_2	W22_2	2	BS	BS30	W22_2_30	Bxcorn120	54
R2BxBSE40	40	W22_2	W22_2	2	BS	BS40	W22_2_40	Bxcorn121	55
R2BxBSF0	0	Nop	NoP	2	BS	NBS0	NoP_0	Bxcorn122	56
R2BxBSF10	10	Nop	NoP	2	BS	NBS10	NoP_10	Bxcorn123	57
R2BxBSF20	20	Nop	NoP	2	BS	NBS20	NoP_20	Bxcorn124	58
R2BxBSF30	30	Nop	NoP	2	BS	NBS30	NoP_30	Bxcorn125	59
R2BxBSF40	40	Nop	NoP	2	BS	NBS40	NoP_40	Bxcorn126	60
R3BxBSA0	0	W22_2	bx1W22_2	3	BS	BS0	bx1W22_2_0	Bxcorn193	61
R3BxBSA10	10	W22_2	bx1W22_2	3	BS	BS10	bx1W22_2_10	Bxcorn194	62
R3BxBSA20	20	W22_2	bx1W22_2	3	BS	BS20	bx1W22_2_20	Bxcorn195	63
R3BxBSA30	30	W22_2	bx1W22_2	3	BS	BS30	bx1W22_2_30	Bxcorn196	64
R3BxBSA40	40	W22_2	bx1W22_2	3	BS	BS40	bx1W22_2_40	Bxcorn197	65
R3BxBSB0	0	W22_1	bx2W22_1	3	BS	BS0	bx2W22_1_0	Bxcorn198	66
R3BxBSB10	10	W22_1	bx2W22_1	3	BS	BS10	bx2W22_1_10	Bxcorn199	67
R3BxBSB20	20	W22_1	bx2W22_1	3	BS	BS20	bx2W22_1_20	Bxcorn200	68
R3BxBSB30	30	W22_1	bx2W22_1	3	BS	BS30	bx2W22_1_30	Bxcorn201	69
R3BxBSB40	40	W22_1	bx2W22_1	3	BS	BS40	bx2W22_1_40	Bxcorn202	70
R3BxBSC0	0	W22_2	bx6W22_2	3	BS	BS0	bx6W22_2_0	Bxcorn203	71
R3BxBSC10	10	W22_2	bx6W22_2	3	BS	BS10	bx6W22_2_10	Bxcorn204	72
R3BxBSC20	20	W22_2	bx6W22_2	3	BS	BS20	bx6W22_2_20	Bxcorn205	73
R3BxBSC30	30	W22_2	bx6W22_2	3	BS	BS30	bx6W22_2_30	Bxcorn206	74
R3BxBSC40	40	W22_2	bx6W22_2	3	BS	BS40	bx6W22_2_40	Bxcorn207	75
R3BxBSD0	0	W22_1	W22_1	3	BS	BS0	W22_1_0	Bxcorn208	76
R3BxBSD10	10	W22_1	W22_1	3	BS	BS10	W22_1_10	Bxcorn209	77
R3BxBSD20	20	W22_1	W22_1	3	BS	BS20	W22_1_20	Bxcorn210	78
R3BxBSD30	30	W22_1	W22_1	3	BS	BS30	W22_1_30	Bxcorn211	79
R3BxBSD40	40	W22_1	W22_1	3	BS	BS40	W22_1_40	Bxcorn212	80
R3BxBSE0	0	W22_2	W22_2	3	BS	BS0	W22_2_0	Bxcorn213	81
R3BxBSE10	10	W22_2	W22_2	3	BS	BS10	W22_2_10	Bxcorn214	82
R3BxBSE20	20	W22_2	W22_2	3	BS	BS20	W22_2_20	Bxcorn215	83
R3BxBSE30	30	W22_2	W22_2	3	BS	BS30	W22_2_30	Bxcorn216	84
R3BxBSE40	40	W22_2	W22_2	3	BS	BS40	W22_2_40	Bxcorn217	85
R3BxBSF0	0	Nop	NoP	3	BS	NBS0	NoP_0	Bxcorn218	86
R3BxBSF10	10	Nop	NoP	3	BS	NBS10	NoP_10	Bxcorn219	87
R3BxBSF20	20	Nop	NoP	3	BS	NBS20	NoP_20	Bxcorn220	88
R3BxBSF30	30	Nop	NoP	3	BS	NBS30	NoP_30	Bxcorn221	89
R3BxBSF40	40	Nop	NoP	3	BS	NBS40	NoP_40	Bxcorn222	90
R4BxBSA0	0	W22_2	bx1W22_2	4	BS	BS0	bx1W22_2_0	Bxcorn289	91
R4BxBSA10	10	W22_2	bx1W22_2	4	BS	BS10	bx1W22_2_10	Bxcorn290	92
R4BxBSA20	20	W22_2	bx1W22_2	4	BS	BS20	bx1W22_2_20	Bxcorn291	93
R4BxBSA30	30	W22_2	bx1W22_2	4	BS	BS30	bx1W22_2_30	Bxcorn292	94
R4BxBSA40	40	W22_2	bx1W22_2	4	BS	BS40	bx1W22_2_40	Bxcorn293	95
R4BxBSB0	0	W22_1	bx2W22_1	4	BS	BS0	bx2W22_1_0	Bxcorn294	96
R4BxBSB10	10	W22_1	bx2W22_1	4	BS	BS10	bx2W22_1_10	Bxcorn295	97
R4BxBSB20	20	W22_1	bx2W22_1	4	BS	BS20	bx2W22_1_20	Bxcorn296	98
R4BxBSB30	30	W22_1	bx2W22_1	4	BS	BS30	bx2W22_1_30	Bxcorn297	99
R4BxBSB40	40	W22_1	bx2W22_1	4	BS	BS40	bx2W22_1_40	Bxcorn298	100
R4BxBSC0	0	W22_2	bx6W22_2	4	BS	BS0	bx6W22_2_0	Bxcorn299	101
R4BxBSC10	10	W22_2	bx6W22_2	4	BS	BS10	bx6W22_2_10	Bxcorn300	102
R4BxBSC20	20	W22_2	bx6W22_2	4	BS	BS20	bx6W22_2_20	Bxcorn301	103
R4BxBSC30	30	W22_2	bx6W22_2	4	BS	BS30	bx6W22_2_30	Bxcorn302	104
R4BxBSC40	40	W22_2	bx6W22_2	4	BS	BS40	bx6W22_2_40	Bxcorn303	105
R4BxBSD0	0	W22_1	W22_1	4	BS	BS0	W22_1_0	Bxcorn304	106
R4BxBSD10	10	W22_1	W22_1	4	BS	BS10	W22_1_10	Bxcorn305	107
R4BxBSD20	20	W22_1	W22_1	4	BS	BS20	W22_1_20	Bxcorn306	108
R4BxBSD30	30	W22_1	W22_1	4	BS	BS30	W22_1_30	Bxcorn307	109
R4BxBSD40	40	W22_1	W22_1	4	BS	BS40	W22_1_40	Bxcorn308	110
R4BxBSE0	0	W22_2	W22_2	4	BS	BS0	W22_2_0	Bxcorn309	111
R4BxBSE10	10	W22_2	W22_2	4	BS	BS10	W22_2_10	Bxcorn310	112
R4BxBSE20	20	W22_2	W22_2	4	BS	BS20	W22_2_20	Bxcorn311	113
R4BxBSE30	30	W22_2	W22_2	4	BS	BS30	W22_2_30	Bxcorn312	114
R4BxBSE40	40	W22_2	W22_2	4	BS	BS40	W22_2_40	Bxcorn313	115
R4BxBSF0	0	Nop	NoP	4	BS	NBS0	NoP_0	Bxcorn314	116
R4BxBSF10	10	Nop	NoP	4	BS	NBS10	NoP_10	Bxcorn315	117
R4BxBSF20	20	Nop	NoP	4	BS	NBS20	NoP_20	Bxcorn316	118
R4BxBSF30	30	Nop	NoP	4	BS	NBS30	NoP_30	Bxcorn317	119
R4BxBSF40	40	Nop	NoP	4	BS	NBS40	NoP_40	Bxcorn318	120
R5BxBSA0	0	W22_2	bx1W22_2	5	BS	BS0	bx1W22_2_0	Bxcorn385	121
R5BxBSA10	10	W22_2	bx1W22_2	5	BS	BS10	bx1W22_2_10	Bxcorn386	122
R5BxBSA20	20	W22_2	bx1W22_2	5	BS	BS20	bx1W22_2_20	Bxcorn387	123
R5BxBSA30	30	W22_2	bx1W22_2	5	BS	BS30	bx1W22_2_30	Bxcorn388	124
R5BxBSA40	40	W22_2	bx1W22_2	5	BS	BS40	bx1W22_2_40	Bxcorn389	125
R5BxBSB0	0	W22_1	bx2W22_1	5	BS	BS0	bx2W22_1_0	Bxcorn390	126
R5BxBSB10	10	W22_1	bx2W22_1	5	BS	BS10	bx2W22_1_10	Bxcorn391	127
R5BxBSB20	20	W22_1	bx2W22_1	5	BS	BS20	bx2W22_1_20	Bxcorn392	128
R5BxBSB30	30	W22_1	bx2W22_1	5	BS	BS30	bx2W22_1_30	Bxcorn393	129
R5BxBSB40	40	W22_1	bx2W22_1	5	BS	BS40	bx2W22_1_40	Bxcorn394	130
R5BxBSC0	0	W22_2	bx6W22_2	5	BS	BS0	bx6W22_2_0	Bxcorn395	131
R5BxBSC10	10	W22_2	bx6W22_2	5	BS	BS10	bx6W22_2_10	Bxcorn396	132
R5BxBSC20	20	W22_2	bx6W22_2	5	BS	BS20	bx6W22_2_20	Bxcorn397	133
R5BxBSC30	30	W22_2	bx6W22_2	5	BS	BS30	bx6W22_2_30	Bxcorn398	134
R5BxBSC40	40	W22_2	bx6W22_2	5	BS	BS40	bx6W22_2_40	Bxcorn399	135
R5BxBSD0	0	W22_1	W22_1	5	BS	BS0	W22_1_0	Bxcorn400	136
R5BxBSD10	10	W22_1	W22_1	5	BS	BS10	W22_1_10	Bxcorn401	137
R5BxBSD20	20	W22_1	W22_1	5	BS	BS20	W22_1_20	Bxcorn402	138
R5BxBSD30	30	W22_1	W22_1	5	BS	BS30	W22_1_30	Bxcorn403	139
R5BxBSD40	40	W22_1	W22_1	5	BS	BS40	W22_1_40	Bxcorn404	140
R5BxBSE0	0	W22_2	W22_2	5	BS	BS0	W22_2_0	Bxcorn405	141
R5BxBSE10	10	W22_2	W22_2	5	BS	BS10	W22_2_10	Bxcorn406	142
R5BxBSE20	20	W22_2	W22_2	5	BS	BS20	W22_2_20	Bxcorn407	143
R5BxBSE30	30	W22_2	W22_2	5	BS	BS30	W22_2_30	Bxcorn408	144
R5BxBSE40	40	W22_2	W22_2	5	BS	BS40	W22_2_40	Bxcorn409	145
R5BxBSF0	0	Nop	NoP	5	BS	NBS0	NoP_0	Bxcorn410	146
R5BxBSF10	10	Nop	NoP	5	BS	NBS10	NoP_10	Bxcorn411	147
R5BxBSF20	20	Nop	NoP	5	BS	NBS20	NoP_20	Bxcorn412	148
R5BxBSF30	30	Nop	NoP	5	BS	NBS30	NoP_30	Bxcorn413	149
R5BxBSF40	40	Nop	NoP	5	BS	NBS40	NoP_40	Bxcorn414	150
R1BxRSA10	10	W22_2	bx1W22_2	1	RS	RS10	bx1W22_2_10	Bxcorn31	151
R1BxRSA20	20	W22_2	bx1W22_2	1	RS	RS20	bx1W22_2_20	Bxcorn32	152
R1BxRSA30	30	W22_2	bx1W22_2	1	RS	RS30	bx1W22_2_30	Bxcorn33	153
R1BxRSA40	40	W22_2	bx1W22_2	1	RS	RS40	bx1W22_2_40	Bxcorn34	154
R1BxRSB10	10	W22_1	bx2W22_1	1	RS	RS10	bx2W22_1_10	Bxcorn35	155
R1BxRSB20	20	W22_1	bx2W22_1	1	RS	RS20	bx2W22_1_20	Bxcorn36	156
R1BxRSB30	30	W22_1	bx2W22_1	1	RS	RS30	bx2W22_1_30	Bxcorn37	157
R1BxRSB40	40	W22_1	bx2W22_1	1	RS	RS40	bx2W22_1_40	Bxcorn38	158
R1BxRSC10	10	W22_2	bx6W22_2	1	RS	RS10	bx6W22_2_10	Bxcorn39	159
R1BxRSC20	20	W22_2	bx6W22_2	1	RS	RS20	bx6W22_2_20	Bxcorn40	160
R1BxRSC30	30	W22_2	bx6W22_2	1	RS	RS30	bx6W22_2_30	Bxcorn41	161
R1BxRSC40	40	W22_2	bx6W22_2	1	RS	RS40	bx6W22_2_40	Bxcorn42	162
R1BxRSD10	10	W22_1	W22_1	1	RS	RS10	W22_1_10	Bxcorn43	163
R1BxRSD20	20	W22_1	W22_1	1	RS	RS20	W22_1_20	Bxcorn44	164
R1BxRSD30	30	W22_1	W22_1	1	RS	RS30	W22_1_30	Bxcorn45	165
R1BxRSD40	40	W22_1	W22_1	1	RS	RS40	W22_1_40	Bxcorn46	166
R1BxRSE10	10	W22_2	W22_2	1	RS	RS10	W22_2_10	Bxcorn47	167
R1BxRSE20	20	W22_2	W22_2	1	RS	RS20	W22_2_20	Bxcorn48	168
R1BxRSE30	30	W22_2	W22_2	1	RS	RS30	W22_2_30	Bxcorn49	169
R1BxRSE40	40	W22_2	W22_2	1	RS	RS40	W22_2_40	Bxcorn50	170
R2BxRSA10	10	W22_2	bx1W22_2	2	RS	RS10	bx1W22_2_10	Bxcorn127	171
R2BxRSA20	20	W22_2	bx1W22_2	2	RS	RS20	bx1W22_2_20	Bxcorn128	172
R2BxRSA30	30	W22_2	bx1W22_2	2	RS	RS30	bx1W22_2_30	Bxcorn129	173
R2BxRSA40	40	W22_2	bx1W22_2	2	RS	RS40	bx1W22_2_40	Bxcorn130	174
R2BxRSB10	10	W22_1	bx2W22_1	2	RS	RS10	bx2W22_1_10	Bxcorn131	175
R2BxRSB20	20	W22_1	bx2W22_1	2	RS	RS20	bx2W22_1_20	Bxcorn132	176
R2BxRSB30	30	W22_1	bx2W22_1	2	RS	RS30	bx2W22_1_30	Bxcorn133	177
R2BxRSB40	40	W22_1	bx2W22_1	2	RS	RS40	bx2W22_1_40	Bxcorn134	178
R2BxRSC10	10	W22_2	bx6W22_2	2	RS	RS10	bx6W22_2_10	Bxcorn135	179
R2BxRSC20	20	W22_2	bx6W22_2	2	RS	RS20	bx6W22_2_20	Bxcorn136	180
R2BxRSC30	30	W22_2	bx6W22_2	2	RS	RS30	bx6W22_2_30	Bxcorn137	181
R2BxRSC40	40	W22_2	bx6W22_2	2	RS	RS40	bx6W22_2_40	Bxcorn138	182
R2BxRSD10	10	W22_1	W22_1	2	RS	RS10	W22_1_10	Bxcorn139	183
R2BxRSD20	20	W22_1	W22_1	2	RS	RS20	W22_1_20	Bxcorn140	184
R2BxRSD30	30	W22_1	W22_1	2	RS	RS30	W22_1_30	Bxcorn141	185
R2BxRSD40	40	W22_1	W22_1	2	RS	RS40	W22_1_40	Bxcorn142	186
R2BxRSE10	10	W22_2	W22_2	2	RS	RS10	W22_2_10	Bxcorn143	187
R2BxRSE20	20	W22_2	W22_2	2	RS	RS20	W22_2_20	Bxcorn144	188
R2BxRSE30	30	W22_2	W22_2	2	RS	RS30	W22_2_30	Bxcorn145	189
R2BxRSE40	40	W22_2	W22_2	2	RS	RS40	W22_2_40	Bxcorn146	190
R3BxRSA10	10	W22_2	bx1W22_2	3	RS	RS10	bx1W22_2_10	Bxcorn223	191
R3BxRSA20	20	W22_2	bx1W22_2	3	RS	RS20	bx1W22_2_20	Bxcorn224	192
R3BxRSA30	30	W22_2	bx1W22_2	3	RS	RS30	bx1W22_2_30	Bxcorn225	193
R3BxRSA40	40	W22_2	bx1W22_2	3	RS	RS40	bx1W22_2_40	Bxcorn226	194
R3BxRSB10	10	W22_1	bx2W22_1	3	RS	RS10	bx2W22_1_10	Bxcorn227	195
R3BxRSB20	20	W22_1	bx2W22_1	3	RS	RS20	bx2W22_1_20	Bxcorn228	196
R3BxRSB30	30	W22_1	bx2W22_1	3	RS	RS30	bx2W22_1_30	Bxcorn229	197
R3BxRSB40	40	W22_1	bx2W22_1	3	RS	RS40	bx2W22_1_40	Bxcorn230	198
R3BxRSC10	10	W22_2	bx6W22_2	3	RS	RS10	bx6W22_2_10	Bxcorn231	199
R3BxRSC20	20	W22_2	bx6W22_2	3	RS	RS20	bx6W22_2_20	Bxcorn232	200
R3BxRSC30	30	W22_2	bx6W22_2	3	RS	RS30	bx6W22_2_30	Bxcorn233	201
R3BxRSC40	40	W22_2	bx6W22_2	3	RS	RS40	bx6W22_2_40	Bxcorn234	202
R3BxRSD10	10	W22_1	W22_1	3	RS	RS10	W22_1_10	Bxcorn235	203
R3BxRSD20	20	W22_1	W22_1	3	RS	RS20	W22_1_20	Bxcorn236	204
R3BxRSD30	30	W22_1	W22_1	3	RS	RS30	W22_1_30	Bxcorn237	205
R3BxRSD40	40	W22_1	W22_1	3	RS	RS40	W22_1_40	Bxcorn238	206
R3BxRSE10	10	W22_2	W22_2	3	RS	RS10	W22_2_10	Bxcorn239	207
R3BxRSE20	20	W22_2	W22_2	3	RS	RS20	W22_2_20	Bxcorn240	208
R3BxRSE30	30	W22_2	W22_2	3	RS	RS30	W22_2_30	Bxcorn241	209
R3BxRSE40	40	W22_2	W22_2	3	RS	RS40	W22_2_40	Bxcorn242	210
R4BxRSA10	10	W22_2	bx1W22_2	4	RS	RS10	bx1W22_2_10	Bxcorn319	211
R4BxRSA20	20	W22_2	bx1W22_2	4	RS	RS20	bx1W22_2_20	Bxcorn320	212
R4BxRSA30	30	W22_2	bx1W22_2	4	RS	RS30	bx1W22_2_30	Bxcorn321	213
R4BxRSA40	40	W22_2	bx1W22_2	4	RS	RS40	bx1W22_2_40	Bxcorn322	214
R4BxRSB10	10	W22_1	bx2W22_1	4	RS	RS10	bx2W22_1_10	Bxcorn323	215
R4BxRSB20	20	W22_1	bx2W22_1	4	RS	RS20	bx2W22_1_20	Bxcorn324	216
R4BxRSB30	30	W22_1	bx2W22_1	4	RS	RS30	bx2W22_1_30	Bxcorn325	217
R4BxRSB40	40	W22_1	bx2W22_1	4	RS	RS40	bx2W22_1_40	Bxcorn326	218
R4BxRSC10	10	W22_2	bx6W22_2	4	RS	RS10	bx6W22_2_10	Bxcorn327	219
R4BxRSC20	20	W22_2	bx6W22_2	4	RS	RS20	bx6W22_2_20	Bxcorn328	220
R4BxRSC30	30	W22_2	bx6W22_2	4	RS	RS30	bx6W22_2_30	Bxcorn329	221
R4BxRSC40	40	W22_2	bx6W22_2	4	RS	RS40	bx6W22_2_40	Bxcorn330	222
R4BxRSD10	10	W22_1	W22_1	4	RS	RS10	W22_1_10	Bxcorn331	223
R4BxRSD20	20	W22_1	W22_1	4	RS	RS20	W22_1_20	Bxcorn332	224
R4BxRSD30	30	W22_1	W22_1	4	RS	RS30	W22_1_30	Bxcorn333	225
R4BxRSD40	40	W22_1	W22_1	4	RS	RS40	W22_1_40	Bxcorn334	226
R4BxRSE10	10	W22_2	W22_2	4	RS	RS10	W22_2_10	Bxcorn335	227
R4BxRSE20	20	W22_2	W22_2	4	RS	RS20	W22_2_20	Bxcorn336	228
R4BxRSE30	30	W22_2	W22_2	4	RS	RS30	W22_2_30	Bxcorn337	229
R4BxRSE40	40	W22_2	W22_2	4	RS	RS40	W22_2_40	Bxcorn338	230
R5BxRSA10	10	W22_2	bx1W22_2	5	RS	RS10	bx1W22_2_10	Bxcorn415	231
R5BxRSA20	20	W22_2	bx1W22_2	5	RS	RS20	bx1W22_2_20	Bxcorn416	232
R5BxRSA30	30	W22_2	bx1W22_2	5	RS	RS30	bx1W22_2_30	Bxcorn417	233
R5BxRSA40	40	W22_2	bx1W22_2	5	RS	RS40	bx1W22_2_40	Bxcorn418	234
R5BxRSB10	10	W22_1	bx2W22_1	5	RS	RS10	bx2W22_1_10	Bxcorn419	235
R5BxRSB20	20	W22_1	bx2W22_1	5	RS	RS20	bx2W22_1_20	Bxcorn420	236
R5BxRSB30	30	W22_1	bx2W22_1	5	RS	RS30	bx2W22_1_30	Bxcorn421	237
R5BxRSB40	40	W22_1	bx2W22_1	5	RS	RS40	bx2W22_1_40	Bxcorn422	238
R5BxRSC10	10	W22_2	bx6W22_2	5	RS	RS10	bx6W22_2_10	Bxcorn423	239
R5BxRSC20	20	W22_2	bx6W22_2	5	RS	RS20	bx6W22_2_20	Bxcorn424	240
R5BxRSC30	30	W22_2	bx6W22_2	5	RS	RS30	bx6W22_2_30	Bxcorn425	241
R5BxRSC40	40	W22_2	bx6W22_2	5	RS	RS40	bx6W22_2_40	Bxcorn426	242
R5BxRSD10	10	W22_1	W22_1	5	RS	RS10	W22_1_10	Bxcorn427	243
R5BxRSD20	20	W22_1	W22_1	5	RS	RS20	W22_1_20	Bxcorn428	244
R5BxRSD30	30	W22_1	W22_1	5	RS	RS30	W22_1_30	Bxcorn429	245
R5BxRSD40	40	W22_1	W22_1	5	RS	RS40	W22_1_40	Bxcorn430	246
R5BxRSE10	10	W22_2	W22_2	5	RS	RS10	W22_2_10	Bxcorn431	247
R5BxRSE20	20	W22_2	W22_2	5	RS	RS20	W22_2_20	Bxcorn432	248
R5BxRSE30	30	W22_2	W22_2	5	RS	RS30	W22_2_30	Bxcorn433	249
R5BxRSE40	40	W22_2	W22_2	5	RS	RS40	W22_2_40	Bxcorn434	250
R1BxRtA10	10	W22_2	bx1W22_2	1	Rt	Rt10	bx1W22_2_10	Bxcorn51	251
R1BxRtA20	20	W22_2	bx1W22_2	1	Rt	Rt20	bx1W22_2_20	Bxcorn52	252
R1BxRtA30	30	W22_2	bx1W22_2	1	Rt	Rt30	bx1W22_2_30	Bxcorn53	253
R1BxRtA40	40	W22_2	bx1W22_2	1	Rt	Rt40	bx1W22_2_40	Bxcorn54	254
R1BxRtB10	10	W22_1	bx2W22_1	1	Rt	Rt10	bx2W22_1_10	Bxcorn55	255
R1BxRtB20	20	W22_1	bx2W22_1	1	Rt	Rt20	bx2W22_1_20	Bxcorn56	256
R1BxRtB30	30	W22_1	bx2W22_1	1	Rt	Rt30	bx2W22_1_30	Bxcorn57	257
R1BxRtB40	40	W22_1	bx2W22_1	1	Rt	Rt40	bx2W22_1_40	Bxcorn58	258
R1BxRtC10	10	W22_2	bx6W22_2	1	Rt	Rt10	bx6W22_2_10	Bxcorn59	259
R1BxRtC20	20	W22_2	bx6W22_2	1	Rt	Rt20	bx6W22_2_20	Bxcorn60	260
R1BxRtC30	30	W22_2	bx6W22_2	1	Rt	Rt30	bx6W22_2_30	Bxcorn61	261
R1BxRtC40	40	W22_2	bx6W22_2	1	Rt	Rt40	bx6W22_2_40	Bxcorn62	262
R1BxRtD10	10	W22_1	W22_1	1	Rt	Rt10	W22_1_10	Bxcorn63	263
R1BxRtD20	20	W22_1	W22_1	1	Rt	Rt20	W22_1_20	Bxcorn64	264
R1BxRtD30	30	W22_1	W22_1	1	Rt	Rt30	W22_1_30	Bxcorn65	265
R1BxRtD40	40	W22_1	W22_1	1	Rt	Rt40	W22_1_40	Bxcorn66	266
R1BxRtE10	10	W22_2	W22_2	1	Rt	Rt10	W22_2_10	Bxcorn67	267
R1BxRtE20	20	W22_2	W22_2	1	Rt	Rt20	W22_2_20	Bxcorn68	268
R1BxRtE30	30	W22_2	W22_2	1	Rt	Rt30	W22_2_30	Bxcorn69	269
R1BxRtE40	40	W22_2	W22_2	1	Rt	Rt40	W22_2_40	Bxcorn70	270
R2BxRtA10	10	W22_2	bx1W22_2	2	Rt	Rt10	bx1W22_2_10	Bxcorn147	271
R2BxRtA20	20	W22_2	bx1W22_2	2	Rt	Rt20	bx1W22_2_20	Bxcorn148	272
R2BxRtA30	30	W22_2	bx1W22_2	2	Rt	Rt30	bx1W22_2_30	Bxcorn149	273
R2BxRtA40	40	W22_2	bx1W22_2	2	Rt	Rt40	bx1W22_2_40	Bxcorn150	274
R2BxRtB10	10	W22_1	bx2W22_1	2	Rt	Rt10	bx2W22_1_10	Bxcorn151	275
R2BxRtB20	20	W22_1	bx2W22_1	2	Rt	Rt20	bx2W22_1_20	Bxcorn152	276
R2BxRtB30	30	W22_1	bx2W22_1	2	Rt	Rt30	bx2W22_1_30	Bxcorn153	277
R2BxRtB40	40	W22_1	bx2W22_1	2	Rt	Rt40	bx2W22_1_40	Bxcorn154	278
R2BxRtC10	10	W22_2	bx6W22_2	2	Rt	Rt10	bx6W22_2_10	Bxcorn155	279
R2BxRtC20	20	W22_2	bx6W22_2	2	Rt	Rt20	bx6W22_2_20	Bxcorn156	280
R2BxRtC30	30	W22_2	bx6W22_2	2	Rt	Rt30	bx6W22_2_30	Bxcorn157	281
R2BxRtC40	40	W22_2	bx6W22_2	2	Rt	Rt40	bx6W22_2_40	Bxcorn158	282
R2BxRtD10	10	W22_1	W22_1	2	Rt	Rt10	W22_1_10	Bxcorn159	283
R2BxRtD20	20	W22_1	W22_1	2	Rt	Rt20	W22_1_20	Bxcorn160	284
R2BxRtD30	30	W22_1	W22_1	2	Rt	Rt30	W22_1_30	Bxcorn161	285
R2BxRtD40	40	W22_1	W22_1	2	Rt	Rt40	W22_1_40	Bxcorn162	286
R2BxRtE10	10	W22_2	W22_2	2	Rt	Rt10	W22_2_10	Bxcorn163	287
R2BxRtE20	20	W22_2	W22_2	2	Rt	Rt20	W22_2_20	Bxcorn164	288
R2BxRtE30	30	W22_2	W22_2	2	Rt	Rt30	W22_2_30	Bxcorn165	289
R2BxRtE40	40	W22_2	W22_2	2	Rt	Rt40	W22_2_40	Bxcorn166	290
R3BxRtA10	10	W22_2	bx1W22_2	3	Rt	Rt10	bx1W22_2_10	Bxcorn243	291
R3BxRtA20	20	W22_2	bx1W22_2	3	Rt	Rt20	bx1W22_2_20	Bxcorn244	292
R3BxRtA30	30	W22_2	bx1W22_2	3	Rt	Rt30	bx1W22_2_30	Bxcorn245	293
R3BxRtA40	40	W22_2	bx1W22_2	3	Rt	Rt40	bx1W22_2_40	Bxcorn246	294
R3BxRtB10	10	W22_1	bx2W22_1	3	Rt	Rt10	bx2W22_1_10	Bxcorn247	295
R3BxRtB20	20	W22_1	bx2W22_1	3	Rt	Rt20	bx2W22_1_20	Bxcorn248	296
R3BxRtB30	30	W22_1	bx2W22_1	3	Rt	Rt30	bx2W22_1_30	Bxcorn249	297
R3BxRtB40	40	W22_1	bx2W22_1	3	Rt	Rt40	bx2W22_1_40	Bxcorn250	298
R3BxRtC10	10	W22_2	bx6W22_2	3	Rt	Rt10	bx6W22_2_10	Bxcorn251	299
R3BxRtC20	20	W22_2	bx6W22_2	3	Rt	Rt20	bx6W22_2_20	Bxcorn252	300
R3BxRtC30	30	W22_2	bx6W22_2	3	Rt	Rt30	bx6W22_2_30	Bxcorn253	301
R3BxRtC40	40	W22_2	bx6W22_2	3	Rt	Rt40	bx6W22_2_40	Bxcorn254	302
R3BxRtD10	10	W22_1	W22_1	3	Rt	Rt10	W22_1_10	Bxcorn255	303
R3BxRtD20	20	W22_1	W22_1	3	Rt	Rt20	W22_1_20	Bxcorn256	304
R3BxRtD30	30	W22_1	W22_1	3	Rt	Rt30	W22_1_30	Bxcorn257	305
R3BxRtD40	40	W22_1	W22_1	3	Rt	Rt40	W22_1_40	Bxcorn258	306
R3BxRtE10	10	W22_2	W22_2	3	Rt	Rt10	W22_2_10	Bxcorn259	307
R3BxRtE20	20	W22_2	W22_2	3	Rt	Rt20	W22_2_20	Bxcorn260	308
R3BxRtE30	30	W22_2	W22_2	3	Rt	Rt30	W22_2_30	Bxcorn261	309
R3BxRtE40	40	W22_2	W22_2	3	Rt	Rt40	W22_2_40	Bxcorn262	310
R4BxRtA10	10	W22_2	bx1W22_2	4	Rt	Rt10	bx1W22_2_10	Bxcorn339	311
R4BxRtA20	20	W22_2	bx1W22_2	4	Rt	Rt20	bx1W22_2_20	Bxcorn340	312
R4BxRtA30	30	W22_2	bx1W22_2	4	Rt	Rt30	bx1W22_2_30	Bxcorn341	313
R4BxRtA40	40	W22_2	bx1W22_2	4	Rt	Rt40	bx1W22_2_40	Bxcorn342	314
R4BxRtB10	10	W22_1	bx2W22_1	4	Rt	Rt10	bx2W22_1_10	Bxcorn343	315
R4BxRtB20	20	W22_1	bx2W22_1	4	Rt	Rt20	bx2W22_1_20	Bxcorn344	316
R4BxRtB30	30	W22_1	bx2W22_1	4	Rt	Rt30	bx2W22_1_30	Bxcorn345	317
R4BxRtB40	40	W22_1	bx2W22_1	4	Rt	Rt40	bx2W22_1_40	Bxcorn346	318
R4BxRtC10	10	W22_2	bx6W22_2	4	Rt	Rt10	bx6W22_2_10	Bxcorn347	319
R4BxRtC20	20	W22_2	bx6W22_2	4	Rt	Rt20	bx6W22_2_20	Bxcorn348	320
R4BxRtC30	30	W22_2	bx6W22_2	4	Rt	Rt30	bx6W22_2_30	Bxcorn349	321
R4BxRtC40	40	W22_2	bx6W22_2	4	Rt	Rt40	bx6W22_2_40	Bxcorn350	322
R4BxRtD10	10	W22_1	W22_1	4	Rt	Rt10	W22_1_10	Bxcorn351	323
R4BxRtD20	20	W22_1	W22_1	4	Rt	Rt20	W22_1_20	Bxcorn352	324
R4BxRtD30	30	W22_1	W22_1	4	Rt	Rt30	W22_1_30	Bxcorn353	325
R4BxRtD40	40	W22_1	W22_1	4	Rt	Rt40	W22_1_40	Bxcorn354	326
R4BxRtE10	10	W22_2	W22_2	4	Rt	Rt10	W22_2_10	Bxcorn355	327
R4BxRtE20	20	W22_2	W22_2	4	Rt	Rt20	W22_2_20	Bxcorn356	328
R4BxRtE30	30	W22_2	W22_2	4	Rt	Rt30	W22_2_30	Bxcorn357	329
R4BxRtE40	40	W22_2	W22_2	4	Rt	Rt40	W22_2_40	Bxcorn358	330
R5BxRtA10	10	W22_2	bx1W22_2	5	Rt	Rt10	bx1W22_2_10	Bxcorn435	331
R5BxRtA20	20	W22_2	bx1W22_2	5	Rt	Rt20	bx1W22_2_20	Bxcorn436	332
R5BxRtA30	30	W22_2	bx1W22_2	5	Rt	Rt30	bx1W22_2_30	Bxcorn437	333
R5BxRtA40	40	W22_2	bx1W22_2	5	Rt	Rt40	bx1W22_2_40	Bxcorn438	334
R5BxRtB10	10	W22_1	bx2W22_1	5	Rt	Rt10	bx2W22_1_10	Bxcorn439	335
R5BxRtB20	20	W22_1	bx2W22_1	5	Rt	Rt20	bx2W22_1_20	Bxcorn440	336
R5BxRtB30	30	W22_1	bx2W22_1	5	Rt	Rt30	bx2W22_1_30	Bxcorn441	337
R5BxRtB40	40	W22_1	bx2W22_1	5	Rt	Rt40	bx2W22_1_40	Bxcorn442	338
R5BxRtC10	10	W22_2	bx6W22_2	5	Rt	Rt10	bx6W22_2_10	Bxcorn443	339
R5BxRtC20	20	W22_2	bx6W22_2	5	Rt	Rt20	bx6W22_2_20	Bxcorn444	340
R5BxRtC30	30	W22_2	bx6W22_2	5	Rt	Rt30	bx6W22_2_30	Bxcorn445	341
R5BxRtC40	40	W22_2	bx6W22_2	5	Rt	Rt40	bx6W22_2_40	Bxcorn446	342
R5BxRtD10	10	W22_1	W22_1	5	Rt	Rt10	W22_1_10	Bxcorn447	343
R5BxRtD20	20	W22_1	W22_1	5	Rt	Rt20	W22_1_20	Bxcorn448	344
R5BxRtD30	30	W22_1	W22_1	5	Rt	Rt30	W22_1_30	Bxcorn449	345
R5BxRtD40	40	W22_1	W22_1	5	Rt	Rt40	W22_1_40	Bxcorn450	346
R5BxRtE10	10	W22_2	W22_2	5	Rt	Rt10	W22_2_10	Bxcorn451	347
R5BxRtE20	20	W22_2	W22_2	5	Rt	Rt20	W22_2_20	Bxcorn452	348
R5BxRtE30	30	W22_2	W22_2	5	Rt	Rt30	W22_2_30	Bxcorn453	349
R5BxRtE40	40	W22_2	W22_2	5	Rt	Rt40	W22_2_40	Bxcorn454	350
