# Supplementary material for: Maize synthesized benzoxazinoids affect the host associated microbiome
Source: Microbiome. 2019 Apr 11;7:59. doi: 10.1186/s40168-019-0677-7 (PMC6460791; doi:10.1186/s40168-019-0677-7)
Supplement: Supplementary file 2 — Supplementary files (SFL). The supplementary file consist of all the raw files (such as OTU tables, mapping files) and data analysis used in this study. (ZIP 331 kb) [file 40168_2019_677_MOESM2_ESM.zip › MappingFileCombined.xlsx]

## Sheet: Bacteria
SampleID	BarcodeSequence	LinkerPrimerSequence	ReversePrimer	DAS	Genotype	GenMtWd	Rep	Compt	Description	Description1	Index7	Index7seq	Index5	Index5Seq	PrimerCombination	SampleName	LibraryName	SN
R1BxBSA0	C	CTACGGGNGGCWGCAG	GACTACHVGGGTATCTAATCC	0	bx1W22_2	Mut	1	BS	Bxcorn1	1	SPR701	TAAGGCGA	S502	CTCTCTAT	BacF1-BacR1	BSA0	BxBSA0	1
R1BxBSA10	C	CTACGGGNGGCWGCAG	GACTACHVGGGTATCTAATCC	10	bx1W22_2	Mut	1	BS	Bxcorn2	2	SPR702	CGTACTAG	S502	CTCTCTAT	BacF1-BacR1	BSA10	BxBSA10	2
R1BxBSA20	C	CTACGGGNGGCWGCAG	GACTACHVGGGTATCTAATCC	20	bx1W22_2	Mut	1	BS	Bxcorn3	3	SPR703	AGGCAGAA	S502	CTCTCTAT	BacF1-BacR1	BSA20	BxBSA20	3
R1BxBSA30	C	CTACGGGNGGCWGCAG	GACTACHVGGGTATCTAATCC	30	bx1W22_2	Mut	1	BS	Bxcorn4	4	SPR704	TCCTGAGC	S502	CTCTCTAT	BacF1-BacR1	BSA30	BxBSA30	4
R1BxBSA40	C	CTACGGGNGGCWGCAG	GACTACHVGGGTATCTAATCC	40	bx1W22_2	Mut	1	BS	Bxcorn5	5	SPR705	GGACTCCT	S502	CTCTCTAT	BacF1-BacR1	BSA40	BxBSA40	5
R1BxBSB0	C	CTACGGGNGGCWGCAG	GACTACHVGGGTATCTAATCC	0	bx2W22_1	Mut	1	BS	Bxcorn6	6	SPR706	TAGGCATG	S502	CTCTCTAT	BacF1-BacR1	BSB0	BxBSB0	6
R1BxBSB10	C	CTACGGGNGGCWGCAG	GACTACHVGGGTATCTAATCC	10	bx2W22_1	Mut	1	BS	Bxcorn7	7	SPR707	CTCTCTAC	S502	CTCTCTAT	BacF1-BacR1	BSB10	BxBSB10	7
R1BxBSB20	C	CTACGGGNGGCWGCAG	GACTACHVGGGTATCTAATCC	20	bx2W22_1	Mut	1	BS	Bxcorn8	8	SPR710	CGAGGCTG	S502	CTCTCTAT	BacF1-BacR1	BSB20	BxBSB20	8
R1BxBSB30	C	CTACGGGNGGCWGCAG	GACTACHVGGGTATCTAATCC	30	bx2W22_1	Mut	1	BS	Bxcorn9	9	SPR711	AAGAGGCA	S502	CTCTCTAT	BacF1-BacR1	BSB30	BxBSB30	9
R1BxBSB40	C	CTACGGGNGGCWGCAG	GACTACHVGGGTATCTAATCC	40	bx2W22_1	Mut	1	BS	Bxcorn10	10	SPR712	GTAGAGGA	S502	CTCTCTAT	BacF1-BacR1	BSB40	BxBSB40	10
R1BxBSC0	C	CTACGGGNGGCWGCAG	GACTACHVGGGTATCTAATCC	0	bx6W22_2	Mut	1	BS	Bxcorn11	11	SPR714	GCTCATGA	S502	CTCTCTAT	BacF1-BacR1	BSC0	BxBSC0	11
R1BxBSC10	C	CTACGGGNGGCWGCAG	GACTACHVGGGTATCTAATCC	10	bx6W22_2	Mut	1	BS	Bxcorn12	12	SPR715	ATCTCAGG	S502	CTCTCTAT	BacF1-BacR1	BSC10	BxBSC10	12
R1BxBSC20	C	CTACGGGNGGCWGCAG	GACTACHVGGGTATCTAATCC	20	bx6W22_2	Mut	1	BS	Bxcorn13	13	SPR701	TAAGGCGA	S503	TATCCTCT	BacF1-BacR1	BSC20	BxBSC20	13
R1BxBSC30	C	CTACGGGNGGCWGCAG	GACTACHVGGGTATCTAATCC	30	bx6W22_2	Mut	1	BS	Bxcorn14	14	SPR702	CGTACTAG	S503	TATCCTCT	BacF1-BacR1	BSC30	BxBSC30	14
R1BxBSC40	C	CTACGGGNGGCWGCAG	GACTACHVGGGTATCTAATCC	40	bx6W22_2	Mut	1	BS	Bxcorn15	15	SPR703	AGGCAGAA	S503	TATCCTCT	BacF1-BacR1	BSC40	BxBSC40	15
R1BxBSD0	C	CTACGGGNGGCWGCAG	GACTACHVGGGTATCTAATCC	0	W22_1	Wt	1	BS	Bxcorn16	16	SPR704	TCCTGAGC	S503	TATCCTCT	BacF1-BacR1	BSD0	BxBSD0	16
R1BxBSD10	C	CTACGGGNGGCWGCAG	GACTACHVGGGTATCTAATCC	10	W22_1	Wt	1	BS	Bxcorn17	17	SPR705	GGACTCCT	S503	TATCCTCT	BacF1-BacR1	BSD10	BxBSD10	17
R1BxBSD20	C	CTACGGGNGGCWGCAG	GACTACHVGGGTATCTAATCC	20	W22_1	Wt	1	BS	Bxcorn18	18	SPR706	TAGGCATG	S503	TATCCTCT	BacF1-BacR1	BSD20	BxBSD20	18
R1BxBSD30	C	CTACGGGNGGCWGCAG	GACTACHVGGGTATCTAATCC	30	W22_1	Wt	1	BS	Bxcorn19	19	SPR707	CTCTCTAC	S503	TATCCTCT	BacF1-BacR1	BSD30	BxBSD30	19
R1BxBSD40	C	CTACGGGNGGCWGCAG	GACTACHVGGGTATCTAATCC	40	W22_1	Wt	1	BS	Bxcorn20	20	SPR710	CGAGGCTG	S503	TATCCTCT	BacF1-BacR1	BSD40	BxBSD40	20
R1BxBSE0	C	CTACGGGNGGCWGCAG	GACTACHVGGGTATCTAATCC	0	W22_2	Wt	1	BS	Bxcorn21	21	SPR711	AAGAGGCA	S503	TATCCTCT	BacF1-BacR1	BSE0	BxBSE0	21
R1BxBSE10	C	CTACGGGNGGCWGCAG	GACTACHVGGGTATCTAATCC	10	W22_2	Wt	1	BS	Bxcorn22	22	SPR712	GTAGAGGA	S503	TATCCTCT	BacF1-BacR1	BSE10	BxBSE10	22
R1BxBSE20	C	CTACGGGNGGCWGCAG	GACTACHVGGGTATCTAATCC	20	W22_2	Wt	1	BS	Bxcorn23	23	SPR714	GCTCATGA	S503	TATCCTCT	BacF1-BacR1	BSE20	BxBSE20	23
R1BxBSE30	C	CTACGGGNGGCWGCAG	GACTACHVGGGTATCTAATCC	30	W22_2	Wt	1	BS	Bxcorn24	24	SPR715	ATCTCAGG	S503	TATCCTCT	BacF1-BacR1	BSE30	BxBSE30	24
R1BxBSE40	C	CTACGGGNGGCWGCAG	GACTACHVGGGTATCTAATCC	40	W22_2	Wt	1	BS	Bxcorn25	25	SPR701	TAAGGCGA	S505	GTAAGGAG	BacF1-BacR1	BSE40	BxBSE40	25
R1BxBSF0	C	CTACGGGNGGCWGCAG	GACTACHVGGGTATCTAATCC	0	NoP	NoP	1	BS	Bxcorn26	26	SPR702	CGTACTAG	S505	GTAAGGAG	BacF1-BacR1	BSF0	BxBSF0	26
R1BxBSF10	C	CTACGGGNGGCWGCAG	GACTACHVGGGTATCTAATCC	10	NoP	NoP	1	BS	Bxcorn27	27	SPR703	AGGCAGAA	S505	GTAAGGAG	BacF1-BacR1	BSF10	BxBSF10	27
R1BxBSF20	C	CTACGGGNGGCWGCAG	GACTACHVGGGTATCTAATCC	20	NoP	NoP	1	BS	Bxcorn28	28	SPR704	TCCTGAGC	S505	GTAAGGAG	BacF1-BacR1	BSF20	BxBSF20	28
R1BxBSF30	C	CTACGGGNGGCWGCAG	GACTACHVGGGTATCTAATCC	30	NoP	NoP	1	BS	Bxcorn29	29	SPR705	GGACTCCT	S505	GTAAGGAG	BacF1-BacR1	BSF30	BxBSF30	29
R1BxBSF40	C	CTACGGGNGGCWGCAG	GACTACHVGGGTATCTAATCC	40	NoP	NoP	1	BS	Bxcorn30	30	SPR706	TAGGCATG	S505	GTAAGGAG	BacF1-BacR1	BSF40	BxBSF40	30
R1BxRSA10	C	CTACGGGNGGCWGCAG	GACTACHVGGGTATCTAATCC	10	bx1W22_2	Mut	1	RS	Bxcorn31	31	SPR707	CTCTCTAC	S505	GTAAGGAG	BacF1-BacR1	RSA10	BxRSA10	31
R1BxRSA20	C	CTACGGGNGGCWGCAG	GACTACHVGGGTATCTAATCC	20	bx1W22_2	Mut	1	RS	Bxcorn32	32	SPR710	CGAGGCTG	S505	GTAAGGAG	BacF1-BacR1	RSA20	BxRSA20	32
R1BxRSA30	C	CTACGGGNGGCWGCAG	GACTACHVGGGTATCTAATCC	30	bx1W22_2	Mut	1	RS	Bxcorn33	33	SPR711	AAGAGGCA	S505	GTAAGGAG	BacF1-BacR1	RSA30	BxRSA30	33
R1BxRSA40	C	CTACGGGNGGCWGCAG	GACTACHVGGGTATCTAATCC	40	bx1W22_2	Mut	1	RS	Bxcorn34	34	SPR712	GTAGAGGA	S505	GTAAGGAG	BacF1-BacR1	RSA40	BxRSA40	34
R1BxRSB10	C	CTACGGGNGGCWGCAG	GACTACHVGGGTATCTAATCC	10	bx2W22_1	Mut	1	RS	Bxcorn35	35	SPR714	GCTCATGA	S505	GTAAGGAG	BacF1-BacR1	RSB10	BxRSB10	35
R1BxRSB20	C	CTACGGGNGGCWGCAG	GACTACHVGGGTATCTAATCC	20	bx2W22_1	Mut	1	RS	Bxcorn36	36	SPR715	ATCTCAGG	S505	GTAAGGAG	BacF1-BacR1	RSB20	BxRSB20	36
R1BxRSB30	C	CTACGGGNGGCWGCAG	GACTACHVGGGTATCTAATCC	30	bx2W22_1	Mut	1	RS	Bxcorn37	37	SPR701	TAAGGCGA	S506	ACTGCATA	BacF1-BacR1	RSB30	BxRSB30	37
R1BxRSB40	C	CTACGGGNGGCWGCAG	GACTACHVGGGTATCTAATCC	40	bx2W22_1	Mut	1	RS	Bxcorn38	38	SPR702	CGTACTAG	S506	ACTGCATA	BacF1-BacR1	RSB40	BxRSB40	38
R1BxRSC10	C	CTACGGGNGGCWGCAG	GACTACHVGGGTATCTAATCC	10	bx6W22_2	Mut	1	RS	Bxcorn39	39	SPR703	AGGCAGAA	S506	ACTGCATA	BacF1-BacR1	RSC10	BxRSC10	39
R1BxRSC20	C	CTACGGGNGGCWGCAG	GACTACHVGGGTATCTAATCC	20	bx6W22_2	Mut	1	RS	Bxcorn40	40	SPR704	TCCTGAGC	S506	ACTGCATA	BacF1-BacR1	RSC20	BxRSC20	40
R1BxRSC30	C	CTACGGGNGGCWGCAG	GACTACHVGGGTATCTAATCC	30	bx6W22_2	Mut	1	RS	Bxcorn41	41	SPR705	GGACTCCT	S506	ACTGCATA	BacF1-BacR1	RSC30	BxRSC30	41
R1BxRSC40	C	CTACGGGNGGCWGCAG	GACTACHVGGGTATCTAATCC	40	bx6W22_2	Mut	1	RS	Bxcorn42	42	SPR706	TAGGCATG	S506	ACTGCATA	BacF1-BacR1	RSC40	BxRSC40	42
R1BxRSD10	C	CTACGGGNGGCWGCAG	GACTACHVGGGTATCTAATCC	10	W22_1	Wt	1	RS	Bxcorn43	43	SPR707	CTCTCTAC	S506	ACTGCATA	BacF1-BacR1	RSD10	BxRSD10	43
R1BxRSD20	C	CTACGGGNGGCWGCAG	GACTACHVGGGTATCTAATCC	20	W22_1	Wt	1	RS	Bxcorn44	44	SPR710	CGAGGCTG	S506	ACTGCATA	BacF1-BacR1	RSD20	BxRSD20	44
R1BxRSD30	C	CTACGGGNGGCWGCAG	GACTACHVGGGTATCTAATCC	30	W22_1	Wt	1	RS	Bxcorn45	45	SPR711	AAGAGGCA	S506	ACTGCATA	BacF1-BacR1	RSD30	BxRSD30	45
R1BxRSD40	C	CTACGGGNGGCWGCAG	GACTACHVGGGTATCTAATCC	40	W22_1	Wt	1	RS	Bxcorn46	46	SPR712	GTAGAGGA	S506	ACTGCATA	BacF1-BacR1	RSD40	BxRSD40	46
R1BxRSE10	C	CTACGGGNGGCWGCAG	GACTACHVGGGTATCTAATCC	10	W22_2	Wt	1	RS	Bxcorn47	47	SPR714	GCTCATGA	S506	ACTGCATA	BacF1-BacR1	RSE10	BxRSE10	47
R1BxRSE20	C	CTACGGGNGGCWGCAG	GACTACHVGGGTATCTAATCC	20	W22_2	Wt	1	RS	Bxcorn48	48	SPR715	ATCTCAGG	S506	ACTGCATA	BacF1-BacR1	RSE20	BxRSE20	48
R1BxRSE30	C	CTACGGGNGGCWGCAG	GACTACHVGGGTATCTAATCC	30	W22_2	Wt	1	RS	Bxcorn49	49	SPR701	TAAGGCGA	S507	AAGGAGTA	BacF1-BacR1	RSE30	BxRSE30	49
R1BxRSE40	C	CTACGGGNGGCWGCAG	GACTACHVGGGTATCTAATCC	40	W22_2	Wt	1	RS	Bxcorn50	50	SPR702	CGTACTAG	S507	AAGGAGTA	BacF1-BacR1	RSE40	BxRSE40	50
R1BxRtA10	C	CTACGGGNGGCWGCAG	GACTACHVGGGTATCTAATCC	10	bx1W22_2	Mut	1	Rt	Bxcorn51	51	SPR703	AGGCAGAA	S507	AAGGAGTA	BacF1-BacR1	RtA10	BxRtA10	51
R1BxRtA20	C	CTACGGGNGGCWGCAG	GACTACHVGGGTATCTAATCC	20	bx1W22_2	Mut	1	Rt	Bxcorn52	52	SPR704	TCCTGAGC	S507	AAGGAGTA	BacF1-BacR1	RtA20	BxRtA20	52
R1BxRtA30	C	CTACGGGNGGCWGCAG	GACTACHVGGGTATCTAATCC	30	bx1W22_2	Mut	1	Rt	Bxcorn53	53	SPR705	GGACTCCT	S507	AAGGAGTA	BacF1-BacR1	RtA30	BxRtA30	53
R1BxRtA40	C	CTACGGGNGGCWGCAG	GACTACHVGGGTATCTAATCC	40	bx1W22_2	Mut	1	Rt	Bxcorn54	54	SPR706	TAGGCATG	S507	AAGGAGTA	BacF1-BacR1	RtA40	BxRtA40	54
R1BxRtB10	C	CTACGGGNGGCWGCAG	GACTACHVGGGTATCTAATCC	10	bx2W22_1	Mut	1	Rt	Bxcorn55	55	SPR707	CTCTCTAC	S507	AAGGAGTA	BacF1-BacR1	RtB10	BxRtB10	55
R1BxRtB20	C	CTACGGGNGGCWGCAG	GACTACHVGGGTATCTAATCC	20	bx2W22_1	Mut	1	Rt	Bxcorn56	56	SPR710	CGAGGCTG	S507	AAGGAGTA	BacF1-BacR1	RtB20	BxRtB20	56
R1BxRtB30	C	CTACGGGNGGCWGCAG	GACTACHVGGGTATCTAATCC	30	bx2W22_1	Mut	1	Rt	Bxcorn57	57	SPR711	AAGAGGCA	S507	AAGGAGTA	BacF1-BacR1	RtB30	BxRtB30	57
R1BxRtB40	C	CTACGGGNGGCWGCAG	GACTACHVGGGTATCTAATCC	40	bx2W22_1	Mut	1	Rt	Bxcorn58	58	SPR712	GTAGAGGA	S507	AAGGAGTA	BacF1-BacR1	RtB40	BxRtB40	58
R1BxRtC10	C	CTACGGGNGGCWGCAG	GACTACHVGGGTATCTAATCC	10	bx6W22_2	Mut	1	Rt	Bxcorn59	59	SPR714	GCTCATGA	S507	AAGGAGTA	BacF1-BacR1	RtC10	BxRtC10	59
R1BxRtC20	C	CTACGGGNGGCWGCAG	GACTACHVGGGTATCTAATCC	20	bx6W22_2	Mut	1	Rt	Bxcorn60	60	SPR715	ATCTCAGG	S507	AAGGAGTA	BacF1-BacR1	RtC20	BxRtC20	60
R1BxRtC30	C	CTACGGGNGGCWGCAG	GACTACHVGGGTATCTAATCC	30	bx6W22_2	Mut	1	Rt	Bxcorn61	61	SPR701	TAAGGCGA	S508	CTAAGCCT	BacF1-BacR1	RtC30	BxRtC30	61
R1BxRtC40	C	CTACGGGNGGCWGCAG	GACTACHVGGGTATCTAATCC	40	bx6W22_2	Mut	1	Rt	Bxcorn62	62	SPR702	CGTACTAG	S508	CTAAGCCT	BacF1-BacR1	RtC40	BxRtC40	62
R1BxRtD10	C	CTACGGGNGGCWGCAG	GACTACHVGGGTATCTAATCC	10	W22_1	Wt	1	Rt	Bxcorn63	63	SPR703	AGGCAGAA	S508	CTAAGCCT	BacF1-BacR1	RtD10	BxRtD10	63
R1BxRtD20	C	CTACGGGNGGCWGCAG	GACTACHVGGGTATCTAATCC	20	W22_1	Wt	1	Rt	Bxcorn64	64	SPR704	TCCTGAGC	S508	CTAAGCCT	BacF1-BacR1	RtD20	BxRtD20	64
R1BxRtD30	C	CTACGGGNGGCWGCAG	GACTACHVGGGTATCTAATCC	30	W22_1	Wt	1	Rt	Bxcorn65	65	SPR705	GGACTCCT	S508	CTAAGCCT	BacF1-BacR1	RtD30	BxRtD30	65
R1BxRtD40	C	CTACGGGNGGCWGCAG	GACTACHVGGGTATCTAATCC	40	W22_1	Wt	1	Rt	Bxcorn66	66	SPR706	TAGGCATG	S508	CTAAGCCT	BacF1-BacR1	RtD40	BxRtD40	66
R1BxRtE10	C	CTACGGGNGGCWGCAG	GACTACHVGGGTATCTAATCC	10	W22_2	Wt	1	Rt	Bxcorn67	67	SPR707	CTCTCTAC	S508	CTAAGCCT	BacF1-BacR1	RtE10	BxRtE10	67
R1BxRtE20	C	CTACGGGNGGCWGCAG	GACTACHVGGGTATCTAATCC	20	W22_2	Wt	1	Rt	Bxcorn68	68	SPR710	CGAGGCTG	S508	CTAAGCCT	BacF1-BacR1	RtE20	BxRtE20	68
R1BxRtE30	C	CTACGGGNGGCWGCAG	GACTACHVGGGTATCTAATCC	30	W22_2	Wt	1	Rt	Bxcorn69	69	SPR711	AAGAGGCA	S508	CTAAGCCT	BacF1-BacR1	RtE30	BxRtE30	69
R1BxRtE40	C	CTACGGGNGGCWGCAG	GACTACHVGGGTATCTAATCC	40	W22_2	Wt	1	Rt	Bxcorn70	70	SPR712	GTAGAGGA	S508	CTAAGCCT	BacF1-BacR1	RtE40	BxRtE40	70
R2BxBSA0	TCATC	CTACGGGNGGCWGCAG	GACTACHVGGGTATCTAATCC	0	bx1W22_2	Mut	2	BS	Bxcorn97	97	SPR701	TAAGGCGA	S502	CTCTCTAT	BacF2-BacR1	BSA0	BxBSA0	97
R2BxBSA10	TCATC	CTACGGGNGGCWGCAG	GACTACHVGGGTATCTAATCC	10	bx1W22_2	Mut	2	BS	Bxcorn98	98	SPR702	CGTACTAG	S502	CTCTCTAT	BacF2-BacR1	BSA10	BxBSA10	98
R2BxBSA20	TCATC	CTACGGGNGGCWGCAG	GACTACHVGGGTATCTAATCC	20	bx1W22_2	Mut	2	BS	Bxcorn99	99	SPR703	AGGCAGAA	S502	CTCTCTAT	BacF2-BacR1	BSA20	BxBSA20	99
R2BxBSA30	TCATC	CTACGGGNGGCWGCAG	GACTACHVGGGTATCTAATCC	30	bx1W22_2	Mut	2	BS	Bxcorn100	100	SPR704	TCCTGAGC	S502	CTCTCTAT	BacF2-BacR1	BSA30	BxBSA30	100
R2BxBSA40	TCATC	CTACGGGNGGCWGCAG	GACTACHVGGGTATCTAATCC	40	bx1W22_2	Mut	2	BS	Bxcorn101	101	SPR705	GGACTCCT	S502	CTCTCTAT	BacF2-BacR1	BSA40	BxBSA40	101
R2BxBSB0	TCATC	CTACGGGNGGCWGCAG	GACTACHVGGGTATCTAATCC	0	bx2W22_1	Mut	2	BS	Bxcorn102	102	SPR706	TAGGCATG	S502	CTCTCTAT	BacF2-BacR1	BSB0	BxBSB0	102
R2BxBSB10	TCATC	CTACGGGNGGCWGCAG	GACTACHVGGGTATCTAATCC	10	bx2W22_1	Mut	2	BS	Bxcorn103	103	SPR707	CTCTCTAC	S502	CTCTCTAT	BacF2-BacR1	BSB10	BxBSB10	103
R2BxBSB20	TCATC	CTACGGGNGGCWGCAG	GACTACHVGGGTATCTAATCC	20	bx2W22_1	Mut	2	BS	Bxcorn104	104	SPR710	CGAGGCTG	S502	CTCTCTAT	BacF2-BacR1	BSB20	BxBSB20	104
R2BxBSB30	TCATC	CTACGGGNGGCWGCAG	GACTACHVGGGTATCTAATCC	30	bx2W22_1	Mut	2	BS	Bxcorn105	105	SPR711	AAGAGGCA	S502	CTCTCTAT	BacF2-BacR1	BSB30	BxBSB30	105
R2BxBSB40	TCATC	CTACGGGNGGCWGCAG	GACTACHVGGGTATCTAATCC	40	bx2W22_1	Mut	2	BS	Bxcorn106	106	SPR712	GTAGAGGA	S502	CTCTCTAT	BacF2-BacR1	BSB40	BxBSB40	106
R2BxBSC0	TCATC	CTACGGGNGGCWGCAG	GACTACHVGGGTATCTAATCC	0	bx6W22_2	Mut	2	BS	Bxcorn107	107	SPR714	GCTCATGA	S502	CTCTCTAT	BacF2-BacR1	BSC0	BxBSC0	107
R2BxBSC10	TCATC	CTACGGGNGGCWGCAG	GACTACHVGGGTATCTAATCC	10	bx6W22_2	Mut	2	BS	Bxcorn108	108	SPR715	ATCTCAGG	S502	CTCTCTAT	BacF2-BacR1	BSC10	BxBSC10	108
R2BxBSC20	TCATC	CTACGGGNGGCWGCAG	GACTACHVGGGTATCTAATCC	20	bx6W22_2	Mut	2	BS	Bxcorn109	109	SPR701	TAAGGCGA	S503	TATCCTCT	BacF2-BacR1	BSC20	BxBSC20	109
R2BxBSC30	TCATC	CTACGGGNGGCWGCAG	GACTACHVGGGTATCTAATCC	30	bx6W22_2	Mut	2	BS	Bxcorn110	110	SPR702	CGTACTAG	S503	TATCCTCT	BacF2-BacR1	BSC30	BxBSC30	110
R2BxBSC40	TCATC	CTACGGGNGGCWGCAG	GACTACHVGGGTATCTAATCC	40	bx6W22_2	Mut	2	BS	Bxcorn111	111	SPR703	AGGCAGAA	S503	TATCCTCT	BacF2-BacR1	BSC40	BxBSC40	111
R2BxBSD0	TCATC	CTACGGGNGGCWGCAG	GACTACHVGGGTATCTAATCC	0	W22_1	Wt	2	BS	Bxcorn112	112	SPR704	TCCTGAGC	S503	TATCCTCT	BacF2-BacR1	BSD0	BxBSD0	112
R2BxBSD10	TCATC	CTACGGGNGGCWGCAG	GACTACHVGGGTATCTAATCC	10	W22_1	Wt	2	BS	Bxcorn113	113	SPR705	GGACTCCT	S503	TATCCTCT	BacF2-BacR1	BSD10	BxBSD10	113
R2BxBSD20	TCATC	CTACGGGNGGCWGCAG	GACTACHVGGGTATCTAATCC	20	W22_1	Wt	2	BS	Bxcorn114	114	SPR706	TAGGCATG	S503	TATCCTCT	BacF2-BacR1	BSD20	BxBSD20	114
R2BxBSD30	TCATC	CTACGGGNGGCWGCAG	GACTACHVGGGTATCTAATCC	30	W22_1	Wt	2	BS	Bxcorn115	115	SPR707	CTCTCTAC	S503	TATCCTCT	BacF2-BacR1	BSD30	BxBSD30	115
R2BxBSD40	TCATC	CTACGGGNGGCWGCAG	GACTACHVGGGTATCTAATCC	40	W22_1	Wt	2	BS	Bxcorn116	116	SPR710	CGAGGCTG	S503	TATCCTCT	BacF2-BacR1	BSD40	BxBSD40	116
R2BxBSE0	TCATC	CTACGGGNGGCWGCAG	GACTACHVGGGTATCTAATCC	0	W22_2	Wt	2	BS	Bxcorn117	117	SPR711	AAGAGGCA	S503	TATCCTCT	BacF2-BacR1	BSE0	BxBSE0	117
R2BxBSE10	TCATC	CTACGGGNGGCWGCAG	GACTACHVGGGTATCTAATCC	10	W22_2	Wt	2	BS	Bxcorn118	118	SPR712	GTAGAGGA	S503	TATCCTCT	BacF2-BacR1	BSE10	BxBSE10	118
R2BxBSE20	TCATC	CTACGGGNGGCWGCAG	GACTACHVGGGTATCTAATCC	20	W22_2	Wt	2	BS	Bxcorn119	119	SPR714	GCTCATGA	S503	TATCCTCT	BacF2-BacR1	BSE20	BxBSE20	119
R2BxBSE30	TCATC	CTACGGGNGGCWGCAG	GACTACHVGGGTATCTAATCC	30	W22_2	Wt	2	BS	Bxcorn120	120	SPR715	ATCTCAGG	S503	TATCCTCT	BacF2-BacR1	BSE30	BxBSE30	120
R2BxBSE40	TCATC	CTACGGGNGGCWGCAG	GACTACHVGGGTATCTAATCC	40	W22_2	Wt	2	BS	Bxcorn121	121	SPR701	TAAGGCGA	S505	GTAAGGAG	BacF2-BacR1	BSE40	BxBSE40	121
R2BxBSF0	TCATC	CTACGGGNGGCWGCAG	GACTACHVGGGTATCTAATCC	0	NoP	NoP	2	BS	Bxcorn122	122	SPR702	CGTACTAG	S505	GTAAGGAG	BacF2-BacR1	BSF0	BxBSF0	122
R2BxBSF10	TCATC	CTACGGGNGGCWGCAG	GACTACHVGGGTATCTAATCC	10	NoP	NoP	2	BS	Bxcorn123	123	SPR703	AGGCAGAA	S505	GTAAGGAG	BacF2-BacR1	BSF10	BxBSF10	123
R2BxBSF20	TCATC	CTACGGGNGGCWGCAG	GACTACHVGGGTATCTAATCC	20	NoP	NoP	2	BS	Bxcorn124	124	SPR704	TCCTGAGC	S505	GTAAGGAG	BacF2-BacR1	BSF20	BxBSF20	124
R2BxBSF30	TCATC	CTACGGGNGGCWGCAG	GACTACHVGGGTATCTAATCC	30	NoP	NoP	2	BS	Bxcorn125	125	SPR705	GGACTCCT	S505	GTAAGGAG	BacF2-BacR1	BSF30	BxBSF30	125
R2BxBSF40	TCATC	CTACGGGNGGCWGCAG	GACTACHVGGGTATCTAATCC	40	NoP	NoP	2	BS	Bxcorn126	126	SPR706	TAGGCATG	S505	GTAAGGAG	BacF2-BacR1	BSF40	BxBSF40	126
R2BxRSA10	TCATC	CTACGGGNGGCWGCAG	GACTACHVGGGTATCTAATCC	10	bx1W22_2	Mut	2	RS	Bxcorn127	127	SPR707	CTCTCTAC	S505	GTAAGGAG	BacF2-BacR1	RSA10	BxRSA10	127
R2BxRSA20	TCATC	CTACGGGNGGCWGCAG	GACTACHVGGGTATCTAATCC	20	bx1W22_2	Mut	2	RS	Bxcorn128	128	SPR710	CGAGGCTG	S505	GTAAGGAG	BacF2-BacR1	RSA20	BxRSA20	128
R2BxRSA30	TCATC	CTACGGGNGGCWGCAG	GACTACHVGGGTATCTAATCC	30	bx1W22_2	Mut	2	RS	Bxcorn129	129	SPR711	AAGAGGCA	S505	GTAAGGAG	BacF2-BacR1	RSA30	BxRSA30	129
R2BxRSA40	TCATC	CTACGGGNGGCWGCAG	GACTACHVGGGTATCTAATCC	40	bx1W22_2	Mut	2	RS	Bxcorn130	130	SPR712	GTAGAGGA	S505	GTAAGGAG	BacF2-BacR1	RSA40	BxRSA40	130
R2BxRSB10	TCATC	CTACGGGNGGCWGCAG	GACTACHVGGGTATCTAATCC	10	bx2W22_1	Mut	2	RS	Bxcorn131	131	SPR714	GCTCATGA	S505	GTAAGGAG	BacF2-BacR1	RSB10	BxRSB10	131
R2BxRSB20	TCATC	CTACGGGNGGCWGCAG	GACTACHVGGGTATCTAATCC	20	bx2W22_1	Mut	2	RS	Bxcorn132	132	SPR715	ATCTCAGG	S505	GTAAGGAG	BacF2-BacR1	RSB20	BxRSB20	132
R2BxRSB30	TCATC	CTACGGGNGGCWGCAG	GACTACHVGGGTATCTAATCC	30	bx2W22_1	Mut	2	RS	Bxcorn133	133	SPR701	TAAGGCGA	S506	ACTGCATA	BacF2-BacR1	RSB30	BxRSB30	133
R2BxRSB40	TCATC	CTACGGGNGGCWGCAG	GACTACHVGGGTATCTAATCC	40	bx2W22_1	Mut	2	RS	Bxcorn134	134	SPR702	CGTACTAG	S506	ACTGCATA	BacF2-BacR1	RSB40	BxRSB40	134
R2BxRSC10	TCATC	CTACGGGNGGCWGCAG	GACTACHVGGGTATCTAATCC	10	bx6W22_2	Mut	2	RS	Bxcorn135	135	SPR703	AGGCAGAA	S506	ACTGCATA	BacF2-BacR1	RSC10	BxRSC10	135
R2BxRSC20	TCATC	CTACGGGNGGCWGCAG	GACTACHVGGGTATCTAATCC	20	bx6W22_2	Mut	2	RS	Bxcorn136	136	SPR704	TCCTGAGC	S506	ACTGCATA	BacF2-BacR1	RSC20	BxRSC20	136
R2BxRSC30	TCATC	CTACGGGNGGCWGCAG	GACTACHVGGGTATCTAATCC	30	bx6W22_2	Mut	2	RS	Bxcorn137	137	SPR705	GGACTCCT	S506	ACTGCATA	BacF2-BacR1	RSC30	BxRSC30	137
R2BxRSC40	TCATC	CTACGGGNGGCWGCAG	GACTACHVGGGTATCTAATCC	40	bx6W22_2	Mut	2	RS	Bxcorn138	138	SPR706	TAGGCATG	S506	ACTGCATA	BacF2-BacR1	RSC40	BxRSC40	138
R2BxRSD10	TCATC	CTACGGGNGGCWGCAG	GACTACHVGGGTATCTAATCC	10	W22_1	Wt	2	RS	Bxcorn139	139	SPR707	CTCTCTAC	S506	ACTGCATA	BacF2-BacR1	RSD10	BxRSD10	139
R2BxRSD20	TCATC	CTACGGGNGGCWGCAG	GACTACHVGGGTATCTAATCC	20	W22_1	Wt	2	RS	Bxcorn140	140	SPR710	CGAGGCTG	S506	ACTGCATA	BacF2-BacR1	RSD20	BxRSD20	140
R2BxRSD30	TCATC	CTACGGGNGGCWGCAG	GACTACHVGGGTATCTAATCC	30	W22_1	Wt	2	RS	Bxcorn141	141	SPR711	AAGAGGCA	S506	ACTGCATA	BacF2-BacR1	RSD30	BxRSD30	141
R2BxRSD40	TCATC	CTACGGGNGGCWGCAG	GACTACHVGGGTATCTAATCC	40	W22_1	Wt	2	RS	Bxcorn142	142	SPR712	GTAGAGGA	S506	ACTGCATA	BacF2-BacR1	RSD40	BxRSD40	142
R2BxRSE10	TCATC	CTACGGGNGGCWGCAG	GACTACHVGGGTATCTAATCC	10	W22_2	Wt	2	RS	Bxcorn143	143	SPR714	GCTCATGA	S506	ACTGCATA	BacF2-BacR1	RSE10	BxRSE10	143
R2BxRSE20	TCATC	CTACGGGNGGCWGCAG	GACTACHVGGGTATCTAATCC	20	W22_2	Wt	2	RS	Bxcorn144	144	SPR715	ATCTCAGG	S506	ACTGCATA	BacF2-BacR1	RSE20	BxRSE20	144
R2BxRSE30	TCATC	CTACGGGNGGCWGCAG	GACTACHVGGGTATCTAATCC	30	W22_2	Wt	2	RS	Bxcorn145	145	SPR701	TAAGGCGA	S507	AAGGAGTA	BacF2-BacR1	RSE30	BxRSE30	145
R2BxRSE40	TCATC	CTACGGGNGGCWGCAG	GACTACHVGGGTATCTAATCC	40	W22_2	Wt	2	RS	Bxcorn146	146	SPR702	CGTACTAG	S507	AAGGAGTA	BacF2-BacR1	RSE40	BxRSE40	146
R2BxRtA10	TCATC	CTACGGGNGGCWGCAG	GACTACHVGGGTATCTAATCC	10	bx1W22_2	Mut	2	Rt	Bxcorn147	147	SPR703	AGGCAGAA	S507	AAGGAGTA	BacF2-BacR1	RtA10	BxRtA10	147
R2BxRtA20	TCATC	CTACGGGNGGCWGCAG	GACTACHVGGGTATCTAATCC	20	bx1W22_2	Mut	2	Rt	Bxcorn148	148	SPR704	TCCTGAGC	S507	AAGGAGTA	BacF2-BacR1	RtA20	BxRtA20	148
R2BxRtA30	TCATC	CTACGGGNGGCWGCAG	GACTACHVGGGTATCTAATCC	30	bx1W22_2	Mut	2	Rt	Bxcorn149	149	SPR705	GGACTCCT	S507	AAGGAGTA	BacF2-BacR1	RtA30	BxRtA30	149
R2BxRtA40	TCATC	CTACGGGNGGCWGCAG	GACTACHVGGGTATCTAATCC	40	bx1W22_2	Mut	2	Rt	Bxcorn150	150	SPR706	TAGGCATG	S507	AAGGAGTA	BacF2-BacR1	RtA40	BxRtA40	150
R2BxRtB10	TCATC	CTACGGGNGGCWGCAG	GACTACHVGGGTATCTAATCC	10	bx2W22_1	Mut	2	Rt	Bxcorn151	151	SPR707	CTCTCTAC	S507	AAGGAGTA	BacF2-BacR1	RtB10	BxRtB10	151
R2BxRtB20	TCATC	CTACGGGNGGCWGCAG	GACTACHVGGGTATCTAATCC	20	bx2W22_1	Mut	2	Rt	Bxcorn152	152	SPR710	CGAGGCTG	S507	AAGGAGTA	BacF2-BacR1	RtB20	BxRtB20	152
R2BxRtB30	TCATC	CTACGGGNGGCWGCAG	GACTACHVGGGTATCTAATCC	30	bx2W22_1	Mut	2	Rt	Bxcorn153	153	SPR711	AAGAGGCA	S507	AAGGAGTA	BacF2-BacR1	RtB30	BxRtB30	153
R2BxRtB40	TCATC	CTACGGGNGGCWGCAG	GACTACHVGGGTATCTAATCC	40	bx2W22_1	Mut	2	Rt	Bxcorn154	154	SPR712	GTAGAGGA	S507	AAGGAGTA	BacF2-BacR1	RtB40	BxRtB40	154
R2BxRtC10	TCATC	CTACGGGNGGCWGCAG	GACTACHVGGGTATCTAATCC	10	bx6W22_2	Mut	2	Rt	Bxcorn155	155	SPR714	GCTCATGA	S507	AAGGAGTA	BacF2-BacR1	RtC10	BxRtC10	155
R2BxRtC20	TCATC	CTACGGGNGGCWGCAG	GACTACHVGGGTATCTAATCC	20	bx6W22_2	Mut	2	Rt	Bxcorn156	156	SPR715	ATCTCAGG	S507	AAGGAGTA	BacF2-BacR1	RtC20	BxRtC20	156
R2BxRtC30	TCATC	CTACGGGNGGCWGCAG	GACTACHVGGGTATCTAATCC	30	bx6W22_2	Mut	2	Rt	Bxcorn157	157	SPR701	TAAGGCGA	S508	CTAAGCCT	BacF2-BacR1	RtC30	BxRtC30	157
R2BxRtC40	TCATC	CTACGGGNGGCWGCAG	GACTACHVGGGTATCTAATCC	40	bx6W22_2	Mut	2	Rt	Bxcorn158	158	SPR702	CGTACTAG	S508	CTAAGCCT	BacF2-BacR1	RtC40	BxRtC40	158
R2BxRtD10	TCATC	CTACGGGNGGCWGCAG	GACTACHVGGGTATCTAATCC	10	W22_1	Wt	2	Rt	Bxcorn159	159	SPR703	AGGCAGAA	S508	CTAAGCCT	BacF2-BacR1	RtD10	BxRtD10	159
R2BxRtD20	TCATC	CTACGGGNGGCWGCAG	GACTACHVGGGTATCTAATCC	20	W22_1	Wt	2	Rt	Bxcorn160	160	SPR704	TCCTGAGC	S508	CTAAGCCT	BacF2-BacR1	RtD20	BxRtD20	160
R2BxRtD30	TCATC	CTACGGGNGGCWGCAG	GACTACHVGGGTATCTAATCC	30	W22_1	Wt	2	Rt	Bxcorn161	161	SPR705	GGACTCCT	S508	CTAAGCCT	BacF2-BacR1	RtD30	BxRtD30	161
R2BxRtD40	TCATC	CTACGGGNGGCWGCAG	GACTACHVGGGTATCTAATCC	40	W22_1	Wt	2	Rt	Bxcorn162	162	SPR706	TAGGCATG	S508	CTAAGCCT	BacF2-BacR1	RtD40	BxRtD40	162
R2BxRtE10	TCATC	CTACGGGNGGCWGCAG	GACTACHVGGGTATCTAATCC	10	W22_2	Wt	2	Rt	Bxcorn163	163	SPR707	CTCTCTAC	S508	CTAAGCCT	BacF2-BacR1	RtE10	BxRtE10	163
R2BxRtE20	TCATC	CTACGGGNGGCWGCAG	GACTACHVGGGTATCTAATCC	20	W22_2	Wt	2	Rt	Bxcorn164	164	SPR710	CGAGGCTG	S508	CTAAGCCT	BacF2-BacR1	RtE20	BxRtE20	164
R2BxRtE30	TCATC	CTACGGGNGGCWGCAG	GACTACHVGGGTATCTAATCC	30	W22_2	Wt	2	Rt	Bxcorn165	165	SPR711	AAGAGGCA	S508	CTAAGCCT	BacF2-BacR1	RtE30	BxRtE30	165
R2BxRtE40	TCATC	CTACGGGNGGCWGCAG	GACTACHVGGGTATCTAATCC	40	W22_2	Wt	2	Rt	Bxcorn166	166	SPR712	GTAGAGGA	S508	CTAAGCCT	BacF2-BacR1	RtE40	BxRtE40	166
R3BxBSA0	AAGTGAC	CTACGGGNGGCWGCAG	GACTACHVGGGTATCTAATCC	0	bx1W22_2	Mut	3	BS	Bxcorn193	193	SPR701	TAAGGCGA	S502	CTCTCTAT	BacF3-BacR1	BSA0	BxBSA0	193
R3BxBSA10	AAGTGAC	CTACGGGNGGCWGCAG	GACTACHVGGGTATCTAATCC	10	bx1W22_2	Mut	3	BS	Bxcorn194	194	SPR702	CGTACTAG	S502	CTCTCTAT	BacF3-BacR1	BSA10	BxBSA10	194
R3BxBSA20	AAGTGAC	CTACGGGNGGCWGCAG	GACTACHVGGGTATCTAATCC	20	bx1W22_2	Mut	3	BS	Bxcorn195	195	SPR703	AGGCAGAA	S502	CTCTCTAT	BacF3-BacR1	BSA20	BxBSA20	195
R3BxBSA30	AAGTGAC	CTACGGGNGGCWGCAG	GACTACHVGGGTATCTAATCC	30	bx1W22_2	Mut	3	BS	Bxcorn196	196	SPR704	TCCTGAGC	S502	CTCTCTAT	BacF3-BacR1	BSA30	BxBSA30	196
R3BxBSA40	AAGTGAC	CTACGGGNGGCWGCAG	GACTACHVGGGTATCTAATCC	40	bx1W22_2	Mut	3	BS	Bxcorn197	197	SPR705	GGACTCCT	S502	CTCTCTAT	BacF3-BacR1	BSA40	BxBSA40	197
R3BxBSB0	AAGTGAC	CTACGGGNGGCWGCAG	GACTACHVGGGTATCTAATCC	0	bx2W22_1	Mut	3	BS	Bxcorn198	198	SPR706	TAGGCATG	S502	CTCTCTAT	BacF3-BacR1	BSB0	BxBSB0	198
R3BxBSB10	AAGTGAC	CTACGGGNGGCWGCAG	GACTACHVGGGTATCTAATCC	10	bx2W22_1	Mut	3	BS	Bxcorn199	199	SPR707	CTCTCTAC	S502	CTCTCTAT	BacF3-BacR1	BSB10	BxBSB10	199
R3BxBSB20	AAGTGAC	CTACGGGNGGCWGCAG	GACTACHVGGGTATCTAATCC	20	bx2W22_1	Mut	3	BS	Bxcorn200	200	SPR710	CGAGGCTG	S502	CTCTCTAT	BacF3-BacR1	BSB20	BxBSB20	200
R3BxBSB30	AAGTGAC	CTACGGGNGGCWGCAG	GACTACHVGGGTATCTAATCC	30	bx2W22_1	Mut	3	BS	Bxcorn201	201	SPR711	AAGAGGCA	S502	CTCTCTAT	BacF3-BacR1	BSB30	BxBSB30	201
R3BxBSB40	AAGTGAC	CTACGGGNGGCWGCAG	GACTACHVGGGTATCTAATCC	40	bx2W22_1	Mut	3	BS	Bxcorn202	202	SPR712	GTAGAGGA	S502	CTCTCTAT	BacF3-BacR1	BSB40	BxBSB40	202
R3BxBSC0	AAGTGAC	CTACGGGNGGCWGCAG	GACTACHVGGGTATCTAATCC	0	bx6W22_2	Mut	3	BS	Bxcorn203	203	SPR714	GCTCATGA	S502	CTCTCTAT	BacF3-BacR1	BSC0	BxBSC0	203
R3BxBSC10	AAGTGAC	CTACGGGNGGCWGCAG	GACTACHVGGGTATCTAATCC	10	bx6W22_2	Mut	3	BS	Bxcorn204	204	SPR715	ATCTCAGG	S502	CTCTCTAT	BacF3-BacR1	BSC10	BxBSC10	204
R3BxBSC20	AAGTGAC	CTACGGGNGGCWGCAG	GACTACHVGGGTATCTAATCC	20	bx6W22_2	Mut	3	BS	Bxcorn205	205	SPR701	TAAGGCGA	S503	TATCCTCT	BacF3-BacR1	BSC20	BxBSC20	205
R3BxBSC30	AAGTGAC	CTACGGGNGGCWGCAG	GACTACHVGGGTATCTAATCC	30	bx6W22_2	Mut	3	BS	Bxcorn206	206	SPR702	CGTACTAG	S503	TATCCTCT	BacF3-BacR1	BSC30	BxBSC30	206
R3BxBSC40	AAGTGAC	CTACGGGNGGCWGCAG	GACTACHVGGGTATCTAATCC	40	bx6W22_2	Mut	3	BS	Bxcorn207	207	SPR703	AGGCAGAA	S503	TATCCTCT	BacF3-BacR1	BSC40	BxBSC40	207
R3BxBSD0	AAGTGAC	CTACGGGNGGCWGCAG	GACTACHVGGGTATCTAATCC	0	W22_1	Wt	3	BS	Bxcorn208	208	SPR704	TCCTGAGC	S503	TATCCTCT	BacF3-BacR1	BSD0	BxBSD0	208
R3BxBSD10	AAGTGAC	CTACGGGNGGCWGCAG	GACTACHVGGGTATCTAATCC	10	W22_1	Wt	3	BS	Bxcorn209	209	SPR705	GGACTCCT	S503	TATCCTCT	BacF3-BacR1	BSD10	BxBSD10	209
R3BxBSD20	AAGTGAC	CTACGGGNGGCWGCAG	GACTACHVGGGTATCTAATCC	20	W22_1	Wt	3	BS	Bxcorn210	210	SPR706	TAGGCATG	S503	TATCCTCT	BacF3-BacR1	BSD20	BxBSD20	210
R3BxBSD30	AAGTGAC	CTACGGGNGGCWGCAG	GACTACHVGGGTATCTAATCC	30	W22_1	Wt	3	BS	Bxcorn211	211	SPR707	CTCTCTAC	S503	TATCCTCT	BacF3-BacR1	BSD30	BxBSD30	211
R3BxBSD40	AAGTGAC	CTACGGGNGGCWGCAG	GACTACHVGGGTATCTAATCC	40	W22_1	Wt	3	BS	Bxcorn212	212	SPR710	CGAGGCTG	S503	TATCCTCT	BacF3-BacR1	BSD40	BxBSD40	212
R3BxBSE0	AAGTGAC	CTACGGGNGGCWGCAG	GACTACHVGGGTATCTAATCC	0	W22_2	Wt	3	BS	Bxcorn213	213	SPR711	AAGAGGCA	S503	TATCCTCT	BacF3-BacR1	BSE0	BxBSE0	213
R3BxBSE10	AAGTGAC	CTACGGGNGGCWGCAG	GACTACHVGGGTATCTAATCC	10	W22_2	Wt	3	BS	Bxcorn214	214	SPR712	GTAGAGGA	S503	TATCCTCT	BacF3-BacR1	BSE10	BxBSE10	214
R3BxBSE20	AAGTGAC	CTACGGGNGGCWGCAG	GACTACHVGGGTATCTAATCC	20	W22_2	Wt	3	BS	Bxcorn215	215	SPR714	GCTCATGA	S503	TATCCTCT	BacF3-BacR1	BSE20	BxBSE20	215
R3BxBSE30	AAGTGAC	CTACGGGNGGCWGCAG	GACTACHVGGGTATCTAATCC	30	W22_2	Wt	3	BS	Bxcorn216	216	SPR715	ATCTCAGG	S503	TATCCTCT	BacF3-BacR1	BSE30	BxBSE30	216
R3BxBSE40	AAGTGAC	CTACGGGNGGCWGCAG	GACTACHVGGGTATCTAATCC	40	W22_2	Wt	3	BS	Bxcorn217	217	SPR701	TAAGGCGA	S505	GTAAGGAG	BacF3-BacR1	BSE40	BxBSE40	217
R3BxBSF0	AAGTGAC	CTACGGGNGGCWGCAG	GACTACHVGGGTATCTAATCC	0	NoP	NoP	3	BS	Bxcorn218	218	SPR702	CGTACTAG	S505	GTAAGGAG	BacF3-BacR1	BSF0	BxBSF0	218
R3BxBSF10	AAGTGAC	CTACGGGNGGCWGCAG	GACTACHVGGGTATCTAATCC	10	NoP	NoP	3	BS	Bxcorn219	219	SPR703	AGGCAGAA	S505	GTAAGGAG	BacF3-BacR1	BSF10	BxBSF10	219
R3BxBSF20	AAGTGAC	CTACGGGNGGCWGCAG	GACTACHVGGGTATCTAATCC	20	NoP	NoP	3	BS	Bxcorn220	220	SPR704	TCCTGAGC	S505	GTAAGGAG	BacF3-BacR1	BSF20	BxBSF20	220
R3BxBSF30	AAGTGAC	CTACGGGNGGCWGCAG	GACTACHVGGGTATCTAATCC	30	NoP	NoP	3	BS	Bxcorn221	221	SPR705	GGACTCCT	S505	GTAAGGAG	BacF3-BacR1	BSF30	BxBSF30	221
R3BxBSF40	AAGTGAC	CTACGGGNGGCWGCAG	GACTACHVGGGTATCTAATCC	40	NoP	NoP	3	BS	Bxcorn222	222	SPR706	TAGGCATG	S505	GTAAGGAG	BacF3-BacR1	BSF40	BxBSF40	222
R3BxRSA10	AAGTGAC	CTACGGGNGGCWGCAG	GACTACHVGGGTATCTAATCC	10	bx1W22_2	Mut	3	RS	Bxcorn223	223	SPR707	CTCTCTAC	S505	GTAAGGAG	BacF3-BacR1	RSA10	BxRSA10	223
R3BxRSA20	AAGTGAC	CTACGGGNGGCWGCAG	GACTACHVGGGTATCTAATCC	20	bx1W22_2	Mut	3	RS	Bxcorn224	224	SPR710	CGAGGCTG	S505	GTAAGGAG	BacF3-BacR1	RSA20	BxRSA20	224
R3BxRSA30	AAGTGAC	CTACGGGNGGCWGCAG	GACTACHVGGGTATCTAATCC	30	bx1W22_2	Mut	3	RS	Bxcorn225	225	SPR711	AAGAGGCA	S505	GTAAGGAG	BacF3-BacR1	RSA30	BxRSA30	225
R3BxRSA40	AAGTGAC	CTACGGGNGGCWGCAG	GACTACHVGGGTATCTAATCC	40	bx1W22_2	Mut	3	RS	Bxcorn226	226	SPR712	GTAGAGGA	S505	GTAAGGAG	BacF3-BacR1	RSA40	BxRSA40	226
R3BxRSB10	AAGTGAC	CTACGGGNGGCWGCAG	GACTACHVGGGTATCTAATCC	10	bx2W22_1	Mut	3	RS	Bxcorn227	227	SPR714	GCTCATGA	S505	GTAAGGAG	BacF3-BacR1	RSB10	BxRSB10	227
R3BxRSB20	AAGTGAC	CTACGGGNGGCWGCAG	GACTACHVGGGTATCTAATCC	20	bx2W22_1	Mut	3	RS	Bxcorn228	228	SPR715	ATCTCAGG	S505	GTAAGGAG	BacF3-BacR1	RSB20	BxRSB20	228
R3BxRSB30	AAGTGAC	CTACGGGNGGCWGCAG	GACTACHVGGGTATCTAATCC	30	bx2W22_1	Mut	3	RS	Bxcorn229	229	SPR701	TAAGGCGA	S506	ACTGCATA	BacF3-BacR1	RSB30	BxRSB30	229
R3BxRSB40	AAGTGAC	CTACGGGNGGCWGCAG	GACTACHVGGGTATCTAATCC	40	bx2W22_1	Mut	3	RS	Bxcorn230	230	SPR702	CGTACTAG	S506	ACTGCATA	BacF3-BacR1	RSB40	BxRSB40	230
R3BxRSC10	AAGTGAC	CTACGGGNGGCWGCAG	GACTACHVGGGTATCTAATCC	10	bx6W22_2	Mut	3	RS	Bxcorn231	231	SPR703	AGGCAGAA	S506	ACTGCATA	BacF3-BacR1	RSC10	BxRSC10	231
R3BxRSC20	AAGTGAC	CTACGGGNGGCWGCAG	GACTACHVGGGTATCTAATCC	20	bx6W22_2	Mut	3	RS	Bxcorn232	232	SPR704	TCCTGAGC	S506	ACTGCATA	BacF3-BacR1	RSC20	BxRSC20	232
R3BxRSC30	AAGTGAC	CTACGGGNGGCWGCAG	GACTACHVGGGTATCTAATCC	30	bx6W22_2	Mut	3	RS	Bxcorn233	233	SPR705	GGACTCCT	S506	ACTGCATA	BacF3-BacR1	RSC30	BxRSC30	233
R3BxRSC40	AAGTGAC	CTACGGGNGGCWGCAG	GACTACHVGGGTATCTAATCC	40	bx6W22_2	Mut	3	RS	Bxcorn234	234	SPR706	TAGGCATG	S506	ACTGCATA	BacF3-BacR1	RSC40	BxRSC40	234
R3BxRSD10	AAGTGAC	CTACGGGNGGCWGCAG	GACTACHVGGGTATCTAATCC	10	W22_1	Wt	3	RS	Bxcorn235	235	SPR707	CTCTCTAC	S506	ACTGCATA	BacF3-BacR1	RSD10	BxRSD10	235
R3BxRSD20	AAGTGAC	CTACGGGNGGCWGCAG	GACTACHVGGGTATCTAATCC	20	W22_1	Wt	3	RS	Bxcorn236	236	SPR710	CGAGGCTG	S506	ACTGCATA	BacF3-BacR1	RSD20	BxRSD20	236
R3BxRSD30	AAGTGAC	CTACGGGNGGCWGCAG	GACTACHVGGGTATCTAATCC	30	W22_1	Wt	3	RS	Bxcorn237	237	SPR711	AAGAGGCA	S506	ACTGCATA	BacF3-BacR1	RSD30	BxRSD30	237
R3BxRSD40	AAGTGAC	CTACGGGNGGCWGCAG	GACTACHVGGGTATCTAATCC	40	W22_1	Wt	3	RS	Bxcorn238	238	SPR712	GTAGAGGA	S506	ACTGCATA	BacF3-BacR1	RSD40	BxRSD40	238
R3BxRSE10	AAGTGAC	CTACGGGNGGCWGCAG	GACTACHVGGGTATCTAATCC	10	W22_2	Wt	3	RS	Bxcorn239	239	SPR714	GCTCATGA	S506	ACTGCATA	BacF3-BacR1	RSE10	BxRSE10	239
R3BxRSE20	AAGTGAC	CTACGGGNGGCWGCAG	GACTACHVGGGTATCTAATCC	20	W22_2	Wt	3	RS	Bxcorn240	240	SPR715	ATCTCAGG	S506	ACTGCATA	BacF3-BacR1	RSE20	BxRSE20	240
R3BxRSE30	AAGTGAC	CTACGGGNGGCWGCAG	GACTACHVGGGTATCTAATCC	30	W22_2	Wt	3	RS	Bxcorn241	241	SPR701	TAAGGCGA	S507	AAGGAGTA	BacF3-BacR1	RSE30	BxRSE30	241
R3BxRSE40	AAGTGAC	CTACGGGNGGCWGCAG	GACTACHVGGGTATCTAATCC	40	W22_2	Wt	3	RS	Bxcorn242	242	SPR702	CGTACTAG	S507	AAGGAGTA	BacF3-BacR1	RSE40	BxRSE40	242
R3BxRtA10	AAGTGAC	CTACGGGNGGCWGCAG	GACTACHVGGGTATCTAATCC	10	bx1W22_2	Mut	3	Rt	Bxcorn243	243	SPR703	AGGCAGAA	S507	AAGGAGTA	BacF3-BacR1	RtA10	BxRtA10	243
R3BxRtA20	AAGTGAC	CTACGGGNGGCWGCAG	GACTACHVGGGTATCTAATCC	20	bx1W22_2	Mut	3	Rt	Bxcorn244	244	SPR704	TCCTGAGC	S507	AAGGAGTA	BacF3-BacR1	RtA20	BxRtA20	244
R3BxRtA30	AAGTGAC	CTACGGGNGGCWGCAG	GACTACHVGGGTATCTAATCC	30	bx1W22_2	Mut	3	Rt	Bxcorn245	245	SPR705	GGACTCCT	S507	AAGGAGTA	BacF3-BacR1	RtA30	BxRtA30	245
R3BxRtA40	AAGTGAC	CTACGGGNGGCWGCAG	GACTACHVGGGTATCTAATCC	40	bx1W22_2	Mut	3	Rt	Bxcorn246	246	SPR706	TAGGCATG	S507	AAGGAGTA	BacF3-BacR1	RtA40	BxRtA40	246
R3BxRtB10	AAGTGAC	CTACGGGNGGCWGCAG	GACTACHVGGGTATCTAATCC	10	bx2W22_1	Mut	3	Rt	Bxcorn247	247	SPR707	CTCTCTAC	S507	AAGGAGTA	BacF3-BacR1	RtB10	BxRtB10	247
R3BxRtB20	AAGTGAC	CTACGGGNGGCWGCAG	GACTACHVGGGTATCTAATCC	20	bx2W22_1	Mut	3	Rt	Bxcorn248	248	SPR710	CGAGGCTG	S507	AAGGAGTA	BacF3-BacR1	RtB20	BxRtB20	248
R3BxRtB30	AAGTGAC	CTACGGGNGGCWGCAG	GACTACHVGGGTATCTAATCC	30	bx2W22_1	Mut	3	Rt	Bxcorn249	249	SPR711	AAGAGGCA	S507	AAGGAGTA	BacF3-BacR1	RtB30	BxRtB30	249
R3BxRtB40	AAGTGAC	CTACGGGNGGCWGCAG	GACTACHVGGGTATCTAATCC	40	bx2W22_1	Mut	3	Rt	Bxcorn250	250	SPR712	GTAGAGGA	S507	AAGGAGTA	BacF3-BacR1	RtB40	BxRtB40	250
R3BxRtC10	AAGTGAC	CTACGGGNGGCWGCAG	GACTACHVGGGTATCTAATCC	10	bx6W22_2	Mut	3	Rt	Bxcorn251	251	SPR714	GCTCATGA	S507	AAGGAGTA	BacF3-BacR1	RtC10	BxRtC10	251
R3BxRtC20	AAGTGAC	CTACGGGNGGCWGCAG	GACTACHVGGGTATCTAATCC	20	bx6W22_2	Mut	3	Rt	Bxcorn252	252	SPR715	ATCTCAGG	S507	AAGGAGTA	BacF3-BacR1	RtC20	BxRtC20	252
R3BxRtC30	AAGTGAC	CTACGGGNGGCWGCAG	GACTACHVGGGTATCTAATCC	30	bx6W22_2	Mut	3	Rt	Bxcorn253	253	SPR701	TAAGGCGA	S508	CTAAGCCT	BacF3-BacR1	RtC30	BxRtC30	253
R3BxRtC40	AAGTGAC	CTACGGGNGGCWGCAG	GACTACHVGGGTATCTAATCC	40	bx6W22_2	Mut	3	Rt	Bxcorn254	254	SPR702	CGTACTAG	S508	CTAAGCCT	BacF3-BacR1	RtC40	BxRtC40	254
R3BxRtD10	AAGTGAC	CTACGGGNGGCWGCAG	GACTACHVGGGTATCTAATCC	10	W22_1	Wt	3	Rt	Bxcorn255	255	SPR703	AGGCAGAA	S508	CTAAGCCT	BacF3-BacR1	RtD10	BxRtD10	255
R3BxRtD20	AAGTGAC	CTACGGGNGGCWGCAG	GACTACHVGGGTATCTAATCC	20	W22_1	Wt	3	Rt	Bxcorn256	256	SPR704	TCCTGAGC	S508	CTAAGCCT	BacF3-BacR1	RtD20	BxRtD20	256
R3BxRtD30	AAGTGAC	CTACGGGNGGCWGCAG	GACTACHVGGGTATCTAATCC	30	W22_1	Wt	3	Rt	Bxcorn257	257	SPR705	GGACTCCT	S508	CTAAGCCT	BacF3-BacR1	RtD30	BxRtD30	257
R3BxRtD40	AAGTGAC	CTACGGGNGGCWGCAG	GACTACHVGGGTATCTAATCC	40	W22_1	Wt	3	Rt	Bxcorn258	258	SPR706	TAGGCATG	S508	CTAAGCCT	BacF3-BacR1	RtD40	BxRtD40	258
R3BxRtE10	AAGTGAC	CTACGGGNGGCWGCAG	GACTACHVGGGTATCTAATCC	10	W22_2	Wt	3	Rt	Bxcorn259	259	SPR707	CTCTCTAC	S508	CTAAGCCT	BacF3-BacR1	RtE10	BxRtE10	259
R3BxRtE20	AAGTGAC	CTACGGGNGGCWGCAG	GACTACHVGGGTATCTAATCC	20	W22_2	Wt	3	Rt	Bxcorn260	260	SPR710	CGAGGCTG	S508	CTAAGCCT	BacF3-BacR1	RtE20	BxRtE20	260
R3BxRtE30	AAGTGAC	CTACGGGNGGCWGCAG	GACTACHVGGGTATCTAATCC	30	W22_2	Wt	3	Rt	Bxcorn261	261	SPR711	AAGAGGCA	S508	CTAAGCCT	BacF3-BacR1	RtE30	BxRtE30	261
R3BxRtE40	AAGTGAC	CTACGGGNGGCWGCAG	GACTACHVGGGTATCTAATCC	40	W22_2	Wt	3	Rt	Bxcorn262	262	SPR712	GTAGAGGA	S508	CTAAGCCT	BacF3-BacR1	RtE40	BxRtE40	262
R4BxBSA0	TGCGAGAC	CTACGGGNGGCWGCAG	GACTACHVGGGTATCTAATCC	0	bx1W22_2	Mut	4	BS	Bxcorn289	289	SPR701	TAAGGCGA	S502	CTCTCTAT	BacF4-BacR1	BSA0	BxBSA0	289
R4BxBSA10	TGCGAGAC	CTACGGGNGGCWGCAG	GACTACHVGGGTATCTAATCC	10	bx1W22_2	Mut	4	BS	Bxcorn290	290	SPR702	CGTACTAG	S502	CTCTCTAT	BacF4-BacR1	BSA10	BxBSA10	290
R4BxBSA20	TGCGAGAC	CTACGGGNGGCWGCAG	GACTACHVGGGTATCTAATCC	20	bx1W22_2	Mut	4	BS	Bxcorn291	291	SPR703	AGGCAGAA	S502	CTCTCTAT	BacF4-BacR1	BSA20	BxBSA20	291
R4BxBSA30	TGCGAGAC	CTACGGGNGGCWGCAG	GACTACHVGGGTATCTAATCC	30	bx1W22_2	Mut	4	BS	Bxcorn292	292	SPR704	TCCTGAGC	S502	CTCTCTAT	BacF4-BacR1	BSA30	BxBSA30	292
R4BxBSA40	TGCGAGAC	CTACGGGNGGCWGCAG	GACTACHVGGGTATCTAATCC	40	bx1W22_2	Mut	4	BS	Bxcorn293	293	SPR705	GGACTCCT	S502	CTCTCTAT	BacF4-BacR1	BSA40	BxBSA40	293
R4BxBSB0	TGCGAGAC	CTACGGGNGGCWGCAG	GACTACHVGGGTATCTAATCC	0	bx2W22_1	Mut	4	BS	Bxcorn294	294	SPR706	TAGGCATG	S502	CTCTCTAT	BacF4-BacR1	BSB0	BxBSB0	294
R4BxBSB10	TGCGAGAC	CTACGGGNGGCWGCAG	GACTACHVGGGTATCTAATCC	10	bx2W22_1	Mut	4	BS	Bxcorn295	295	SPR707	CTCTCTAC	S502	CTCTCTAT	BacF4-BacR1	BSB10	BxBSB10	295
R4BxBSB20	TGCGAGAC	CTACGGGNGGCWGCAG	GACTACHVGGGTATCTAATCC	20	bx2W22_1	Mut	4	BS	Bxcorn296	296	SPR710	CGAGGCTG	S502	CTCTCTAT	BacF4-BacR1	BSB20	BxBSB20	296
R4BxBSB30	TGCGAGAC	CTACGGGNGGCWGCAG	GACTACHVGGGTATCTAATCC	30	bx2W22_1	Mut	4	BS	Bxcorn297	297	SPR711	AAGAGGCA	S502	CTCTCTAT	BacF4-BacR1	BSB30	BxBSB30	297
R4BxBSB40	TGCGAGAC	CTACGGGNGGCWGCAG	GACTACHVGGGTATCTAATCC	40	bx2W22_1	Mut	4	BS	Bxcorn298	298	SPR712	GTAGAGGA	S502	CTCTCTAT	BacF4-BacR1	BSB40	BxBSB40	298
R4BxBSC0	TGCGAGAC	CTACGGGNGGCWGCAG	GACTACHVGGGTATCTAATCC	0	bx6W22_2	Mut	4	BS	Bxcorn299	299	SPR714	GCTCATGA	S502	CTCTCTAT	BacF4-BacR1	BSC0	BxBSC0	299
R4BxBSC10	TGCGAGAC	CTACGGGNGGCWGCAG	GACTACHVGGGTATCTAATCC	10	bx6W22_2	Mut	4	BS	Bxcorn300	300	SPR715	ATCTCAGG	S502	CTCTCTAT	BacF4-BacR1	BSC10	BxBSC10	300
R4BxBSC20	TGCGAGAC	CTACGGGNGGCWGCAG	GACTACHVGGGTATCTAATCC	20	bx6W22_2	Mut	4	BS	Bxcorn301	301	SPR701	TAAGGCGA	S503	TATCCTCT	BacF4-BacR1	BSC20	BxBSC20	301
R4BxBSC30	TGCGAGAC	CTACGGGNGGCWGCAG	GACTACHVGGGTATCTAATCC	30	bx6W22_2	Mut	4	BS	Bxcorn302	302	SPR702	CGTACTAG	S503	TATCCTCT	BacF4-BacR1	BSC30	BxBSC30	302
R4BxBSC40	TGCGAGAC	CTACGGGNGGCWGCAG	GACTACHVGGGTATCTAATCC	40	bx6W22_2	Mut	4	BS	Bxcorn303	303	SPR703	AGGCAGAA	S503	TATCCTCT	BacF4-BacR1	BSC40	BxBSC40	303
R4BxBSD0	TGCGAGAC	CTACGGGNGGCWGCAG	GACTACHVGGGTATCTAATCC	0	W22_1	Wt	4	BS	Bxcorn304	304	SPR704	TCCTGAGC	S503	TATCCTCT	BacF4-BacR1	BSD0	BxBSD0	304
R4BxBSD10	TGCGAGAC	CTACGGGNGGCWGCAG	GACTACHVGGGTATCTAATCC	10	W22_1	Wt	4	BS	Bxcorn305	305	SPR705	GGACTCCT	S503	TATCCTCT	BacF4-BacR1	BSD10	BxBSD10	305
R4BxBSD20	TGCGAGAC	CTACGGGNGGCWGCAG	GACTACHVGGGTATCTAATCC	20	W22_1	Wt	4	BS	Bxcorn306	306	SPR706	TAGGCATG	S503	TATCCTCT	BacF4-BacR1	BSD20	BxBSD20	306
R4BxBSD30	TGCGAGAC	CTACGGGNGGCWGCAG	GACTACHVGGGTATCTAATCC	30	W22_1	Wt	4	BS	Bxcorn307	307	SPR707	CTCTCTAC	S503	TATCCTCT	BacF4-BacR1	BSD30	BxBSD30	307
R4BxBSD40	TGCGAGAC	CTACGGGNGGCWGCAG	GACTACHVGGGTATCTAATCC	40	W22_1	Wt	4	BS	Bxcorn308	308	SPR710	CGAGGCTG	S503	TATCCTCT	BacF4-BacR1	BSD40	BxBSD40	308
R4BxBSE0	TGCGAGAC	CTACGGGNGGCWGCAG	GACTACHVGGGTATCTAATCC	0	W22_2	Wt	4	BS	Bxcorn309	309	SPR711	AAGAGGCA	S503	TATCCTCT	BacF4-BacR1	BSE0	BxBSE0	309
R4BxBSE10	TGCGAGAC	CTACGGGNGGCWGCAG	GACTACHVGGGTATCTAATCC	10	W22_2	Wt	4	BS	Bxcorn310	310	SPR712	GTAGAGGA	S503	TATCCTCT	BacF4-BacR1	BSE10	BxBSE10	310
R4BxBSE20	TGCGAGAC	CTACGGGNGGCWGCAG	GACTACHVGGGTATCTAATCC	20	W22_2	Wt	4	BS	Bxcorn311	311	SPR714	GCTCATGA	S503	TATCCTCT	BacF4-BacR1	BSE20	BxBSE20	311
R4BxBSE30	TGCGAGAC	CTACGGGNGGCWGCAG	GACTACHVGGGTATCTAATCC	30	W22_2	Wt	4	BS	Bxcorn312	312	SPR715	ATCTCAGG	S503	TATCCTCT	BacF4-BacR1	BSE30	BxBSE30	312
R4BxBSE40	TGCGAGAC	CTACGGGNGGCWGCAG	GACTACHVGGGTATCTAATCC	40	W22_2	Wt	4	BS	Bxcorn313	313	SPR701	TAAGGCGA	S505	GTAAGGAG	BacF4-BacR1	BSE40	BxBSE40	313
R4BxBSF0	TGCGAGAC	CTACGGGNGGCWGCAG	GACTACHVGGGTATCTAATCC	0	NoP	NoP	4	BS	Bxcorn314	314	SPR702	CGTACTAG	S505	GTAAGGAG	BacF4-BacR1	BSF0	BxBSF0	314
R4BxBSF10	TGCGAGAC	CTACGGGNGGCWGCAG	GACTACHVGGGTATCTAATCC	10	NoP	NoP	4	BS	Bxcorn315	315	SPR703	AGGCAGAA	S505	GTAAGGAG	BacF4-BacR1	BSF10	BxBSF10	315
R4BxBSF20	TGCGAGAC	CTACGGGNGGCWGCAG	GACTACHVGGGTATCTAATCC	20	NoP	NoP	4	BS	Bxcorn316	316	SPR704	TCCTGAGC	S505	GTAAGGAG	BacF4-BacR1	BSF20	BxBSF20	316
R4BxBSF30	TGCGAGAC	CTACGGGNGGCWGCAG	GACTACHVGGGTATCTAATCC	30	NoP	NoP	4	BS	Bxcorn317	317	SPR705	GGACTCCT	S505	GTAAGGAG	BacF4-BacR1	BSF30	BxBSF30	317
R4BxBSF40	TGCGAGAC	CTACGGGNGGCWGCAG	GACTACHVGGGTATCTAATCC	40	NoP	NoP	4	BS	Bxcorn318	318	SPR706	TAGGCATG	S505	GTAAGGAG	BacF4-BacR1	BSF40	BxBSF40	318
R4BxRSA10	TGCGAGAC	CTACGGGNGGCWGCAG	GACTACHVGGGTATCTAATCC	10	bx1W22_2	Mut	4	RS	Bxcorn319	319	SPR707	CTCTCTAC	S505	GTAAGGAG	BacF4-BacR1	RSA10	BxRSA10	319
R4BxRSA20	TGCGAGAC	CTACGGGNGGCWGCAG	GACTACHVGGGTATCTAATCC	20	bx1W22_2	Mut	4	RS	Bxcorn320	320	SPR710	CGAGGCTG	S505	GTAAGGAG	BacF4-BacR1	RSA20	BxRSA20	320
R4BxRSA30	TGCGAGAC	CTACGGGNGGCWGCAG	GACTACHVGGGTATCTAATCC	30	bx1W22_2	Mut	4	RS	Bxcorn321	321	SPR711	AAGAGGCA	S505	GTAAGGAG	BacF4-BacR1	RSA30	BxRSA30	321
R4BxRSA40	TGCGAGAC	CTACGGGNGGCWGCAG	GACTACHVGGGTATCTAATCC	40	bx1W22_2	Mut	4	RS	Bxcorn322	322	SPR712	GTAGAGGA	S505	GTAAGGAG	BacF4-BacR1	RSA40	BxRSA40	322
R4BxRSB10	TGCGAGAC	CTACGGGNGGCWGCAG	GACTACHVGGGTATCTAATCC	10	bx2W22_1	Mut	4	RS	Bxcorn323	323	SPR714	GCTCATGA	S505	GTAAGGAG	BacF4-BacR1	RSB10	BxRSB10	323
R4BxRSB20	TGCGAGAC	CTACGGGNGGCWGCAG	GACTACHVGGGTATCTAATCC	20	bx2W22_1	Mut	4	RS	Bxcorn324	324	SPR715	ATCTCAGG	S505	GTAAGGAG	BacF4-BacR1	RSB20	BxRSB20	324
R4BxRSB30	TGCGAGAC	CTACGGGNGGCWGCAG	GACTACHVGGGTATCTAATCC	30	bx2W22_1	Mut	4	RS	Bxcorn325	325	SPR701	TAAGGCGA	S506	ACTGCATA	BacF4-BacR1	RSB30	BxRSB30	325
R4BxRSB40	TGCGAGAC	CTACGGGNGGCWGCAG	GACTACHVGGGTATCTAATCC	40	bx2W22_1	Mut	4	RS	Bxcorn326	326	SPR702	CGTACTAG	S506	ACTGCATA	BacF4-BacR1	RSB40	BxRSB40	326
R4BxRSC10	TGCGAGAC	CTACGGGNGGCWGCAG	GACTACHVGGGTATCTAATCC	10	bx6W22_2	Mut	4	RS	Bxcorn327	327	SPR703	AGGCAGAA	S506	ACTGCATA	BacF4-BacR1	RSC10	BxRSC10	327
R4BxRSC20	TGCGAGAC	CTACGGGNGGCWGCAG	GACTACHVGGGTATCTAATCC	20	bx6W22_2	Mut	4	RS	Bxcorn328	328	SPR704	TCCTGAGC	S506	ACTGCATA	BacF4-BacR1	RSC20	BxRSC20	328
R4BxRSC30	TGCGAGAC	CTACGGGNGGCWGCAG	GACTACHVGGGTATCTAATCC	30	bx6W22_2	Mut	4	RS	Bxcorn329	329	SPR705	GGACTCCT	S506	ACTGCATA	BacF4-BacR1	RSC30	BxRSC30	329
R4BxRSC40	TGCGAGAC	CTACGGGNGGCWGCAG	GACTACHVGGGTATCTAATCC	40	bx6W22_2	Mut	4	RS	Bxcorn330	330	SPR706	TAGGCATG	S506	ACTGCATA	BacF4-BacR1	RSC40	BxRSC40	330
R4BxRSD10	TGCGAGAC	CTACGGGNGGCWGCAG	GACTACHVGGGTATCTAATCC	10	W22_1	Wt	4	RS	Bxcorn331	331	SPR707	CTCTCTAC	S506	ACTGCATA	BacF4-BacR1	RSD10	BxRSD10	331
R4BxRSD20	TGCGAGAC	CTACGGGNGGCWGCAG	GACTACHVGGGTATCTAATCC	20	W22_1	Wt	4	RS	Bxcorn332	332	SPR710	CGAGGCTG	S506	ACTGCATA	BacF4-BacR1	RSD20	BxRSD20	332
R4BxRSD30	TGCGAGAC	CTACGGGNGGCWGCAG	GACTACHVGGGTATCTAATCC	30	W22_1	Wt	4	RS	Bxcorn333	333	SPR711	AAGAGGCA	S506	ACTGCATA	BacF4-BacR1	RSD30	BxRSD30	333
R4BxRSD40	TGCGAGAC	CTACGGGNGGCWGCAG	GACTACHVGGGTATCTAATCC	40	W22_1	Wt	4	RS	Bxcorn334	334	SPR712	GTAGAGGA	S506	ACTGCATA	BacF4-BacR1	RSD40	BxRSD40	334
R4BxRSE10	TGCGAGAC	CTACGGGNGGCWGCAG	GACTACHVGGGTATCTAATCC	10	W22_2	Wt	4	RS	Bxcorn335	335	SPR714	GCTCATGA	S506	ACTGCATA	BacF4-BacR1	RSE10	BxRSE10	335
R4BxRSE20	TGCGAGAC	CTACGGGNGGCWGCAG	GACTACHVGGGTATCTAATCC	20	W22_2	Wt	4	RS	Bxcorn336	336	SPR715	ATCTCAGG	S506	ACTGCATA	BacF4-BacR1	RSE20	BxRSE20	336
R4BxRSE30	TGCGAGAC	CTACGGGNGGCWGCAG	GACTACHVGGGTATCTAATCC	30	W22_2	Wt	4	RS	Bxcorn337	337	SPR701	TAAGGCGA	S507	AAGGAGTA	BacF4-BacR1	RSE30	BxRSE30	337
R4BxRSE40	TGCGAGAC	CTACGGGNGGCWGCAG	GACTACHVGGGTATCTAATCC	40	W22_2	Wt	4	RS	Bxcorn338	338	SPR702	CGTACTAG	S507	AAGGAGTA	BacF4-BacR1	RSE40	BxRSE40	338
R4BxRtA10	TGCGAGAC	CTACGGGNGGCWGCAG	GACTACHVGGGTATCTAATCC	10	bx1W22_2	Mut	4	Rt	Bxcorn339	339	SPR703	AGGCAGAA	S507	AAGGAGTA	BacF4-BacR1	RtA10	BxRtA10	339
R4BxRtA20	TGCGAGAC	CTACGGGNGGCWGCAG	GACTACHVGGGTATCTAATCC	20	bx1W22_2	Mut	4	Rt	Bxcorn340	340	SPR704	TCCTGAGC	S507	AAGGAGTA	BacF4-BacR1	RtA20	BxRtA20	340
R4BxRtA30	TGCGAGAC	CTACGGGNGGCWGCAG	GACTACHVGGGTATCTAATCC	30	bx1W22_2	Mut	4	Rt	Bxcorn341	341	SPR705	GGACTCCT	S507	AAGGAGTA	BacF4-BacR1	RtA30	BxRtA30	341
R4BxRtA40	TGCGAGAC	CTACGGGNGGCWGCAG	GACTACHVGGGTATCTAATCC	40	bx1W22_2	Mut	4	Rt	Bxcorn342	342	SPR706	TAGGCATG	S507	AAGGAGTA	BacF4-BacR1	RtA40	BxRtA40	342
R4BxRtB10	TGCGAGAC	CTACGGGNGGCWGCAG	GACTACHVGGGTATCTAATCC	10	bx2W22_1	Mut	4	Rt	Bxcorn343	343	SPR707	CTCTCTAC	S507	AAGGAGTA	BacF4-BacR1	RtB10	BxRtB10	343
R4BxRtB20	TGCGAGAC	CTACGGGNGGCWGCAG	GACTACHVGGGTATCTAATCC	20	bx2W22_1	Mut	4	Rt	Bxcorn344	344	SPR710	CGAGGCTG	S507	AAGGAGTA	BacF4-BacR1	RtB20	BxRtB20	344
R4BxRtB30	TGCGAGAC	CTACGGGNGGCWGCAG	GACTACHVGGGTATCTAATCC	30	bx2W22_1	Mut	4	Rt	Bxcorn345	345	SPR711	AAGAGGCA	S507	AAGGAGTA	BacF4-BacR1	RtB30	BxRtB30	345
R4BxRtB40	TGCGAGAC	CTACGGGNGGCWGCAG	GACTACHVGGGTATCTAATCC	40	bx2W22_1	Mut	4	Rt	Bxcorn346	346	SPR712	GTAGAGGA	S507	AAGGAGTA	BacF4-BacR1	RtB40	BxRtB40	346
R4BxRtC10	TGCGAGAC	CTACGGGNGGCWGCAG	GACTACHVGGGTATCTAATCC	10	bx6W22_2	Mut	4	Rt	Bxcorn347	347	SPR714	GCTCATGA	S507	AAGGAGTA	BacF4-BacR1	RtC10	BxRtC10	347
R4BxRtC20	TGCGAGAC	CTACGGGNGGCWGCAG	GACTACHVGGGTATCTAATCC	20	bx6W22_2	Mut	4	Rt	Bxcorn348	348	SPR715	ATCTCAGG	S507	AAGGAGTA	BacF4-BacR1	RtC20	BxRtC20	348
R4BxRtC30	TGCGAGAC	CTACGGGNGGCWGCAG	GACTACHVGGGTATCTAATCC	30	bx6W22_2	Mut	4	Rt	Bxcorn349	349	SPR701	TAAGGCGA	S508	CTAAGCCT	BacF4-BacR1	RtC30	BxRtC30	349
R4BxRtC40	TGCGAGAC	CTACGGGNGGCWGCAG	GACTACHVGGGTATCTAATCC	40	bx6W22_2	Mut	4	Rt	Bxcorn350	350	SPR702	CGTACTAG	S508	CTAAGCCT	BacF4-BacR1	RtC40	BxRtC40	350
R4BxRtD10	TGCGAGAC	CTACGGGNGGCWGCAG	GACTACHVGGGTATCTAATCC	10	W22_1	Wt	4	Rt	Bxcorn351	351	SPR703	AGGCAGAA	S508	CTAAGCCT	BacF4-BacR1	RtD10	BxRtD10	351
R4BxRtD20	TGCGAGAC	CTACGGGNGGCWGCAG	GACTACHVGGGTATCTAATCC	20	W22_1	Wt	4	Rt	Bxcorn352	352	SPR704	TCCTGAGC	S508	CTAAGCCT	BacF4-BacR1	RtD20	BxRtD20	352
R4BxRtD30	TGCGAGAC	CTACGGGNGGCWGCAG	GACTACHVGGGTATCTAATCC	30	W22_1	Wt	4	Rt	Bxcorn353	353	SPR705	GGACTCCT	S508	CTAAGCCT	BacF4-BacR1	RtD30	BxRtD30	353
R4BxRtD40	TGCGAGAC	CTACGGGNGGCWGCAG	GACTACHVGGGTATCTAATCC	40	W22_1	Wt	4	Rt	Bxcorn354	354	SPR706	TAGGCATG	S508	CTAAGCCT	BacF4-BacR1	RtD40	BxRtD40	354
R4BxRtE10	TGCGAGAC	CTACGGGNGGCWGCAG	GACTACHVGGGTATCTAATCC	10	W22_2	Wt	4	Rt	Bxcorn355	355	SPR707	CTCTCTAC	S508	CTAAGCCT	BacF4-BacR1	RtE10	BxRtE10	355
R4BxRtE20	TGCGAGAC	CTACGGGNGGCWGCAG	GACTACHVGGGTATCTAATCC	20	W22_2	Wt	4	Rt	Bxcorn356	356	SPR710	CGAGGCTG	S508	CTAAGCCT	BacF4-BacR1	RtE20	BxRtE20	356
R4BxRtE30	TGCGAGAC	CTACGGGNGGCWGCAG	GACTACHVGGGTATCTAATCC	30	W22_2	Wt	4	Rt	Bxcorn357	357	SPR711	AAGAGGCA	S508	CTAAGCCT	BacF4-BacR1	RtE30	BxRtE30	357
R4BxRtE40	TGCGAGAC	CTACGGGNGGCWGCAG	GACTACHVGGGTATCTAATCC	40	W22_2	Wt	4	Rt	Bxcorn358	358	SPR712	GTAGAGGA	S508	CTAAGCCT	BacF4-BacR1	RtE40	BxRtE40	358
R5BxBSA0	GACATCCAC	CTACGGGNGGCWGCAG	GACTACHVGGGTATCTAATCC	0	bx1W22_2	Mut	5	BS	Bxcorn385	385	SPR701	TAAGGCGA	S502	CTCTCTAT	BacF5-BacR1	BSA0	BxBSA0	385
R5BxBSA10	GACATCCAC	CTACGGGNGGCWGCAG	GACTACHVGGGTATCTAATCC	10	bx1W22_2	Mut	5	BS	Bxcorn386	386	SPR702	CGTACTAG	S502	CTCTCTAT	BacF5-BacR1	BSA10	BxBSA10	386
R5BxBSA20	GACATCCAC	CTACGGGNGGCWGCAG	GACTACHVGGGTATCTAATCC	20	bx1W22_2	Mut	5	BS	Bxcorn387	387	SPR703	AGGCAGAA	S502	CTCTCTAT	BacF5-BacR1	BSA20	BxBSA20	387
R5BxBSA30	GACATCCAC	CTACGGGNGGCWGCAG	GACTACHVGGGTATCTAATCC	30	bx1W22_2	Mut	5	BS	Bxcorn388	388	SPR704	TCCTGAGC	S502	CTCTCTAT	BacF5-BacR1	BSA30	BxBSA30	388
R5BxBSA40	GACATCCAC	CTACGGGNGGCWGCAG	GACTACHVGGGTATCTAATCC	40	bx1W22_2	Mut	5	BS	Bxcorn389	389	SPR705	GGACTCCT	S502	CTCTCTAT	BacF5-BacR1	BSA40	BxBSA40	389
R5BxBSB0	GACATCCAC	CTACGGGNGGCWGCAG	GACTACHVGGGTATCTAATCC	0	bx2W22_1	Mut	5	BS	Bxcorn390	390	SPR706	TAGGCATG	S502	CTCTCTAT	BacF5-BacR1	BSB0	BxBSB0	390
R5BxBSB10	GACATCCAC	CTACGGGNGGCWGCAG	GACTACHVGGGTATCTAATCC	10	bx2W22_1	Mut	5	BS	Bxcorn391	391	SPR707	CTCTCTAC	S502	CTCTCTAT	BacF5-BacR1	BSB10	BxBSB10	391
R5BxBSB20	GACATCCAC	CTACGGGNGGCWGCAG	GACTACHVGGGTATCTAATCC	20	bx2W22_1	Mut	5	BS	Bxcorn392	392	SPR710	CGAGGCTG	S502	CTCTCTAT	BacF5-BacR1	BSB20	BxBSB20	392
R5BxBSB30	GACATCCAC	CTACGGGNGGCWGCAG	GACTACHVGGGTATCTAATCC	30	bx2W22_1	Mut	5	BS	Bxcorn393	393	SPR711	AAGAGGCA	S502	CTCTCTAT	BacF5-BacR1	BSB30	BxBSB30	393
R5BxBSB40	GACATCCAC	CTACGGGNGGCWGCAG	GACTACHVGGGTATCTAATCC	40	bx2W22_1	Mut	5	BS	Bxcorn394	394	SPR712	GTAGAGGA	S502	CTCTCTAT	BacF5-BacR1	BSB40	BxBSB40	394
R5BxBSC0	GACATCCAC	CTACGGGNGGCWGCAG	GACTACHVGGGTATCTAATCC	0	bx6W22_2	Mut	5	BS	Bxcorn395	395	SPR714	GCTCATGA	S502	CTCTCTAT	BacF5-BacR1	BSC0	BxBSC0	395
R5BxBSC10	GACATCCAC	CTACGGGNGGCWGCAG	GACTACHVGGGTATCTAATCC	10	bx6W22_2	Mut	5	BS	Bxcorn396	396	SPR715	ATCTCAGG	S502	CTCTCTAT	BacF5-BacR1	BSC10	BxBSC10	396
R5BxBSC20	GACATCCAC	CTACGGGNGGCWGCAG	GACTACHVGGGTATCTAATCC	20	bx6W22_2	Mut	5	BS	Bxcorn397	397	SPR701	TAAGGCGA	S503	TATCCTCT	BacF5-BacR1	BSC20	BxBSC20	397
R5BxBSC30	GACATCCAC	CTACGGGNGGCWGCAG	GACTACHVGGGTATCTAATCC	30	bx6W22_2	Mut	5	BS	Bxcorn398	398	SPR702	CGTACTAG	S503	TATCCTCT	BacF5-BacR1	BSC30	BxBSC30	398
R5BxBSC40	GACATCCAC	CTACGGGNGGCWGCAG	GACTACHVGGGTATCTAATCC	40	bx6W22_2	Mut	5	BS	Bxcorn399	399	SPR703	AGGCAGAA	S503	TATCCTCT	BacF5-BacR1	BSC40	BxBSC40	399
R5BxBSD0	GACATCCAC	CTACGGGNGGCWGCAG	GACTACHVGGGTATCTAATCC	0	W22_1	Wt	5	BS	Bxcorn400	400	SPR704	TCCTGAGC	S503	TATCCTCT	BacF5-BacR1	BSD0	BxBSD0	400
R5BxBSD10	GACATCCAC	CTACGGGNGGCWGCAG	GACTACHVGGGTATCTAATCC	10	W22_1	Wt	5	BS	Bxcorn401	401	SPR705	GGACTCCT	S503	TATCCTCT	BacF5-BacR1	BSD10	BxBSD10	401
R5BxBSD20	GACATCCAC	CTACGGGNGGCWGCAG	GACTACHVGGGTATCTAATCC	20	W22_1	Wt	5	BS	Bxcorn402	402	SPR706	TAGGCATG	S503	TATCCTCT	BacF5-BacR1	BSD20	BxBSD20	402
R5BxBSD30	GACATCCAC	CTACGGGNGGCWGCAG	GACTACHVGGGTATCTAATCC	30	W22_1	Wt	5	BS	Bxcorn403	403	SPR707	CTCTCTAC	S503	TATCCTCT	BacF5-BacR1	BSD30	BxBSD30	403
R5BxBSD40	GACATCCAC	CTACGGGNGGCWGCAG	GACTACHVGGGTATCTAATCC	40	W22_1	Wt	5	BS	Bxcorn404	404	SPR710	CGAGGCTG	S503	TATCCTCT	BacF5-BacR1	BSD40	BxBSD40	404
R5BxBSE0	GACATCCAC	CTACGGGNGGCWGCAG	GACTACHVGGGTATCTAATCC	0	W22_2	Wt	5	BS	Bxcorn405	405	SPR711	AAGAGGCA	S503	TATCCTCT	BacF5-BacR1	BSE0	BxBSE0	405
R5BxBSE10	GACATCCAC	CTACGGGNGGCWGCAG	GACTACHVGGGTATCTAATCC	10	W22_2	Wt	5	BS	Bxcorn406	406	SPR712	GTAGAGGA	S503	TATCCTCT	BacF5-BacR1	BSE10	BxBSE10	406
R5BxBSE20	GACATCCAC	CTACGGGNGGCWGCAG	GACTACHVGGGTATCTAATCC	20	W22_2	Wt	5	BS	Bxcorn407	407	SPR714	GCTCATGA	S503	TATCCTCT	BacF5-BacR1	BSE20	BxBSE20	407
R5BxBSE30	GACATCCAC	CTACGGGNGGCWGCAG	GACTACHVGGGTATCTAATCC	30	W22_2	Wt	5	BS	Bxcorn408	408	SPR715	ATCTCAGG	S503	TATCCTCT	BacF5-BacR1	BSE30	BxBSE30	408
R5BxBSE40	GACATCCAC	CTACGGGNGGCWGCAG	GACTACHVGGGTATCTAATCC	40	W22_2	Wt	5	BS	Bxcorn409	409	SPR701	TAAGGCGA	S505	GTAAGGAG	BacF5-BacR1	BSE40	BxBSE40	409
R5BxBSF0	GACATCCAC	CTACGGGNGGCWGCAG	GACTACHVGGGTATCTAATCC	0	NoP	NoP	5	BS	Bxcorn410	410	SPR702	CGTACTAG	S505	GTAAGGAG	BacF5-BacR1	BSF0	BxBSF0	410
R5BxBSF10	GACATCCAC	CTACGGGNGGCWGCAG	GACTACHVGGGTATCTAATCC	10	NoP	NoP	5	BS	Bxcorn411	411	SPR703	AGGCAGAA	S505	GTAAGGAG	BacF5-BacR1	BSF10	BxBSF10	411
R5BxBSF20	GACATCCAC	CTACGGGNGGCWGCAG	GACTACHVGGGTATCTAATCC	20	NoP	NoP	5	BS	Bxcorn412	412	SPR704	TCCTGAGC	S505	GTAAGGAG	BacF5-BacR1	BSF20	BxBSF20	412
R5BxBSF30	GACATCCAC	CTACGGGNGGCWGCAG	GACTACHVGGGTATCTAATCC	30	NoP	NoP	5	BS	Bxcorn413	413	SPR705	GGACTCCT	S505	GTAAGGAG	BacF5-BacR1	BSF30	BxBSF30	413
R5BxBSF40	GACATCCAC	CTACGGGNGGCWGCAG	GACTACHVGGGTATCTAATCC	40	NoP	NoP	5	BS	Bxcorn414	414	SPR706	TAGGCATG	S505	GTAAGGAG	BacF5-BacR1	BSF40	BxBSF40	414
R5BxRSA10	GACATCCAC	CTACGGGNGGCWGCAG	GACTACHVGGGTATCTAATCC	10	bx1W22_2	Mut	5	RS	Bxcorn415	415	SPR707	CTCTCTAC	S505	GTAAGGAG	BacF5-BacR1	RSA10	BxRSA10	415
R5BxRSA20	GACATCCAC	CTACGGGNGGCWGCAG	GACTACHVGGGTATCTAATCC	20	bx1W22_2	Mut	5	RS	Bxcorn416	416	SPR710	CGAGGCTG	S505	GTAAGGAG	BacF5-BacR1	RSA20	BxRSA20	416
R5BxRSA30	GACATCCAC	CTACGGGNGGCWGCAG	GACTACHVGGGTATCTAATCC	30	bx1W22_2	Mut	5	RS	Bxcorn417	417	SPR711	AAGAGGCA	S505	GTAAGGAG	BacF5-BacR1	RSA30	BxRSA30	417
R5BxRSA40	GACATCCAC	CTACGGGNGGCWGCAG	GACTACHVGGGTATCTAATCC	40	bx1W22_2	Mut	5	RS	Bxcorn418	418	SPR712	GTAGAGGA	S505	GTAAGGAG	BacF5-BacR1	RSA40	BxRSA40	418
R5BxRSB10	GACATCCAC	CTACGGGNGGCWGCAG	GACTACHVGGGTATCTAATCC	10	bx2W22_1	Mut	5	RS	Bxcorn419	419	SPR714	GCTCATGA	S505	GTAAGGAG	BacF5-BacR1	RSB10	BxRSB10	419
R5BxRSB20	GACATCCAC	CTACGGGNGGCWGCAG	GACTACHVGGGTATCTAATCC	20	bx2W22_1	Mut	5	RS	Bxcorn420	420	SPR715	ATCTCAGG	S505	GTAAGGAG	BacF5-BacR1	RSB20	BxRSB20	420
R5BxRSB30	GACATCCAC	CTACGGGNGGCWGCAG	GACTACHVGGGTATCTAATCC	30	bx2W22_1	Mut	5	RS	Bxcorn421	421	SPR701	TAAGGCGA	S506	ACTGCATA	BacF5-BacR1	RSB30	BxRSB30	421
R5BxRSB40	GACATCCAC	CTACGGGNGGCWGCAG	GACTACHVGGGTATCTAATCC	40	bx2W22_1	Mut	5	RS	Bxcorn422	422	SPR702	CGTACTAG	S506	ACTGCATA	BacF5-BacR1	RSB40	BxRSB40	422
R5BxRSC10	GACATCCAC	CTACGGGNGGCWGCAG	GACTACHVGGGTATCTAATCC	10	bx6W22_2	Mut	5	RS	Bxcorn423	423	SPR703	AGGCAGAA	S506	ACTGCATA	BacF5-BacR1	RSC10	BxRSC10	423
R5BxRSC20	GACATCCAC	CTACGGGNGGCWGCAG	GACTACHVGGGTATCTAATCC	20	bx6W22_2	Mut	5	RS	Bxcorn424	424	SPR704	TCCTGAGC	S506	ACTGCATA	BacF5-BacR1	RSC20	BxRSC20	424
R5BxRSC30	GACATCCAC	CTACGGGNGGCWGCAG	GACTACHVGGGTATCTAATCC	30	bx6W22_2	Mut	5	RS	Bxcorn425	425	SPR705	GGACTCCT	S506	ACTGCATA	BacF5-BacR1	RSC30	BxRSC30	425
R5BxRSC40	GACATCCAC	CTACGGGNGGCWGCAG	GACTACHVGGGTATCTAATCC	40	bx6W22_2	Mut	5	RS	Bxcorn426	426	SPR706	TAGGCATG	S506	ACTGCATA	BacF5-BacR1	RSC40	BxRSC40	426
R5BxRSD10	GACATCCAC	CTACGGGNGGCWGCAG	GACTACHVGGGTATCTAATCC	10	W22_1	Wt	5	RS	Bxcorn427	427	SPR707	CTCTCTAC	S506	ACTGCATA	BacF5-BacR1	RSD10	BxRSD10	427
R5BxRSD20	GACATCCAC	CTACGGGNGGCWGCAG	GACTACHVGGGTATCTAATCC	20	W22_1	Wt	5	RS	Bxcorn428	428	SPR710	CGAGGCTG	S506	ACTGCATA	BacF5-BacR1	RSD20	BxRSD20	428
R5BxRSD30	GACATCCAC	CTACGGGNGGCWGCAG	GACTACHVGGGTATCTAATCC	30	W22_1	Wt	5	RS	Bxcorn429	429	SPR711	AAGAGGCA	S506	ACTGCATA	BacF5-BacR1	RSD30	BxRSD30	429
R5BxRSD40	GACATCCAC	CTACGGGNGGCWGCAG	GACTACHVGGGTATCTAATCC	40	W22_1	Wt	5	RS	Bxcorn430	430	SPR712	GTAGAGGA	S506	ACTGCATA	BacF5-BacR1	RSD40	BxRSD40	430
R5BxRSE10	GACATCCAC	CTACGGGNGGCWGCAG	GACTACHVGGGTATCTAATCC	10	W22_2	Wt	5	RS	Bxcorn431	431	SPR714	GCTCATGA	S506	ACTGCATA	BacF5-BacR1	RSE10	BxRSE10	431
R5BxRSE20	GACATCCAC	CTACGGGNGGCWGCAG	GACTACHVGGGTATCTAATCC	20	W22_2	Wt	5	RS	Bxcorn432	432	SPR715	ATCTCAGG	S506	ACTGCATA	BacF5-BacR1	RSE20	BxRSE20	432
R5BxRSE30	GACATCCAC	CTACGGGNGGCWGCAG	GACTACHVGGGTATCTAATCC	30	W22_2	Wt	5	RS	Bxcorn433	433	SPR701	TAAGGCGA	S507	AAGGAGTA	BacF5-BacR1	RSE30	BxRSE30	433
R5BxRSE40	GACATCCAC	CTACGGGNGGCWGCAG	GACTACHVGGGTATCTAATCC	40	W22_2	Wt	5	RS	Bxcorn434	434	SPR702	CGTACTAG	S507	AAGGAGTA	BacF5-BacR1	RSE40	BxRSE40	434
R5BxRtA10	GACATCCAC	CTACGGGNGGCWGCAG	GACTACHVGGGTATCTAATCC	10	bx1W22_2	Mut	5	Rt	Bxcorn435	435	SPR703	AGGCAGAA	S507	AAGGAGTA	BacF5-BacR1	RtA10	BxRtA10	435
R5BxRtA20	GACATCCAC	CTACGGGNGGCWGCAG	GACTACHVGGGTATCTAATCC	20	bx1W22_2	Mut	5	Rt	Bxcorn436	436	SPR704	TCCTGAGC	S507	AAGGAGTA	BacF5-BacR1	RtA20	BxRtA20	436
R5BxRtA30	GACATCCAC	CTACGGGNGGCWGCAG	GACTACHVGGGTATCTAATCC	30	bx1W22_2	Mut	5	Rt	Bxcorn437	437	SPR705	GGACTCCT	S507	AAGGAGTA	BacF5-BacR1	RtA30	BxRtA30	437
R5BxRtA40	GACATCCAC	CTACGGGNGGCWGCAG	GACTACHVGGGTATCTAATCC	40	bx1W22_2	Mut	5	Rt	Bxcorn438	438	SPR706	TAGGCATG	S507	AAGGAGTA	BacF5-BacR1	RtA40	BxRtA40	438
R5BxRtB10	GACATCCAC	CTACGGGNGGCWGCAG	GACTACHVGGGTATCTAATCC	10	bx2W22_1	Mut	5	Rt	Bxcorn439	439	SPR707	CTCTCTAC	S507	AAGGAGTA	BacF5-BacR1	RtB10	BxRtB10	439
R5BxRtB20	GACATCCAC	CTACGGGNGGCWGCAG	GACTACHVGGGTATCTAATCC	20	bx2W22_1	Mut	5	Rt	Bxcorn440	440	SPR710	CGAGGCTG	S507	AAGGAGTA	BacF5-BacR1	RtB20	BxRtB20	440
R5BxRtB30	GACATCCAC	CTACGGGNGGCWGCAG	GACTACHVGGGTATCTAATCC	30	bx2W22_1	Mut	5	Rt	Bxcorn441	441	SPR711	AAGAGGCA	S507	AAGGAGTA	BacF5-BacR1	RtB30	BxRtB30	441
R5BxRtB40	GACATCCAC	CTACGGGNGGCWGCAG	GACTACHVGGGTATCTAATCC	40	bx2W22_1	Mut	5	Rt	Bxcorn442	442	SPR712	GTAGAGGA	S507	AAGGAGTA	BacF5-BacR1	RtB40	BxRtB40	442
R5BxRtC10	GACATCCAC	CTACGGGNGGCWGCAG	GACTACHVGGGTATCTAATCC	10	bx6W22_2	Mut	5	Rt	Bxcorn443	443	SPR714	GCTCATGA	S507	AAGGAGTA	BacF5-BacR1	RtC10	BxRtC10	443
R5BxRtC20	GACATCCAC	CTACGGGNGGCWGCAG	GACTACHVGGGTATCTAATCC	20	bx6W22_2	Mut	5	Rt	Bxcorn444	444	SPR715	ATCTCAGG	S507	AAGGAGTA	BacF5-BacR1	RtC20	BxRtC20	444
R5BxRtC30	GACATCCAC	CTACGGGNGGCWGCAG	GACTACHVGGGTATCTAATCC	30	bx6W22_2	Mut	5	Rt	Bxcorn445	445	SPR701	TAAGGCGA	S508	CTAAGCCT	BacF5-BacR1	RtC30	BxRtC30	445
R5BxRtC40	GACATCCAC	CTACGGGNGGCWGCAG	GACTACHVGGGTATCTAATCC	40	bx6W22_2	Mut	5	Rt	Bxcorn446	446	SPR702	CGTACTAG	S508	CTAAGCCT	BacF5-BacR1	RtC40	BxRtC40	446
R5BxRtD10	GACATCCAC	CTACGGGNGGCWGCAG	GACTACHVGGGTATCTAATCC	10	W22_1	Wt	5	Rt	Bxcorn447	447	SPR703	AGGCAGAA	S508	CTAAGCCT	BacF5-BacR1	RtD10	BxRtD10	447
R5BxRtD20	GACATCCAC	CTACGGGNGGCWGCAG	GACTACHVGGGTATCTAATCC	20	W22_1	Wt	5	Rt	Bxcorn448	448	SPR704	TCCTGAGC	S508	CTAAGCCT	BacF5-BacR1	RtD20	BxRtD20	448
R5BxRtD30	GACATCCAC	CTACGGGNGGCWGCAG	GACTACHVGGGTATCTAATCC	30	W22_1	Wt	5	Rt	Bxcorn449	449	SPR705	GGACTCCT	S508	CTAAGCCT	BacF5-BacR1	RtD30	BxRtD30	449
R5BxRtD40	GACATCCAC	CTACGGGNGGCWGCAG	GACTACHVGGGTATCTAATCC	40	W22_1	Wt	5	Rt	Bxcorn450	450	SPR706	TAGGCATG	S508	CTAAGCCT	BacF5-BacR1	RtD40	BxRtD40	450
R5BxRtE10	GACATCCAC	CTACGGGNGGCWGCAG	GACTACHVGGGTATCTAATCC	10	W22_2	Wt	5	Rt	Bxcorn451	451	SPR707	CTCTCTAC	S508	CTAAGCCT	BacF5-BacR1	RtE10	BxRtE10	451
R5BxRtE20	GACATCCAC	CTACGGGNGGCWGCAG	GACTACHVGGGTATCTAATCC	20	W22_2	Wt	5	Rt	Bxcorn452	452	SPR710	CGAGGCTG	S508	CTAAGCCT	BacF5-BacR1	RtE20	BxRtE20	452
R5BxRtE30	GACATCCAC	CTACGGGNGGCWGCAG	GACTACHVGGGTATCTAATCC	30	W22_2	Wt	5	Rt	Bxcorn453	453	SPR711	AAGAGGCA	S508	CTAAGCCT	BacF5-BacR1	RtE30	BxRtE30	453
R5BxRtE40	GACATCCAC	CTACGGGNGGCWGCAG	GACTACHVGGGTATCTAATCC	40	W22_2	Wt	5	Rt	Bxcorn454	454	SPR712	GTAGAGGA	S508	CTAAGCCT	BacF5-BacR1	RtE40	BxRtE40	454

## Sheet: Fungal
SampleID	BarcodeSequence	LinkerPrimerSequence	ReversePrimer	DAS	Gentotype	GenMtWd	Rep	SN	Compt	Description	Fun_sampleID	Index7	Index7seq	Index5	Index5Seq	PrimerCombination	SampleName	LibraryName
R1BxFBSA0	TCAT	GTGARTCATCGAATCTTTG	AGGAGTCCTCCGCTTATTGATATGC	0	bx1W22_2	Mut	1	1	BS	Bxcorn1	FBSA0	SPR701	TAAGGCGA	S502	CTCTCTAT	fITS7F1_ITS4R1	FBSA0	BxFBSA0
R1BxFBSA10	TCAT	GTGARTCATCGAATCTTTG	AGGAGTCCTCCGCTTATTGATATGC	10	bx1W22_2	Mut	1	2	BS	Bxcorn2	FBSA10	SPR702	CGTACTAG	S502	CTCTCTAT	fITS7F1_ITS4R1	FBSA10	BxFBSA10
R1BxFBSA20	TCAT	GTGARTCATCGAATCTTTG	AGGAGTCCTCCGCTTATTGATATGC	20	bx1W22_2	Mut	1	3	BS	Bxcorn3	FBSA20	SPR703	AGGCAGAA	S502	CTCTCTAT	fITS7F1_ITS4R1	FBSA20	BxFBSA20
R1BxFBSA30	TCAT	GTGARTCATCGAATCTTTG	AGGAGTCCTCCGCTTATTGATATGC	30	bx1W22_2	Mut	1	4	BS	Bxcorn4	FBSA30	SPR704	TCCTGAGC	S502	CTCTCTAT	fITS7F1_ITS4R1	FBSA30	BxFBSA30
R1BxFBSA40	TCAT	GTGARTCATCGAATCTTTG	AGGAGTCCTCCGCTTATTGATATGC	40	bx1W22_2	Mut	1	5	BS	Bxcorn5	FBSA40	SPR705	GGACTCCT	S502	CTCTCTAT	fITS7F1_ITS4R1	FBSA40	BxFBSA40
R1BxFBSB0	TCAT	GTGARTCATCGAATCTTTG	AGGAGTCCTCCGCTTATTGATATGC	0	bx2W22_1	Mut	1	6	BS	Bxcorn6	FBSB0	SPR706	TAGGCATG	S502	CTCTCTAT	fITS7F1_ITS4R1	FBSB0	BxFBSB0
R1BxFBSB10	TCAT	GTGARTCATCGAATCTTTG	AGGAGTCCTCCGCTTATTGATATGC	10	bx2W22_1	Mut	1	7	BS	Bxcorn7	FBSB10	SPR707	CTCTCTAC	S502	CTCTCTAT	fITS7F1_ITS4R1	FBSB10	BxFBSB10
R1BxFBSB20	TCAT	GTGARTCATCGAATCTTTG	AGGAGTCCTCCGCTTATTGATATGC	20	bx2W22_1	Mut	1	8	BS	Bxcorn8	FBSB20	SPR710	CGAGGCTG	S502	CTCTCTAT	fITS7F1_ITS4R1	FBSB20	BxFBSB20
R1BxFBSB30	TCAT	GTGARTCATCGAATCTTTG	AGGAGTCCTCCGCTTATTGATATGC	30	bx2W22_1	Mut	1	9	BS	Bxcorn9	FBSB30	SPR711	AAGAGGCA	S502	CTCTCTAT	fITS7F1_ITS4R1	FBSB30	BxFBSB30
R1BxFBSB40	TCAT	GTGARTCATCGAATCTTTG	AGGAGTCCTCCGCTTATTGATATGC	40	bx2W22_1	Mut	1	10	BS	Bxcorn10	FBSB40	SPR712	GTAGAGGA	S502	CTCTCTAT	fITS7F1_ITS4R1	FBSB40	BxFBSB40
R1BxFBSC0	TCAT	GTGARTCATCGAATCTTTG	AGGAGTCCTCCGCTTATTGATATGC	0	bx6W22_2	Mut	1	11	BS	Bxcorn11	FBSC0	SPR714	GCTCATGA	S502	CTCTCTAT	fITS7F1_ITS4R1	FBSC0	BxFBSC0
R1BxFBSC10	TCAT	GTGARTCATCGAATCTTTG	AGGAGTCCTCCGCTTATTGATATGC	10	bx6W22_2	Mut	1	12	BS	Bxcorn12	FBSC10	SPR715	ATCTCAGG	S502	CTCTCTAT	fITS7F1_ITS4R1	FBSC10	BxFBSC10
R1BxFBSC20	TCAT	GTGARTCATCGAATCTTTG	AGGAGTCCTCCGCTTATTGATATGC	20	bx6W22_2	Mut	1	13	BS	Bxcorn13	FBSC20	SPR701	TAAGGCGA	S503	TATCCTCT	fITS7F1_ITS4R1	FBSC20	BxFBSC20
R1BxFBSC30	TCAT	GTGARTCATCGAATCTTTG	AGGAGTCCTCCGCTTATTGATATGC	30	bx6W22_2	Mut	1	14	BS	Bxcorn14	FBSC30	SPR702	CGTACTAG	S503	TATCCTCT	fITS7F1_ITS4R1	FBSC30	BxFBSC30
R1BxFBSC40	TCAT	GTGARTCATCGAATCTTTG	AGGAGTCCTCCGCTTATTGATATGC	40	bx6W22_2	Mut	1	15	BS	Bxcorn15	FBSC40	SPR703	AGGCAGAA	S503	TATCCTCT	fITS7F1_ITS4R1	FBSC40	BxFBSC40
R1BxFBSD0	TCAT	GTGARTCATCGAATCTTTG	AGGAGTCCTCCGCTTATTGATATGC	0	W22_1	Wt	1	16	BS	Bxcorn16	FBSD0	SPR704	TCCTGAGC	S503	TATCCTCT	fITS7F1_ITS4R1	FBSD0	BxFBSD0
R1BxFBSD10	TCAT	GTGARTCATCGAATCTTTG	AGGAGTCCTCCGCTTATTGATATGC	10	W22_1	Wt	1	17	BS	Bxcorn17	FBSD10	SPR705	GGACTCCT	S503	TATCCTCT	fITS7F1_ITS4R1	FBSD10	BxFBSD10
R1BxFBSD20	TCAT	GTGARTCATCGAATCTTTG	AGGAGTCCTCCGCTTATTGATATGC	20	W22_1	Wt	1	18	BS	Bxcorn18	FBSD20	SPR706	TAGGCATG	S503	TATCCTCT	fITS7F1_ITS4R1	FBSD20	BxFBSD20
R1BxFBSD30	TCAT	GTGARTCATCGAATCTTTG	AGGAGTCCTCCGCTTATTGATATGC	30	W22_1	Wt	1	19	BS	Bxcorn19	FBSD30	SPR707	CTCTCTAC	S503	TATCCTCT	fITS7F1_ITS4R1	FBSD30	BxFBSD30
R1BxFBSD40	TCAT	GTGARTCATCGAATCTTTG	AGGAGTCCTCCGCTTATTGATATGC	40	W22_1	Wt	1	20	BS	Bxcorn20	FBSD40	SPR710	CGAGGCTG	S503	TATCCTCT	fITS7F1_ITS4R1	FBSD40	BxFBSD40
R1BxFBSE0	TCAT	GTGARTCATCGAATCTTTG	AGGAGTCCTCCGCTTATTGATATGC	0	W22_2	Wt	1	21	BS	Bxcorn21	FBSE0	SPR711	AAGAGGCA	S503	TATCCTCT	fITS7F1_ITS4R1	FBSE0	BxFBSE0
R1BxFBSE10	TCAT	GTGARTCATCGAATCTTTG	AGGAGTCCTCCGCTTATTGATATGC	10	W22_2	Wt	1	22	BS	Bxcorn22	FBSE10	SPR712	GTAGAGGA	S503	TATCCTCT	fITS7F1_ITS4R1	FBSE10	BxFBSE10
R1BxFBSE20	TCAT	GTGARTCATCGAATCTTTG	AGGAGTCCTCCGCTTATTGATATGC	20	W22_2	Wt	1	23	BS	Bxcorn23	FBSE20	SPR714	GCTCATGA	S503	TATCCTCT	fITS7F1_ITS4R1	FBSE20	BxFBSE20
R1BxFBSE30	TCAT	GTGARTCATCGAATCTTTG	AGGAGTCCTCCGCTTATTGATATGC	30	W22_2	Wt	1	24	BS	Bxcorn24	FBSE30	SPR715	ATCTCAGG	S503	TATCCTCT	fITS7F1_ITS4R1	FBSE30	BxFBSE30
R1BxFBSE40	TCAT	GTGARTCATCGAATCTTTG	AGGAGTCCTCCGCTTATTGATATGC	40	W22_2	Wt	1	25	BS	Bxcorn25	FBSE40	SPR701	TAAGGCGA	S505	GTAAGGAG	fITS7F1_ITS4R1	FBSE40	BxFBSE40
R1BxFBSF0	TCAT	GTGARTCATCGAATCTTTG	AGGAGTCCTCCGCTTATTGATATGC	0	NoP	NoP	1	26	BS	Bxcorn26	FBSF0	SPR702	CGTACTAG	S505	GTAAGGAG	fITS7F1_ITS4R1	FBSF0	BxFBSF0
R1BxFBSF10	TCAT	GTGARTCATCGAATCTTTG	AGGAGTCCTCCGCTTATTGATATGC	10	NoP	NoP	1	27	BS	Bxcorn27	FBSF10	SPR703	AGGCAGAA	S505	GTAAGGAG	fITS7F1_ITS4R1	FBSF10	BxFBSF10
R1BxFBSF20	TCAT	GTGARTCATCGAATCTTTG	AGGAGTCCTCCGCTTATTGATATGC	20	NoP	NoP	1	28	BS	Bxcorn28	FBSF20	SPR704	TCCTGAGC	S505	GTAAGGAG	fITS7F1_ITS4R1	FBSF20	BxFBSF20
R1BxFBSF30	TCAT	GTGARTCATCGAATCTTTG	AGGAGTCCTCCGCTTATTGATATGC	30	NoP	NoP	1	29	BS	Bxcorn29	FBSF30	SPR705	GGACTCCT	S505	GTAAGGAG	fITS7F1_ITS4R1	FBSF30	BxFBSF30
R1BxFBSF40	TCAT	GTGARTCATCGAATCTTTG	AGGAGTCCTCCGCTTATTGATATGC	40	NoP	NoP	1	30	BS	Bxcorn30	FBSF40	SPR706	TAGGCATG	S505	GTAAGGAG	fITS7F1_ITS4R1	FBSF40	BxFBSF40
R1BxFRSA10	TCAT	GTGARTCATCGAATCTTTG	AGGAGTCCTCCGCTTATTGATATGC	10	bx1W22_2	Mut	1	31	RS	Bxcorn31	FRSA10	SPR707	CTCTCTAC	S505	GTAAGGAG	fITS7F1_ITS4R1	FRSA10	BxFRSA10
R1BxFRSA20	TCAT	GTGARTCATCGAATCTTTG	AGGAGTCCTCCGCTTATTGATATGC	20	bx1W22_2	Mut	1	32	RS	Bxcorn32	FRSA20	SPR710	CGAGGCTG	S505	GTAAGGAG	fITS7F1_ITS4R1	FRSA20	BxFRSA20
R1BxFRSA30	TCAT	GTGARTCATCGAATCTTTG	AGGAGTCCTCCGCTTATTGATATGC	30	bx1W22_2	Mut	1	33	RS	Bxcorn33	FRSA30	SPR711	AAGAGGCA	S505	GTAAGGAG	fITS7F1_ITS4R1	FRSA30	BxFRSA30
R1BxFRSA40	TCAT	GTGARTCATCGAATCTTTG	AGGAGTCCTCCGCTTATTGATATGC	40	bx1W22_2	Mut	1	34	RS	Bxcorn34	FRSA40	SPR712	GTAGAGGA	S505	GTAAGGAG	fITS7F1_ITS4R1	FRSA40	BxFRSA40
R1BxFRSB10	TCAT	GTGARTCATCGAATCTTTG	AGGAGTCCTCCGCTTATTGATATGC	10	bx2W22_1	Mut	1	35	RS	Bxcorn35	FRSB10	SPR714	GCTCATGA	S505	GTAAGGAG	fITS7F1_ITS4R1	FRSB10	BxFRSB10
R1BxFRSB20	TCAT	GTGARTCATCGAATCTTTG	AGGAGTCCTCCGCTTATTGATATGC	20	bx2W22_1	Mut	1	36	RS	Bxcorn36	FRSB20	SPR715	ATCTCAGG	S505	GTAAGGAG	fITS7F1_ITS4R1	FRSB20	BxFRSB20
R1BxFRSB30	TCAT	GTGARTCATCGAATCTTTG	AGGAGTCCTCCGCTTATTGATATGC	30	bx2W22_1	Mut	1	37	RS	Bxcorn37	FRSB30	SPR701	TAAGGCGA	S506	ACTGCATA	fITS7F1_ITS4R1	FRSB30	BxFRSB30
R1BxFRSB40	TCAT	GTGARTCATCGAATCTTTG	AGGAGTCCTCCGCTTATTGATATGC	40	bx2W22_1	Mut	1	38	RS	Bxcorn38	FRSB40	SPR702	CGTACTAG	S506	ACTGCATA	fITS7F1_ITS4R1	FRSB40	BxFRSB40
R1BxFRSC10	TCAT	GTGARTCATCGAATCTTTG	AGGAGTCCTCCGCTTATTGATATGC	10	bx6W22_2	Mut	1	39	RS	Bxcorn39	FRSC10	SPR703	AGGCAGAA	S506	ACTGCATA	fITS7F1_ITS4R1	FRSC10	BxFRSC10
R1BxFRSC20	TCAT	GTGARTCATCGAATCTTTG	AGGAGTCCTCCGCTTATTGATATGC	20	bx6W22_2	Mut	1	40	RS	Bxcorn40	FRSC20	SPR704	TCCTGAGC	S506	ACTGCATA	fITS7F1_ITS4R1	FRSC20	BxFRSC20
R1BxFRSC30	TCAT	GTGARTCATCGAATCTTTG	AGGAGTCCTCCGCTTATTGATATGC	30	bx6W22_2	Mut	1	41	RS	Bxcorn41	FRSC30	SPR705	GGACTCCT	S506	ACTGCATA	fITS7F1_ITS4R1	FRSC30	BxFRSC30
R1BxFRSC40	TCAT	GTGARTCATCGAATCTTTG	AGGAGTCCTCCGCTTATTGATATGC	40	bx6W22_2	Mut	1	42	RS	Bxcorn42	FRSC40	SPR706	TAGGCATG	S506	ACTGCATA	fITS7F1_ITS4R1	FRSC40	BxFRSC40
R1BxFRSD10	TCAT	GTGARTCATCGAATCTTTG	AGGAGTCCTCCGCTTATTGATATGC	10	W22_1	Wt	1	43	RS	Bxcorn43	FRSD10	SPR707	CTCTCTAC	S506	ACTGCATA	fITS7F1_ITS4R1	FRSD10	BxFRSD10
R1BxFRSD20	TCAT	GTGARTCATCGAATCTTTG	AGGAGTCCTCCGCTTATTGATATGC	20	W22_1	Wt	1	44	RS	Bxcorn44	FRSD20	SPR710	CGAGGCTG	S506	ACTGCATA	fITS7F1_ITS4R1	FRSD20	BxFRSD20
R1BxFRSD30	TCAT	GTGARTCATCGAATCTTTG	AGGAGTCCTCCGCTTATTGATATGC	30	W22_1	Wt	1	45	RS	Bxcorn45	FRSD30	SPR711	AAGAGGCA	S506	ACTGCATA	fITS7F1_ITS4R1	FRSD30	BxFRSD30
R1BxFRSD40	TCAT	GTGARTCATCGAATCTTTG	AGGAGTCCTCCGCTTATTGATATGC	40	W22_1	Wt	1	46	RS	Bxcorn46	FRSD40	SPR712	GTAGAGGA	S506	ACTGCATA	fITS7F1_ITS4R1	FRSD40	BxFRSD40
R1BxFRSE10	TCAT	GTGARTCATCGAATCTTTG	AGGAGTCCTCCGCTTATTGATATGC	10	W22_2	Wt	1	47	RS	Bxcorn47	FRSE10	SPR714	GCTCATGA	S506	ACTGCATA	fITS7F1_ITS4R1	FRSE10	BxFRSE10
R1BxFRSE20	TCAT	GTGARTCATCGAATCTTTG	AGGAGTCCTCCGCTTATTGATATGC	20	W22_2	Wt	1	48	RS	Bxcorn48	FRSE20	SPR715	ATCTCAGG	S506	ACTGCATA	fITS7F1_ITS4R1	FRSE20	BxFRSE20
R1BxFRSE30	TCAT	GTGARTCATCGAATCTTTG	AGGAGTCCTCCGCTTATTGATATGC	30	W22_2	Wt	1	49	RS	Bxcorn49	FRSE30	SPR701	TAAGGCGA	S507	AAGGAGTA	fITS7F1_ITS4R1	FRSE30	BxFRSE30
R1BxFRSE40	TCAT	GTGARTCATCGAATCTTTG	AGGAGTCCTCCGCTTATTGATATGC	40	W22_2	Wt	1	50	RS	Bxcorn50	FRSE40	SPR702	CGTACTAG	S507	AAGGAGTA	fITS7F1_ITS4R1	FRSE40	BxFRSE40
R1BxFRtA10	TCAT	GTGARTCATCGAATCTTTG	AGGAGTCCTCCGCTTATTGATATGC	10	bx1W22_2	Mut	1	51	Rt	Bxcorn51	FRtA10	SPR703	AGGCAGAA	S507	AAGGAGTA	fITS7F1_ITS4R1	FRtA10	BxFRtA10
R1BxFRtA20	TCAT	GTGARTCATCGAATCTTTG	AGGAGTCCTCCGCTTATTGATATGC	20	bx1W22_2	Mut	1	52	Rt	Bxcorn52	FRtA20	SPR704	TCCTGAGC	S507	AAGGAGTA	fITS7F1_ITS4R1	FRtA20	BxFRtA20
R1BxFRtA30	TCAT	GTGARTCATCGAATCTTTG	AGGAGTCCTCCGCTTATTGATATGC	30	bx1W22_2	Mut	1	53	Rt	Bxcorn53	FRtA30	SPR705	GGACTCCT	S507	AAGGAGTA	fITS7F1_ITS4R1	FRtA30	BxFRtA30
R1BxFRtA40	TCAT	GTGARTCATCGAATCTTTG	AGGAGTCCTCCGCTTATTGATATGC	40	bx1W22_2	Mut	1	54	Rt	Bxcorn54	FRtA40	SPR706	TAGGCATG	S507	AAGGAGTA	fITS7F1_ITS4R1	FRtA40	BxFRtA40
R1BxFRtB10	TCAT	GTGARTCATCGAATCTTTG	AGGAGTCCTCCGCTTATTGATATGC	10	bx2W22_1	Mut	1	55	Rt	Bxcorn55	FRtB10	SPR707	CTCTCTAC	S507	AAGGAGTA	fITS7F1_ITS4R1	FRtB10	BxFRtB10
R1BxFRtB20	TCAT	GTGARTCATCGAATCTTTG	AGGAGTCCTCCGCTTATTGATATGC	20	bx2W22_1	Mut	1	56	Rt	Bxcorn56	FRtB20	SPR710	CGAGGCTG	S507	AAGGAGTA	fITS7F1_ITS4R1	FRtB20	BxFRtB20
R1BxFRtB30	TCAT	GTGARTCATCGAATCTTTG	AGGAGTCCTCCGCTTATTGATATGC	30	bx2W22_1	Mut	1	57	Rt	Bxcorn57	FRtB30	SPR711	AAGAGGCA	S507	AAGGAGTA	fITS7F1_ITS4R1	FRtB30	BxFRtB30
R1BxFRtB40	TCAT	GTGARTCATCGAATCTTTG	AGGAGTCCTCCGCTTATTGATATGC	40	bx2W22_1	Mut	1	58	Rt	Bxcorn58	FRtB40	SPR712	GTAGAGGA	S507	AAGGAGTA	fITS7F1_ITS4R1	FRtB40	BxFRtB40
R1BxFRtC10	TCAT	GTGARTCATCGAATCTTTG	AGGAGTCCTCCGCTTATTGATATGC	10	bx6W22_2	Mut	1	59	Rt	Bxcorn59	FRtC10	SPR714	GCTCATGA	S507	AAGGAGTA	fITS7F1_ITS4R1	FRtC10	BxFRtC10
R1BxFRtC20	TCAT	GTGARTCATCGAATCTTTG	AGGAGTCCTCCGCTTATTGATATGC	20	bx6W22_2	Mut	1	60	Rt	Bxcorn60	FRtC20	SPR715	ATCTCAGG	S507	AAGGAGTA	fITS7F1_ITS4R1	FRtC20	BxFRtC20
R1BxFRtC30	TCAT	GTGARTCATCGAATCTTTG	AGGAGTCCTCCGCTTATTGATATGC	30	bx6W22_2	Mut	1	61	Rt	Bxcorn61	FRtC30	SPR701	TAAGGCGA	S508	CTAAGCCT	fITS7F1_ITS4R1	FRtC30	BxFRtC30
R1BxFRtC40	TCAT	GTGARTCATCGAATCTTTG	AGGAGTCCTCCGCTTATTGATATGC	40	bx6W22_2	Mut	1	62	Rt	Bxcorn62	FRtC40	SPR702	CGTACTAG	S508	CTAAGCCT	fITS7F1_ITS4R1	FRtC40	BxFRtC40
R1BxFRtD10	TCAT	GTGARTCATCGAATCTTTG	AGGAGTCCTCCGCTTATTGATATGC	10	W22_1	Wt	1	63	Rt	Bxcorn63	FRtD10	SPR703	AGGCAGAA	S508	CTAAGCCT	fITS7F1_ITS4R1	FRtD10	BxFRtD10
R1BxFRtD20	TCAT	GTGARTCATCGAATCTTTG	AGGAGTCCTCCGCTTATTGATATGC	20	W22_1	Wt	1	64	Rt	Bxcorn64	FRtD20	SPR704	TCCTGAGC	S508	CTAAGCCT	fITS7F1_ITS4R1	FRtD20	BxFRtD20
R1BxFRtD30	TCAT	GTGARTCATCGAATCTTTG	AGGAGTCCTCCGCTTATTGATATGC	30	W22_1	Wt	1	65	Rt	Bxcorn65	FRtD30	SPR705	GGACTCCT	S508	CTAAGCCT	fITS7F1_ITS4R1	FRtD30	BxFRtD30
R1BxFRtD40	TCAT	GTGARTCATCGAATCTTTG	AGGAGTCCTCCGCTTATTGATATGC	40	W22_1	Wt	1	66	Rt	Bxcorn66	FRtD40	SPR706	TAGGCATG	S508	CTAAGCCT	fITS7F1_ITS4R1	FRtD40	BxFRtD40
R1BxFRtE10	TCAT	GTGARTCATCGAATCTTTG	AGGAGTCCTCCGCTTATTGATATGC	10	W22_2	Wt	1	67	Rt	Bxcorn67	FRtE10	SPR707	CTCTCTAC	S508	CTAAGCCT	fITS7F1_ITS4R1	FRtE10	BxFRtE10
R1BxFRtE20	TCAT	GTGARTCATCGAATCTTTG	AGGAGTCCTCCGCTTATTGATATGC	20	W22_2	Wt	1	68	Rt	Bxcorn68	FRtE20	SPR710	CGAGGCTG	S508	CTAAGCCT	fITS7F1_ITS4R1	FRtE20	BxFRtE20
R1BxFRtE30	TCAT	GTGARTCATCGAATCTTTG	AGGAGTCCTCCGCTTATTGATATGC	30	W22_2	Wt	1	69	Rt	Bxcorn69	FRtE30	SPR711	AAGAGGCA	S508	CTAAGCCT	fITS7F1_ITS4R1	FRtE30	BxFRtE30
R1BxFRtE40	TCAT	GTGARTCATCGAATCTTTG	AGGAGTCCTCCGCTTATTGATATGC	40	W22_2	Wt	1	70	Rt	Bxcorn70	FRtE40	SPR712	GTAGAGGA	S508	CTAAGCCT	fITS7F1_ITS4R1	FRtE40	BxFRtE40
R1BxFSSA10	TCAT	GTGARTCATCGAATCTTTG	AGGAGTCCTCCGCTTATTGATATGC	10	bx1W22_2	Mut	1	71	SS	Bxcorn71	FSSA10	SPR714	GCTCATGA	S508	CTAAGCCT	fITS7F1_ITS4R1	FSSA10	BxFSSA10
R1BxFSSA20	TCAT	GTGARTCATCGAATCTTTG	AGGAGTCCTCCGCTTATTGATATGC	20	bx1W22_2	Mut	1	72	SS	Bxcorn72	FSSA20	SPR715	ATCTCAGG	S508	CTAAGCCT	fITS7F1_ITS4R1	FSSA20	BxFSSA20
R1BxFSSA30	TCAT	GTGARTCATCGAATCTTTG	AGGAGTCCTCCGCTTATTGATATGC	30	bx1W22_2	Mut	1	73	SS	Bxcorn73	FSSA30	SPR701	TAAGGCGA	S510	CGTCTAAT	fITS7F1_ITS4R1	FSSA30	BxFSSA30
R1BxFSSA40	TCAT	GTGARTCATCGAATCTTTG	AGGAGTCCTCCGCTTATTGATATGC	40	bx1W22_2	Mut	1	74	SS	Bxcorn74	FSSA40	SPR702	CGTACTAG	S510	CGTCTAAT	fITS7F1_ITS4R1	FSSA40	BxFSSA40
R1BxFSSB10	TCAT	GTGARTCATCGAATCTTTG	AGGAGTCCTCCGCTTATTGATATGC	10	bx2W22_1	Mut	1	75	SS	Bxcorn75	FSSB10	SPR703	AGGCAGAA	S510	CGTCTAAT	fITS7F1_ITS4R1	FSSB10	BxFSSB10
R1BxFSSB20	TCAT	GTGARTCATCGAATCTTTG	AGGAGTCCTCCGCTTATTGATATGC	20	bx2W22_1	Mut	1	76	SS	Bxcorn76	FSSB20	SPR704	TCCTGAGC	S510	CGTCTAAT	fITS7F1_ITS4R1	FSSB20	BxFSSB20
R1BxFSSB30	TCAT	GTGARTCATCGAATCTTTG	AGGAGTCCTCCGCTTATTGATATGC	30	bx2W22_1	Mut	1	77	SS	Bxcorn77	FSSB30	SPR705	GGACTCCT	S510	CGTCTAAT	fITS7F1_ITS4R1	FSSB30	BxFSSB30
R1BxFSSB40	TCAT	GTGARTCATCGAATCTTTG	AGGAGTCCTCCGCTTATTGATATGC	40	bx2W22_1	Mut	1	78	SS	Bxcorn78	FSSB40	SPR706	TAGGCATG	S510	CGTCTAAT	fITS7F1_ITS4R1	FSSB40	BxFSSB40
R1BxFSSC10	TCAT	GTGARTCATCGAATCTTTG	AGGAGTCCTCCGCTTATTGATATGC	10	bx6W22_2	Mut	1	79	SS	Bxcorn79	FSSC10	SPR707	CTCTCTAC	S510	CGTCTAAT	fITS7F1_ITS4R1	FSSC10	BxFSSC10
R1BxFSSC20	TCAT	GTGARTCATCGAATCTTTG	AGGAGTCCTCCGCTTATTGATATGC	20	bx6W22_2	Mut	1	80	SS	Bxcorn80	FSSC20	SPR710	CGAGGCTG	S510	CGTCTAAT	fITS7F1_ITS4R1	FSSC20	BxFSSC20
R1BxFSSC30	TCAT	GTGARTCATCGAATCTTTG	AGGAGTCCTCCGCTTATTGATATGC	30	bx6W22_2	Mut	1	81	SS	Bxcorn81	FSSC30	SPR711	AAGAGGCA	S510	CGTCTAAT	fITS7F1_ITS4R1	FSSC30	BxFSSC30
R1BxFSSC40	TCAT	GTGARTCATCGAATCTTTG	AGGAGTCCTCCGCTTATTGATATGC	40	bx6W22_2	Mut	1	82	SS	Bxcorn82	FSSC40	SPR712	GTAGAGGA	S510	CGTCTAAT	fITS7F1_ITS4R1	FSSC40	BxFSSC40
R1BxFSSD10	TCAT	GTGARTCATCGAATCTTTG	AGGAGTCCTCCGCTTATTGATATGC	10	W22_1	Wt	1	83	SS	Bxcorn83	FSSD10	SPR714	GCTCATGA	S510	CGTCTAAT	fITS7F1_ITS4R1	FSSD10	BxFSSD10
R1BxFSSD20	TCAT	GTGARTCATCGAATCTTTG	AGGAGTCCTCCGCTTATTGATATGC	20	W22_1	Wt	1	84	SS	Bxcorn84	FSSD20	SPR715	ATCTCAGG	S510	CGTCTAAT	fITS7F1_ITS4R1	FSSD20	BxFSSD20
R1BxFSSD30	TCAT	GTGARTCATCGAATCTTTG	AGGAGTCCTCCGCTTATTGATATGC	30	W22_1	Wt	1	85	SS	Bxcorn85	FSSD30	SPR701	TAAGGCGA	S511	TCTCTCCG	fITS7F1_ITS4R1	FSSD30	BxFSSD30
R1BxFSSD40	TCAT	GTGARTCATCGAATCTTTG	AGGAGTCCTCCGCTTATTGATATGC	40	W22_1	Wt	1	86	SS	Bxcorn86	FSSD40	SPR702	CGTACTAG	S511	TCTCTCCG	fITS7F1_ITS4R1	FSSD40	BxFSSD40
R1BxFSSE10	TCAT	GTGARTCATCGAATCTTTG	AGGAGTCCTCCGCTTATTGATATGC	10	W22_2	Wt	1	87	SS	Bxcorn87	FSSE10	SPR703	AGGCAGAA	S511	TCTCTCCG	fITS7F1_ITS4R1	FSSE10	BxFSSE10
R1BxFSSE20	TCAT	GTGARTCATCGAATCTTTG	AGGAGTCCTCCGCTTATTGATATGC	20	W22_2	Wt	1	88	SS	Bxcorn88	FSSE20	SPR704	TCCTGAGC	S511	TCTCTCCG	fITS7F1_ITS4R1	FSSE20	BxFSSE20
R1BxFSSE30	TCAT	GTGARTCATCGAATCTTTG	AGGAGTCCTCCGCTTATTGATATGC	30	W22_2	Wt	1	89	SS	Bxcorn89	FSSE30	SPR705	GGACTCCT	S511	TCTCTCCG	fITS7F1_ITS4R1	FSSE30	BxFSSE30
R1BxFSSE40	TCAT	GTGARTCATCGAATCTTTG	AGGAGTCCTCCGCTTATTGATATGC	40	W22_2	Wt	1	90	SS	Bxcorn90	FSSE40	SPR706	TAGGCATG	S511	TCTCTCCG	fITS7F1_ITS4R1	FSSE40	BxFSSE40
R2BxFBSA0	AAGTGA	GTGARTCATCGAATCTTTG	AGGAGTCCTCCGCTTATTGATATGC	0	bx1W22_2	Mut	2	91	BS	Bxcorn97	FBSA0	SPR701	TAAGGCGA	S502	CTCTCTAT	fITS7F2_ITS4R1	FBSA0	BxFBSA0
R2BxFBSA10	AAGTGA	GTGARTCATCGAATCTTTG	AGGAGTCCTCCGCTTATTGATATGC	10	bx1W22_2	Mut	2	92	BS	Bxcorn98	FBSA10	SPR702	CGTACTAG	S502	CTCTCTAT	fITS7F2_ITS4R1	FBSA10	BxFBSA10
R2BxFBSA20	AAGTGA	GTGARTCATCGAATCTTTG	AGGAGTCCTCCGCTTATTGATATGC	20	bx1W22_2	Mut	2	93	BS	Bxcorn99	FBSA20	SPR703	AGGCAGAA	S502	CTCTCTAT	fITS7F2_ITS4R1	FBSA20	BxFBSA20
R2BxFBSA30	AAGTGA	GTGARTCATCGAATCTTTG	AGGAGTCCTCCGCTTATTGATATGC	30	bx1W22_2	Mut	2	94	BS	Bxcorn100	FBSA30	SPR704	TCCTGAGC	S502	CTCTCTAT	fITS7F2_ITS4R1	FBSA30	BxFBSA30
R2BxFBSA40	AAGTGA	GTGARTCATCGAATCTTTG	AGGAGTCCTCCGCTTATTGATATGC	40	bx1W22_2	Mut	2	95	BS	Bxcorn101	FBSA40	SPR705	GGACTCCT	S502	CTCTCTAT	fITS7F2_ITS4R1	FBSA40	BxFBSA40
R2BxFBSB0	AAGTGA	GTGARTCATCGAATCTTTG	AGGAGTCCTCCGCTTATTGATATGC	0	bx2W22_1	Mut	2	96	BS	Bxcorn102	FBSB0	SPR706	TAGGCATG	S502	CTCTCTAT	fITS7F2_ITS4R1	FBSB0	BxFBSB0
R2BxFBSB10	AAGTGA	GTGARTCATCGAATCTTTG	AGGAGTCCTCCGCTTATTGATATGC	10	bx2W22_1	Mut	2	97	BS	Bxcorn103	FBSB10	SPR707	CTCTCTAC	S502	CTCTCTAT	fITS7F2_ITS4R1	FBSB10	BxFBSB10
R2BxFBSB20	AAGTGA	GTGARTCATCGAATCTTTG	AGGAGTCCTCCGCTTATTGATATGC	20	bx2W22_1	Mut	2	98	BS	Bxcorn104	FBSB20	SPR710	CGAGGCTG	S502	CTCTCTAT	fITS7F2_ITS4R1	FBSB20	BxFBSB20
R2BxFBSB30	AAGTGA	GTGARTCATCGAATCTTTG	AGGAGTCCTCCGCTTATTGATATGC	30	bx2W22_1	Mut	2	99	BS	Bxcorn105	FBSB30	SPR711	AAGAGGCA	S502	CTCTCTAT	fITS7F2_ITS4R1	FBSB30	BxFBSB30
R2BxFBSB40	AAGTGA	GTGARTCATCGAATCTTTG	AGGAGTCCTCCGCTTATTGATATGC	40	bx2W22_1	Mut	2	100	BS	Bxcorn106	FBSB40	SPR712	GTAGAGGA	S502	CTCTCTAT	fITS7F2_ITS4R1	FBSB40	BxFBSB40
R2BxFBSC0	AAGTGA	GTGARTCATCGAATCTTTG	AGGAGTCCTCCGCTTATTGATATGC	0	bx6W22_2	Mut	2	101	BS	Bxcorn107	FBSC0	SPR714	GCTCATGA	S502	CTCTCTAT	fITS7F2_ITS4R1	FBSC0	BxFBSC0
R2BxFBSC10	AAGTGA	GTGARTCATCGAATCTTTG	AGGAGTCCTCCGCTTATTGATATGC	10	bx6W22_2	Mut	2	102	BS	Bxcorn108	FBSC10	SPR715	ATCTCAGG	S502	CTCTCTAT	fITS7F2_ITS4R1	FBSC10	BxFBSC10
R2BxFBSC20	AAGTGA	GTGARTCATCGAATCTTTG	AGGAGTCCTCCGCTTATTGATATGC	20	bx6W22_2	Mut	2	103	BS	Bxcorn109	FBSC20	SPR701	TAAGGCGA	S503	TATCCTCT	fITS7F2_ITS4R1	FBSC20	BxFBSC20
R2BxFBSC30	AAGTGA	GTGARTCATCGAATCTTTG	AGGAGTCCTCCGCTTATTGATATGC	30	bx6W22_2	Mut	2	104	BS	Bxcorn110	FBSC30	SPR702	CGTACTAG	S503	TATCCTCT	fITS7F2_ITS4R1	FBSC30	BxFBSC30
R2BxFBSC40	AAGTGA	GTGARTCATCGAATCTTTG	AGGAGTCCTCCGCTTATTGATATGC	40	bx6W22_2	Mut	2	105	BS	Bxcorn111	FBSC40	SPR703	AGGCAGAA	S503	TATCCTCT	fITS7F2_ITS4R1	FBSC40	BxFBSC40
R2BxFBSD0	AAGTGA	GTGARTCATCGAATCTTTG	AGGAGTCCTCCGCTTATTGATATGC	0	W22_1	Wt	2	106	BS	Bxcorn112	FBSD0	SPR704	TCCTGAGC	S503	TATCCTCT	fITS7F2_ITS4R1	FBSD0	BxFBSD0
R2BxFBSD10	AAGTGA	GTGARTCATCGAATCTTTG	AGGAGTCCTCCGCTTATTGATATGC	10	W22_1	Wt	2	107	BS	Bxcorn113	FBSD10	SPR705	GGACTCCT	S503	TATCCTCT	fITS7F2_ITS4R1	FBSD10	BxFBSD10
R2BxFBSD20	AAGTGA	GTGARTCATCGAATCTTTG	AGGAGTCCTCCGCTTATTGATATGC	20	W22_1	Wt	2	108	BS	Bxcorn114	FBSD20	SPR706	TAGGCATG	S503	TATCCTCT	fITS7F2_ITS4R1	FBSD20	BxFBSD20
R2BxFBSD30	AAGTGA	GTGARTCATCGAATCTTTG	AGGAGTCCTCCGCTTATTGATATGC	30	W22_1	Wt	2	109	BS	Bxcorn115	FBSD30	SPR707	CTCTCTAC	S503	TATCCTCT	fITS7F2_ITS4R1	FBSD30	BxFBSD30
R2BxFBSD40	AAGTGA	GTGARTCATCGAATCTTTG	AGGAGTCCTCCGCTTATTGATATGC	40	W22_1	Wt	2	110	BS	Bxcorn116	FBSD40	SPR710	CGAGGCTG	S503	TATCCTCT	fITS7F2_ITS4R1	FBSD40	BxFBSD40
R2BxFBSE0	AAGTGA	GTGARTCATCGAATCTTTG	AGGAGTCCTCCGCTTATTGATATGC	0	W22_2	Wt	2	111	BS	Bxcorn117	FBSE0	SPR711	AAGAGGCA	S503	TATCCTCT	fITS7F2_ITS4R1	FBSE0	BxFBSE0
R2BxFBSE10	AAGTGA	GTGARTCATCGAATCTTTG	AGGAGTCCTCCGCTTATTGATATGC	10	W22_2	Wt	2	112	BS	Bxcorn118	FBSE10	SPR712	GTAGAGGA	S503	TATCCTCT	fITS7F2_ITS4R1	FBSE10	BxFBSE10
R2BxFBSE20	AAGTGA	GTGARTCATCGAATCTTTG	AGGAGTCCTCCGCTTATTGATATGC	20	W22_2	Wt	2	113	BS	Bxcorn119	FBSE20	SPR714	GCTCATGA	S503	TATCCTCT	fITS7F2_ITS4R1	FBSE20	BxFBSE20
R2BxFBSE30	AAGTGA	GTGARTCATCGAATCTTTG	AGGAGTCCTCCGCTTATTGATATGC	30	W22_2	Wt	2	114	BS	Bxcorn120	FBSE30	SPR715	ATCTCAGG	S503	TATCCTCT	fITS7F2_ITS4R1	FBSE30	BxFBSE30
R2BxFBSE40	AAGTGA	GTGARTCATCGAATCTTTG	AGGAGTCCTCCGCTTATTGATATGC	40	W22_2	Wt	2	115	BS	Bxcorn121	FBSE40	SPR701	TAAGGCGA	S505	GTAAGGAG	fITS7F2_ITS4R1	FBSE40	BxFBSE40
R2BxFBSF0	AAGTGA	GTGARTCATCGAATCTTTG	AGGAGTCCTCCGCTTATTGATATGC	0	NoP	NoP	2	116	BS	Bxcorn122	FBSF0	SPR702	CGTACTAG	S505	GTAAGGAG	fITS7F2_ITS4R1	FBSF0	BxFBSF0
R2BxFBSF10	AAGTGA	GTGARTCATCGAATCTTTG	AGGAGTCCTCCGCTTATTGATATGC	10	NoP	NoP	2	117	BS	Bxcorn123	FBSF10	SPR703	AGGCAGAA	S505	GTAAGGAG	fITS7F2_ITS4R1	FBSF10	BxFBSF10
R2BxFBSF20	AAGTGA	GTGARTCATCGAATCTTTG	AGGAGTCCTCCGCTTATTGATATGC	20	NoP	NoP	2	118	BS	Bxcorn124	FBSF20	SPR704	TCCTGAGC	S505	GTAAGGAG	fITS7F2_ITS4R1	FBSF20	BxFBSF20
R2BxFBSF30	AAGTGA	GTGARTCATCGAATCTTTG	AGGAGTCCTCCGCTTATTGATATGC	30	NoP	NoP	2	119	BS	Bxcorn125	FBSF30	SPR705	GGACTCCT	S505	GTAAGGAG	fITS7F2_ITS4R1	FBSF30	BxFBSF30
R2BxFBSF40	AAGTGA	GTGARTCATCGAATCTTTG	AGGAGTCCTCCGCTTATTGATATGC	40	NoP	NoP	2	120	BS	Bxcorn126	FBSF40	SPR706	TAGGCATG	S505	GTAAGGAG	fITS7F2_ITS4R1	FBSF40	BxFBSF40
R2BxFRSA10	AAGTGA	GTGARTCATCGAATCTTTG	AGGAGTCCTCCGCTTATTGATATGC	10	bx1W22_2	Mut	2	121	RS	Bxcorn127	FRSA10	SPR707	CTCTCTAC	S505	GTAAGGAG	fITS7F2_ITS4R1	FRSA10	BxFRSA10
R2BxFRSA20	AAGTGA	GTGARTCATCGAATCTTTG	AGGAGTCCTCCGCTTATTGATATGC	20	bx1W22_2	Mut	2	122	RS	Bxcorn128	FRSA20	SPR710	CGAGGCTG	S505	GTAAGGAG	fITS7F2_ITS4R1	FRSA20	BxFRSA20
R2BxFRSA30	AAGTGA	GTGARTCATCGAATCTTTG	AGGAGTCCTCCGCTTATTGATATGC	30	bx1W22_2	Mut	2	123	RS	Bxcorn129	FRSA30	SPR711	AAGAGGCA	S505	GTAAGGAG	fITS7F2_ITS4R1	FRSA30	BxFRSA30
R2BxFRSA40	AAGTGA	GTGARTCATCGAATCTTTG	AGGAGTCCTCCGCTTATTGATATGC	40	bx1W22_2	Mut	2	124	RS	Bxcorn130	FRSA40	SPR712	GTAGAGGA	S505	GTAAGGAG	fITS7F2_ITS4R1	FRSA40	BxFRSA40
R2BxFRSB10	AAGTGA	GTGARTCATCGAATCTTTG	AGGAGTCCTCCGCTTATTGATATGC	10	bx2W22_1	Mut	2	125	RS	Bxcorn131	FRSB10	SPR714	GCTCATGA	S505	GTAAGGAG	fITS7F2_ITS4R1	FRSB10	BxFRSB10
R2BxFRSB20	AAGTGA	GTGARTCATCGAATCTTTG	AGGAGTCCTCCGCTTATTGATATGC	20	bx2W22_1	Mut	2	126	RS	Bxcorn132	FRSB20	SPR715	ATCTCAGG	S505	GTAAGGAG	fITS7F2_ITS4R1	FRSB20	BxFRSB20
R2BxFRSB30	AAGTGA	GTGARTCATCGAATCTTTG	AGGAGTCCTCCGCTTATTGATATGC	30	bx2W22_1	Mut	2	127	RS	Bxcorn133	FRSB30	SPR701	TAAGGCGA	S506	ACTGCATA	fITS7F2_ITS4R1	FRSB30	BxFRSB30
R2BxFRSB40	AAGTGA	GTGARTCATCGAATCTTTG	AGGAGTCCTCCGCTTATTGATATGC	40	bx2W22_1	Mut	2	128	RS	Bxcorn134	FRSB40	SPR702	CGTACTAG	S506	ACTGCATA	fITS7F2_ITS4R1	FRSB40	BxFRSB40
R2BxFRSC10	AAGTGA	GTGARTCATCGAATCTTTG	AGGAGTCCTCCGCTTATTGATATGC	10	bx6W22_2	Mut	2	129	RS	Bxcorn135	FRSC10	SPR703	AGGCAGAA	S506	ACTGCATA	fITS7F2_ITS4R1	FRSC10	BxFRSC10
R2BxFRSC20	AAGTGA	GTGARTCATCGAATCTTTG	AGGAGTCCTCCGCTTATTGATATGC	20	bx6W22_2	Mut	2	130	RS	Bxcorn136	FRSC20	SPR704	TCCTGAGC	S506	ACTGCATA	fITS7F2_ITS4R1	FRSC20	BxFRSC20
R2BxFRSC30	AAGTGA	GTGARTCATCGAATCTTTG	AGGAGTCCTCCGCTTATTGATATGC	30	bx6W22_2	Mut	2	131	RS	Bxcorn137	FRSC30	SPR705	GGACTCCT	S506	ACTGCATA	fITS7F2_ITS4R1	FRSC30	BxFRSC30
R2BxFRSC40	AAGTGA	GTGARTCATCGAATCTTTG	AGGAGTCCTCCGCTTATTGATATGC	40	bx6W22_2	Mut	2	132	RS	Bxcorn138	FRSC40	SPR706	TAGGCATG	S506	ACTGCATA	fITS7F2_ITS4R1	FRSC40	BxFRSC40
R2BxFRSD10	AAGTGA	GTGARTCATCGAATCTTTG	AGGAGTCCTCCGCTTATTGATATGC	10	W22_1	Wt	2	133	RS	Bxcorn139	FRSD10	SPR707	CTCTCTAC	S506	ACTGCATA	fITS7F2_ITS4R1	FRSD10	BxFRSD10
R2BxFRSD20	AAGTGA	GTGARTCATCGAATCTTTG	AGGAGTCCTCCGCTTATTGATATGC	20	W22_1	Wt	2	134	RS	Bxcorn140	FRSD20	SPR710	CGAGGCTG	S506	ACTGCATA	fITS7F2_ITS4R1	FRSD20	BxFRSD20
R2BxFRSD30	AAGTGA	GTGARTCATCGAATCTTTG	AGGAGTCCTCCGCTTATTGATATGC	30	W22_1	Wt	2	135	RS	Bxcorn141	FRSD30	SPR711	AAGAGGCA	S506	ACTGCATA	fITS7F2_ITS4R1	FRSD30	BxFRSD30
R2BxFRSD40	AAGTGA	GTGARTCATCGAATCTTTG	AGGAGTCCTCCGCTTATTGATATGC	40	W22_1	Wt	2	136	RS	Bxcorn142	FRSD40	SPR712	GTAGAGGA	S506	ACTGCATA	fITS7F2_ITS4R1	FRSD40	BxFRSD40
R2BxFRSE10	AAGTGA	GTGARTCATCGAATCTTTG	AGGAGTCCTCCGCTTATTGATATGC	10	W22_2	Wt	2	137	RS	Bxcorn143	FRSE10	SPR714	GCTCATGA	S506	ACTGCATA	fITS7F2_ITS4R1	FRSE10	BxFRSE10
R2BxFRSE20	AAGTGA	GTGARTCATCGAATCTTTG	AGGAGTCCTCCGCTTATTGATATGC	20	W22_2	Wt	2	138	RS	Bxcorn144	FRSE20	SPR715	ATCTCAGG	S506	ACTGCATA	fITS7F2_ITS4R1	FRSE20	BxFRSE20
R2BxFRSE30	AAGTGA	GTGARTCATCGAATCTTTG	AGGAGTCCTCCGCTTATTGATATGC	30	W22_2	Wt	2	139	RS	Bxcorn145	FRSE30	SPR701	TAAGGCGA	S507	AAGGAGTA	fITS7F2_ITS4R1	FRSE30	BxFRSE30
R2BxFRSE40	AAGTGA	GTGARTCATCGAATCTTTG	AGGAGTCCTCCGCTTATTGATATGC	40	W22_2	Wt	2	140	RS	Bxcorn146	FRSE40	SPR702	CGTACTAG	S507	AAGGAGTA	fITS7F2_ITS4R1	FRSE40	BxFRSE40
R2BxFRtA10	AAGTGA	GTGARTCATCGAATCTTTG	AGGAGTCCTCCGCTTATTGATATGC	10	bx1W22_2	Mut	2	141	Rt	Bxcorn147	FRtA10	SPR703	AGGCAGAA	S507	AAGGAGTA	fITS7F2_ITS4R1	FRtA10	BxFRtA10
R2BxFRtA20	AAGTGA	GTGARTCATCGAATCTTTG	AGGAGTCCTCCGCTTATTGATATGC	20	bx1W22_2	Mut	2	142	Rt	Bxcorn148	FRtA20	SPR704	TCCTGAGC	S507	AAGGAGTA	fITS7F2_ITS4R1	FRtA20	BxFRtA20
R2BxFRtA30	AAGTGA	GTGARTCATCGAATCTTTG	AGGAGTCCTCCGCTTATTGATATGC	30	bx1W22_2	Mut	2	143	Rt	Bxcorn149	FRtA30	SPR705	GGACTCCT	S507	AAGGAGTA	fITS7F2_ITS4R1	FRtA30	BxFRtA30
R2BxFRtA40	AAGTGA	GTGARTCATCGAATCTTTG	AGGAGTCCTCCGCTTATTGATATGC	40	bx1W22_2	Mut	2	144	Rt	Bxcorn150	FRtA40	SPR706	TAGGCATG	S507	AAGGAGTA	fITS7F2_ITS4R1	FRtA40	BxFRtA40
R2BxFRtB10	AAGTGA	GTGARTCATCGAATCTTTG	AGGAGTCCTCCGCTTATTGATATGC	10	bx2W22_1	Mut	2	145	Rt	Bxcorn151	FRtB10	SPR707	CTCTCTAC	S507	AAGGAGTA	fITS7F2_ITS4R1	FRtB10	BxFRtB10
R2BxFRtB20	AAGTGA	GTGARTCATCGAATCTTTG	AGGAGTCCTCCGCTTATTGATATGC	20	bx2W22_1	Mut	2	146	Rt	Bxcorn152	FRtB20	SPR710	CGAGGCTG	S507	AAGGAGTA	fITS7F2_ITS4R1	FRtB20	BxFRtB20
R2BxFRtB30	AAGTGA	GTGARTCATCGAATCTTTG	AGGAGTCCTCCGCTTATTGATATGC	30	bx2W22_1	Mut	2	147	Rt	Bxcorn153	FRtB30	SPR711	AAGAGGCA	S507	AAGGAGTA	fITS7F2_ITS4R1	FRtB30	BxFRtB30
R2BxFRtB40	AAGTGA	GTGARTCATCGAATCTTTG	AGGAGTCCTCCGCTTATTGATATGC	40	bx2W22_1	Mut	2	148	Rt	Bxcorn154	FRtB40	SPR712	GTAGAGGA	S507	AAGGAGTA	fITS7F2_ITS4R1	FRtB40	BxFRtB40
R2BxFRtC10	AAGTGA	GTGARTCATCGAATCTTTG	AGGAGTCCTCCGCTTATTGATATGC	10	bx6W22_2	Mut	2	149	Rt	Bxcorn155	FRtC10	SPR714	GCTCATGA	S507	AAGGAGTA	fITS7F2_ITS4R1	FRtC10	BxFRtC10
R2BxFRtC20	AAGTGA	GTGARTCATCGAATCTTTG	AGGAGTCCTCCGCTTATTGATATGC	20	bx6W22_2	Mut	2	150	Rt	Bxcorn156	FRtC20	SPR715	ATCTCAGG	S507	AAGGAGTA	fITS7F2_ITS4R1	FRtC20	BxFRtC20
R2BxFRtC30	AAGTGA	GTGARTCATCGAATCTTTG	AGGAGTCCTCCGCTTATTGATATGC	30	bx6W22_2	Mut	2	151	Rt	Bxcorn157	FRtC30	SPR701	TAAGGCGA	S508	CTAAGCCT	fITS7F2_ITS4R1	FRtC30	BxFRtC30
R2BxFRtC40	AAGTGA	GTGARTCATCGAATCTTTG	AGGAGTCCTCCGCTTATTGATATGC	40	bx6W22_2	Mut	2	152	Rt	Bxcorn158	FRtC40	SPR702	CGTACTAG	S508	CTAAGCCT	fITS7F2_ITS4R1	FRtC40	BxFRtC40
R2BxFRtD10	AAGTGA	GTGARTCATCGAATCTTTG	AGGAGTCCTCCGCTTATTGATATGC	10	W22_1	Wt	2	153	Rt	Bxcorn159	FRtD10	SPR703	AGGCAGAA	S508	CTAAGCCT	fITS7F2_ITS4R1	FRtD10	BxFRtD10
R2BxFRtD20	AAGTGA	GTGARTCATCGAATCTTTG	AGGAGTCCTCCGCTTATTGATATGC	20	W22_1	Wt	2	154	Rt	Bxcorn160	FRtD20	SPR704	TCCTGAGC	S508	CTAAGCCT	fITS7F2_ITS4R1	FRtD20	BxFRtD20
R2BxFRtD30	AAGTGA	GTGARTCATCGAATCTTTG	AGGAGTCCTCCGCTTATTGATATGC	30	W22_1	Wt	2	155	Rt	Bxcorn161	FRtD30	SPR705	GGACTCCT	S508	CTAAGCCT	fITS7F2_ITS4R1	FRtD30	BxFRtD30
R2BxFRtD40	AAGTGA	GTGARTCATCGAATCTTTG	AGGAGTCCTCCGCTTATTGATATGC	40	W22_1	Wt	2	156	Rt	Bxcorn162	FRtD40	SPR706	TAGGCATG	S508	CTAAGCCT	fITS7F2_ITS4R1	FRtD40	BxFRtD40
R2BxFRtE10	AAGTGA	GTGARTCATCGAATCTTTG	AGGAGTCCTCCGCTTATTGATATGC	10	W22_2	Wt	2	157	Rt	Bxcorn163	FRtE10	SPR707	CTCTCTAC	S508	CTAAGCCT	fITS7F2_ITS4R1	FRtE10	BxFRtE10
R2BxFRtE20	AAGTGA	GTGARTCATCGAATCTTTG	AGGAGTCCTCCGCTTATTGATATGC	20	W22_2	Wt	2	158	Rt	Bxcorn164	FRtE20	SPR710	CGAGGCTG	S508	CTAAGCCT	fITS7F2_ITS4R1	FRtE20	BxFRtE20
R2BxFRtE30	AAGTGA	GTGARTCATCGAATCTTTG	AGGAGTCCTCCGCTTATTGATATGC	30	W22_2	Wt	2	159	Rt	Bxcorn165	FRtE30	SPR711	AAGAGGCA	S508	CTAAGCCT	fITS7F2_ITS4R1	FRtE30	BxFRtE30
R2BxFRtE40	AAGTGA	GTGARTCATCGAATCTTTG	AGGAGTCCTCCGCTTATTGATATGC	40	W22_2	Wt	2	160	Rt	Bxcorn166	FRtE40	SPR712	GTAGAGGA	S508	CTAAGCCT	fITS7F2_ITS4R1	FRtE40	BxFRtE40
R2BxFSSA10	AAGTGA	GTGARTCATCGAATCTTTG	AGGAGTCCTCCGCTTATTGATATGC	10	bx1W22_2	Mut	2	161	SS	Bxcorn167	FSSA10	SPR714	GCTCATGA	S508	CTAAGCCT	fITS7F2_ITS4R1	FSSA10	BxFSSA10
R2BxFSSA20	AAGTGA	GTGARTCATCGAATCTTTG	AGGAGTCCTCCGCTTATTGATATGC	20	bx1W22_2	Mut	2	162	SS	Bxcorn168	FSSA20	SPR715	ATCTCAGG	S508	CTAAGCCT	fITS7F2_ITS4R1	FSSA20	BxFSSA20
R2BxFSSA30	AAGTGA	GTGARTCATCGAATCTTTG	AGGAGTCCTCCGCTTATTGATATGC	30	bx1W22_2	Mut	2	163	SS	Bxcorn169	FSSA30	SPR701	TAAGGCGA	S510	CGTCTAAT	fITS7F2_ITS4R1	FSSA30	BxFSSA30
R2BxFSSA40	AAGTGA	GTGARTCATCGAATCTTTG	AGGAGTCCTCCGCTTATTGATATGC	40	bx1W22_2	Mut	2	164	SS	Bxcorn170	FSSA40	SPR702	CGTACTAG	S510	CGTCTAAT	fITS7F2_ITS4R1	FSSA40	BxFSSA40
R2BxFSSB10	AAGTGA	GTGARTCATCGAATCTTTG	AGGAGTCCTCCGCTTATTGATATGC	10	bx2W22_1	Mut	2	165	SS	Bxcorn171	FSSB10	SPR703	AGGCAGAA	S510	CGTCTAAT	fITS7F2_ITS4R1	FSSB10	BxFSSB10
R2BxFSSB20	AAGTGA	GTGARTCATCGAATCTTTG	AGGAGTCCTCCGCTTATTGATATGC	20	bx2W22_1	Mut	2	166	SS	Bxcorn172	FSSB20	SPR704	TCCTGAGC	S510	CGTCTAAT	fITS7F2_ITS4R1	FSSB20	BxFSSB20
R2BxFSSB30	AAGTGA	GTGARTCATCGAATCTTTG	AGGAGTCCTCCGCTTATTGATATGC	30	bx2W22_1	Mut	2	167	SS	Bxcorn173	FSSB30	SPR705	GGACTCCT	S510	CGTCTAAT	fITS7F2_ITS4R1	FSSB30	BxFSSB30
R2BxFSSB40	AAGTGA	GTGARTCATCGAATCTTTG	AGGAGTCCTCCGCTTATTGATATGC	40	bx2W22_1	Mut	2	168	SS	Bxcorn174	FSSB40	SPR706	TAGGCATG	S510	CGTCTAAT	fITS7F2_ITS4R1	FSSB40	BxFSSB40
R2BxFSSC10	AAGTGA	GTGARTCATCGAATCTTTG	AGGAGTCCTCCGCTTATTGATATGC	10	bx6W22_2	Mut	2	169	SS	Bxcorn175	FSSC10	SPR707	CTCTCTAC	S510	CGTCTAAT	fITS7F2_ITS4R1	FSSC10	BxFSSC10
R2BxFSSC20	AAGTGA	GTGARTCATCGAATCTTTG	AGGAGTCCTCCGCTTATTGATATGC	20	bx6W22_2	Mut	2	170	SS	Bxcorn176	FSSC20	SPR710	CGAGGCTG	S510	CGTCTAAT	fITS7F2_ITS4R1	FSSC20	BxFSSC20
R2BxFSSC30	AAGTGA	GTGARTCATCGAATCTTTG	AGGAGTCCTCCGCTTATTGATATGC	30	bx6W22_2	Mut	2	171	SS	Bxcorn177	FSSC30	SPR711	AAGAGGCA	S510	CGTCTAAT	fITS7F2_ITS4R1	FSSC30	BxFSSC30
R2BxFSSC40	AAGTGA	GTGARTCATCGAATCTTTG	AGGAGTCCTCCGCTTATTGATATGC	40	bx6W22_2	Mut	2	172	SS	Bxcorn178	FSSC40	SPR712	GTAGAGGA	S510	CGTCTAAT	fITS7F2_ITS4R1	FSSC40	BxFSSC40
R2BxFSSD10	AAGTGA	GTGARTCATCGAATCTTTG	AGGAGTCCTCCGCTTATTGATATGC	10	W22_1	Wt	2	173	SS	Bxcorn179	FSSD10	SPR714	GCTCATGA	S510	CGTCTAAT	fITS7F2_ITS4R1	FSSD10	BxFSSD10
R2BxFSSD20	AAGTGA	GTGARTCATCGAATCTTTG	AGGAGTCCTCCGCTTATTGATATGC	20	W22_1	Wt	2	174	SS	Bxcorn180	FSSD20	SPR715	ATCTCAGG	S510	CGTCTAAT	fITS7F2_ITS4R1	FSSD20	BxFSSD20
R2BxFSSD30	AAGTGA	GTGARTCATCGAATCTTTG	AGGAGTCCTCCGCTTATTGATATGC	30	W22_1	Wt	2	175	SS	Bxcorn181	FSSD30	SPR701	TAAGGCGA	S511	TCTCTCCG	fITS7F2_ITS4R1	FSSD30	BxFSSD30
R2BxFSSD40	AAGTGA	GTGARTCATCGAATCTTTG	AGGAGTCCTCCGCTTATTGATATGC	40	W22_1	Wt	2	176	SS	Bxcorn182	FSSD40	SPR702	CGTACTAG	S511	TCTCTCCG	fITS7F2_ITS4R1	FSSD40	BxFSSD40
R2BxFSSE10	AAGTGA	GTGARTCATCGAATCTTTG	AGGAGTCCTCCGCTTATTGATATGC	10	W22_2	Wt	2	177	SS	Bxcorn183	FSSE10	SPR703	AGGCAGAA	S511	TCTCTCCG	fITS7F2_ITS4R1	FSSE10	BxFSSE10
R2BxFSSE20	AAGTGA	GTGARTCATCGAATCTTTG	AGGAGTCCTCCGCTTATTGATATGC	20	W22_2	Wt	2	178	SS	Bxcorn184	FSSE20	SPR704	TCCTGAGC	S511	TCTCTCCG	fITS7F2_ITS4R1	FSSE20	BxFSSE20
R2BxFSSE30	AAGTGA	GTGARTCATCGAATCTTTG	AGGAGTCCTCCGCTTATTGATATGC	30	W22_2	Wt	2	179	SS	Bxcorn185	FSSE30	SPR705	GGACTCCT	S511	TCTCTCCG	fITS7F2_ITS4R1	FSSE30	BxFSSE30
R2BxFSSE40	AAGTGA	GTGARTCATCGAATCTTTG	AGGAGTCCTCCGCTTATTGATATGC	40	W22_2	Wt	2	180	SS	Bxcorn186	FSSE40	SPR706	TAGGCATG	S511	TCTCTCCG	fITS7F2_ITS4R1	FSSE40	BxFSSE40
R3BxFBSA0	TGCGAGA	GTGARTCATCGAATCTTTG	AGGAGTCCTCCGCTTATTGATATGC	0	bx1W22_2	Mut	3	181	BS	Bxcorn193	FBSA0	SPR701	TAAGGCGA	S502	CTCTCTAT	fITS7F3_ITS4R1	FBSA0	BxFBSA0
R3BxFBSA10	TGCGAGA	GTGARTCATCGAATCTTTG	AGGAGTCCTCCGCTTATTGATATGC	10	bx1W22_2	Mut	3	182	BS	Bxcorn194	FBSA10	SPR702	CGTACTAG	S502	CTCTCTAT	fITS7F3_ITS4R1	FBSA10	BxFBSA10
R3BxFBSA20	TGCGAGA	GTGARTCATCGAATCTTTG	AGGAGTCCTCCGCTTATTGATATGC	20	bx1W22_2	Mut	3	183	BS	Bxcorn195	FBSA20	SPR703	AGGCAGAA	S502	CTCTCTAT	fITS7F3_ITS4R1	FBSA20	BxFBSA20
R3BxFBSA30	TGCGAGA	GTGARTCATCGAATCTTTG	AGGAGTCCTCCGCTTATTGATATGC	30	bx1W22_2	Mut	3	184	BS	Bxcorn196	FBSA30	SPR704	TCCTGAGC	S502	CTCTCTAT	fITS7F3_ITS4R1	FBSA30	BxFBSA30
R3BxFBSA40	TGCGAGA	GTGARTCATCGAATCTTTG	AGGAGTCCTCCGCTTATTGATATGC	40	bx1W22_2	Mut	3	185	BS	Bxcorn197	FBSA40	SPR705	GGACTCCT	S502	CTCTCTAT	fITS7F3_ITS4R1	FBSA40	BxFBSA40
R3BxFBSB0	TGCGAGA	GTGARTCATCGAATCTTTG	AGGAGTCCTCCGCTTATTGATATGC	0	bx2W22_1	Mut	3	186	BS	Bxcorn198	FBSB0	SPR706	TAGGCATG	S502	CTCTCTAT	fITS7F3_ITS4R1	FBSB0	BxFBSB0
R3BxFBSB10	TGCGAGA	GTGARTCATCGAATCTTTG	AGGAGTCCTCCGCTTATTGATATGC	10	bx2W22_1	Mut	3	187	BS	Bxcorn199	FBSB10	SPR707	CTCTCTAC	S502	CTCTCTAT	fITS7F3_ITS4R1	FBSB10	BxFBSB10
R3BxFBSB20	TGCGAGA	GTGARTCATCGAATCTTTG	AGGAGTCCTCCGCTTATTGATATGC	20	bx2W22_1	Mut	3	188	BS	Bxcorn200	FBSB20	SPR710	CGAGGCTG	S502	CTCTCTAT	fITS7F3_ITS4R1	FBSB20	BxFBSB20
R3BxFBSB30	TGCGAGA	GTGARTCATCGAATCTTTG	AGGAGTCCTCCGCTTATTGATATGC	30	bx2W22_1	Mut	3	189	BS	Bxcorn201	FBSB30	SPR711	AAGAGGCA	S502	CTCTCTAT	fITS7F3_ITS4R1	FBSB30	BxFBSB30
R3BxFBSB40	TGCGAGA	GTGARTCATCGAATCTTTG	AGGAGTCCTCCGCTTATTGATATGC	40	bx2W22_1	Mut	3	190	BS	Bxcorn202	FBSB40	SPR712	GTAGAGGA	S502	CTCTCTAT	fITS7F3_ITS4R1	FBSB40	BxFBSB40
R3BxFBSC0	TGCGAGA	GTGARTCATCGAATCTTTG	AGGAGTCCTCCGCTTATTGATATGC	0	bx6W22_2	Mut	3	191	BS	Bxcorn203	FBSC0	SPR714	GCTCATGA	S502	CTCTCTAT	fITS7F3_ITS4R1	FBSC0	BxFBSC0
R3BxFBSC10	TGCGAGA	GTGARTCATCGAATCTTTG	AGGAGTCCTCCGCTTATTGATATGC	10	bx6W22_2	Mut	3	192	BS	Bxcorn204	FBSC10	SPR715	ATCTCAGG	S502	CTCTCTAT	fITS7F3_ITS4R1	FBSC10	BxFBSC10
R3BxFBSC20	TGCGAGA	GTGARTCATCGAATCTTTG	AGGAGTCCTCCGCTTATTGATATGC	20	bx6W22_2	Mut	3	193	BS	Bxcorn205	FBSC20	SPR701	TAAGGCGA	S503	TATCCTCT	fITS7F3_ITS4R1	FBSC20	BxFBSC20
R3BxFBSC30	TGCGAGA	GTGARTCATCGAATCTTTG	AGGAGTCCTCCGCTTATTGATATGC	30	bx6W22_2	Mut	3	194	BS	Bxcorn206	FBSC30	SPR702	CGTACTAG	S503	TATCCTCT	fITS7F3_ITS4R1	FBSC30	BxFBSC30
R3BxFBSC40	TGCGAGA	GTGARTCATCGAATCTTTG	AGGAGTCCTCCGCTTATTGATATGC	40	bx6W22_2	Mut	3	195	BS	Bxcorn207	FBSC40	SPR703	AGGCAGAA	S503	TATCCTCT	fITS7F3_ITS4R1	FBSC40	BxFBSC40
R3BxFBSD0	TGCGAGA	GTGARTCATCGAATCTTTG	AGGAGTCCTCCGCTTATTGATATGC	0	W22_1	Wt	3	196	BS	Bxcorn208	FBSD0	SPR704	TCCTGAGC	S503	TATCCTCT	fITS7F3_ITS4R1	FBSD0	BxFBSD0
R3BxFBSD10	TGCGAGA	GTGARTCATCGAATCTTTG	AGGAGTCCTCCGCTTATTGATATGC	10	W22_1	Wt	3	197	BS	Bxcorn209	FBSD10	SPR705	GGACTCCT	S503	TATCCTCT	fITS7F3_ITS4R1	FBSD10	BxFBSD10
R3BxFBSD20	TGCGAGA	GTGARTCATCGAATCTTTG	AGGAGTCCTCCGCTTATTGATATGC	20	W22_1	Wt	3	198	BS	Bxcorn210	FBSD20	SPR706	TAGGCATG	S503	TATCCTCT	fITS7F3_ITS4R1	FBSD20	BxFBSD20
R3BxFBSD30	TGCGAGA	GTGARTCATCGAATCTTTG	AGGAGTCCTCCGCTTATTGATATGC	30	W22_1	Wt	3	199	BS	Bxcorn211	FBSD30	SPR707	CTCTCTAC	S503	TATCCTCT	fITS7F3_ITS4R1	FBSD30	BxFBSD30
R3BxFBSD40	TGCGAGA	GTGARTCATCGAATCTTTG	AGGAGTCCTCCGCTTATTGATATGC	40	W22_1	Wt	3	200	BS	Bxcorn212	FBSD40	SPR710	CGAGGCTG	S503	TATCCTCT	fITS7F3_ITS4R1	FBSD40	BxFBSD40
R3BxFBSE0	TGCGAGA	GTGARTCATCGAATCTTTG	AGGAGTCCTCCGCTTATTGATATGC	0	W22_2	Wt	3	201	BS	Bxcorn213	FBSE0	SPR711	AAGAGGCA	S503	TATCCTCT	fITS7F3_ITS4R1	FBSE0	BxFBSE0
R3BxFBSE10	TGCGAGA	GTGARTCATCGAATCTTTG	AGGAGTCCTCCGCTTATTGATATGC	10	W22_2	Wt	3	202	BS	Bxcorn214	FBSE10	SPR712	GTAGAGGA	S503	TATCCTCT	fITS7F3_ITS4R1	FBSE10	BxFBSE10
R3BxFBSE20	TGCGAGA	GTGARTCATCGAATCTTTG	AGGAGTCCTCCGCTTATTGATATGC	20	W22_2	Wt	3	203	BS	Bxcorn215	FBSE20	SPR714	GCTCATGA	S503	TATCCTCT	fITS7F3_ITS4R1	FBSE20	BxFBSE20
R3BxFBSE30	TGCGAGA	GTGARTCATCGAATCTTTG	AGGAGTCCTCCGCTTATTGATATGC	30	W22_2	Wt	3	204	BS	Bxcorn216	FBSE30	SPR715	ATCTCAGG	S503	TATCCTCT	fITS7F3_ITS4R1	FBSE30	BxFBSE30
R3BxFBSE40	TGCGAGA	GTGARTCATCGAATCTTTG	AGGAGTCCTCCGCTTATTGATATGC	40	W22_2	Wt	3	205	BS	Bxcorn217	FBSE40	SPR701	TAAGGCGA	S505	GTAAGGAG	fITS7F3_ITS4R1	FBSE40	BxFBSE40
R3BxFBSF0	TGCGAGA	GTGARTCATCGAATCTTTG	AGGAGTCCTCCGCTTATTGATATGC	0	NoP	NoP	3	206	BS	Bxcorn218	FBSF0	SPR702	CGTACTAG	S505	GTAAGGAG	fITS7F3_ITS4R1	FBSF0	BxFBSF0
R3BxFBSF10	TGCGAGA	GTGARTCATCGAATCTTTG	AGGAGTCCTCCGCTTATTGATATGC	10	NoP	NoP	3	207	BS	Bxcorn219	FBSF10	SPR703	AGGCAGAA	S505	GTAAGGAG	fITS7F3_ITS4R1	FBSF10	BxFBSF10
R3BxFBSF20	TGCGAGA	GTGARTCATCGAATCTTTG	AGGAGTCCTCCGCTTATTGATATGC	20	NoP	NoP	3	208	BS	Bxcorn220	FBSF20	SPR704	TCCTGAGC	S505	GTAAGGAG	fITS7F3_ITS4R1	FBSF20	BxFBSF20
R3BxFBSF30	TGCGAGA	GTGARTCATCGAATCTTTG	AGGAGTCCTCCGCTTATTGATATGC	30	NoP	NoP	3	209	BS	Bxcorn221	FBSF30	SPR705	GGACTCCT	S505	GTAAGGAG	fITS7F3_ITS4R1	FBSF30	BxFBSF30
R3BxFBSF40	TGCGAGA	GTGARTCATCGAATCTTTG	AGGAGTCCTCCGCTTATTGATATGC	40	NoP	NoP	3	210	BS	Bxcorn222	FBSF40	SPR706	TAGGCATG	S505	GTAAGGAG	fITS7F3_ITS4R1	FBSF40	BxFBSF40
R3BxFRSA10	TGCGAGA	GTGARTCATCGAATCTTTG	AGGAGTCCTCCGCTTATTGATATGC	10	bx1W22_2	Mut	3	211	RS	Bxcorn223	FRSA10	SPR707	CTCTCTAC	S505	GTAAGGAG	fITS7F3_ITS4R1	FRSA10	BxFRSA10
R3BxFRSA20	TGCGAGA	GTGARTCATCGAATCTTTG	AGGAGTCCTCCGCTTATTGATATGC	20	bx1W22_2	Mut	3	212	RS	Bxcorn224	FRSA20	SPR710	CGAGGCTG	S505	GTAAGGAG	fITS7F3_ITS4R1	FRSA20	BxFRSA20
R3BxFRSA30	TGCGAGA	GTGARTCATCGAATCTTTG	AGGAGTCCTCCGCTTATTGATATGC	30	bx1W22_2	Mut	3	213	RS	Bxcorn225	FRSA30	SPR711	AAGAGGCA	S505	GTAAGGAG	fITS7F3_ITS4R1	FRSA30	BxFRSA30
R3BxFRSA40	TGCGAGA	GTGARTCATCGAATCTTTG	AGGAGTCCTCCGCTTATTGATATGC	40	bx1W22_2	Mut	3	214	RS	Bxcorn226	FRSA40	SPR712	GTAGAGGA	S505	GTAAGGAG	fITS7F3_ITS4R1	FRSA40	BxFRSA40
R3BxFRSB10	TGCGAGA	GTGARTCATCGAATCTTTG	AGGAGTCCTCCGCTTATTGATATGC	10	bx2W22_1	Mut	3	215	RS	Bxcorn227	FRSB10	SPR714	GCTCATGA	S505	GTAAGGAG	fITS7F3_ITS4R1	FRSB10	BxFRSB10
R3BxFRSB20	TGCGAGA	GTGARTCATCGAATCTTTG	AGGAGTCCTCCGCTTATTGATATGC	20	bx2W22_1	Mut	3	216	RS	Bxcorn228	FRSB20	SPR715	ATCTCAGG	S505	GTAAGGAG	fITS7F3_ITS4R1	FRSB20	BxFRSB20
R3BxFRSB30	TGCGAGA	GTGARTCATCGAATCTTTG	AGGAGTCCTCCGCTTATTGATATGC	30	bx2W22_1	Mut	3	217	RS	Bxcorn229	FRSB30	SPR701	TAAGGCGA	S506	ACTGCATA	fITS7F3_ITS4R1	FRSB30	BxFRSB30
R3BxFRSB40	TGCGAGA	GTGARTCATCGAATCTTTG	AGGAGTCCTCCGCTTATTGATATGC	40	bx2W22_1	Mut	3	218	RS	Bxcorn230	FRSB40	SPR702	CGTACTAG	S506	ACTGCATA	fITS7F3_ITS4R1	FRSB40	BxFRSB40
R3BxFRSC10	TGCGAGA	GTGARTCATCGAATCTTTG	AGGAGTCCTCCGCTTATTGATATGC	10	bx6W22_2	Mut	3	219	RS	Bxcorn231	FRSC10	SPR703	AGGCAGAA	S506	ACTGCATA	fITS7F3_ITS4R1	FRSC10	BxFRSC10
R3BxFRSC20	TGCGAGA	GTGARTCATCGAATCTTTG	AGGAGTCCTCCGCTTATTGATATGC	20	bx6W22_2	Mut	3	220	RS	Bxcorn232	FRSC20	SPR704	TCCTGAGC	S506	ACTGCATA	fITS7F3_ITS4R1	FRSC20	BxFRSC20
R3BxFRSC30	TGCGAGA	GTGARTCATCGAATCTTTG	AGGAGTCCTCCGCTTATTGATATGC	30	bx6W22_2	Mut	3	221	RS	Bxcorn233	FRSC30	SPR705	GGACTCCT	S506	ACTGCATA	fITS7F3_ITS4R1	FRSC30	BxFRSC30
R3BxFRSC40	TGCGAGA	GTGARTCATCGAATCTTTG	AGGAGTCCTCCGCTTATTGATATGC	40	bx6W22_2	Mut	3	222	RS	Bxcorn234	FRSC40	SPR706	TAGGCATG	S506	ACTGCATA	fITS7F3_ITS4R1	FRSC40	BxFRSC40
R3BxFRSD10	TGCGAGA	GTGARTCATCGAATCTTTG	AGGAGTCCTCCGCTTATTGATATGC	10	W22_1	Wt	3	223	RS	Bxcorn235	FRSD10	SPR707	CTCTCTAC	S506	ACTGCATA	fITS7F3_ITS4R1	FRSD10	BxFRSD10
R3BxFRSD20	TGCGAGA	GTGARTCATCGAATCTTTG	AGGAGTCCTCCGCTTATTGATATGC	20	W22_1	Wt	3	224	RS	Bxcorn236	FRSD20	SPR710	CGAGGCTG	S506	ACTGCATA	fITS7F3_ITS4R1	FRSD20	BxFRSD20
R3BxFRSD30	TGCGAGA	GTGARTCATCGAATCTTTG	AGGAGTCCTCCGCTTATTGATATGC	30	W22_1	Wt	3	225	RS	Bxcorn237	FRSD30	SPR711	AAGAGGCA	S506	ACTGCATA	fITS7F3_ITS4R1	FRSD30	BxFRSD30
R3BxFRSD40	TGCGAGA	GTGARTCATCGAATCTTTG	AGGAGTCCTCCGCTTATTGATATGC	40	W22_1	Wt	3	226	RS	Bxcorn238	FRSD40	SPR712	GTAGAGGA	S506	ACTGCATA	fITS7F3_ITS4R1	FRSD40	BxFRSD40
R3BxFRSE10	TGCGAGA	GTGARTCATCGAATCTTTG	AGGAGTCCTCCGCTTATTGATATGC	10	W22_2	Wt	3	227	RS	Bxcorn239	FRSE10	SPR714	GCTCATGA	S506	ACTGCATA	fITS7F3_ITS4R1	FRSE10	BxFRSE10
R3BxFRSE20	TGCGAGA	GTGARTCATCGAATCTTTG	AGGAGTCCTCCGCTTATTGATATGC	20	W22_2	Wt	3	228	RS	Bxcorn240	FRSE20	SPR715	ATCTCAGG	S506	ACTGCATA	fITS7F3_ITS4R1	FRSE20	BxFRSE20
R3BxFRSE30	TGCGAGA	GTGARTCATCGAATCTTTG	AGGAGTCCTCCGCTTATTGATATGC	30	W22_2	Wt	3	229	RS	Bxcorn241	FRSE30	SPR701	TAAGGCGA	S507	AAGGAGTA	fITS7F3_ITS4R1	FRSE30	BxFRSE30
R3BxFRSE40	TGCGAGA	GTGARTCATCGAATCTTTG	AGGAGTCCTCCGCTTATTGATATGC	40	W22_2	Wt	3	230	RS	Bxcorn242	FRSE40	SPR702	CGTACTAG	S507	AAGGAGTA	fITS7F3_ITS4R1	FRSE40	BxFRSE40
R3BxFRtA10	TGCGAGA	GTGARTCATCGAATCTTTG	AGGAGTCCTCCGCTTATTGATATGC	10	bx1W22_2	Mut	3	231	Rt	Bxcorn243	FRtA10	SPR703	AGGCAGAA	S507	AAGGAGTA	fITS7F3_ITS4R1	FRtA10	BxFRtA10
R3BxFRtA20	TGCGAGA	GTGARTCATCGAATCTTTG	AGGAGTCCTCCGCTTATTGATATGC	20	bx1W22_2	Mut	3	232	Rt	Bxcorn244	FRtA20	SPR704	TCCTGAGC	S507	AAGGAGTA	fITS7F3_ITS4R1	FRtA20	BxFRtA20
R3BxFRtA30	TGCGAGA	GTGARTCATCGAATCTTTG	AGGAGTCCTCCGCTTATTGATATGC	30	bx1W22_2	Mut	3	233	Rt	Bxcorn245	FRtA30	SPR705	GGACTCCT	S507	AAGGAGTA	fITS7F3_ITS4R1	FRtA30	BxFRtA30
R3BxFRtA40	TGCGAGA	GTGARTCATCGAATCTTTG	AGGAGTCCTCCGCTTATTGATATGC	40	bx1W22_2	Mut	3	234	Rt	Bxcorn246	FRtA40	SPR706	TAGGCATG	S507	AAGGAGTA	fITS7F3_ITS4R1	FRtA40	BxFRtA40
R3BxFRtB10	TGCGAGA	GTGARTCATCGAATCTTTG	AGGAGTCCTCCGCTTATTGATATGC	10	bx2W22_1	Mut	3	235	Rt	Bxcorn247	FRtB10	SPR707	CTCTCTAC	S507	AAGGAGTA	fITS7F3_ITS4R1	FRtB10	BxFRtB10
R3BxFRtB20	TGCGAGA	GTGARTCATCGAATCTTTG	AGGAGTCCTCCGCTTATTGATATGC	20	bx2W22_1	Mut	3	236	Rt	Bxcorn248	FRtB20	SPR710	CGAGGCTG	S507	AAGGAGTA	fITS7F3_ITS4R1	FRtB20	BxFRtB20
R3BxFRtB30	TGCGAGA	GTGARTCATCGAATCTTTG	AGGAGTCCTCCGCTTATTGATATGC	30	bx2W22_1	Mut	3	237	Rt	Bxcorn249	FRtB30	SPR711	AAGAGGCA	S507	AAGGAGTA	fITS7F3_ITS4R1	FRtB30	BxFRtB30
R3BxFRtB40	TGCGAGA	GTGARTCATCGAATCTTTG	AGGAGTCCTCCGCTTATTGATATGC	40	bx2W22_1	Mut	3	238	Rt	Bxcorn250	FRtB40	SPR712	GTAGAGGA	S507	AAGGAGTA	fITS7F3_ITS4R1	FRtB40	BxFRtB40
R3BxFRtC10	TGCGAGA	GTGARTCATCGAATCTTTG	AGGAGTCCTCCGCTTATTGATATGC	10	bx6W22_2	Mut	3	239	Rt	Bxcorn251	FRtC10	SPR714	GCTCATGA	S507	AAGGAGTA	fITS7F3_ITS4R1	FRtC10	BxFRtC10
R3BxFRtC20	TGCGAGA	GTGARTCATCGAATCTTTG	AGGAGTCCTCCGCTTATTGATATGC	20	bx6W22_2	Mut	3	240	Rt	Bxcorn252	FRtC20	SPR715	ATCTCAGG	S507	AAGGAGTA	fITS7F3_ITS4R1	FRtC20	BxFRtC20
R3BxFRtC30	TGCGAGA	GTGARTCATCGAATCTTTG	AGGAGTCCTCCGCTTATTGATATGC	30	bx6W22_2	Mut	3	241	Rt	Bxcorn253	FRtC30	SPR701	TAAGGCGA	S508	CTAAGCCT	fITS7F3_ITS4R1	FRtC30	BxFRtC30
R3BxFRtC40	TGCGAGA	GTGARTCATCGAATCTTTG	AGGAGTCCTCCGCTTATTGATATGC	40	bx6W22_2	Mut	3	242	Rt	Bxcorn254	FRtC40	SPR702	CGTACTAG	S508	CTAAGCCT	fITS7F3_ITS4R1	FRtC40	BxFRtC40
R3BxFRtD10	TGCGAGA	GTGARTCATCGAATCTTTG	AGGAGTCCTCCGCTTATTGATATGC	10	W22_1	Wt	3	243	Rt	Bxcorn255	FRtD10	SPR703	AGGCAGAA	S508	CTAAGCCT	fITS7F3_ITS4R1	FRtD10	BxFRtD10
R3BxFRtD20	TGCGAGA	GTGARTCATCGAATCTTTG	AGGAGTCCTCCGCTTATTGATATGC	20	W22_1	Wt	3	244	Rt	Bxcorn256	FRtD20	SPR704	TCCTGAGC	S508	CTAAGCCT	fITS7F3_ITS4R1	FRtD20	BxFRtD20
R3BxFRtD30	TGCGAGA	GTGARTCATCGAATCTTTG	AGGAGTCCTCCGCTTATTGATATGC	30	W22_1	Wt	3	245	Rt	Bxcorn257	FRtD30	SPR705	GGACTCCT	S508	CTAAGCCT	fITS7F3_ITS4R1	FRtD30	BxFRtD30
R3BxFRtD40	TGCGAGA	GTGARTCATCGAATCTTTG	AGGAGTCCTCCGCTTATTGATATGC	40	W22_1	Wt	3	246	Rt	Bxcorn258	FRtD40	SPR706	TAGGCATG	S508	CTAAGCCT	fITS7F3_ITS4R1	FRtD40	BxFRtD40
R3BxFRtE10	TGCGAGA	GTGARTCATCGAATCTTTG	AGGAGTCCTCCGCTTATTGATATGC	10	W22_2	Wt	3	247	Rt	Bxcorn259	FRtE10	SPR707	CTCTCTAC	S508	CTAAGCCT	fITS7F3_ITS4R1	FRtE10	BxFRtE10
R3BxFRtE20	TGCGAGA	GTGARTCATCGAATCTTTG	AGGAGTCCTCCGCTTATTGATATGC	20	W22_2	Wt	3	248	Rt	Bxcorn260	FRtE20	SPR710	CGAGGCTG	S508	CTAAGCCT	fITS7F3_ITS4R1	FRtE20	BxFRtE20
R3BxFRtE30	TGCGAGA	GTGARTCATCGAATCTTTG	AGGAGTCCTCCGCTTATTGATATGC	30	W22_2	Wt	3	249	Rt	Bxcorn261	FRtE30	SPR711	AAGAGGCA	S508	CTAAGCCT	fITS7F3_ITS4R1	FRtE30	BxFRtE30
R3BxFRtE40	TGCGAGA	GTGARTCATCGAATCTTTG	AGGAGTCCTCCGCTTATTGATATGC	40	W22_2	Wt	3	250	Rt	Bxcorn262	FRtE40	SPR712	GTAGAGGA	S508	CTAAGCCT	fITS7F3_ITS4R1	FRtE40	BxFRtE40
R3BxFSSA10	TGCGAGA	GTGARTCATCGAATCTTTG	AGGAGTCCTCCGCTTATTGATATGC	10	bx1W22_2	Mut	3	251	SS	Bxcorn263	FSSA10	SPR714	GCTCATGA	S508	CTAAGCCT	fITS7F3_ITS4R1	FSSA10	BxFSSA10
R3BxFSSA20	TGCGAGA	GTGARTCATCGAATCTTTG	AGGAGTCCTCCGCTTATTGATATGC	20	bx1W22_2	Mut	3	252	SS	Bxcorn264	FSSA20	SPR715	ATCTCAGG	S508	CTAAGCCT	fITS7F3_ITS4R1	FSSA20	BxFSSA20
R3BxFSSA30	TGCGAGA	GTGARTCATCGAATCTTTG	AGGAGTCCTCCGCTTATTGATATGC	30	bx1W22_2	Mut	3	253	SS	Bxcorn265	FSSA30	SPR701	TAAGGCGA	S510	CGTCTAAT	fITS7F3_ITS4R1	FSSA30	BxFSSA30
R3BxFSSA40	TGCGAGA	GTGARTCATCGAATCTTTG	AGGAGTCCTCCGCTTATTGATATGC	40	bx1W22_2	Mut	3	254	SS	Bxcorn266	FSSA40	SPR702	CGTACTAG	S510	CGTCTAAT	fITS7F3_ITS4R1	FSSA40	BxFSSA40
R3BxFSSB10	TGCGAGA	GTGARTCATCGAATCTTTG	AGGAGTCCTCCGCTTATTGATATGC	10	bx2W22_1	Mut	3	255	SS	Bxcorn267	FSSB10	SPR703	AGGCAGAA	S510	CGTCTAAT	fITS7F3_ITS4R1	FSSB10	BxFSSB10
R3BxFSSB20	TGCGAGA	GTGARTCATCGAATCTTTG	AGGAGTCCTCCGCTTATTGATATGC	20	bx2W22_1	Mut	3	256	SS	Bxcorn268	FSSB20	SPR704	TCCTGAGC	S510	CGTCTAAT	fITS7F3_ITS4R1	FSSB20	BxFSSB20
R3BxFSSB30	TGCGAGA	GTGARTCATCGAATCTTTG	AGGAGTCCTCCGCTTATTGATATGC	30	bx2W22_1	Mut	3	257	SS	Bxcorn269	FSSB30	SPR705	GGACTCCT	S510	CGTCTAAT	fITS7F3_ITS4R1	FSSB30	BxFSSB30
R3BxFSSB40	TGCGAGA	GTGARTCATCGAATCTTTG	AGGAGTCCTCCGCTTATTGATATGC	40	bx2W22_1	Mut	3	258	SS	Bxcorn270	FSSB40	SPR706	TAGGCATG	S510	CGTCTAAT	fITS7F3_ITS4R1	FSSB40	BxFSSB40
R3BxFSSC10	TGCGAGA	GTGARTCATCGAATCTTTG	AGGAGTCCTCCGCTTATTGATATGC	10	bx6W22_2	Mut	3	259	SS	Bxcorn271	FSSC10	SPR707	CTCTCTAC	S510	CGTCTAAT	fITS7F3_ITS4R1	FSSC10	BxFSSC10
R3BxFSSC20	TGCGAGA	GTGARTCATCGAATCTTTG	AGGAGTCCTCCGCTTATTGATATGC	20	bx6W22_2	Mut	3	260	SS	Bxcorn272	FSSC20	SPR710	CGAGGCTG	S510	CGTCTAAT	fITS7F3_ITS4R1	FSSC20	BxFSSC20
R3BxFSSC30	TGCGAGA	GTGARTCATCGAATCTTTG	AGGAGTCCTCCGCTTATTGATATGC	30	bx6W22_2	Mut	3	261	SS	Bxcorn273	FSSC30	SPR711	AAGAGGCA	S510	CGTCTAAT	fITS7F3_ITS4R1	FSSC30	BxFSSC30
R3BxFSSC40	TGCGAGA	GTGARTCATCGAATCTTTG	AGGAGTCCTCCGCTTATTGATATGC	40	bx6W22_2	Mut	3	262	SS	Bxcorn274	FSSC40	SPR712	GTAGAGGA	S510	CGTCTAAT	fITS7F3_ITS4R1	FSSC40	BxFSSC40
R3BxFSSD10	TGCGAGA	GTGARTCATCGAATCTTTG	AGGAGTCCTCCGCTTATTGATATGC	10	W22_1	Wt	3	263	SS	Bxcorn275	FSSD10	SPR714	GCTCATGA	S510	CGTCTAAT	fITS7F3_ITS4R1	FSSD10	BxFSSD10
R3BxFSSD20	TGCGAGA	GTGARTCATCGAATCTTTG	AGGAGTCCTCCGCTTATTGATATGC	20	W22_1	Wt	3	264	SS	Bxcorn276	FSSD20	SPR715	ATCTCAGG	S510	CGTCTAAT	fITS7F3_ITS4R1	FSSD20	BxFSSD20
R3BxFSSD30	TGCGAGA	GTGARTCATCGAATCTTTG	AGGAGTCCTCCGCTTATTGATATGC	30	W22_1	Wt	3	265	SS	Bxcorn277	FSSD30	SPR701	TAAGGCGA	S511	TCTCTCCG	fITS7F3_ITS4R1	FSSD30	BxFSSD30
R3BxFSSD40	TGCGAGA	GTGARTCATCGAATCTTTG	AGGAGTCCTCCGCTTATTGATATGC	40	W22_1	Wt	3	266	SS	Bxcorn278	FSSD40	SPR702	CGTACTAG	S511	TCTCTCCG	fITS7F3_ITS4R1	FSSD40	BxFSSD40
R3BxFSSE10	TGCGAGA	GTGARTCATCGAATCTTTG	AGGAGTCCTCCGCTTATTGATATGC	10	W22_2	Wt	3	267	SS	Bxcorn279	FSSE10	SPR703	AGGCAGAA	S511	TCTCTCCG	fITS7F3_ITS4R1	FSSE10	BxFSSE10
R3BxFSSE20	TGCGAGA	GTGARTCATCGAATCTTTG	AGGAGTCCTCCGCTTATTGATATGC	20	W22_2	Wt	3	268	SS	Bxcorn280	FSSE20	SPR704	TCCTGAGC	S511	TCTCTCCG	fITS7F3_ITS4R1	FSSE20	BxFSSE20
R3BxFSSE30	TGCGAGA	GTGARTCATCGAATCTTTG	AGGAGTCCTCCGCTTATTGATATGC	30	W22_2	Wt	3	269	SS	Bxcorn281	FSSE30	SPR705	GGACTCCT	S511	TCTCTCCG	fITS7F3_ITS4R1	FSSE30	BxFSSE30
R3BxFSSE40	TGCGAGA	GTGARTCATCGAATCTTTG	AGGAGTCCTCCGCTTATTGATATGC	40	W22_2	Wt	3	270	SS	Bxcorn282	FSSE40	SPR706	TAGGCATG	S511	TCTCTCCG	fITS7F3_ITS4R1	FSSE40	BxFSSE40
R4BxFBSA0	GACATCCA	GTGARTCATCGAATCTTTG	AGGAGTCCTCCGCTTATTGATATGC	0	bx1W22_2	Mut	4	271	BS	Bxcorn289	FBSA0	SPR701	TAAGGCGA	S502	CTCTCTAT	fITS7F4_ITS4R1	FBSA0	BxFBSA0
R4BxFBSA10	GACATCCA	GTGARTCATCGAATCTTTG	AGGAGTCCTCCGCTTATTGATATGC	10	bx1W22_2	Mut	4	272	BS	Bxcorn290	FBSA10	SPR702	CGTACTAG	S502	CTCTCTAT	fITS7F4_ITS4R1	FBSA10	BxFBSA10
R4BxFBSA20	GACATCCA	GTGARTCATCGAATCTTTG	AGGAGTCCTCCGCTTATTGATATGC	20	bx1W22_2	Mut	4	273	BS	Bxcorn291	FBSA20	SPR703	AGGCAGAA	S502	CTCTCTAT	fITS7F4_ITS4R1	FBSA20	BxFBSA20
R4BxFBSA30	GACATCCA	GTGARTCATCGAATCTTTG	AGGAGTCCTCCGCTTATTGATATGC	30	bx1W22_2	Mut	4	274	BS	Bxcorn292	FBSA30	SPR704	TCCTGAGC	S502	CTCTCTAT	fITS7F4_ITS4R1	FBSA30	BxFBSA30
R4BxFBSA40	GACATCCA	GTGARTCATCGAATCTTTG	AGGAGTCCTCCGCTTATTGATATGC	40	bx1W22_2	Mut	4	275	BS	Bxcorn293	FBSA40	SPR705	GGACTCCT	S502	CTCTCTAT	fITS7F4_ITS4R1	FBSA40	BxFBSA40
R4BxFBSB0	GACATCCA	GTGARTCATCGAATCTTTG	AGGAGTCCTCCGCTTATTGATATGC	0	bx2W22_1	Mut	4	276	BS	Bxcorn294	FBSB0	SPR706	TAGGCATG	S502	CTCTCTAT	fITS7F4_ITS4R1	FBSB0	BxFBSB0
R4BxFBSB10	GACATCCA	GTGARTCATCGAATCTTTG	AGGAGTCCTCCGCTTATTGATATGC	10	bx2W22_1	Mut	4	277	BS	Bxcorn295	FBSB10	SPR707	CTCTCTAC	S502	CTCTCTAT	fITS7F4_ITS4R1	FBSB10	BxFBSB10
R4BxFBSB20	GACATCCA	GTGARTCATCGAATCTTTG	AGGAGTCCTCCGCTTATTGATATGC	20	bx2W22_1	Mut	4	278	BS	Bxcorn296	FBSB20	SPR710	CGAGGCTG	S502	CTCTCTAT	fITS7F4_ITS4R1	FBSB20	BxFBSB20
R4BxFBSB30	GACATCCA	GTGARTCATCGAATCTTTG	AGGAGTCCTCCGCTTATTGATATGC	30	bx2W22_1	Mut	4	279	BS	Bxcorn297	FBSB30	SPR711	AAGAGGCA	S502	CTCTCTAT	fITS7F4_ITS4R1	FBSB30	BxFBSB30
R4BxFBSB40	GACATCCA	GTGARTCATCGAATCTTTG	AGGAGTCCTCCGCTTATTGATATGC	40	bx2W22_1	Mut	4	280	BS	Bxcorn298	FBSB40	SPR712	GTAGAGGA	S502	CTCTCTAT	fITS7F4_ITS4R1	FBSB40	BxFBSB40
R4BxFBSC0	GACATCCA	GTGARTCATCGAATCTTTG	AGGAGTCCTCCGCTTATTGATATGC	0	bx6W22_2	Mut	4	281	BS	Bxcorn299	FBSC0	SPR714	GCTCATGA	S502	CTCTCTAT	fITS7F4_ITS4R1	FBSC0	BxFBSC0
R4BxFBSC10	GACATCCA	GTGARTCATCGAATCTTTG	AGGAGTCCTCCGCTTATTGATATGC	10	bx6W22_2	Mut	4	282	BS	Bxcorn300	FBSC10	SPR715	ATCTCAGG	S502	CTCTCTAT	fITS7F4_ITS4R1	FBSC10	BxFBSC10
R4BxFBSC20	GACATCCA	GTGARTCATCGAATCTTTG	AGGAGTCCTCCGCTTATTGATATGC	20	bx6W22_2	Mut	4	283	BS	Bxcorn301	FBSC20	SPR701	TAAGGCGA	S503	TATCCTCT	fITS7F4_ITS4R1	FBSC20	BxFBSC20
R4BxFBSC30	GACATCCA	GTGARTCATCGAATCTTTG	AGGAGTCCTCCGCTTATTGATATGC	30	bx6W22_2	Mut	4	284	BS	Bxcorn302	FBSC30	SPR702	CGTACTAG	S503	TATCCTCT	fITS7F4_ITS4R1	FBSC30	BxFBSC30
R4BxFBSC40	GACATCCA	GTGARTCATCGAATCTTTG	AGGAGTCCTCCGCTTATTGATATGC	40	bx6W22_2	Mut	4	285	BS	Bxcorn303	FBSC40	SPR703	AGGCAGAA	S503	TATCCTCT	fITS7F4_ITS4R1	FBSC40	BxFBSC40
R4BxFBSD0	GACATCCA	GTGARTCATCGAATCTTTG	AGGAGTCCTCCGCTTATTGATATGC	0	W22_1	Wt	4	286	BS	Bxcorn304	FBSD0	SPR704	TCCTGAGC	S503	TATCCTCT	fITS7F4_ITS4R1	FBSD0	BxFBSD0
R4BxFBSD10	GACATCCA	GTGARTCATCGAATCTTTG	AGGAGTCCTCCGCTTATTGATATGC	10	W22_1	Wt	4	287	BS	Bxcorn305	FBSD10	SPR705	GGACTCCT	S503	TATCCTCT	fITS7F4_ITS4R1	FBSD10	BxFBSD10
R4BxFBSD20	GACATCCA	GTGARTCATCGAATCTTTG	AGGAGTCCTCCGCTTATTGATATGC	20	W22_1	Wt	4	288	BS	Bxcorn306	FBSD20	SPR706	TAGGCATG	S503	TATCCTCT	fITS7F4_ITS4R1	FBSD20	BxFBSD20
R4BxFBSD30	GACATCCA	GTGARTCATCGAATCTTTG	AGGAGTCCTCCGCTTATTGATATGC	30	W22_1	Wt	4	289	BS	Bxcorn307	FBSD30	SPR707	CTCTCTAC	S503	TATCCTCT	fITS7F4_ITS4R1	FBSD30	BxFBSD30
R4BxFBSD40	GACATCCA	GTGARTCATCGAATCTTTG	AGGAGTCCTCCGCTTATTGATATGC	40	W22_1	Wt	4	290	BS	Bxcorn308	FBSD40	SPR710	CGAGGCTG	S503	TATCCTCT	fITS7F4_ITS4R1	FBSD40	BxFBSD40
R4BxFBSE0	GACATCCA	GTGARTCATCGAATCTTTG	AGGAGTCCTCCGCTTATTGATATGC	0	W22_2	Wt	4	291	BS	Bxcorn309	FBSE0	SPR711	AAGAGGCA	S503	TATCCTCT	fITS7F4_ITS4R1	FBSE0	BxFBSE0
R4BxFBSE10	GACATCCA	GTGARTCATCGAATCTTTG	AGGAGTCCTCCGCTTATTGATATGC	10	W22_2	Wt	4	292	BS	Bxcorn310	FBSE10	SPR712	GTAGAGGA	S503	TATCCTCT	fITS7F4_ITS4R1	FBSE10	BxFBSE10
R4BxFBSE20	GACATCCA	GTGARTCATCGAATCTTTG	AGGAGTCCTCCGCTTATTGATATGC	20	W22_2	Wt	4	293	BS	Bxcorn311	FBSE20	SPR714	GCTCATGA	S503	TATCCTCT	fITS7F4_ITS4R1	FBSE20	BxFBSE20
R4BxFBSE30	GACATCCA	GTGARTCATCGAATCTTTG	AGGAGTCCTCCGCTTATTGATATGC	30	W22_2	Wt	4	294	BS	Bxcorn312	FBSE30	SPR715	ATCTCAGG	S503	TATCCTCT	fITS7F4_ITS4R1	FBSE30	BxFBSE30
R4BxFBSE40	GACATCCA	GTGARTCATCGAATCTTTG	AGGAGTCCTCCGCTTATTGATATGC	40	W22_2	Wt	4	295	BS	Bxcorn313	FBSE40	SPR701	TAAGGCGA	S505	GTAAGGAG	fITS7F4_ITS4R1	FBSE40	BxFBSE40
R4BxFBSF0	GACATCCA	GTGARTCATCGAATCTTTG	AGGAGTCCTCCGCTTATTGATATGC	0	NoP	NoP	4	296	BS	Bxcorn314	FBSF0	SPR702	CGTACTAG	S505	GTAAGGAG	fITS7F4_ITS4R1	FBSF0	BxFBSF0
R4BxFBSF10	GACATCCA	GTGARTCATCGAATCTTTG	AGGAGTCCTCCGCTTATTGATATGC	10	NoP	NoP	4	297	BS	Bxcorn315	FBSF10	SPR703	AGGCAGAA	S505	GTAAGGAG	fITS7F4_ITS4R1	FBSF10	BxFBSF10
R4BxFBSF20	GACATCCA	GTGARTCATCGAATCTTTG	AGGAGTCCTCCGCTTATTGATATGC	20	NoP	NoP	4	298	BS	Bxcorn316	FBSF20	SPR704	TCCTGAGC	S505	GTAAGGAG	fITS7F4_ITS4R1	FBSF20	BxFBSF20
R4BxFBSF30	GACATCCA	GTGARTCATCGAATCTTTG	AGGAGTCCTCCGCTTATTGATATGC	30	NoP	NoP	4	299	BS	Bxcorn317	FBSF30	SPR705	GGACTCCT	S505	GTAAGGAG	fITS7F4_ITS4R1	FBSF30	BxFBSF30
R4BxFBSF40	GACATCCA	GTGARTCATCGAATCTTTG	AGGAGTCCTCCGCTTATTGATATGC	40	NoP	NoP	4	300	BS	Bxcorn318	FBSF40	SPR706	TAGGCATG	S505	GTAAGGAG	fITS7F4_ITS4R1	FBSF40	BxFBSF40
R4BxFRSA10	GACATCCA	GTGARTCATCGAATCTTTG	AGGAGTCCTCCGCTTATTGATATGC	10	bx1W22_2	Mut	4	301	RS	Bxcorn319	FRSA10	SPR707	CTCTCTAC	S505	GTAAGGAG	fITS7F4_ITS4R1	FRSA10	BxFRSA10
R4BxFRSA20	GACATCCA	GTGARTCATCGAATCTTTG	AGGAGTCCTCCGCTTATTGATATGC	20	bx1W22_2	Mut	4	302	RS	Bxcorn320	FRSA20	SPR710	CGAGGCTG	S505	GTAAGGAG	fITS7F4_ITS4R1	FRSA20	BxFRSA20
R4BxFRSA30	GACATCCA	GTGARTCATCGAATCTTTG	AGGAGTCCTCCGCTTATTGATATGC	30	bx1W22_2	Mut	4	303	RS	Bxcorn321	FRSA30	SPR711	AAGAGGCA	S505	GTAAGGAG	fITS7F4_ITS4R1	FRSA30	BxFRSA30
R4BxFRSA40	GACATCCA	GTGARTCATCGAATCTTTG	AGGAGTCCTCCGCTTATTGATATGC	40	bx1W22_2	Mut	4	304	RS	Bxcorn322	FRSA40	SPR712	GTAGAGGA	S505	GTAAGGAG	fITS7F4_ITS4R1	FRSA40	BxFRSA40
R4BxFRSB10	GACATCCA	GTGARTCATCGAATCTTTG	AGGAGTCCTCCGCTTATTGATATGC	10	bx2W22_1	Mut	4	305	RS	Bxcorn323	FRSB10	SPR714	GCTCATGA	S505	GTAAGGAG	fITS7F4_ITS4R1	FRSB10	BxFRSB10
R4BxFRSB20	GACATCCA	GTGARTCATCGAATCTTTG	AGGAGTCCTCCGCTTATTGATATGC	20	bx2W22_1	Mut	4	306	RS	Bxcorn324	FRSB20	SPR715	ATCTCAGG	S505	GTAAGGAG	fITS7F4_ITS4R1	FRSB20	BxFRSB20
R4BxFRSB30	GACATCCA	GTGARTCATCGAATCTTTG	AGGAGTCCTCCGCTTATTGATATGC	30	bx2W22_1	Mut	4	307	RS	Bxcorn325	FRSB30	SPR701	TAAGGCGA	S506	ACTGCATA	fITS7F4_ITS4R1	FRSB30	BxFRSB30
R4BxFRSB40	GACATCCA	GTGARTCATCGAATCTTTG	AGGAGTCCTCCGCTTATTGATATGC	40	bx2W22_1	Mut	4	308	RS	Bxcorn326	FRSB40	SPR702	CGTACTAG	S506	ACTGCATA	fITS7F4_ITS4R1	FRSB40	BxFRSB40
R4BxFRSC10	GACATCCA	GTGARTCATCGAATCTTTG	AGGAGTCCTCCGCTTATTGATATGC	10	bx6W22_2	Mut	4	309	RS	Bxcorn327	FRSC10	SPR703	AGGCAGAA	S506	ACTGCATA	fITS7F4_ITS4R1	FRSC10	BxFRSC10
R4BxFRSC20	GACATCCA	GTGARTCATCGAATCTTTG	AGGAGTCCTCCGCTTATTGATATGC	20	bx6W22_2	Mut	4	310	RS	Bxcorn328	FRSC20	SPR704	TCCTGAGC	S506	ACTGCATA	fITS7F4_ITS4R1	FRSC20	BxFRSC20
R4BxFRSC30	GACATCCA	GTGARTCATCGAATCTTTG	AGGAGTCCTCCGCTTATTGATATGC	30	bx6W22_2	Mut	4	311	RS	Bxcorn329	FRSC30	SPR705	GGACTCCT	S506	ACTGCATA	fITS7F4_ITS4R1	FRSC30	BxFRSC30
R4BxFRSC40	GACATCCA	GTGARTCATCGAATCTTTG	AGGAGTCCTCCGCTTATTGATATGC	40	bx6W22_2	Mut	4	312	RS	Bxcorn330	FRSC40	SPR706	TAGGCATG	S506	ACTGCATA	fITS7F4_ITS4R1	FRSC40	BxFRSC40
R4BxFRSD10	GACATCCA	GTGARTCATCGAATCTTTG	AGGAGTCCTCCGCTTATTGATATGC	10	W22_1	Wt	4	313	RS	Bxcorn331	FRSD10	SPR707	CTCTCTAC	S506	ACTGCATA	fITS7F4_ITS4R1	FRSD10	BxFRSD10
R4BxFRSD20	GACATCCA	GTGARTCATCGAATCTTTG	AGGAGTCCTCCGCTTATTGATATGC	20	W22_1	Wt	4	314	RS	Bxcorn332	FRSD20	SPR710	CGAGGCTG	S506	ACTGCATA	fITS7F4_ITS4R1	FRSD20	BxFRSD20
R4BxFRSD30	GACATCCA	GTGARTCATCGAATCTTTG	AGGAGTCCTCCGCTTATTGATATGC	30	W22_1	Wt	4	315	RS	Bxcorn333	FRSD30	SPR711	AAGAGGCA	S506	ACTGCATA	fITS7F4_ITS4R1	FRSD30	BxFRSD30
R4BxFRSD40	GACATCCA	GTGARTCATCGAATCTTTG	AGGAGTCCTCCGCTTATTGATATGC	40	W22_1	Wt	4	316	RS	Bxcorn334	FRSD40	SPR712	GTAGAGGA	S506	ACTGCATA	fITS7F4_ITS4R1	FRSD40	BxFRSD40
R4BxFRSE10	GACATCCA	GTGARTCATCGAATCTTTG	AGGAGTCCTCCGCTTATTGATATGC	10	W22_2	Wt	4	317	RS	Bxcorn335	FRSE10	SPR714	GCTCATGA	S506	ACTGCATA	fITS7F4_ITS4R1	FRSE10	BxFRSE10
R4BxFRSE20	GACATCCA	GTGARTCATCGAATCTTTG	AGGAGTCCTCCGCTTATTGATATGC	20	W22_2	Wt	4	318	RS	Bxcorn336	FRSE20	SPR715	ATCTCAGG	S506	ACTGCATA	fITS7F4_ITS4R1	FRSE20	BxFRSE20
R4BxFRSE30	GACATCCA	GTGARTCATCGAATCTTTG	AGGAGTCCTCCGCTTATTGATATGC	30	W22_2	Wt	4	319	RS	Bxcorn337	FRSE30	SPR701	TAAGGCGA	S507	AAGGAGTA	fITS7F4_ITS4R1	FRSE30	BxFRSE30
R4BxFRSE40	GACATCCA	GTGARTCATCGAATCTTTG	AGGAGTCCTCCGCTTATTGATATGC	40	W22_2	Wt	4	320	RS	Bxcorn338	FRSE40	SPR702	CGTACTAG	S507	AAGGAGTA	fITS7F4_ITS4R1	FRSE40	BxFRSE40
R4BxFRtA10	GACATCCA	GTGARTCATCGAATCTTTG	AGGAGTCCTCCGCTTATTGATATGC	10	bx1W22_2	Mut	4	321	Rt	Bxcorn339	FRtA10	SPR703	AGGCAGAA	S507	AAGGAGTA	fITS7F4_ITS4R1	FRtA10	BxFRtA10
R4BxFRtA20	GACATCCA	GTGARTCATCGAATCTTTG	AGGAGTCCTCCGCTTATTGATATGC	20	bx1W22_2	Mut	4	322	Rt	Bxcorn340	FRtA20	SPR704	TCCTGAGC	S507	AAGGAGTA	fITS7F4_ITS4R1	FRtA20	BxFRtA20
R4BxFRtA30	GACATCCA	GTGARTCATCGAATCTTTG	AGGAGTCCTCCGCTTATTGATATGC	30	bx1W22_2	Mut	4	323	Rt	Bxcorn341	FRtA30	SPR705	GGACTCCT	S507	AAGGAGTA	fITS7F4_ITS4R1	FRtA30	BxFRtA30
R4BxFRtA40	GACATCCA	GTGARTCATCGAATCTTTG	AGGAGTCCTCCGCTTATTGATATGC	40	bx1W22_2	Mut	4	324	Rt	Bxcorn342	FRtA40	SPR706	TAGGCATG	S507	AAGGAGTA	fITS7F4_ITS4R1	FRtA40	BxFRtA40
R4BxFRtB10	GACATCCA	GTGARTCATCGAATCTTTG	AGGAGTCCTCCGCTTATTGATATGC	10	bx2W22_1	Mut	4	325	Rt	Bxcorn343	FRtB10	SPR707	CTCTCTAC	S507	AAGGAGTA	fITS7F4_ITS4R1	FRtB10	BxFRtB10
R4BxFRtB20	GACATCCA	GTGARTCATCGAATCTTTG	AGGAGTCCTCCGCTTATTGATATGC	20	bx2W22_1	Mut	4	326	Rt	Bxcorn344	FRtB20	SPR710	CGAGGCTG	S507	AAGGAGTA	fITS7F4_ITS4R1	FRtB20	BxFRtB20
R4BxFRtB30	GACATCCA	GTGARTCATCGAATCTTTG	AGGAGTCCTCCGCTTATTGATATGC	30	bx2W22_1	Mut	4	327	Rt	Bxcorn345	FRtB30	SPR711	AAGAGGCA	S507	AAGGAGTA	fITS7F4_ITS4R1	FRtB30	BxFRtB30
R4BxFRtB40	GACATCCA	GTGARTCATCGAATCTTTG	AGGAGTCCTCCGCTTATTGATATGC	40	bx2W22_1	Mut	4	328	Rt	Bxcorn346	FRtB40	SPR712	GTAGAGGA	S507	AAGGAGTA	fITS7F4_ITS4R1	FRtB40	BxFRtB40
R4BxFRtC10	GACATCCA	GTGARTCATCGAATCTTTG	AGGAGTCCTCCGCTTATTGATATGC	10	bx6W22_2	Mut	4	329	Rt	Bxcorn347	FRtC10	SPR714	GCTCATGA	S507	AAGGAGTA	fITS7F4_ITS4R1	FRtC10	BxFRtC10
R4BxFRtC20	GACATCCA	GTGARTCATCGAATCTTTG	AGGAGTCCTCCGCTTATTGATATGC	20	bx6W22_2	Mut	4	330	Rt	Bxcorn348	FRtC20	SPR715	ATCTCAGG	S507	AAGGAGTA	fITS7F4_ITS4R1	FRtC20	BxFRtC20
R4BxFRtC30	GACATCCA	GTGARTCATCGAATCTTTG	AGGAGTCCTCCGCTTATTGATATGC	30	bx6W22_2	Mut	4	331	Rt	Bxcorn349	FRtC30	SPR701	TAAGGCGA	S508	CTAAGCCT	fITS7F4_ITS4R1	FRtC30	BxFRtC30
R4BxFRtC40	GACATCCA	GTGARTCATCGAATCTTTG	AGGAGTCCTCCGCTTATTGATATGC	40	bx6W22_2	Mut	4	332	Rt	Bxcorn350	FRtC40	SPR702	CGTACTAG	S508	CTAAGCCT	fITS7F4_ITS4R1	FRtC40	BxFRtC40
R4BxFRtD10	GACATCCA	GTGARTCATCGAATCTTTG	AGGAGTCCTCCGCTTATTGATATGC	10	W22_1	Wt	4	333	Rt	Bxcorn351	FRtD10	SPR703	AGGCAGAA	S508	CTAAGCCT	fITS7F4_ITS4R1	FRtD10	BxFRtD10
R4BxFRtD20	GACATCCA	GTGARTCATCGAATCTTTG	AGGAGTCCTCCGCTTATTGATATGC	20	W22_1	Wt	4	334	Rt	Bxcorn352	FRtD20	SPR704	TCCTGAGC	S508	CTAAGCCT	fITS7F4_ITS4R1	FRtD20	BxFRtD20
R4BxFRtD30	GACATCCA	GTGARTCATCGAATCTTTG	AGGAGTCCTCCGCTTATTGATATGC	30	W22_1	Wt	4	335	Rt	Bxcorn353	FRtD30	SPR705	GGACTCCT	S508	CTAAGCCT	fITS7F4_ITS4R1	FRtD30	BxFRtD30
R4BxFRtD40	GACATCCA	GTGARTCATCGAATCTTTG	AGGAGTCCTCCGCTTATTGATATGC	40	W22_1	Wt	4	336	Rt	Bxcorn354	FRtD40	SPR706	TAGGCATG	S508	CTAAGCCT	fITS7F4_ITS4R1	FRtD40	BxFRtD40
R4BxFRtE10	GACATCCA	GTGARTCATCGAATCTTTG	AGGAGTCCTCCGCTTATTGATATGC	10	W22_2	Wt	4	337	Rt	Bxcorn355	FRtE10	SPR707	CTCTCTAC	S508	CTAAGCCT	fITS7F4_ITS4R1	FRtE10	BxFRtE10
R4BxFRtE20	GACATCCA	GTGARTCATCGAATCTTTG	AGGAGTCCTCCGCTTATTGATATGC	20	W22_2	Wt	4	338	Rt	Bxcorn356	FRtE20	SPR710	CGAGGCTG	S508	CTAAGCCT	fITS7F4_ITS4R1	FRtE20	BxFRtE20
R4BxFRtE30	GACATCCA	GTGARTCATCGAATCTTTG	AGGAGTCCTCCGCTTATTGATATGC	30	W22_2	Wt	4	339	Rt	Bxcorn357	FRtE30	SPR711	AAGAGGCA	S508	CTAAGCCT	fITS7F4_ITS4R1	FRtE30	BxFRtE30
R4BxFRtE40	GACATCCA	GTGARTCATCGAATCTTTG	AGGAGTCCTCCGCTTATTGATATGC	40	W22_2	Wt	4	340	Rt	Bxcorn358	FRtE40	SPR712	GTAGAGGA	S508	CTAAGCCT	fITS7F4_ITS4R1	FRtE40	BxFRtE40
R4BxFSSA10	GACATCCA	GTGARTCATCGAATCTTTG	AGGAGTCCTCCGCTTATTGATATGC	10	bx1W22_2	Mut	4	341	SS	Bxcorn359	FSSA10	SPR714	GCTCATGA	S508	CTAAGCCT	fITS7F4_ITS4R1	FSSA10	BxFSSA10
R4BxFSSA20	GACATCCA	GTGARTCATCGAATCTTTG	AGGAGTCCTCCGCTTATTGATATGC	20	bx1W22_2	Mut	4	342	SS	Bxcorn360	FSSA20	SPR715	ATCTCAGG	S508	CTAAGCCT	fITS7F4_ITS4R1	FSSA20	BxFSSA20
R4BxFSSA30	GACATCCA	GTGARTCATCGAATCTTTG	AGGAGTCCTCCGCTTATTGATATGC	30	bx1W22_2	Mut	4	343	SS	Bxcorn361	FSSA30	SPR701	TAAGGCGA	S510	CGTCTAAT	fITS7F4_ITS4R1	FSSA30	BxFSSA30
R4BxFSSA40	GACATCCA	GTGARTCATCGAATCTTTG	AGGAGTCCTCCGCTTATTGATATGC	40	bx1W22_2	Mut	4	344	SS	Bxcorn362	FSSA40	SPR702	CGTACTAG	S510	CGTCTAAT	fITS7F4_ITS4R1	FSSA40	BxFSSA40
R4BxFSSB10	GACATCCA	GTGARTCATCGAATCTTTG	AGGAGTCCTCCGCTTATTGATATGC	10	bx2W22_1	Mut	4	345	SS	Bxcorn363	FSSB10	SPR703	AGGCAGAA	S510	CGTCTAAT	fITS7F4_ITS4R1	FSSB10	BxFSSB10
R4BxFSSB20	GACATCCA	GTGARTCATCGAATCTTTG	AGGAGTCCTCCGCTTATTGATATGC	20	bx2W22_1	Mut	4	346	SS	Bxcorn364	FSSB20	SPR704	TCCTGAGC	S510	CGTCTAAT	fITS7F4_ITS4R1	FSSB20	BxFSSB20
R4BxFSSB30	GACATCCA	GTGARTCATCGAATCTTTG	AGGAGTCCTCCGCTTATTGATATGC	30	bx2W22_1	Mut	4	347	SS	Bxcorn365	FSSB30	SPR705	GGACTCCT	S510	CGTCTAAT	fITS7F4_ITS4R1	FSSB30	BxFSSB30
R4BxFSSB40	GACATCCA	GTGARTCATCGAATCTTTG	AGGAGTCCTCCGCTTATTGATATGC	40	bx2W22_1	Mut	4	348	SS	Bxcorn366	FSSB40	SPR706	TAGGCATG	S510	CGTCTAAT	fITS7F4_ITS4R1	FSSB40	BxFSSB40
R4BxFSSC10	GACATCCA	GTGARTCATCGAATCTTTG	AGGAGTCCTCCGCTTATTGATATGC	10	bx6W22_2	Mut	4	349	SS	Bxcorn367	FSSC10	SPR707	CTCTCTAC	S510	CGTCTAAT	fITS7F4_ITS4R1	FSSC10	BxFSSC10
R4BxFSSC20	GACATCCA	GTGARTCATCGAATCTTTG	AGGAGTCCTCCGCTTATTGATATGC	20	bx6W22_2	Mut	4	350	SS	Bxcorn368	FSSC20	SPR710	CGAGGCTG	S510	CGTCTAAT	fITS7F4_ITS4R1	FSSC20	BxFSSC20
R4BxFSSC30	GACATCCA	GTGARTCATCGAATCTTTG	AGGAGTCCTCCGCTTATTGATATGC	30	bx6W22_2	Mut	4	351	SS	Bxcorn369	FSSC30	SPR711	AAGAGGCA	S510	CGTCTAAT	fITS7F4_ITS4R1	FSSC30	BxFSSC30
R4BxFSSC40	GACATCCA	GTGARTCATCGAATCTTTG	AGGAGTCCTCCGCTTATTGATATGC	40	bx6W22_2	Mut	4	352	SS	Bxcorn370	FSSC40	SPR712	GTAGAGGA	S510	CGTCTAAT	fITS7F4_ITS4R1	FSSC40	BxFSSC40
R4BxFSSD10	GACATCCA	GTGARTCATCGAATCTTTG	AGGAGTCCTCCGCTTATTGATATGC	10	W22_1	Wt	4	353	SS	Bxcorn371	FSSD10	SPR714	GCTCATGA	S510	CGTCTAAT	fITS7F4_ITS4R1	FSSD10	BxFSSD10
R4BxFSSD20	GACATCCA	GTGARTCATCGAATCTTTG	AGGAGTCCTCCGCTTATTGATATGC	20	W22_1	Wt	4	354	SS	Bxcorn372	FSSD20	SPR715	ATCTCAGG	S510	CGTCTAAT	fITS7F4_ITS4R1	FSSD20	BxFSSD20
R4BxFSSD30	GACATCCA	GTGARTCATCGAATCTTTG	AGGAGTCCTCCGCTTATTGATATGC	30	W22_1	Wt	4	355	SS	Bxcorn373	FSSD30	SPR701	TAAGGCGA	S511	TCTCTCCG	fITS7F4_ITS4R1	FSSD30	BxFSSD30
R4BxFSSD40	GACATCCA	GTGARTCATCGAATCTTTG	AGGAGTCCTCCGCTTATTGATATGC	40	W22_1	Wt	4	356	SS	Bxcorn374	FSSD40	SPR702	CGTACTAG	S511	TCTCTCCG	fITS7F4_ITS4R1	FSSD40	BxFSSD40
R4BxFSSE10	GACATCCA	GTGARTCATCGAATCTTTG	AGGAGTCCTCCGCTTATTGATATGC	10	W22_2	Wt	4	357	SS	Bxcorn375	FSSE10	SPR703	AGGCAGAA	S511	TCTCTCCG	fITS7F4_ITS4R1	FSSE10	BxFSSE10
R4BxFSSE20	GACATCCA	GTGARTCATCGAATCTTTG	AGGAGTCCTCCGCTTATTGATATGC	20	W22_2	Wt	4	358	SS	Bxcorn376	FSSE20	SPR704	TCCTGAGC	S511	TCTCTCCG	fITS7F4_ITS4R1	FSSE20	BxFSSE20
R4BxFSSE30	GACATCCA	GTGARTCATCGAATCTTTG	AGGAGTCCTCCGCTTATTGATATGC	30	W22_2	Wt	4	359	SS	Bxcorn377	FSSE30	SPR705	GGACTCCT	S511	TCTCTCCG	fITS7F4_ITS4R1	FSSE30	BxFSSE30
R4BxFSSE40	GACATCCA	GTGARTCATCGAATCTTTG	AGGAGTCCTCCGCTTATTGATATGC	40	W22_2	Wt	4	360	SS	Bxcorn378	FSSE40	SPR706	TAGGCATG	S511	TCTCTCCG	fITS7F4_ITS4R1	FSSE40	BxFSSE40
R5BxFBSA0	TCAT	GTGARTCATCGAATCTTTG	CGCTCATCCTCCGCTTATTGATATGC	0	bx1W22_2	Mut	5	361	BS	Bxcorn385	FBSA0	SPR701	TAAGGCGA	S502	CTCTCTAT	fITS7F1_ITS4R2	FBSA0	BxFBSA0
R5BxFBSA10	TCAT	GTGARTCATCGAATCTTTG	CGCTCATCCTCCGCTTATTGATATGC	10	bx1W22_2	Mut	5	362	BS	Bxcorn386	FBSA10	SPR702	CGTACTAG	S502	CTCTCTAT	fITS7F1_ITS4R2	FBSA10	BxFBSA10
R5BxFBSA20	TCAT	GTGARTCATCGAATCTTTG	CGCTCATCCTCCGCTTATTGATATGC	20	bx1W22_2	Mut	5	363	BS	Bxcorn387	FBSA20	SPR703	AGGCAGAA	S502	CTCTCTAT	fITS7F1_ITS4R2	FBSA20	BxFBSA20
R5BxFBSA30	TCAT	GTGARTCATCGAATCTTTG	CGCTCATCCTCCGCTTATTGATATGC	30	bx1W22_2	Mut	5	364	BS	Bxcorn388	FBSA30	SPR704	TCCTGAGC	S502	CTCTCTAT	fITS7F1_ITS4R2	FBSA30	BxFBSA30
R5BxFBSA40	TCAT	GTGARTCATCGAATCTTTG	CGCTCATCCTCCGCTTATTGATATGC	40	bx1W22_2	Mut	5	365	BS	Bxcorn389	FBSA40	SPR705	GGACTCCT	S502	CTCTCTAT	fITS7F1_ITS4R2	FBSA40	BxFBSA40
R5BxFBSB0	TCAT	GTGARTCATCGAATCTTTG	CGCTCATCCTCCGCTTATTGATATGC	0	bx2W22_1	Mut	5	366	BS	Bxcorn390	FBSB0	SPR706	TAGGCATG	S502	CTCTCTAT	fITS7F1_ITS4R2	FBSB0	BxFBSB0
R5BxFBSB10	TCAT	GTGARTCATCGAATCTTTG	CGCTCATCCTCCGCTTATTGATATGC	10	bx2W22_1	Mut	5	367	BS	Bxcorn391	FBSB10	SPR707	CTCTCTAC	S502	CTCTCTAT	fITS7F1_ITS4R2	FBSB10	BxFBSB10
R5BxFBSB20	TCAT	GTGARTCATCGAATCTTTG	CGCTCATCCTCCGCTTATTGATATGC	20	bx2W22_1	Mut	5	368	BS	Bxcorn392	FBSB20	SPR710	CGAGGCTG	S502	CTCTCTAT	fITS7F1_ITS4R2	FBSB20	BxFBSB20
R5BxFBSB30	TCAT	GTGARTCATCGAATCTTTG	CGCTCATCCTCCGCTTATTGATATGC	30	bx2W22_1	Mut	5	369	BS	Bxcorn393	FBSB30	SPR711	AAGAGGCA	S502	CTCTCTAT	fITS7F1_ITS4R2	FBSB30	BxFBSB30
R5BxFBSB40	TCAT	GTGARTCATCGAATCTTTG	CGCTCATCCTCCGCTTATTGATATGC	40	bx2W22_1	Mut	5	370	BS	Bxcorn394	FBSB40	SPR712	GTAGAGGA	S502	CTCTCTAT	fITS7F1_ITS4R2	FBSB40	BxFBSB40
R5BxFBSC0	TCAT	GTGARTCATCGAATCTTTG	CGCTCATCCTCCGCTTATTGATATGC	0	bx6W22_2	Mut	5	371	BS	Bxcorn395	FBSC0	SPR714	GCTCATGA	S502	CTCTCTAT	fITS7F1_ITS4R2	FBSC0	BxFBSC0
R5BxFBSC10	TCAT	GTGARTCATCGAATCTTTG	CGCTCATCCTCCGCTTATTGATATGC	10	bx6W22_2	Mut	5	372	BS	Bxcorn396	FBSC10	SPR715	ATCTCAGG	S502	CTCTCTAT	fITS7F1_ITS4R2	FBSC10	BxFBSC10
R5BxFBSC20	TCAT	GTGARTCATCGAATCTTTG	CGCTCATCCTCCGCTTATTGATATGC	20	bx6W22_2	Mut	5	373	BS	Bxcorn397	FBSC20	SPR701	TAAGGCGA	S503	TATCCTCT	fITS7F1_ITS4R2	FBSC20	BxFBSC20
R5BxFBSC30	TCAT	GTGARTCATCGAATCTTTG	CGCTCATCCTCCGCTTATTGATATGC	30	bx6W22_2	Mut	5	374	BS	Bxcorn398	FBSC30	SPR702	CGTACTAG	S503	TATCCTCT	fITS7F1_ITS4R2	FBSC30	BxFBSC30
R5BxFBSC40	TCAT	GTGARTCATCGAATCTTTG	CGCTCATCCTCCGCTTATTGATATGC	40	bx6W22_2	Mut	5	375	BS	Bxcorn399	FBSC40	SPR703	AGGCAGAA	S503	TATCCTCT	fITS7F1_ITS4R2	FBSC40	BxFBSC40
R5BxFBSD0	TCAT	GTGARTCATCGAATCTTTG	CGCTCATCCTCCGCTTATTGATATGC	0	W22_1	Wt	5	376	BS	Bxcorn400	FBSD0	SPR704	TCCTGAGC	S503	TATCCTCT	fITS7F1_ITS4R2	FBSD0	BxFBSD0
R5BxFBSD10	TCAT	GTGARTCATCGAATCTTTG	CGCTCATCCTCCGCTTATTGATATGC	10	W22_1	Wt	5	377	BS	Bxcorn401	FBSD10	SPR705	GGACTCCT	S503	TATCCTCT	fITS7F1_ITS4R2	FBSD10	BxFBSD10
R5BxFBSD20	TCAT	GTGARTCATCGAATCTTTG	CGCTCATCCTCCGCTTATTGATATGC	20	W22_1	Wt	5	378	BS	Bxcorn402	FBSD20	SPR706	TAGGCATG	S503	TATCCTCT	fITS7F1_ITS4R2	FBSD20	BxFBSD20
R5BxFBSD30	TCAT	GTGARTCATCGAATCTTTG	CGCTCATCCTCCGCTTATTGATATGC	30	W22_1	Wt	5	379	BS	Bxcorn403	FBSD30	SPR707	CTCTCTAC	S503	TATCCTCT	fITS7F1_ITS4R2	FBSD30	BxFBSD30
R5BxFBSD40	TCAT	GTGARTCATCGAATCTTTG	CGCTCATCCTCCGCTTATTGATATGC	40	W22_1	Wt	5	380	BS	Bxcorn404	FBSD40	SPR710	CGAGGCTG	S503	TATCCTCT	fITS7F1_ITS4R2	FBSD40	BxFBSD40
R5BxFBSE0	TCAT	GTGARTCATCGAATCTTTG	CGCTCATCCTCCGCTTATTGATATGC	0	W22_2	Wt	5	381	BS	Bxcorn405	FBSE0	SPR711	AAGAGGCA	S503	TATCCTCT	fITS7F1_ITS4R2	FBSE0	BxFBSE0
R5BxFBSE10	TCAT	GTGARTCATCGAATCTTTG	CGCTCATCCTCCGCTTATTGATATGC	10	W22_2	Wt	5	382	BS	Bxcorn406	FBSE10	SPR712	GTAGAGGA	S503	TATCCTCT	fITS7F1_ITS4R2	FBSE10	BxFBSE10
R5BxFBSE20	TCAT	GTGARTCATCGAATCTTTG	CGCTCATCCTCCGCTTATTGATATGC	20	W22_2	Wt	5	383	BS	Bxcorn407	FBSE20	SPR714	GCTCATGA	S503	TATCCTCT	fITS7F1_ITS4R2	FBSE20	BxFBSE20
R5BxFBSE30	TCAT	GTGARTCATCGAATCTTTG	CGCTCATCCTCCGCTTATTGATATGC	30	W22_2	Wt	5	384	BS	Bxcorn408	FBSE30	SPR715	ATCTCAGG	S503	TATCCTCT	fITS7F1_ITS4R2	FBSE30	BxFBSE30
R5BxFBSE40	TCAT	GTGARTCATCGAATCTTTG	CGCTCATCCTCCGCTTATTGATATGC	40	W22_2	Wt	5	385	BS	Bxcorn409	FBSE40	SPR701	TAAGGCGA	S505	GTAAGGAG	fITS7F1_ITS4R2	FBSE40	BxFBSE40
R5BxFBSF0	TCAT	GTGARTCATCGAATCTTTG	CGCTCATCCTCCGCTTATTGATATGC	0	NoP	NoP	5	386	BS	Bxcorn410	FBSF0	SPR702	CGTACTAG	S505	GTAAGGAG	fITS7F1_ITS4R2	FBSF0	BxFBSF0
R5BxFBSF10	TCAT	GTGARTCATCGAATCTTTG	CGCTCATCCTCCGCTTATTGATATGC	10	NoP	NoP	5	387	BS	Bxcorn411	FBSF10	SPR703	AGGCAGAA	S505	GTAAGGAG	fITS7F1_ITS4R2	FBSF10	BxFBSF10
R5BxFBSF20	TCAT	GTGARTCATCGAATCTTTG	CGCTCATCCTCCGCTTATTGATATGC	20	NoP	NoP	5	388	BS	Bxcorn412	FBSF20	SPR704	TCCTGAGC	S505	GTAAGGAG	fITS7F1_ITS4R2	FBSF20	BxFBSF20
R5BxFBSF30	TCAT	GTGARTCATCGAATCTTTG	CGCTCATCCTCCGCTTATTGATATGC	30	NoP	NoP	5	389	BS	Bxcorn413	FBSF30	SPR705	GGACTCCT	S505	GTAAGGAG	fITS7F1_ITS4R2	FBSF30	BxFBSF30
R5BxFBSF40	TCAT	GTGARTCATCGAATCTTTG	CGCTCATCCTCCGCTTATTGATATGC	40	NoP	NoP	5	390	BS	Bxcorn414	FBSF40	SPR706	TAGGCATG	S505	GTAAGGAG	fITS7F1_ITS4R2	FBSF40	BxFBSF40
R5BxFRSA10	TCAT	GTGARTCATCGAATCTTTG	CGCTCATCCTCCGCTTATTGATATGC	10	bx1W22_2	Mut	5	391	RS	Bxcorn415	FRSA10	SPR707	CTCTCTAC	S505	GTAAGGAG	fITS7F1_ITS4R2	FRSA10	BxFRSA10
R5BxFRSA20	TCAT	GTGARTCATCGAATCTTTG	CGCTCATCCTCCGCTTATTGATATGC	20	bx1W22_2	Mut	5	392	RS	Bxcorn416	FRSA20	SPR710	CGAGGCTG	S505	GTAAGGAG	fITS7F1_ITS4R2	FRSA20	BxFRSA20
R5BxFRSA30	TCAT	GTGARTCATCGAATCTTTG	CGCTCATCCTCCGCTTATTGATATGC	30	bx1W22_2	Mut	5	393	RS	Bxcorn417	FRSA30	SPR711	AAGAGGCA	S505	GTAAGGAG	fITS7F1_ITS4R2	FRSA30	BxFRSA30
R5BxFRSA40	TCAT	GTGARTCATCGAATCTTTG	CGCTCATCCTCCGCTTATTGATATGC	40	bx1W22_2	Mut	5	394	RS	Bxcorn418	FRSA40	SPR712	GTAGAGGA	S505	GTAAGGAG	fITS7F1_ITS4R2	FRSA40	BxFRSA40
R5BxFRSB10	TCAT	GTGARTCATCGAATCTTTG	CGCTCATCCTCCGCTTATTGATATGC	10	bx2W22_1	Mut	5	395	RS	Bxcorn419	FRSB10	SPR714	GCTCATGA	S505	GTAAGGAG	fITS7F1_ITS4R2	FRSB10	BxFRSB10
R5BxFRSB20	TCAT	GTGARTCATCGAATCTTTG	CGCTCATCCTCCGCTTATTGATATGC	20	bx2W22_1	Mut	5	396	RS	Bxcorn420	FRSB20	SPR715	ATCTCAGG	S505	GTAAGGAG	fITS7F1_ITS4R2	FRSB20	BxFRSB20
R5BxFRSB30	TCAT	GTGARTCATCGAATCTTTG	CGCTCATCCTCCGCTTATTGATATGC	30	bx2W22_1	Mut	5	397	RS	Bxcorn421	FRSB30	SPR701	TAAGGCGA	S506	ACTGCATA	fITS7F1_ITS4R2	FRSB30	BxFRSB30
R5BxFRSB40	TCAT	GTGARTCATCGAATCTTTG	CGCTCATCCTCCGCTTATTGATATGC	40	bx2W22_1	Mut	5	398	RS	Bxcorn422	FRSB40	SPR702	CGTACTAG	S506	ACTGCATA	fITS7F1_ITS4R2	FRSB40	BxFRSB40
R5BxFRSC10	TCAT	GTGARTCATCGAATCTTTG	CGCTCATCCTCCGCTTATTGATATGC	10	bx6W22_2	Mut	5	399	RS	Bxcorn423	FRSC10	SPR703	AGGCAGAA	S506	ACTGCATA	fITS7F1_ITS4R2	FRSC10	BxFRSC10
R5BxFRSC20	TCAT	GTGARTCATCGAATCTTTG	CGCTCATCCTCCGCTTATTGATATGC	20	bx6W22_2	Mut	5	400	RS	Bxcorn424	FRSC20	SPR704	TCCTGAGC	S506	ACTGCATA	fITS7F1_ITS4R2	FRSC20	BxFRSC20
R5BxFRSC30	TCAT	GTGARTCATCGAATCTTTG	CGCTCATCCTCCGCTTATTGATATGC	30	bx6W22_2	Mut	5	401	RS	Bxcorn425	FRSC30	SPR705	GGACTCCT	S506	ACTGCATA	fITS7F1_ITS4R2	FRSC30	BxFRSC30
R5BxFRSC40	TCAT	GTGARTCATCGAATCTTTG	CGCTCATCCTCCGCTTATTGATATGC	40	bx6W22_2	Mut	5	402	RS	Bxcorn426	FRSC40	SPR706	TAGGCATG	S506	ACTGCATA	fITS7F1_ITS4R2	FRSC40	BxFRSC40
R5BxFRSD10	TCAT	GTGARTCATCGAATCTTTG	CGCTCATCCTCCGCTTATTGATATGC	10	W22_1	Wt	5	403	RS	Bxcorn427	FRSD10	SPR707	CTCTCTAC	S506	ACTGCATA	fITS7F1_ITS4R2	FRSD10	BxFRSD10
R5BxFRSD20	TCAT	GTGARTCATCGAATCTTTG	CGCTCATCCTCCGCTTATTGATATGC	20	W22_1	Wt	5	404	RS	Bxcorn428	FRSD20	SPR710	CGAGGCTG	S506	ACTGCATA	fITS7F1_ITS4R2	FRSD20	BxFRSD20
R5BxFRSD30	TCAT	GTGARTCATCGAATCTTTG	CGCTCATCCTCCGCTTATTGATATGC	30	W22_1	Wt	5	405	RS	Bxcorn429	FRSD30	SPR711	AAGAGGCA	S506	ACTGCATA	fITS7F1_ITS4R2	FRSD30	BxFRSD30
R5BxFRSD40	TCAT	GTGARTCATCGAATCTTTG	CGCTCATCCTCCGCTTATTGATATGC	40	W22_1	Wt	5	406	RS	Bxcorn430	FRSD40	SPR712	GTAGAGGA	S506	ACTGCATA	fITS7F1_ITS4R2	FRSD40	BxFRSD40
R5BxFRSE10	TCAT	GTGARTCATCGAATCTTTG	CGCTCATCCTCCGCTTATTGATATGC	10	W22_2	Wt	5	407	RS	Bxcorn431	FRSE10	SPR714	GCTCATGA	S506	ACTGCATA	fITS7F1_ITS4R2	FRSE10	BxFRSE10
R5BxFRSE20	TCAT	GTGARTCATCGAATCTTTG	CGCTCATCCTCCGCTTATTGATATGC	20	W22_2	Wt	5	408	RS	Bxcorn432	FRSE20	SPR715	ATCTCAGG	S506	ACTGCATA	fITS7F1_ITS4R2	FRSE20	BxFRSE20
R5BxFRSE30	TCAT	GTGARTCATCGAATCTTTG	CGCTCATCCTCCGCTTATTGATATGC	30	W22_2	Wt	5	409	RS	Bxcorn433	FRSE30	SPR701	TAAGGCGA	S507	AAGGAGTA	fITS7F1_ITS4R2	FRSE30	BxFRSE30
R5BxFRSE40	TCAT	GTGARTCATCGAATCTTTG	CGCTCATCCTCCGCTTATTGATATGC	40	W22_2	Wt	5	410	RS	Bxcorn434	FRSE40	SPR702	CGTACTAG	S507	AAGGAGTA	fITS7F1_ITS4R2	FRSE40	BxFRSE40
R5BxFRtA10	TCAT	GTGARTCATCGAATCTTTG	CGCTCATCCTCCGCTTATTGATATGC	10	bx1W22_2	Mut	5	411	Rt	Bxcorn435	FRtA10	SPR703	AGGCAGAA	S507	AAGGAGTA	fITS7F1_ITS4R2	FRtA10	BxFRtA10
R5BxFRtA20	TCAT	GTGARTCATCGAATCTTTG	CGCTCATCCTCCGCTTATTGATATGC	20	bx1W22_2	Mut	5	412	Rt	Bxcorn436	FRtA20	SPR704	TCCTGAGC	S507	AAGGAGTA	fITS7F1_ITS4R2	FRtA20	BxFRtA20
R5BxFRtA30	TCAT	GTGARTCATCGAATCTTTG	CGCTCATCCTCCGCTTATTGATATGC	30	bx1W22_2	Mut	5	413	Rt	Bxcorn437	FRtA30	SPR705	GGACTCCT	S507	AAGGAGTA	fITS7F1_ITS4R2	FRtA30	BxFRtA30
R5BxFRtA40	TCAT	GTGARTCATCGAATCTTTG	CGCTCATCCTCCGCTTATTGATATGC	40	bx1W22_2	Mut	5	414	Rt	Bxcorn438	FRtA40	SPR706	TAGGCATG	S507	AAGGAGTA	fITS7F1_ITS4R2	FRtA40	BxFRtA40
R5BxFRtB10	TCAT	GTGARTCATCGAATCTTTG	CGCTCATCCTCCGCTTATTGATATGC	10	bx2W22_1	Mut	5	415	Rt	Bxcorn439	FRtB10	SPR707	CTCTCTAC	S507	AAGGAGTA	fITS7F1_ITS4R2	FRtB10	BxFRtB10
R5BxFRtB20	TCAT	GTGARTCATCGAATCTTTG	CGCTCATCCTCCGCTTATTGATATGC	20	bx2W22_1	Mut	5	416	Rt	Bxcorn440	FRtB20	SPR710	CGAGGCTG	S507	AAGGAGTA	fITS7F1_ITS4R2	FRtB20	BxFRtB20
R5BxFRtB30	TCAT	GTGARTCATCGAATCTTTG	CGCTCATCCTCCGCTTATTGATATGC	30	bx2W22_1	Mut	5	417	Rt	Bxcorn441	FRtB30	SPR711	AAGAGGCA	S507	AAGGAGTA	fITS7F1_ITS4R2	FRtB30	BxFRtB30
R5BxFRtB40	TCAT	GTGARTCATCGAATCTTTG	CGCTCATCCTCCGCTTATTGATATGC	40	bx2W22_1	Mut	5	418	Rt	Bxcorn442	FRtB40	SPR712	GTAGAGGA	S507	AAGGAGTA	fITS7F1_ITS4R2	FRtB40	BxFRtB40
R5BxFRtC10	TCAT	GTGARTCATCGAATCTTTG	CGCTCATCCTCCGCTTATTGATATGC	10	bx6W22_2	Mut	5	419	Rt	Bxcorn443	FRtC10	SPR714	GCTCATGA	S507	AAGGAGTA	fITS7F1_ITS4R2	FRtC10	BxFRtC10
R5BxFRtC20	TCAT	GTGARTCATCGAATCTTTG	CGCTCATCCTCCGCTTATTGATATGC	20	bx6W22_2	Mut	5	420	Rt	Bxcorn444	FRtC20	SPR715	ATCTCAGG	S507	AAGGAGTA	fITS7F1_ITS4R2	FRtC20	BxFRtC20
R5BxFRtC30	TCAT	GTGARTCATCGAATCTTTG	CGCTCATCCTCCGCTTATTGATATGC	30	bx6W22_2	Mut	5	421	Rt	Bxcorn445	FRtC30	SPR701	TAAGGCGA	S508	CTAAGCCT	fITS7F1_ITS4R2	FRtC30	BxFRtC30
R5BxFRtC40	TCAT	GTGARTCATCGAATCTTTG	CGCTCATCCTCCGCTTATTGATATGC	40	bx6W22_2	Mut	5	422	Rt	Bxcorn446	FRtC40	SPR702	CGTACTAG	S508	CTAAGCCT	fITS7F1_ITS4R2	FRtC40	BxFRtC40
R5BxFRtD10	TCAT	GTGARTCATCGAATCTTTG	CGCTCATCCTCCGCTTATTGATATGC	10	W22_1	Wt	5	423	Rt	Bxcorn447	FRtD10	SPR703	AGGCAGAA	S508	CTAAGCCT	fITS7F1_ITS4R2	FRtD10	BxFRtD10
R5BxFRtD20	TCAT	GTGARTCATCGAATCTTTG	CGCTCATCCTCCGCTTATTGATATGC	20	W22_1	Wt	5	424	Rt	Bxcorn448	FRtD20	SPR704	TCCTGAGC	S508	CTAAGCCT	fITS7F1_ITS4R2	FRtD20	BxFRtD20
R5BxFRtD30	TCAT	GTGARTCATCGAATCTTTG	CGCTCATCCTCCGCTTATTGATATGC	30	W22_1	Wt	5	425	Rt	Bxcorn449	FRtD30	SPR705	GGACTCCT	S508	CTAAGCCT	fITS7F1_ITS4R2	FRtD30	BxFRtD30
R5BxFRtD40	TCAT	GTGARTCATCGAATCTTTG	CGCTCATCCTCCGCTTATTGATATGC	40	W22_1	Wt	5	426	Rt	Bxcorn450	FRtD40	SPR706	TAGGCATG	S508	CTAAGCCT	fITS7F1_ITS4R2	FRtD40	BxFRtD40
R5BxFRtE10	TCAT	GTGARTCATCGAATCTTTG	CGCTCATCCTCCGCTTATTGATATGC	10	W22_2	Wt	5	427	Rt	Bxcorn451	FRtE10	SPR707	CTCTCTAC	S508	CTAAGCCT	fITS7F1_ITS4R2	FRtE10	BxFRtE10
R5BxFRtE20	TCAT	GTGARTCATCGAATCTTTG	CGCTCATCCTCCGCTTATTGATATGC	20	W22_2	Wt	5	428	Rt	Bxcorn452	FRtE20	SPR710	CGAGGCTG	S508	CTAAGCCT	fITS7F1_ITS4R2	FRtE20	BxFRtE20
R5BxFRtE30	TCAT	GTGARTCATCGAATCTTTG	CGCTCATCCTCCGCTTATTGATATGC	30	W22_2	Wt	5	429	Rt	Bxcorn453	FRtE30	SPR711	AAGAGGCA	S508	CTAAGCCT	fITS7F1_ITS4R2	FRtE30	BxFRtE30
R5BxFRtE40	TCAT	GTGARTCATCGAATCTTTG	CGCTCATCCTCCGCTTATTGATATGC	40	W22_2	Wt	5	430	Rt	Bxcorn454	FRtE40	SPR712	GTAGAGGA	S508	CTAAGCCT	fITS7F1_ITS4R2	FRtE40	BxFRtE40
R5BxFSSA10	TCAT	GTGARTCATCGAATCTTTG	CGCTCATCCTCCGCTTATTGATATGC	10	bx1W22_2	Mut	5	431	SS	Bxcorn455	FSSA10	SPR714	GCTCATGA	S508	CTAAGCCT	fITS7F1_ITS4R2	FSSA10	BxFSSA10
R5BxFSSA20	TCAT	GTGARTCATCGAATCTTTG	CGCTCATCCTCCGCTTATTGATATGC	20	bx1W22_2	Mut	5	432	SS	Bxcorn456	FSSA20	SPR715	ATCTCAGG	S508	CTAAGCCT	fITS7F1_ITS4R2	FSSA20	BxFSSA20
R5BxFSSA30	TCAT	GTGARTCATCGAATCTTTG	CGCTCATCCTCCGCTTATTGATATGC	30	bx1W22_2	Mut	5	433	SS	Bxcorn457	FSSA30	SPR701	TAAGGCGA	S510	CGTCTAAT	fITS7F1_ITS4R2	FSSA30	BxFSSA30
R5BxFSSA40	TCAT	GTGARTCATCGAATCTTTG	CGCTCATCCTCCGCTTATTGATATGC	40	bx1W22_2	Mut	5	434	SS	Bxcorn458	FSSA40	SPR702	CGTACTAG	S510	CGTCTAAT	fITS7F1_ITS4R2	FSSA40	BxFSSA40
R5BxFSSB10	TCAT	GTGARTCATCGAATCTTTG	CGCTCATCCTCCGCTTATTGATATGC	10	bx2W22_1	Mut	5	435	SS	Bxcorn459	FSSB10	SPR703	AGGCAGAA	S510	CGTCTAAT	fITS7F1_ITS4R2	FSSB10	BxFSSB10
R5BxFSSB20	TCAT	GTGARTCATCGAATCTTTG	CGCTCATCCTCCGCTTATTGATATGC	20	bx2W22_1	Mut	5	436	SS	Bxcorn460	FSSB20	SPR704	TCCTGAGC	S510	CGTCTAAT	fITS7F1_ITS4R2	FSSB20	BxFSSB20
R5BxFSSB30	TCAT	GTGARTCATCGAATCTTTG	CGCTCATCCTCCGCTTATTGATATGC	30	bx2W22_1	Mut	5	437	SS	Bxcorn461	FSSB30	SPR705	GGACTCCT	S510	CGTCTAAT	fITS7F1_ITS4R2	FSSB30	BxFSSB30
R5BxFSSB40	TCAT	GTGARTCATCGAATCTTTG	CGCTCATCCTCCGCTTATTGATATGC	40	bx2W22_1	Mut	5	438	SS	Bxcorn462	FSSB40	SPR706	TAGGCATG	S510	CGTCTAAT	fITS7F1_ITS4R2	FSSB40	BxFSSB40
R5BxFSSC10	TCAT	GTGARTCATCGAATCTTTG	CGCTCATCCTCCGCTTATTGATATGC	10	bx6W22_2	Mut	5	439	SS	Bxcorn463	FSSC10	SPR707	CTCTCTAC	S510	CGTCTAAT	fITS7F1_ITS4R2	FSSC10	BxFSSC10
R5BxFSSC20	TCAT	GTGARTCATCGAATCTTTG	CGCTCATCCTCCGCTTATTGATATGC	20	bx6W22_2	Mut	5	440	SS	Bxcorn464	FSSC20	SPR710	CGAGGCTG	S510	CGTCTAAT	fITS7F1_ITS4R2	FSSC20	BxFSSC20
R5BxFSSC30	TCAT	GTGARTCATCGAATCTTTG	CGCTCATCCTCCGCTTATTGATATGC	30	bx6W22_2	Mut	5	441	SS	Bxcorn465	FSSC30	SPR711	AAGAGGCA	S510	CGTCTAAT	fITS7F1_ITS4R2	FSSC30	BxFSSC30
R5BxFSSC40	TCAT	GTGARTCATCGAATCTTTG	CGCTCATCCTCCGCTTATTGATATGC	40	bx6W22_2	Mut	5	442	SS	Bxcorn466	FSSC40	SPR712	GTAGAGGA	S510	CGTCTAAT	fITS7F1_ITS4R2	FSSC40	BxFSSC40
R5BxFSSD10	TCAT	GTGARTCATCGAATCTTTG	CGCTCATCCTCCGCTTATTGATATGC	10	W22_1	Wt	5	443	SS	Bxcorn467	FSSD10	SPR714	GCTCATGA	S510	CGTCTAAT	fITS7F1_ITS4R2	FSSD10	BxFSSD10
R5BxFSSD20	TCAT	GTGARTCATCGAATCTTTG	CGCTCATCCTCCGCTTATTGATATGC	20	W22_1	Wt	5	444	SS	Bxcorn468	FSSD20	SPR715	ATCTCAGG	S510	CGTCTAAT	fITS7F1_ITS4R2	FSSD20	BxFSSD20
R5BxFSSD30	TCAT	GTGARTCATCGAATCTTTG	CGCTCATCCTCCGCTTATTGATATGC	30	W22_1	Wt	5	445	SS	Bxcorn469	FSSD30	SPR701	TAAGGCGA	S511	TCTCTCCG	fITS7F1_ITS4R2	FSSD30	BxFSSD30
R5BxFSSD40	TCAT	GTGARTCATCGAATCTTTG	CGCTCATCCTCCGCTTATTGATATGC	40	W22_1	Wt	5	446	SS	Bxcorn470	FSSD40	SPR702	CGTACTAG	S511	TCTCTCCG	fITS7F1_ITS4R2	FSSD40	BxFSSD40
R5BxFSSE10	TCAT	GTGARTCATCGAATCTTTG	CGCTCATCCTCCGCTTATTGATATGC	10	W22_2	Wt	5	447	SS	Bxcorn471	FSSE10	SPR703	AGGCAGAA	S511	TCTCTCCG	fITS7F1_ITS4R2	FSSE10	BxFSSE10
R5BxFSSE20	TCAT	GTGARTCATCGAATCTTTG	CGCTCATCCTCCGCTTATTGATATGC	20	W22_2	Wt	5	448	SS	Bxcorn472	FSSE20	SPR704	TCCTGAGC	S511	TCTCTCCG	fITS7F1_ITS4R2	FSSE20	BxFSSE20
R5BxFSSE30	TCAT	GTGARTCATCGAATCTTTG	CGCTCATCCTCCGCTTATTGATATGC	30	W22_2	Wt	5	449	SS	Bxcorn473	FSSE30	SPR705	GGACTCCT	S511	TCTCTCCG	fITS7F1_ITS4R2	FSSE30	BxFSSE30
R5BxFSSE40	TCAT	GTGARTCATCGAATCTTTG	CGCTCATCCTCCGCTTATTGATATGC	40	W22_2	Wt	5	450	SS	Bxcorn474	FSSE40	SPR706	TAGGCATG	S511	TCTCTCCG	fITS7F1_ITS4R2	FSSE40	BxFSSE40
