# Supplementary material for: Maize synthesized benzoxazinoids affect the host associated microbiome
Source: Microbiome. 2019 Apr 11;7:59. doi: 10.1186/s40168-019-0677-7 (PMC6460791; doi:10.1186/s40168-019-0677-7)
Supplement: Supplementary file 2 — Supplementary files (SFL). The supplementary file consist of all the raw files (such as OTU tables, mapping files) and data analysis used in this study. (ZIP 331 kb) [file 40168_2019_677_MOESM2_ESM.zip › otu_table_jsonfun.biom]

{"id": "No Table ID","format": "Biological Observation Matrix 1.0.0","format_url": "http://biom-format.org","matrix_type": "sparse","generated_by": "BIOM-Format 2.1.4","date": "2018-11-15T16:42:28.403217","type": "OTU table","matrix_element_type": "float","shape": [1039, 450],"data": [[0,0,6.0],[0,2,7.0],[0,5,3.0],[0,7,2.0],[0,8,5.0],[0,9,1.0],[0,10,24.0],[0,11,43.0],[0,15,37.0],[0,16,9.0],[0,17,20.0],[0,19,28.0],[0,20,25.0],[0,22,2.0],[0,23,24.0],[0,24,26.0],[0,26,34.0],[0,27,1.0],[0,28,8.0],[0,29,3.0],[0,30,10.0],[0,31,6.0],[0,32,37.0],[0,33,4.0],[0,34,9.0],[0,35,11.0],[0,36,21.0],[0,38,6.0],[0,39,30.0],[0,40,4.0],[0,43,11.0],[0,44,6.0],[0,45,1.0],[0,46,148.0],[0,47,4.0],[0,48,4.0],[0,49,7.0],[0,54,5.0],[0,56,263.0],[0,57,2.0],[0,58,1.0],[0,59,31.0],[0,60,2.0],[0,62,1.0],[0,63,7.0],[0,64,17.0],[0,66,1.0],[0,67,4.0],[0,68,16.0],[0,69,5.0],[0,70,2987.0],[0,71,4777.0],[0,72,1.0],[0,73,98.0],[0,74,222.0],[0,75,886.0],[0,76,403.0],[0,77,67.0],[0,78,45.0],[0,79,3.0],[0,80,488.0],[0,81,1715.0],[0,82,6127.0],[0,83,2409.0],[0,84,537.0],[0,86,1861.0],[0,87,187.0],[0,88,3.0],[0,89,26.0],[0,90,4.0],[0,92,1.0],[0,95,4.0],[0,97,1.0],[0,98,7.0],[0,99,1.0],[0,100,10.0],[0,101,16.0],[0,105,9.0],[0,106,6.0],[0,107,9.0],[0,109,3.0],[0,110,11.0],[0,111,1.0],[0,112,1.0],[0,113,6.0],[0,114,9.0],[0,116,15.0],[0,117,1.0],[0,118,5.0],[0,120,3.0],[0,122,9.0],[0,125,2.0],[0,126,12.0],[0,128,4.0],[0,129,5.0],[0,130,3.0],[0,131,1.0],[0,133,4.0],[0,134,1.0],[0,136,1.0],[0,139,2.0],[0,144,1.0],[0,146,5.0],[0,149,13.0],[0,152,1.0],[0,154,2.0],[0,155,1.0],[0,157,3.0],[0,158,6.0],[0,159,2.0],[0,160,1141.0],[0,161,1574.0],[0,162,1.0],[0,163,12.0],[0,164,143.0],[0,165,8.0],[0,166,273.0],[0,167,40.0],[0,168,16.0],[0,169,1.0],[0,170,82.0],[0,171,304.0],[0,172,247.0],[0,173,11.0],[0,174,126.0],[0,176,698.0],[0,177,100.0],[0,180,4.0],[0,182,4.0],[0,185,2.0],[0,187,2.0],[0,188,6.0],[0,190,6.0],[0,191,11.0],[0,195,9.0],[0,196,6.0],[0,197,14.0],[0,199,1.0],[0,200,14.0],[0,202,2.0],[0,203,6.0],[0,204,17.0],[0,206,16.0],[0,207,2.0],[0,208,4.0],[0,209,1.0],[0,210,98.0],[0,212,3.0],[0,215,2.0],[0,216,7.0],[0,218,6.0],[0,219,8.0],[0,220,1.0],[0,223,6.0],[0,226,3.0],[0,227,5.0],[0,234,1.0],[0,236,7.0],[0,239,14.0],[0,240,2.0],[0,243,8.0],[0,245,3.0],[0,247,3.0],[0,248,6.0],[0,249,1.0],[0,250,1172.0],[0,251,6032.0],[0,252,2.0],[0,253,98.0],[0,254,615.0],[0,255,6.0],[0,256,211.0],[0,257,67.0],[0,258,20.0],[0,259,190.0],[0,260,204.0],[0,261,1232.0],[0,262,3044.0],[0,263,9.0],[0,264,125.0],[0,266,631.0],[0,267,82.0],[0,268,3.0],[0,270,532.0],[0,272,282.0],[0,273,1.0],[0,275,326.0],[0,277,224.0],[0,278,488.0],[0,279,57.0],[0,280,487.0],[0,281,824.0],[0,282,3.0],[0,283,2.0],[0,284,3.0],[0,285,1406.0],[0,286,767.0],[0,287,1110.0],[0,289,445.0],[0,290,1483.0],[0,292,22.0],[0,293,905.0],[0,294,1170.0],[0,295,3.0],[0,296,1276.0],[0,297,64.0],[0,298,307.0],[0,299,72.0],[0,300,263.0],[0,301,1.0],[0,302,786.0],[0,303,156.0],[0,304,6.0],[0,305,417.0],[0,306,745.0],[0,308,246.0],[0,309,472.0],[0,310,177.0],[0,311,12.0],[0,313,274.0],[0,316,10.0],[0,317,115.0],[0,318,4.0],[0,319,129.0],[0,320,17.0],[0,321,2.0],[0,322,1.0],[0,323,25.0],[0,324,115.0],[0,325,1.0],[0,326,197.0],[0,328,90.0],[0,329,1364.0],[0,330,134.0],[0,331,5.0],[0,332,61.0],[0,333,222.0],[0,334,128.0],[0,335,52.0],[0,336,53.0],[0,337,364.0],[0,338,422.0],[0,339,247.0],[0,340,145385.0],[0,341,196612.0],[0,342,10.0],[0,343,1351.0],[0,344,8535.0],[0,345,5.0],[0,346,20689.0],[0,347,3093.0],[0,348,2506.0],[0,349,9.0],[0,350,11506.0],[0,351,33831.0],[0,352,17998.0],[0,353,22.0],[0,354,12037.0],[0,355,1.0],[0,356,44496.0],[0,357,6851.0],[0,358,45.0],[0,359,2.0],[0,362,1.0],[0,363,1.0],[0,364,4.0],[0,365,15.0],[0,368,1.0],[0,369,63.0],[0,370,131.0],[0,374,1.0],[0,375,373.0],[0,376,6.0],[0,377,35.0],[0,379,394.0],[0,381,3.0],[0,382,19.0],[0,386,1.0],[0,388,32.0],[0,390,97.0],[0,391,100.0],[0,392,210.0],[0,394,123.0],[0,396,5.0],[0,398,19.0],[0,399,416.0],[0,402,1.0],[0,403,48.0],[0,404,168.0],[0,405,1.0],[0,406,53.0],[0,408,118.0],[0,410,1.0],[0,416,6065.0],[0,417,23.0],[0,418,1.0],[0,419,1.0],[0,420,1.0],[0,422,1.0],[0,423,1.0],[0,424,187.0],[0,428,146.0],[0,429,1.0],[0,430,1510.0],[0,431,51.0],[0,432,9.0],[0,433,546.0],[0,434,8.0],[0,435,16184.0],[0,436,10.0],[0,437,8.0],[0,438,34.0],[0,439,3.0],[0,440,6275.0],[0,441,19597.0],[0,442,71469.0],[0,443,25.0],[0,444,5158.0],[0,446,8593.0],[0,447,241.0],[1,0,48.0],[1,1,48.0],[1,2,113.0],[1,3,49.0],[1,4,240.0],[1,5,228.0],[1,6,108.0],[1,7,62.0],[1,8,61.0],[1,9,85.0],[1,10,983.0],[1,11,2250.0],[1,13,197.0],[1,14,36.0],[1,15,369.0],[1,16,279.0],[1,17,268.0],[1,18,73.0],[1,19,151.0],[1,20,358.0],[1,21,432.0],[1,22,99.0],[1,23,191.0],[1,24,131.0],[1,25,45.0],[1,26,205.0],[1,27,85.0],[1,28,232.0],[1,29,240.0],[1,30,776.0],[1,31,384.0],[1,32,99.0],[1,33,263.0],[1,34,795.0],[1,35,308.0],[1,36,114.0],[1,37,45.0],[1,38,173.0],[1,39,218.0],[1,40,183.0],[1,41,81.0],[1,42,684.0],[1,43,505.0],[1,44,36.0],[1,45,848.0],[1,46,1415.0],[1,47,122.0],[1,48,139.0],[1,49,229.0],[1,50,27.0],[1,51,3.0],[1,52,3.0],[1,53,10.0],[1,54,64.0],[1,55,65.0],[1,56,151.0],[1,57,21.0],[1,58,77.0],[1,59,51.0],[1,60,30.0],[1,62,2.0],[1,63,39.0],[1,64,41.0],[1,65,3.0],[1,66,13.0],[1,67,26.0],[1,68,71.0],[1,69,62.0],[1,70,28.0],[1,78,20.0],[1,81,5.0],[1,82,6.0],[1,83,1.0],[1,86,1.0],[1,90,63.0],[1,91,29.0],[1,92,119.0],[1,93,11.0],[1,95,160.0],[1,96,32.0],[1,97,56.0],[1,98,71.0],[1,99,57.0],[1,100,182.0],[1,101,77.0],[1,103,72.0],[1,104,15.0],[1,105,154.0],[1,106,41.0],[1,107,99.0],[1,108,11.0],[1,109,2.0],[1,110,151.0],[1,111,7.0],[1,112,7.0],[1,113,78.0],[1,114,68.0],[1,115,3.0],[1,116,98.0],[1,117,34.0],[1,118,59.0],[1,119,32.0],[1,120,50.0],[1,121,9.0],[1,122,41.0],[1,123,41.0],[1,124,15.0],[1,125,24.0],[1,126,12.0],[1,127,25.0],[1,128,76.0],[1,129,78.0],[1,130,56.0],[1,131,36.0],[1,132,29.0],[1,133,29.0],[1,134,2.0],[1,135,30.0],[1,136,57.0],[1,137,45.0],[1,138,7.0],[1,139,71.0],[1,140,16.0],[1,141,1.0],[1,142,3.0],[1,143,4.0],[1,144,25.0],[1,145,8.0],[1,146,22.0],[1,148,81.0],[1,149,22.0],[1,150,20.0],[1,153,31.0],[1,154,18.0],[1,155,3.0],[1,156,7.0],[1,157,15.0],[1,158,23.0],[1,159,25.0],[1,160,9.0],[1,168,10.0],[1,172,2.0],[1,176,2.0],[1,180,28.0],[1,181,22.0],[1,182,66.0],[1,183,11.0],[1,184,4.0],[1,185,130.0],[1,186,192.0],[1,187,49.0],[1,188,162.0],[1,189,43.0],[1,190,522.0],[1,191,50.0],[1,192,5.0],[1,193,55.0],[1,194,16.0],[1,195,121.0],[1,196,60.0],[1,197,170.0],[1,198,112.0],[1,199,181.0],[1,200,383.0],[1,201,177.0],[1,202,300.0],[1,203,102.0],[1,204,74.0],[1,205,9.0],[1,206,123.0],[1,207,44.0],[1,208,78.0],[1,209,37.0],[1,210,42.0],[1,211,7.0],[1,212,41.0],[1,213,112.0],[1,214,80.0],[1,215,292.0],[1,216,25.0],[1,217,18.0],[1,218,96.0],[1,219,71.0],[1,220,56.0],[1,221,28.0],[1,222,132.0],[1,223,28.0],[1,224,43.0],[1,225,462.0],[1,226,412.0],[1,227,489.0],[1,228,10.0],[1,229,72.0],[1,230,18.0],[1,232,2.0],[1,233,9.0],[1,234,16.0],[1,235,11.0],[1,236,36.0],[1,238,70.0],[1,239,22.0],[1,240,14.0],[1,243,18.0],[1,244,15.0],[1,245,4.0],[1,246,5.0],[1,247,14.0],[1,248,25.0],[1,249,32.0],[1,250,13.0],[1,257,1.0],[1,258,8.0],[1,262,1.0],[1,266,2.0],[1,270,3209.0],[1,271,1409.0],[1,272,5825.0],[1,273,1058.0],[1,274,9.0],[1,275,9668.0],[1,276,1455.0],[1,277,3829.0],[1,278,4301.0],[1,279,3694.0],[1,280,11594.0],[1,281,1389.0],[1,282,9.0],[1,283,7741.0],[1,284,1937.0],[1,285,18992.0],[1,286,4783.0],[1,287,13374.0],[1,288,1217.0],[1,289,391.0],[1,290,19510.0],[1,291,752.0],[1,292,1575.0],[1,293,12405.0],[1,294,6279.0],[1,295,840.0],[1,296,7752.0],[1,297,3259.0],[1,298,5005.0],[1,299,2585.0],[1,300,5797.0],[1,301,542.0],[1,302,4140.0],[1,303,5602.0],[1,304,980.0],[1,305,2170.0],[1,306,1281.0],[1,307,1331.0],[1,308,7449.0],[1,309,5647.0],[1,310,5961.0],[1,311,2875.0],[1,312,1458.0],[1,313,2469.0],[1,314,109.0],[1,315,1209.0],[1,316,3081.0],[1,317,2543.0],[1,318,267.0],[1,319,6391.0],[1,320,1300.0],[1,321,16.0],[1,322,77.0],[1,323,727.0],[1,324,2570.0],[1,325,791.0],[1,326,3428.0],[1,327,15.0],[1,328,6954.0],[1,329,1792.0],[1,330,1688.0],[1,331,2.0],[1,332,2.0],[1,333,2152.0],[1,334,1065.0],[1,335,357.0],[1,336,844.0],[1,337,1434.0],[1,338,3617.0],[1,339,2782.0],[1,340,823.0],[1,341,1.0],[1,343,1.0],[1,344,2.0],[1,345,2.0],[1,347,1.0],[1,348,1077.0],[1,350,6.0],[1,352,314.0],[1,353,1.0],[1,356,79.0],[1,358,1.0],[1,359,1.0],[1,360,1.0],[1,361,295.0],[1,362,593.0],[1,363,399.0],[1,364,4272.0],[1,365,1188.0],[1,366,8.0],[1,367,285.0],[1,369,1.0],[1,370,2890.0],[1,371,17.0],[1,372,2.0],[1,373,956.0],[1,375,820.0],[1,376,3672.0],[1,377,1089.0],[1,378,939.0],[1,379,2556.0],[1,380,2.0],[1,381,2294.0],[1,382,1732.0],[1,383,1.0],[1,384,3.0],[1,385,438.0],[1,386,144.0],[1,387,251.0],[1,388,1380.0],[1,389,655.0],[1,390,8593.0],[1,391,7271.0],[1,392,186.0],[1,393,644.0],[1,394,6744.0],[1,395,3903.0],[1,396,999.0],[1,397,156.0],[1,398,650.0],[1,399,1101.0],[1,400,739.0],[1,401,397.0],[1,402,11487.0],[1,403,3907.0],[1,404,702.0],[1,405,6997.0],[1,406,21553.0],[1,407,2.0],[1,408,2797.0],[1,409,1072.0],[1,410,44.0],[1,414,6.0],[1,415,761.0],[1,416,1902.0],[1,417,529.0],[1,418,6.0],[1,419,5.0],[1,420,2.0],[1,421,1.0],[1,422,14.0],[1,423,40.0],[1,424,301.0],[1,425,1.0],[1,426,1.0],[1,428,382.0],[1,429,19.0],[1,430,3.0],[1,436,1.0],[1,439,1.0],[1,441,39.0],[1,442,1.0],[2,40,1.0],[2,220,1.0],[2,225,1.0],[2,310,58.0],[3,54,2.0],[3,144,2.0],[3,324,46.0],[4,298,5.0],[4,339,41.0],[5,71,3.0],[5,341,67.0],[6,73,1.0],[6,75,2.0],[6,343,17.0],[6,344,31.0],[6,435,7.0],[7,77,1.0],[7,167,1.0],[7,347,27.0],[7,435,22.0],[8,44,2.0],[8,110,1.0],[8,122,1.0],[8,280,3.0],[8,285,7.0],[8,290,52.0],[8,291,1.0],[8,302,10.0],[8,303,1.0],[9,2,5.0],[9,4,1.0],[9,9,5.0],[9,10,459.0],[9,11,22.0],[9,15,3.0],[9,16,3.0],[9,17,9.0],[9,19,3.0],[9,20,5.0],[9,21,1.0],[9,22,1.0],[9,23,4.0],[9,31,5.0],[9,32,6.0],[9,33,9.0],[9,34,2.0],[9,35,13.0],[9,39,1.0],[9,41,2.0],[9,42,11.0],[9,43,4.0],[9,44,14.0],[9,45,274.0],[9,46,37.0],[9,47,2.0],[9,59,2.0],[9,92,2.0],[9,96,1.0],[9,99,4.0],[9,100,9.0],[9,105,2.0],[9,106,1.0],[9,107,6.0],[9,110,5.0],[9,111,3.0],[9,113,2.0],[9,122,4.0],[9,123,3.0],[9,129,1.0],[9,134,10.0],[9,135,4.0],[9,136,3.0],[9,186,17.0],[9,189,7.0],[9,190,11.0],[9,197,6.0],[9,200,4.0],[9,201,2.0],[9,203,1.0],[9,212,7.0],[9,213,22.0],[9,215,5.0],[9,224,3.0],[9,225,4.0],[9,227,4.0],[9,233,1.0],[9,271,1.0],[9,272,193.0],[9,277,19.0],[9,279,357.0],[9,280,267.0],[9,281,47.0],[9,285,99.0],[9,286,97.0],[9,287,461.0],[9,290,402.0],[9,291,103.0],[9,292,2.0],[9,293,197.0],[9,298,1.0],[9,301,1.0],[9,302,276.0],[9,303,529.0],[9,304,1.0],[9,305,202.0],[9,309,68.0],[9,310,5.0],[9,312,39.0],[9,314,316.0],[9,315,3.0],[9,316,159.0],[9,317,105.0],[9,323,51.0],[9,325,8.0],[9,327,1.0],[9,329,35.0],[9,336,1.0],[9,339,1.0],[9,364,24.0],[9,368,9.0],[9,369,27.0],[9,370,124.0],[9,375,6.0],[9,376,18.0],[9,377,53.0],[9,379,48.0],[9,382,95.0],[9,390,16.0],[9,391,84.0],[9,393,1.0],[9,394,40.0],[9,395,101.0],[9,397,1.0],[9,400,1.0],[9,402,166.0],[9,403,25.0],[9,404,57.0],[9,405,4983.0],[9,406,398.0],[9,428,5.0],[9,441,1.0],[10,19,1.0],[10,199,3.0],[10,289,103.0],[11,26,3.0],[11,116,1.0],[11,206,1.0],[11,296,43.0],[12,328,42.0],[13,1,1.0],[13,2,6.0],[13,3,4.0],[13,4,7.0],[13,7,2.0],[13,8,12.0],[13,9,1.0],[13,10,9.0],[13,11,27.0],[13,13,9.0],[13,14,1.0],[13,15,3.0],[13,16,13.0],[13,17,5.0],[13,18,1.0],[13,20,10.0],[13,22,3.0],[13,23,4.0],[13,27,2.0],[13,28,20.0],[13,30,25.0],[13,32,5.0],[13,33,9.0],[13,34,10.0],[13,38,3.0],[13,39,1.0],[13,40,4.0],[13,42,6.0],[13,43,26.0],[13,45,59.0],[13,46,41.0],[13,47,3.0],[13,52,4.0],[13,54,2.0],[13,56,3.0],[13,69,1.0],[13,91,1.0],[13,92,6.0],[13,93,2.0],[13,98,13.0],[13,101,2.0],[13,103,1.0],[13,104,1.0],[13,107,2.0],[13,110,9.0],[13,112,2.0],[13,113,6.0],[13,118,1.0],[13,120,2.0],[13,122,1.0],[13,123,1.0],[13,125,1.0],[13,128,7.0],[13,130,6.0],[13,131,2.0],[13,135,1.0],[13,136,2.0],[13,137,2.0],[13,142,1.0],[13,144,2.0],[13,146,3.0],[13,148,1.0],[13,182,3.0],[13,183,1.0],[13,186,1.0],[13,188,15.0],[13,190,1.0],[13,191,2.0],[13,193,1.0],[13,194,1.0],[13,196,1.0],[13,197,2.0],[13,200,24.0],[13,202,2.0],[13,203,6.0],[13,207,2.0],[13,208,2.0],[13,210,1.0],[13,212,1.0],[13,213,3.0],[13,214,1.0],[13,215,5.0],[13,218,3.0],[13,220,2.0],[13,222,1.0],[13,223,4.0],[13,225,12.0],[13,226,1.0],[13,227,37.0],[13,232,2.0],[13,234,1.0],[13,236,1.0],[13,238,1.0],[13,251,1.0],[13,270,9.0],[13,271,53.0],[13,272,182.0],[13,273,162.0],[13,276,35.0],[13,278,548.0],[13,280,114.0],[13,281,27.0],[13,282,1.0],[13,283,111.0],[13,284,78.0],[13,285,40.0],[13,286,83.0],[13,287,219.0],[13,290,649.0],[13,292,276.0],[13,293,304.0],[13,297,135.0],[13,298,206.0],[13,300,218.0],[13,301,1.0],[13,302,178.0],[13,303,404.0],[13,304,5.0],[13,305,1.0],[13,308,397.0],[13,309,8.0],[13,310,218.0],[13,311,156.0],[13,313,235.0],[13,316,162.0],[13,317,196.0],[13,318,2.0],[13,319,7.0],[13,322,38.0],[13,324,44.0],[13,326,103.0],[13,328,79.0],[13,339,4.0],[13,363,63.0],[13,364,112.0],[13,367,24.0],[13,369,30.0],[13,370,30.0],[13,373,84.0],[13,375,53.0],[13,376,207.0],[13,377,2.0],[13,378,6.0],[13,379,19.0],[13,382,56.0],[13,385,5.0],[13,388,129.0],[13,390,213.0],[13,391,58.0],[13,394,114.0],[13,396,1.0],[13,399,1.0],[13,402,174.0],[13,403,353.0],[13,405,1204.0],[13,406,577.0],[13,409,1.0],[13,439,1.0],[14,357,14.0],[14,440,25.0],[15,64,6.0],[15,338,14.0],[15,424,51.0],[16,10,1.0],[16,100,3.0],[16,280,42.0],[16,281,2.0],[17,43,2.0],[17,133,1.0],[17,313,42.0],[17,316,1.0],[18,76,1.0],[18,346,85.0],[19,84,1.0],[19,174,1.0],[19,264,1.0],[19,354,169.0],[20,71,3.0],[20,82,5.0],[20,341,52.0],[20,442,54.0],[21,0,3.0],[21,1,4.0],[21,2,9.0],[21,3,3.0],[21,4,2.0],[21,5,11.0],[21,7,4.0],[21,8,5.0],[21,10,30.0],[21,11,41.0],[21,13,9.0],[21,14,3.0],[21,15,9.0],[21,16,3.0],[21,17,2.0],[21,19,13.0],[21,20,18.0],[21,21,21.0],[21,22,2.0],[21,23,2.0],[21,24,5.0],[21,25,5.0],[21,26,13.0],[21,28,4.0],[21,30,10.0],[21,31,24.0],[21,32,14.0],[21,33,12.0],[21,34,8.0],[21,35,12.0],[21,36,7.0],[21,37,3.0],[21,38,13.0],[21,40,7.0],[21,41,5.0],[21,42,27.0],[21,43,1.0],[21,44,3.0],[21,45,39.0],[21,46,25.0],[21,47,5.0],[21,49,2.0],[21,55,1.0],[21,68,2.0],[21,69,1.0],[21,90,3.0],[21,91,6.0],[21,92,12.0],[21,93,9.0],[21,95,12.0],[21,96,3.0],[21,97,1.0],[21,98,11.0],[21,100,8.0],[21,101,3.0],[21,103,7.0],[21,104,2.0],[21,105,6.0],[21,106,1.0],[21,110,4.0],[21,112,1.0],[21,113,3.0],[21,114,7.0],[21,115,2.0],[21,116,2.0],[21,117,2.0],[21,120,1.0],[21,121,7.0],[21,122,2.0],[21,123,11.0],[21,124,2.0],[21,125,4.0],[21,126,2.0],[21,127,4.0],[21,128,4.0],[21,130,6.0],[21,131,2.0],[21,135,2.0],[21,136,1.0],[21,137,1.0],[21,139,1.0],[21,158,1.0],[21,181,2.0],[21,182,11.0],[21,183,7.0],[21,185,10.0],[21,186,3.0],[21,187,2.0],[21,188,5.0],[21,190,36.0],[21,191,1.0],[21,193,7.0],[21,194,1.0],[21,195,9.0],[21,200,3.0],[21,201,1.0],[21,202,4.0],[21,203,1.0],[21,204,2.0],[21,205,5.0],[21,210,2.0],[21,211,2.0],[21,212,7.0],[21,213,2.0],[21,214,4.0],[21,215,14.0],[21,217,1.0],[21,218,1.0],[21,220,2.0],[21,221,1.0],[21,224,1.0],[21,225,102.0],[21,226,5.0],[21,227,2.0],[21,270,240.0],[21,271,350.0],[21,272,798.0],[21,273,400.0],[21,274,1.0],[21,275,650.0],[21,276,137.0],[21,277,154.0],[21,278,477.0],[21,279,4.0],[21,280,335.0],[21,281,54.0],[21,283,977.0],[21,284,273.0],[21,285,798.0],[21,286,35.0],[21,287,112.0],[21,290,438.0],[21,292,107.0],[21,293,213.0],[21,294,252.0],[21,295,261.0],[21,296,369.0],[21,297,32.0],[21,300,241.0],[21,301,367.0],[21,302,393.0],[21,303,563.0],[21,304,98.0],[21,305,230.0],[21,306,120.0],[21,307,150.0],[21,308,302.0],[21,309,90.0],[21,310,356.0],[21,311,188.0],[21,313,4.0],[21,314,31.0],[21,315,1.0],[21,316,284.0],[21,317,184.0],[21,318,1.0],[21,319,86.0],[21,328,19.0],[21,329,1.0],[21,337,13.0],[21,338,39.0],[21,339,35.0],[21,343,1.0],[21,350,1.0],[21,364,69.0],[21,367,52.0],[21,370,9.0],[21,373,1.0],[21,374,1.0],[21,375,5.0],[21,376,95.0],[21,378,1.0],[21,379,327.0],[21,380,1.0],[21,381,11.0],[21,382,36.0],[21,385,5.0],[21,388,33.0],[21,390,109.0],[21,391,222.0],[21,392,52.0],[21,394,126.0],[21,395,77.0],[21,396,202.0],[21,401,9.0],[21,402,425.0],[21,403,7.0],[21,405,626.0],[21,406,323.0],[21,408,6.0],[21,409,16.0],[21,417,3.0],[21,428,2.0],[22,45,1.0],[22,135,1.0],[22,315,33.0],[22,391,22.0],[22,394,1.0],[23,71,1.0],[23,329,1.0],[23,341,68.0],[23,351,49.0],[24,2,2.0],[24,3,3.0],[24,5,11.0],[24,7,11.0],[24,9,2.0],[24,10,1.0],[24,11,29.0],[24,13,3.0],[24,14,1.0],[24,15,9.0],[24,16,6.0],[24,18,5.0],[24,20,11.0],[24,21,2.0],[24,24,1.0],[24,26,7.0],[24,27,2.0],[24,30,6.0],[24,31,8.0],[24,32,6.0],[24,33,15.0],[24,34,2.0],[24,36,3.0],[24,38,6.0],[24,40,4.0],[24,42,14.0],[24,43,37.0],[24,44,11.0],[24,45,7.0],[24,46,11.0],[24,47,6.0],[24,49,12.0],[24,54,1.0],[24,55,1.0],[24,58,1.0],[24,68,9.0],[24,92,2.0],[24,93,7.0],[24,97,13.0],[24,99,2.0],[24,101,1.0],[24,103,4.0],[24,104,1.0],[24,105,7.0],[24,110,2.0],[24,114,1.0],[24,116,4.0],[24,117,1.0],[24,122,5.0],[24,123,2.0],[24,126,1.0],[24,130,2.0],[24,133,1.0],[24,134,2.0],[24,137,1.0],[24,139,4.0],[24,148,2.0],[24,149,2.0],[24,158,2.0],[24,182,1.0],[24,183,5.0],[24,185,1.0],[24,187,14.0],[24,189,3.0],[24,190,5.0],[24,191,1.0],[24,193,3.0],[24,195,3.0],[24,200,3.0],[24,201,1.0],[24,203,1.0],[24,204,2.0],[24,206,3.0],[24,212,3.0],[24,213,6.0],[24,214,1.0],[24,215,1.0],[24,220,1.0],[24,223,1.0],[24,224,2.0],[24,225,4.0],[24,227,229.0],[24,229,2.0],[24,231,1.0],[24,248,3.0],[24,270,14.0],[24,271,5.0],[24,272,140.0],[24,273,359.0],[24,275,72.0],[24,277,749.0],[24,279,326.0],[24,280,22.0],[24,281,39.0],[24,283,273.0],[24,284,114.0],[24,285,687.0],[24,286,18.0],[24,288,52.0],[24,290,464.0],[24,291,51.0],[24,292,3.0],[24,293,38.0],[24,294,109.0],[24,295,1.0],[24,296,156.0],[24,297,49.0],[24,301,2.0],[24,302,676.0],[24,303,716.0],[24,304,28.0],[24,306,51.0],[24,308,55.0],[24,310,247.0],[24,311,54.0],[24,314,42.0],[24,317,2.0],[24,318,1.0],[24,319,171.0],[24,321,6.0],[24,322,48.0],[24,324,10.0],[24,325,22.0],[24,326,1.0],[24,327,1.0],[24,328,112.0],[24,329,46.0],[24,333,2.0],[24,335,1.0],[24,336,8.0],[24,338,259.0],[24,339,39.0],[24,361,1.0],[24,363,1.0],[24,364,12.0],[24,365,171.0],[24,376,53.0],[24,377,9.0],[24,378,66.0],[24,379,35.0],[24,381,100.0],[24,382,13.0],[24,390,135.0],[24,391,274.0],[24,395,1.0],[24,396,16.0],[24,398,16.0],[24,402,211.0],[24,403,780.0],[24,404,262.0],[24,406,112.0],[24,416,10.0],[24,428,46.0],[25,2,3.0],[25,20,3.0],[25,34,2.0],[25,92,1.0],[25,110,3.0],[25,123,1.0],[25,139,1.0],[25,200,1.0],[25,229,1.0],[25,272,55.0],[25,290,321.0],[25,303,8.0],[25,307,5.0],[25,313,7.0],[25,318,1.0],[25,319,17.0],[25,367,8.0],[25,379,12.0],[25,405,11.0],[26,48,1.0],[26,138,2.0],[26,228,1.0],[26,318,46.0],[27,22,5.0],[27,382,62.0],[28,80,2.0],[28,82,1.0],[28,440,36.0],[28,442,3.0],[29,80,2.0],[29,260,51.0],[29,350,1.0],[30,278,50.0],[31,47,2.0],[31,137,2.0],[31,305,1.0],[31,309,1.0],[31,317,74.0],[32,16,6.0],[32,376,44.0],[32,405,23.0],[33,36,1.0],[33,45,34.0],[33,135,2.0],[33,315,1.0],[34,41,1.0],[34,311,39.0],[35,71,1.0],[35,161,1.0],[35,341,79.0],[36,15,1.0],[36,285,32.0],[36,292,1.0],[37,2,5.0],[37,4,2.0],[37,7,1.0],[37,8,3.0],[37,11,44.0],[37,17,1.0],[37,19,3.0],[37,20,4.0],[37,24,3.0],[37,33,3.0],[37,38,1.0],[37,59,1.0],[37,92,7.0],[37,94,1.0],[37,97,2.0],[37,107,1.0],[37,110,2.0],[37,114,3.0],[37,123,1.0],[37,182,4.0],[37,190,17.0],[37,191,2.0],[37,204,3.0],[37,213,1.0],[37,214,1.0],[37,272,367.0],[37,277,57.0],[37,278,50.0],[37,281,3.0],[37,287,228.0],[37,290,143.0],[37,293,12.0],[37,294,201.0],[37,303,170.0],[37,304,1.0],[37,308,31.0],[37,320,3.0],[37,329,6.0],[37,364,31.0],[37,379,3.0],[37,390,20.0],[37,393,19.0],[37,396,1.0],[37,406,2.0],[38,40,2.0],[38,130,3.0],[38,220,2.0],[38,310,31.0],[39,4,1.0],[39,319,13.0],[39,364,20.0],[39,409,2.0],[40,264,1.0],[40,354,15.0],[40,356,18.0],[41,15,1.0],[41,375,38.0],[42,11,2.0],[42,45,1.0],[42,71,332.0],[42,82,1.0],[42,83,257.0],[42,161,120.0],[42,172,1.0],[42,173,2.0],[42,191,1.0],[42,239,1.0],[42,251,141.0],[42,263,3.0],[42,281,55.0],[42,305,2.0],[42,329,102.0],[42,333,8.0],[42,335,1.0],[42,336,2.0],[42,337,4.0],[42,339,3.0],[42,340,3.0],[42,341,14678.0],[42,405,44.0],[42,431,4.0],[42,442,50.0],[42,443,2.0],[43,82,2.0],[43,442,30.0],[44,68,1.0],[44,141,1.0],[44,334,1.0],[44,338,41.0],[44,376,5.0],[45,81,1.0],[45,261,26.0],[45,356,6.0],[45,442,3.0],[46,90,1.0],[46,270,38.0],[47,77,1.0],[47,347,39.0],[48,2,5.0],[48,5,1.0],[48,11,1.0],[48,13,1.0],[48,28,1.0],[48,34,1.0],[48,105,1.0],[48,136,1.0],[48,182,1.0],[48,186,1.0],[48,187,1.0],[48,203,1.0],[48,206,1.0],[48,215,1.0],[48,275,2.0],[48,276,3.0],[48,277,1.0],[48,278,5.0],[48,279,5.0],[48,280,7.0],[48,281,2.0],[48,283,5.0],[48,284,2.0],[48,285,7.0],[48,286,4.0],[48,287,4.0],[48,289,2.0],[48,290,14.0],[48,291,1.0],[48,292,6.0],[48,293,6.0],[48,300,4.0],[48,301,1.0],[48,302,6.0],[48,303,1.0],[48,305,2.0],[48,306,2.0],[48,308,5.0],[48,309,5.0],[48,310,4.0],[48,311,6.0],[48,314,1.0],[48,316,3.0],[48,317,7.0],[48,319,4.0],[48,362,93.0],[48,364,1.0],[48,375,1.0],[48,382,4.0],[48,388,2.0],[48,390,1.0],[48,391,8.0],[48,392,1.0],[48,393,2.0],[48,394,6.0],[48,398,2.0],[48,402,2.0],[48,406,5.0],[48,441,3.0],[49,43,4.0],[49,403,38.0],[50,59,1.0],[50,329,24.0],[51,1,5.0],[51,2,4.0],[51,3,9.0],[51,4,1.0],[51,5,4.0],[51,6,2.0],[51,7,14.0],[51,8,2.0],[51,9,5.0],[51,11,3.0],[51,13,6.0],[51,14,3.0],[51,15,21.0],[51,16,16.0],[51,18,3.0],[51,20,7.0],[51,21,5.0],[51,22,6.0],[51,23,2.0],[51,24,5.0],[51,26,2.0],[51,27,4.0],[51,28,13.0],[51,30,15.0],[51,31,10.0],[51,32,3.0],[51,33,4.0],[51,34,5.0],[51,37,2.0],[51,38,1.0],[51,42,29.0],[51,43,1.0],[51,46,59.0],[51,47,2.0],[51,48,1.0],[51,49,3.0],[51,56,1.0],[51,92,1.0],[51,93,6.0],[51,95,1.0],[51,96,3.0],[51,97,17.0],[51,99,6.0],[51,103,3.0],[51,106,2.0],[51,108,1.0],[51,111,1.0],[51,113,2.0],[51,114,2.0],[51,116,2.0],[51,118,5.0],[51,120,7.0],[51,122,2.0],[51,127,1.0],[51,132,1.0],[51,136,3.0],[51,137,4.0],[51,138,1.0],[51,139,1.0],[51,182,1.0],[51,183,7.0],[51,186,1.0],[51,187,3.0],[51,193,2.0],[51,196,4.0],[51,198,17.0],[51,200,5.0],[51,201,3.0],[51,202,11.0],[51,203,1.0],[51,204,7.0],[51,206,1.0],[51,208,6.0],[51,210,7.0],[51,212,4.0],[51,213,128.0],[51,215,1.0],[51,225,13.0],[51,226,64.0],[51,227,1.0],[51,270,12.0],[51,272,113.0],[51,273,473.0],[51,275,128.0],[51,276,70.0],[51,277,668.0],[51,278,59.0],[51,279,229.0],[51,280,3.0],[51,281,21.0],[51,283,316.0],[51,284,57.0],[51,286,314.0],[51,287,20.0],[51,290,320.0],[51,291,81.0],[51,292,1.0],[51,293,172.0],[51,294,286.0],[51,296,66.0],[51,297,34.0],[51,298,472.0],[51,300,609.0],[51,302,322.0],[51,303,27.0],[51,305,1.0],[51,307,17.0],[51,308,23.0],[51,309,21.0],[51,316,222.0],[51,317,119.0],[51,318,45.0],[51,319,56.0],[51,321,1.0],[51,323,1.0],[51,324,1.0],[51,328,8.0],[51,361,147.0],[51,362,3.0],[51,363,49.0],[51,365,1.0],[51,367,84.0],[51,369,32.0],[51,374,3.0],[51,375,282.0],[51,376,132.0],[51,379,1.0],[51,381,101.0],[51,382,79.0],[51,387,43.0],[51,388,3.0],[51,390,32.0],[51,391,175.0],[51,393,7.0],[51,394,124.0],[51,396,3.0],[51,398,2.0],[51,400,1.0],[51,402,578.0],[51,403,9.0],[51,404,9.0],[51,406,840.0],[51,409,28.0],[51,416,38.0],[52,84,1.0],[52,174,1.0],[52,354,26.0],[53,28,2.0],[53,208,1.0],[53,298,42.0],[54,39,2.0],[54,129,1.0],[54,219,2.0],[54,309,36.0],[55,59,2.0],[55,239,1.0],[55,329,23.0],[56,329,1.0],[56,333,18.0],[56,339,9.0],[56,417,27.0],[57,41,4.0],[57,200,14.0],[57,370,1.0],[57,371,3.0],[57,401,66.0],[58,2,10.0],[58,4,1.0],[58,5,1.0],[58,7,3.0],[58,9,3.0],[58,10,9.0],[58,11,40.0],[58,13,6.0],[58,15,5.0],[58,16,7.0],[58,17,4.0],[58,20,6.0],[58,21,1.0],[58,22,2.0],[58,23,2.0],[58,26,2.0],[58,27,3.0],[58,28,8.0],[58,29,9.0],[58,30,36.0],[58,31,3.0],[58,32,4.0],[58,33,16.0],[58,35,13.0],[58,38,6.0],[58,40,11.0],[58,41,15.0],[58,42,9.0],[58,45,20.0],[58,46,11.0],[58,47,8.0],[58,56,1.0],[58,57,2.0],[58,64,1.0],[58,66,1.0],[58,68,5.0],[58,92,5.0],[58,95,6.0],[58,97,1.0],[58,99,8.0],[58,100,10.0],[58,101,2.0],[58,103,3.0],[58,105,7.0],[58,106,3.0],[58,107,6.0],[58,110,8.0],[58,113,2.0],[58,116,3.0],[58,119,1.0],[58,120,2.0],[58,122,1.0],[58,123,5.0],[58,124,2.0],[58,125,1.0],[58,128,2.0],[58,130,3.0],[58,136,4.0],[58,137,4.0],[58,182,4.0],[58,185,6.0],[58,186,7.0],[58,189,4.0],[58,190,11.0],[58,191,2.0],[58,193,5.0],[58,196,1.0],[58,197,4.0],[58,200,5.0],[58,201,2.0],[58,206,2.0],[58,207,1.0],[58,209,2.0],[58,212,3.0],[58,213,6.0],[58,215,2.0],[58,218,4.0],[58,220,3.0],[58,225,3.0],[58,227,4.0],[58,238,1.0],[58,272,410.0],[58,275,113.0],[58,276,1.0],[58,277,135.0],[58,278,1.0],[58,279,351.0],[58,280,735.0],[58,281,88.0],[58,283,446.0],[58,285,293.0],[58,286,325.0],[58,287,570.0],[58,290,601.0],[58,291,200.0],[58,292,7.0],[58,293,211.0],[58,296,78.0],[58,297,119.0],[58,298,1.0],[58,299,225.0],[58,300,164.0],[58,301,1.0],[58,302,256.0],[58,303,680.0],[58,304,60.0],[58,305,125.0],[58,308,191.0],[58,309,4.0],[58,310,316.0],[58,315,119.0],[58,316,193.0],[58,317,416.0],[58,319,8.0],[58,320,2.0],[58,321,10.0],[58,322,1.0],[58,327,2.0],[58,328,35.0],[58,329,20.0],[58,330,2.0],[58,336,15.0],[58,338,48.0],[58,339,6.0],[58,365,6.0],[58,375,17.0],[58,376,55.0],[58,378,1.0],[58,382,13.0],[58,387,3.0],[58,388,42.0],[58,389,180.0],[58,390,361.0],[58,391,80.0],[58,392,1.0],[58,395,331.0],[58,399,2.0],[58,400,34.0],[58,401,275.0],[58,402,66.0],[58,405,346.0],[58,406,223.0],[58,409,5.0],[58,416,2.0],[58,417,31.0],[58,424,8.0],[58,428,26.0],[58,441,4.0],[59,298,49.0],[60,81,1.0],[60,351,34.0],[60,352,6.0],[60,435,11.0],[60,446,5.0],[61,43,3.0],[61,277,2.0],[61,403,28.0],[62,5,4.0],[62,15,2.0],[62,16,1.0],[62,21,2.0],[62,22,1.0],[62,28,12.0],[62,44,18.0],[62,54,11.0],[62,56,1.0],[62,57,2.0],[62,95,3.0],[62,101,1.0],[62,105,1.0],[62,112,1.0],[62,118,4.0],[62,144,1.0],[62,185,5.0],[62,208,6.0],[62,275,329.0],[62,280,35.0],[62,281,4.0],[62,285,35.0],[62,286,6.0],[62,290,115.0],[62,292,204.0],[62,294,1.0],[62,298,614.0],[62,303,1.0],[62,322,1.0],[62,324,306.0],[62,326,29.0],[62,402,2.0],[62,404,368.0],[62,406,2.0],[62,417,63.0],[63,0,9.0],[63,1,3.0],[63,2,109.0],[63,3,58.0],[63,4,59.0],[63,5,98.0],[63,6,18.0],[63,7,43.0],[63,8,90.0],[63,9,30.0],[63,10,215.0],[63,11,247.0],[63,13,89.0],[63,14,31.0],[63,15,170.0],[63,16,192.0],[63,17,325.0],[63,18,70.0],[63,19,147.0],[63,20,104.0],[63,21,43.0],[63,22,149.0],[63,23,153.0],[63,24,10.0],[63,25,12.0],[63,26,35.0],[63,27,27.0],[63,28,95.0],[63,29,39.0],[63,30,278.0],[63,31,122.0],[63,32,193.0],[63,33,366.0],[63,34,285.0],[63,35,106.0],[63,36,22.0],[63,37,29.0],[63,38,38.0],[63,39,66.0],[63,40,106.0],[63,41,39.0],[63,42,188.0],[63,43,340.0],[63,44,78.0],[63,45,710.0],[63,46,383.0],[63,47,64.0],[63,48,1.0],[63,49,42.0],[63,50,4.0],[63,54,18.0],[63,55,21.0],[63,56,15.0],[63,57,3.0],[63,58,4.0],[63,59,4.0],[63,63,1.0],[63,68,19.0],[63,69,10.0],[63,80,1.0],[63,81,1.0],[63,82,99.0],[63,90,2.0],[63,91,5.0],[63,92,72.0],[63,93,27.0],[63,94,1.0],[63,95,64.0],[63,96,23.0],[63,97,28.0],[63,98,70.0],[63,99,39.0],[63,100,128.0],[63,101,30.0],[63,103,34.0],[63,104,9.0],[63,105,58.0],[63,106,31.0],[63,107,129.0],[63,108,3.0],[63,109,1.0],[63,110,48.0],[63,111,12.0],[63,112,18.0],[63,113,63.0],[63,114,6.0],[63,115,8.0],[63,116,12.0],[63,117,8.0],[63,118,40.0],[63,119,19.0],[63,120,40.0],[63,121,14.0],[63,122,66.0],[63,123,96.0],[63,124,5.0],[63,125,17.0],[63,126,7.0],[63,127,9.0],[63,128,19.0],[63,129,41.0],[63,130,46.0],[63,131,19.0],[63,132,8.0],[63,133,18.0],[63,134,10.0],[63,135,55.0],[63,136,18.0],[63,137,29.0],[63,138,2.0],[63,139,11.0],[63,140,1.0],[63,144,13.0],[63,145,4.0],[63,146,8.0],[63,147,1.0],[63,148,3.0],[63,158,2.0],[63,159,2.0],[63,171,154.0],[63,180,6.0],[63,181,2.0],[63,182,42.0],[63,183,33.0],[63,184,1.0],[63,185,35.0],[63,186,45.0],[63,187,20.0],[63,188,47.0],[63,189,58.0],[63,190,126.0],[63,191,24.0],[63,193,34.0],[63,194,18.0],[63,195,65.0],[63,196,18.0],[63,197,124.0],[63,198,8.0],[63,199,6.0],[63,200,144.0],[63,201,79.0],[63,202,67.0],[63,203,67.0],[63,204,6.0],[63,205,6.0],[63,206,12.0],[63,207,11.0],[63,208,33.0],[63,209,11.0],[63,210,37.0],[63,211,16.0],[63,212,63.0],[63,213,338.0],[63,214,42.0],[63,215,227.0],[63,216,5.0],[63,217,54.0],[63,218,20.0],[63,219,23.0],[63,220,37.0],[63,221,17.0],[63,222,9.0],[63,223,94.0],[63,224,18.0],[63,225,171.0],[63,226,163.0],[63,227,194.0],[63,228,2.0],[63,229,7.0],[63,230,1.0],[63,234,5.0],[63,235,3.0],[63,236,2.0],[63,238,2.0],[63,239,1.0],[63,248,3.0],[63,249,7.0],[63,261,2.0],[63,262,2.0],[63,270,408.0],[63,271,330.0],[63,272,4965.0],[63,273,1974.0],[63,274,3.0],[63,275,3775.0],[63,276,1643.0],[63,277,1584.0],[63,278,4252.0],[63,279,2842.0],[63,280,8684.0],[63,281,1125.0],[63,282,1.0],[63,283,3899.0],[63,284,2021.0],[63,285,6504.0],[63,286,3433.0],[63,287,18353.0],[63,288,863.0],[63,289,371.0],[63,290,7152.0],[63,291,1562.0],[63,292,2754.0],[63,293,8984.0],[63,294,526.0],[63,295,436.0],[63,296,1402.0],[63,297,974.0],[63,298,2760.0],[63,299,1371.0],[63,300,4938.0],[63,301,1862.0],[63,302,7775.0],[63,303,11070.0],[63,304,452.0],[63,305,2002.0],[63,306,368.0],[63,307,813.0],[63,308,1417.0],[63,309,2269.0],[63,310,3466.0],[63,311,1101.0],[63,312,667.0],[63,313,1190.0],[63,314,1185.0],[63,315,2969.0],[63,316,1349.0],[63,317,2156.0],[63,318,97.0],[63,319,1022.0],[63,320,68.0],[63,321,5.0],[63,322,18.0],[63,323,21.0],[63,324,723.0],[63,325,82.0],[63,326,517.0],[63,327,27.0],[63,328,385.0],[63,329,198.0],[63,330,26.0],[63,333,26.0],[63,334,4.0],[63,335,1.0],[63,336,22.0],[63,337,28.0],[63,338,627.0],[63,339,515.0],[63,340,2.0],[63,345,1.0],[63,348,9.0],[63,350,1.0],[63,351,3.0],[63,352,48.0],[63,361,8.0],[63,362,232.0],[63,363,436.0],[63,364,1464.0],[63,365,444.0],[63,366,6.0],[63,367,315.0],[63,368,878.0],[63,369,19.0],[63,370,1082.0],[63,371,2.0],[63,373,322.0],[63,374,189.0],[63,375,911.0],[63,376,2482.0],[63,377,684.0],[63,378,999.0],[63,379,2158.0],[63,380,1.0],[63,381,87.0],[63,382,2017.0],[63,383,1.0],[63,386,1.0],[63,387,3.0],[63,388,320.0],[63,389,287.0],[63,390,2931.0],[63,391,1626.0],[63,392,248.0],[63,393,714.0],[63,394,3726.0],[63,395,1559.0],[63,396,174.0],[63,397,7.0],[63,398,36.0],[63,399,82.0],[63,400,342.0],[63,401,163.0],[63,402,3290.0],[63,403,3408.0],[63,404,1029.0],[63,405,10005.0],[63,406,5593.0],[63,407,2.0],[63,408,22.0],[63,409,138.0],[63,414,2.0],[63,415,324.0],[63,416,144.0],[63,417,130.0],[63,418,1.0],[63,427,1.0],[63,428,285.0],[63,429,17.0],[63,430,1.0],[63,439,1.0],[63,440,1.0],[63,442,1707.0],[63,447,1.0],[64,2,113.0],[64,4,9.0],[64,49,66.0],[64,92,122.0],[64,100,1.0],[64,139,36.0],[64,182,83.0],[64,229,30.0],[64,272,7252.0],[64,275,1.0],[64,278,2.0],[64,281,1.0],[64,318,22.0],[64,319,2958.0],[64,362,1.0],[64,364,163.0],[64,374,2.0],[65,84,13.0],[65,174,12.0],[65,264,3.0],[65,354,644.0],[66,86,1.0],[66,267,1.0],[66,356,8.0],[66,357,30.0],[67,11,1.0],[67,55,2.0],[67,415,46.0],[68,16,6.0],[68,376,25.0],[69,11,21.0],[69,191,1.0],[70,59,1.0],[70,329,25.0],[71,46,1.0],[71,67,1.0],[71,337,9.0],[71,406,9.0],[72,1,54.0],[72,2,5.0],[72,7,4.0],[72,15,2.0],[72,29,74.0],[72,30,353.0],[72,46,8.0],[72,53,1.0],[72,55,4.0],[72,91,77.0],[72,97,4.0],[72,105,2.0],[72,120,3.0],[72,143,3.0],[72,181,49.0],[72,187,3.0],[72,210,2.0],[72,233,1.0],[72,271,4440.0],[72,277,315.0],[72,281,7.0],[72,285,278.0],[72,289,1.0],[72,300,3.0],[72,321,1.0],[72,323,177.0],[72,325,143.0],[72,350,3.0],[72,362,127.0],[72,389,1320.0],[72,390,985.0],[72,392,1.0],[72,413,1.0],[73,71,6.0],[73,81,5.0],[73,83,2.0],[73,161,1.0],[73,171,2.0],[73,173,1.0],[73,251,3.0],[73,261,4.0],[73,341,181.0],[73,350,2.0],[73,351,101.0],[73,435,2.0],[74,76,1.0],[74,346,37.0],[75,81,1.0],[75,261,1.0],[75,351,34.0],[76,86,1.0],[76,171,1.0],[76,176,1.0],[76,351,18.0],[76,356,10.0],[77,371,34.0],[78,283,1.0],[78,395,32.0],[79,16,2.0],[79,376,29.0],[80,3,6.0],[80,5,2.0],[80,7,4.0],[80,10,1.0],[80,11,19.0],[80,15,11.0],[80,16,2.0],[80,17,3.0],[80,20,3.0],[80,21,3.0],[80,23,116.0],[80,26,3.0],[80,30,13.0],[80,31,7.0],[80,33,2.0],[80,34,1.0],[80,42,2.0],[80,43,1.0],[80,45,7.0],[80,46,4.0],[80,56,2.0],[80,70,3.0],[80,97,1.0],[80,101,13.0],[80,105,6.0],[80,107,1.0],[80,113,50.0],[80,116,3.0],[80,130,1.0],[80,135,1.0],[80,160,1.0],[80,185,2.0],[80,186,1.0],[80,187,1.0],[80,188,1.0],[80,190,1.0],[80,191,7.0],[80,195,4.0],[80,197,3.0],[80,201,2.0],[80,203,71.0],[80,206,3.0],[80,211,3.0],[80,213,12.0],[80,215,1.0],[80,225,1.0],[80,226,3.0],[80,227,1.0],[80,270,1.0],[80,271,2.0],[80,273,1.0],[80,275,83.0],[80,277,65.0],[80,278,109.0],[80,279,28.0],[80,281,450.0],[80,282,1.0],[80,285,422.0],[80,287,153.0],[80,288,1.0],[80,289,2.0],[80,290,108.0],[80,291,112.0],[80,292,6.0],[80,293,6979.0],[80,296,129.0],[80,297,1.0],[80,301,207.0],[80,303,84.0],[80,304,1.0],[80,305,111.0],[80,310,62.0],[80,315,113.0],[80,317,8.0],[80,327,2.0],[80,329,3.0],[80,332,1.0],[80,335,1.0],[80,336,1.0],[80,340,105.0],[80,353,1.0],[80,363,80.0],[80,364,8.0],[80,367,9.0],[80,370,1.0],[80,373,11.0],[80,375,2.0],[80,376,32.0],[80,381,6.0],[80,382,1.0],[80,383,2.0],[80,388,3.0],[80,389,49.0],[80,390,221.0],[80,391,8.0],[80,401,1.0],[80,402,43.0],[80,403,6.0],[80,405,30.0],[80,406,111.0],[80,416,67.0],[80,417,2.0],[81,11,1.0],[81,280,27.0],[81,281,4.0],[81,341,4.0],[81,444,2.0],[82,195,1.0],[82,200,2.0],[82,285,7.0],[82,290,20.0],[82,308,6.0],[82,406,7.0],[83,105,1.0],[83,285,38.0],[83,290,1.0],[84,5,1.0],[84,15,2.0],[84,19,42.0],[84,20,19.0],[84,25,9.0],[84,40,5.0],[84,109,1.0],[84,110,10.0],[84,115,6.0],[84,130,3.0],[84,188,1.0],[84,195,2.0],[84,200,14.0],[84,205,4.0],[84,210,4.0],[84,227,1.0],[84,273,1.0],[84,278,1.0],[84,280,1.0],[84,281,2.0],[84,282,1.0],[84,285,76.0],[84,287,1.0],[84,290,1482.0],[84,292,1.0],[84,295,333.0],[84,300,141.0],[84,303,1.0],[84,310,72.0],[84,365,6.0],[84,377,1.0],[84,379,794.0],[84,391,1.0],[84,394,1.0],[84,400,5.0],[84,406,2.0],[85,354,28.0],[86,47,4.0],[86,71,119.0],[86,75,60.0],[86,76,1.0],[86,77,1.0],[86,82,10.0],[86,84,16.0],[86,86,23.0],[86,87,14.0],[86,137,2.0],[86,161,49.0],[86,167,1.0],[86,172,1.0],[86,174,8.0],[86,177,6.0],[86,227,1.0],[86,251,56.0],[86,264,5.0],[86,267,4.0],[86,281,22.0],[86,305,2.0],[86,309,1.0],[86,317,116.0],[86,329,30.0],[86,333,5.0],[86,335,3.0],[86,337,1.0],[86,339,2.0],[86,341,6426.0],[86,343,1.0],[86,345,1.0],[86,346,1.0],[86,347,64.0],[86,351,4.0],[86,354,611.0],[86,356,17.0],[86,357,264.0],[86,431,1.0],[86,435,930.0],[86,438,1.0],[86,442,165.0],[86,446,215.0],[86,447,168.0],[87,364,28.0],[88,35,1.0],[88,395,29.0],[88,416,1.0],[89,8,1.0],[89,368,20.0],[90,19,1.0],[90,379,34.0],[91,214,24.0],[92,2,1.0],[92,3,2.0],[92,4,6.0],[92,5,1.0],[92,6,1.0],[92,7,4.0],[92,8,3.0],[92,10,3.0],[92,11,11.0],[92,13,11.0],[92,14,1.0],[92,15,9.0],[92,16,9.0],[92,17,12.0],[92,18,2.0],[92,19,10.0],[92,20,24.0],[92,22,3.0],[92,23,2.0],[92,26,2.0],[92,28,5.0],[92,30,30.0],[92,31,4.0],[92,32,3.0],[92,33,6.0],[92,34,27.0],[92,35,2.0],[92,40,1.0],[92,42,4.0],[92,43,14.0],[92,44,3.0],[92,45,47.0],[92,46,23.0],[92,47,1.0],[92,56,5.0],[92,90,1.0],[92,92,4.0],[92,95,3.0],[92,96,2.0],[92,98,3.0],[92,105,2.0],[92,107,4.0],[92,109,3.0],[92,112,1.0],[92,113,3.0],[92,118,2.0],[92,122,1.0],[92,125,1.0],[92,128,2.0],[92,129,1.0],[92,134,1.0],[92,135,1.0],[92,136,1.0],[92,137,1.0],[92,146,4.0],[92,160,132.0],[92,182,3.0],[92,185,1.0],[92,186,6.0],[92,193,2.0],[92,195,3.0],[92,197,7.0],[92,200,2.0],[92,202,15.0],[92,203,3.0],[92,206,2.0],[92,208,1.0],[92,210,28.0],[92,212,1.0],[92,213,3.0],[92,220,2.0],[92,223,1.0],[92,225,1.0],[92,227,1.0],[92,236,1.0],[92,270,2.0],[92,271,3.0],[92,272,140.0],[92,275,152.0],[92,276,167.0],[92,277,2.0],[92,278,244.0],[92,280,52.0],[92,281,14.0],[92,283,36.0],[92,284,21.0],[92,285,336.0],[92,286,196.0],[92,287,661.0],[92,289,143.0],[92,290,81.0],[92,292,2.0],[92,293,238.0],[92,295,1.0],[92,296,63.0],[92,297,44.0],[92,298,160.0],[92,300,2.0],[92,301,12.0],[92,302,237.0],[92,303,299.0],[92,304,2.0],[92,305,57.0],[92,308,7.0],[92,309,1.0],[92,310,80.0],[92,313,17.0],[92,314,91.0],[92,316,1.0],[92,317,35.0],[92,319,6.0],[92,320,1.0],[92,326,205.0],[92,328,5.0],[92,329,4.0],[92,339,17.0],[92,362,5.0],[92,363,7.0],[92,364,100.0],[92,365,8.0],[92,366,1.0],[92,367,39.0],[92,368,41.0],[92,370,9.0],[92,371,1.0],[92,373,71.0],[92,375,5.0],[92,376,102.0],[92,377,39.0],[92,378,10.0],[92,379,174.0],[92,380,1.0],[92,382,45.0],[92,388,2.0],[92,390,7.0],[92,391,127.0],[92,392,47.0],[92,394,576.0],[92,395,12.0],[92,397,1.0],[92,400,82.0],[92,401,4.0],[92,402,63.0],[92,403,174.0],[92,405,1058.0],[92,406,426.0],[92,409,2.0],[92,416,3.0],[93,92,1.0],[93,272,65.0],[94,2,4.0],[94,4,6.0],[94,5,3.0],[94,6,1.0],[94,7,9.0],[94,8,8.0],[94,9,4.0],[94,10,6.0],[94,11,75.0],[94,15,7.0],[94,16,8.0],[94,17,15.0],[94,19,1.0],[94,20,8.0],[94,21,2.0],[94,22,9.0],[94,23,5.0],[94,28,3.0],[94,29,3.0],[94,30,27.0],[94,31,11.0],[94,32,13.0],[94,33,46.0],[94,34,10.0],[94,35,25.0],[94,41,1.0],[94,42,8.0],[94,43,24.0],[94,44,38.0],[94,45,44.0],[94,46,3.0],[94,47,3.0],[94,55,26.0],[94,58,1.0],[94,92,5.0],[94,93,2.0],[94,95,2.0],[94,97,7.0],[94,98,4.0],[94,100,10.0],[94,101,2.0],[94,105,3.0],[94,106,1.0],[94,107,4.0],[94,110,1.0],[94,113,1.0],[94,119,3.0],[94,120,1.0],[94,122,4.0],[94,123,2.0],[94,131,2.0],[94,135,3.0],[94,136,4.0],[94,182,3.0],[94,183,4.0],[94,185,2.0],[94,187,15.0],[94,188,10.0],[94,190,7.0],[94,191,1.0],[94,195,1.0],[94,197,3.0],[94,198,4.0],[94,200,7.0],[94,203,4.0],[94,209,4.0],[94,212,9.0],[94,213,6.0],[94,214,3.0],[94,215,2.0],[94,221,1.0],[94,224,2.0],[94,225,12.0],[94,226,5.0],[94,227,9.0],[94,238,1.0],[94,272,232.0],[94,273,398.0],[94,275,166.0],[94,277,332.0],[94,278,400.0],[94,280,558.0],[94,281,56.0],[94,282,1.0],[94,283,1.0],[94,284,11.0],[94,285,515.0],[94,286,99.0],[94,287,748.0],[94,290,435.0],[94,292,69.0],[94,293,210.0],[94,298,43.0],[94,299,219.0],[94,300,96.0],[94,301,1.0],[94,302,575.0],[94,303,53.0],[94,305,192.0],[94,309,36.0],[94,310,11.0],[94,311,56.0],[94,312,1.0],[94,313,21.0],[94,315,51.0],[94,316,124.0],[94,317,115.0],[94,328,27.0],[94,335,1.0],[94,363,7.0],[94,364,132.0],[94,367,31.0],[94,371,2.0],[94,375,3.0],[94,376,121.0],[94,378,6.0],[94,379,35.0],[94,381,74.0],[94,382,113.0],[94,388,15.0],[94,390,339.0],[94,391,282.0],[94,392,2.0],[94,393,290.0],[94,394,96.0],[94,395,236.0],[94,401,1.0],[94,402,205.0],[94,403,338.0],[94,405,923.0],[94,406,46.0],[94,407,1.0],[94,412,1.0],[94,415,247.0],[94,416,1.0],[95,98,1.0],[95,101,1.0],[95,188,1.0],[95,278,51.0],[96,245,1.0],[96,335,28.0],[97,346,20.0],[98,354,55.0],[99,354,35.0],[100,3,6.0],[100,4,1.0],[100,5,2.0],[100,8,1.0],[100,10,3.0],[100,11,7.0],[100,16,2.0],[100,17,3.0],[100,18,1.0],[100,23,2.0],[100,30,6.0],[100,31,3.0],[100,32,4.0],[100,33,9.0],[100,34,1.0],[100,35,50.0],[100,39,7.0],[100,40,2.0],[100,43,23.0],[100,46,14.0],[100,47,4.0],[100,56,1.0],[100,93,3.0],[100,98,2.0],[100,100,10.0],[100,101,1.0],[100,107,1.0],[100,122,1.0],[100,123,5.0],[100,125,1.0],[100,129,2.0],[100,130,4.0],[100,136,3.0],[100,137,3.0],[100,183,2.0],[100,188,1.0],[100,190,4.0],[100,191,1.0],[100,213,2.0],[100,219,1.0],[100,220,3.0],[100,227,2.0],[100,249,1.0],[100,273,330.0],[100,275,6.0],[100,278,141.0],[100,280,354.0],[100,281,47.0],[100,284,4.0],[100,285,50.0],[100,287,168.0],[100,292,3.0],[100,293,104.0],[100,297,13.0],[100,298,1.0],[100,302,208.0],[100,303,315.0],[100,305,4.0],[100,306,2.0],[100,309,129.0],[100,310,150.0],[100,313,1.0],[100,316,155.0],[100,317,102.0],[100,326,1.0],[100,328,3.0],[100,339,30.0],[100,362,3.0],[100,364,23.0],[100,365,13.0],[100,376,20.0],[100,378,36.0],[100,390,64.0],[100,391,37.0],[100,403,357.0],[100,406,135.0],[101,46,1.0],[101,326,17.0],[101,339,9.0],[101,406,29.0],[102,86,2.0],[102,446,26.0],[103,1,3.0],[103,17,8.0],[103,23,1.0],[103,34,2.0],[103,42,15.0],[103,46,10.0],[103,59,1.0],[103,68,5.0],[103,71,109.0],[103,75,19.0],[103,80,20.0],[103,81,1.0],[103,84,4.0],[103,86,29.0],[103,87,1.0],[103,107,7.0],[103,124,1.0],[103,132,1.0],[103,149,1.0],[103,153,1.0],[103,157,1.0],[103,161,49.0],[103,171,2.0],[103,176,5.0],[103,197,3.0],[103,214,64.0],[103,248,2.0],[103,251,82.0],[103,255,2.0],[103,260,3.0],[103,261,8.0],[103,266,10.0],[103,281,22.0],[103,287,375.0],[103,304,1.0],[103,317,1.0],[103,329,29.0],[103,330,1.0],[103,332,1.0],[103,333,9.0],[103,334,1.0],[103,337,21.0],[103,338,129.0],[103,339,3.0],[103,341,6035.0],[103,351,89.0],[103,356,527.0],[103,357,62.0],[103,361,41.0],[103,398,3.0],[103,402,279.0],[103,406,160.0],[103,431,1.0],[103,435,276.0],[103,440,341.0],[103,442,5.0],[103,444,49.0],[103,446,61.0],[104,32,1.0],[104,49,2.0],[104,302,23.0],[104,309,1.0],[104,319,9.0],[104,394,1.0],[105,17,4.0],[105,47,6.0],[105,137,2.0],[105,227,2.0],[105,281,3.0],[105,287,96.0],[105,305,1.0],[105,315,1.0],[105,317,181.0],[106,82,1.0],[106,442,38.0],[107,7,2.0],[107,82,1.0],[107,367,26.0],[107,442,11.0],[108,18,1.0],[108,378,29.0],[109,24,12.0],[109,30,31.0],[109,33,11.0],[109,55,1.0],[109,67,2.0],[109,68,1.0],[109,114,8.0],[109,120,1.0],[109,123,3.0],[109,158,2.0],[109,204,2.0],[109,247,3.0],[109,248,1.0],[109,281,2.0],[109,292,1.0],[109,294,366.0],[109,302,2.0],[109,303,394.0],[109,337,147.0],[109,338,80.0],[109,363,4.0],[109,390,531.0],[109,415,61.0],[110,15,2.0],[110,58,1.0],[110,285,30.0],[110,328,10.0],[111,17,1.0],[111,287,22.0],[112,33,2.0],[112,213,1.0],[112,279,1.0],[112,301,2.0],[112,303,40.0],[112,314,1.0],[112,328,1.0],[113,2,1.0],[113,5,2.0],[113,6,1.0],[113,9,1.0],[113,10,6.0],[113,11,97.0],[113,17,16.0],[113,18,8.0],[113,19,16.0],[113,20,4.0],[113,21,2.0],[113,22,6.0],[113,23,6.0],[113,28,9.0],[113,30,4.0],[113,31,6.0],[113,32,5.0],[113,33,5.0],[113,34,16.0],[113,35,20.0],[113,40,1.0],[113,41,5.0],[113,42,3.0],[113,43,3.0],[113,45,7.0],[113,46,48.0],[113,47,5.0],[113,54,6.0],[113,57,2.0],[113,95,3.0],[113,99,2.0],[113,101,4.0],[113,107,2.0],[113,108,1.0],[113,112,3.0],[113,113,1.0],[113,118,2.0],[113,122,5.0],[113,123,4.0],[113,129,2.0],[113,130,1.0],[113,131,3.0],[113,133,3.0],[113,136,2.0],[113,137,4.0],[113,144,2.0],[113,185,2.0],[113,186,4.0],[113,189,1.0],[113,191,2.0],[113,194,1.0],[113,197,4.0],[113,200,2.0],[113,202,4.0],[113,203,4.0],[113,206,1.0],[113,208,4.0],[113,212,2.0],[113,213,4.0],[113,223,2.0],[113,227,16.0],[113,272,94.0],[113,273,25.0],[113,275,165.0],[113,276,140.0],[113,279,171.0],[113,281,3.0],[113,283,2.0],[113,284,27.0],[113,285,26.0],[113,287,440.0],[113,288,71.0],[113,290,280.0],[113,291,78.0],[113,292,431.0],[113,293,485.0],[113,296,9.0],[113,298,227.0],[113,302,386.0],[113,303,308.0],[113,305,1.0],[113,309,62.0],[113,310,63.0],[113,311,197.0],[113,313,108.0],[113,314,2.0],[113,317,282.0],[113,324,101.0],[113,326,2.0],[113,327,1.0],[113,328,2.0],[113,338,4.0],[113,363,2.0],[113,364,1.0],[113,365,4.0],[113,366,1.0],[113,370,33.0],[113,371,1.0],[113,375,1.0],[113,376,23.0],[113,377,152.0],[113,378,129.0],[113,379,222.0],[113,382,33.0],[113,388,13.0],[113,390,69.0],[113,391,61.0],[113,392,2.0],[113,393,1.0],[113,394,426.0],[113,395,329.0],[113,401,36.0],[113,402,43.0],[113,403,2.0],[113,405,243.0],[113,406,738.0],[113,416,28.0],[113,417,89.0],[114,0,2.0],[114,225,14.0],[114,270,29.0],[114,302,9.0],[114,400,1.0],[115,2,2.0],[115,270,3.0],[115,362,23.0],[116,31,2.0],[116,391,39.0],[117,36,4.0],[117,396,29.0],[118,62,1.0],[118,422,15.0],[119,283,23.0],[120,70,19.0],[120,71,58.0],[120,75,40.0],[120,78,1.0],[120,80,121.0],[120,81,1.0],[120,86,52.0],[120,161,18.0],[120,168,1.0],[120,170,1.0],[120,174,1.0],[120,176,1.0],[120,251,83.0],[120,255,1.0],[120,258,1.0],[120,260,1.0],[120,261,1.0],[120,264,1.0],[120,266,1.0],[120,281,10.0],[120,329,16.0],[120,333,2.0],[120,335,1.0],[120,339,2.0],[120,341,2836.0],[120,348,120.0],[120,350,39.0],[120,351,36.0],[120,354,90.0],[120,356,126.0],[120,428,1.0],[120,430,251.0],[120,435,665.0],[120,440,2015.0],[120,441,15.0],[120,442,13.0],[120,444,2.0],[120,446,512.0],[120,447,3.0],[121,32,1.0],[121,46,1.0],[121,227,1.0],[121,277,1.0],[121,302,1.0],[121,406,18.0],[122,46,1.0],[122,406,26.0],[123,11,13.0],[123,101,2.0],[124,18,1.0],[124,288,2.0],[124,378,35.0],[125,39,4.0],[125,70,27.0],[125,71,146.0],[125,73,8.0],[125,75,16.0],[125,76,21.0],[125,80,23.0],[125,81,11.0],[125,82,24.0],[125,83,2.0],[125,84,34.0],[125,86,8.0],[125,87,17.0],[125,129,6.0],[125,144,1.0],[125,160,1.0],[125,161,12.0],[125,163,6.0],[125,166,13.0],[125,170,2.0],[125,171,5.0],[125,172,1.0],[125,174,7.0],[125,176,3.0],[125,177,12.0],[125,191,1.0],[125,219,1.0],[125,234,1.0],[125,250,1.0],[125,251,11.0],[125,253,1.0],[125,256,15.0],[125,260,1.0],[125,261,8.0],[125,262,2.0],[125,264,6.0],[125,266,2.0],[125,267,2.0],[125,281,4.0],[125,309,131.0],[125,318,1.0],[125,324,97.0],[125,329,15.0],[125,332,1.0],[125,333,2.0],[125,336,1.0],[125,339,2.0],[125,340,129.0],[125,341,1271.0],[125,343,337.0],[125,344,1.0],[125,346,1216.0],[125,347,5.0],[125,350,155.0],[125,351,682.0],[125,352,74.0],[125,354,507.0],[125,356,128.0],[125,357,835.0],[125,358,3.0],[125,430,420.0],[125,431,1.0],[125,435,172.0],[125,440,481.0],[125,441,4.0],[125,442,497.0],[125,444,351.0],[125,446,117.0],[125,447,17.0],[126,176,2.0],[126,356,37.0],[127,278,30.0],[127,281,3.0],[127,309,3.0],[128,1,7.0],[128,2,82.0],[128,3,33.0],[128,4,11.0],[128,5,19.0],[128,6,10.0],[128,7,116.0],[128,8,18.0],[128,9,12.0],[128,10,87.0],[128,11,220.0],[128,13,31.0],[128,14,1.0],[128,15,42.0],[128,16,78.0],[128,17,5.0],[128,18,11.0],[128,19,111.0],[128,20,119.0],[128,21,83.0],[128,22,70.0],[128,25,37.0],[128,26,22.0],[128,27,43.0],[128,28,111.0],[128,29,42.0],[128,30,97.0],[128,31,60.0],[128,32,135.0],[128,33,38.0],[128,34,40.0],[128,35,147.0],[128,36,3.0],[128,38,12.0],[128,39,25.0],[128,40,5.0],[128,41,8.0],[128,42,248.0],[128,43,476.0],[128,44,50.0],[128,45,502.0],[128,46,311.0],[128,47,17.0],[128,49,8.0],[128,50,1.0],[128,52,39.0],[128,53,2.0],[128,54,77.0],[128,55,162.0],[128,56,273.0],[128,57,615.0],[128,58,24.0],[128,59,13.0],[128,64,9.0],[128,65,5.0],[128,66,14.0],[128,67,13.0],[128,68,85.0],[128,69,66.0],[128,78,2.0],[128,81,169.0],[128,91,2.0],[128,92,78.0],[128,93,4.0],[128,95,16.0],[128,96,5.0],[128,97,91.0],[128,98,19.0],[128,99,18.0],[128,100,22.0],[128,101,5.0],[128,103,16.0],[128,104,1.0],[128,105,19.0],[128,106,5.0],[128,107,1.0],[128,108,3.0],[128,109,11.0],[128,110,46.0],[128,111,2.0],[128,112,5.0],[128,115,23.0],[128,116,6.0],[128,117,17.0],[128,118,43.0],[128,119,10.0],[128,120,9.0],[128,121,4.0],[128,122,45.0],[128,123,9.0],[128,124,4.0],[128,125,18.0],[128,126,1.0],[128,128,4.0],[128,129,6.0],[128,131,6.0],[128,132,3.0],[128,133,2.0],[128,134,1.0],[128,135,39.0],[128,136,32.0],[128,137,16.0],[128,139,1.0],[128,142,17.0],[128,143,6.0],[128,144,9.0],[128,145,12.0],[128,146,53.0],[128,147,5.0],[128,148,33.0],[128,149,3.0],[128,154,2.0],[128,155,4.0],[128,156,8.0],[128,157,7.0],[128,158,37.0],[128,159,19.0],[128,171,4.0],[128,180,1.0],[128,182,53.0],[128,183,3.0],[128,185,11.0],[128,186,232.0],[128,187,98.0],[128,188,16.0],[128,189,18.0],[128,190,20.0],[128,191,8.0],[128,193,11.0],[128,194,1.0],[128,195,15.0],[128,196,4.0],[128,197,1.0],[128,198,3.0],[128,199,14.0],[128,200,58.0],[128,201,7.0],[128,202,7.0],[128,204,1.0],[128,205,10.0],[128,206,8.0],[128,207,22.0],[128,208,51.0],[128,209,4.0],[128,210,6.0],[128,211,7.0],[128,212,60.0],[128,213,8.0],[128,214,157.0],[128,215,176.0],[128,216,1.0],[128,218,7.0],[128,219,11.0],[128,220,2.0],[128,221,5.0],[128,222,7.0],[128,223,3.0],[128,224,2.0],[128,225,97.0],[128,226,118.0],[128,227,97.0],[128,229,1.0],[128,230,1.0],[128,232,28.0],[128,233,4.0],[128,234,11.0],[128,235,4.0],[128,236,61.0],[128,237,3.0],[128,238,26.0],[128,239,6.0],[128,244,2.0],[128,245,9.0],[128,246,6.0],[128,247,7.0],[128,248,38.0],[128,249,24.0],[128,270,9.0],[128,271,63.0],[128,272,4869.0],[128,273,250.0],[128,274,2.0],[128,275,984.0],[128,276,24.0],[128,277,6038.0],[128,278,1146.0],[128,279,1406.0],[128,280,1105.0],[128,281,327.0],[128,282,3.0],[128,283,1761.0],[128,284,97.0],[128,285,2557.0],[128,286,637.0],[128,287,106.0],[128,288,529.0],[128,289,1353.0],[128,290,5763.0],[128,292,834.0],[128,293,3.0],[128,294,51.0],[128,295,1394.0],[128,296,613.0],[128,297,1731.0],[128,298,3528.0],[128,299,453.0],[128,300,1289.0],[128,301,911.0],[128,302,5778.0],[128,303,1146.0],[128,304,287.0],[128,305,2391.0],[128,306,15.0],[128,307,1.0],[128,308,248.0],[128,309,959.0],[128,310,108.0],[128,311,264.0],[128,312,242.0],[128,313,166.0],[128,314,308.0],[128,315,2202.0],[128,316,1667.0],[128,317,925.0],[128,319,135.0],[128,320,36.0],[128,321,17.0],[128,322,1756.0],[128,323,258.0],[128,324,926.0],[128,325,540.0],[128,326,5659.0],[128,327,25.0],[128,328,2554.0],[128,329,396.0],[128,332,1.0],[128,333,27.0],[128,334,149.0],[128,335,586.0],[128,336,761.0],[128,337,947.0],[128,338,3944.0],[128,339,3578.0],[128,346,1.0],[128,361,68.0],[128,362,8.0],[128,363,557.0],[128,364,323.0],[128,365,212.0],[128,366,1.0],[128,367,587.0],[128,368,31.0],[128,369,1.0],[128,370,5.0],[128,373,71.0],[128,374,13.0],[128,375,66.0],[128,376,1096.0],[128,377,66.0],[128,378,43.0],[128,379,1670.0],[128,380,1.0],[128,381,783.0],[128,382,807.0],[128,385,2.0],[128,386,1.0],[128,387,30.0],[128,388,130.0],[128,389,217.0],[128,390,1661.0],[128,391,935.0],[128,392,555.0],[128,393,308.0],[128,394,94.0],[128,395,1738.0],[128,396,48.0],[128,398,2.0],[128,399,43.0],[128,400,49.0],[128,401,168.0],[128,402,3831.0],[128,403,8348.0],[128,404,145.0],[128,405,350.0],[128,406,1037.0],[128,407,2.0],[128,408,3.0],[128,409,6.0],[128,410,4.0],[128,412,2.0],[128,413,4.0],[128,414,1249.0],[128,415,2899.0],[128,416,3415.0],[128,417,14160.0],[128,418,6.0],[128,419,1.0],[128,423,2.0],[128,424,79.0],[128,428,660.0],[128,429,4.0],[128,438,1.0],[128,440,1.0],[128,441,3181.0],[129,0,2.0],[129,3,1.0],[129,10,29.0],[129,11,1.0],[129,13,6.0],[129,15,12.0],[129,17,7.0],[129,18,1.0],[129,19,29.0],[129,22,1.0],[129,24,8.0],[129,26,5.0],[129,28,60.0],[129,29,35.0],[129,30,7.0],[129,32,4.0],[129,34,14.0],[129,36,1.0],[129,42,6.0],[129,46,2.0],[129,48,3.0],[129,49,1.0],[129,56,22.0],[129,57,5.0],[129,59,7.0],[129,69,8.0],[129,93,2.0],[129,99,1.0],[129,103,1.0],[129,105,2.0],[129,107,6.0],[129,114,4.0],[129,116,4.0],[129,118,24.0],[129,122,4.0],[129,126,1.0],[129,138,5.0],[129,146,4.0],[129,149,2.0],[129,159,1.0],[129,183,2.0],[129,193,1.0],[129,195,3.0],[129,197,10.0],[129,201,3.0],[129,204,2.0],[129,206,7.0],[129,208,26.0],[129,209,1.0],[129,210,1.0],[129,212,3.0],[129,228,2.0],[129,236,4.0],[129,239,5.0],[129,246,1.0],[129,247,1.0],[129,273,205.0],[129,275,1.0],[129,279,72.0],[129,280,2.0],[129,283,129.0],[129,285,441.0],[129,286,1.0],[129,287,417.0],[129,289,1.0],[129,292,4.0],[129,294,405.0],[129,296,256.0],[129,298,1741.0],[129,301,1.0],[129,302,221.0],[129,306,97.0],[129,318,172.0],[129,326,227.0],[129,328,9.0],[129,329,285.0],[129,332,1.0],[129,333,5.0],[129,334,2.0],[129,336,32.0],[129,337,13.0],[129,339,245.0],[129,370,459.0],[129,373,61.0],[129,375,33.0],[129,379,512.0],[129,382,34.0],[129,388,1.0],[129,389,1.0],[129,390,186.0],[129,394,158.0],[129,399,10.0],[129,401,4.0],[129,402,62.0],[129,406,53.0],[129,409,10.0],[129,416,295.0],[129,417,123.0],[130,36,1.0],[130,46,1.0],[130,306,23.0],[130,406,16.0],[131,229,1.0],[131,319,17.0],[132,329,16.0],[133,337,26.0],[134,248,1.0],[134,338,17.0],[135,34,1.0],[135,394,13.0],[136,8,1.0],[136,98,1.0],[136,278,34.0],[137,2,5.0],[137,3,3.0],[137,4,13.0],[137,5,2.0],[137,6,4.0],[137,7,3.0],[137,9,16.0],[137,10,10.0],[137,11,13.0],[137,14,1.0],[137,16,5.0],[137,18,1.0],[137,19,8.0],[137,20,1.0],[137,22,1.0],[137,23,14.0],[137,28,1.0],[137,30,1.0],[137,32,17.0],[137,33,6.0],[137,34,20.0],[137,40,2.0],[137,41,2.0],[137,42,7.0],[137,43,38.0],[137,44,3.0],[137,45,2.0],[137,46,28.0],[137,47,1.0],[137,56,14.0],[137,67,1.0],[137,69,5.0],[137,82,3.0],[137,92,1.0],[137,93,1.0],[137,95,1.0],[137,96,1.0],[137,97,4.0],[137,99,18.0],[137,100,10.0],[137,101,1.0],[137,104,1.0],[137,110,1.0],[137,113,1.0],[137,120,2.0],[137,122,3.0],[137,130,1.0],[137,131,4.0],[137,133,3.0],[137,135,1.0],[137,146,7.0],[137,157,2.0],[137,182,1.0],[137,183,2.0],[137,185,1.0],[137,186,4.0],[137,187,6.0],[137,189,12.0],[137,190,125.0],[137,191,2.0],[137,194,3.0],[137,196,1.0],[137,198,3.0],[137,200,49.0],[137,202,4.0],[137,203,7.0],[137,212,2.0],[137,213,14.0],[137,220,1.0],[137,221,3.0],[137,223,4.0],[137,225,2.0],[137,236,12.0],[137,247,3.0],[137,249,1.0],[137,271,1.0],[137,272,197.0],[137,273,80.0],[137,275,69.0],[137,276,149.0],[137,277,247.0],[137,278,1.0],[137,279,1198.0],[137,280,815.0],[137,281,83.0],[137,284,89.0],[137,285,44.0],[137,286,90.0],[137,287,18.0],[137,289,1.0],[137,290,42.0],[137,292,32.0],[137,293,495.0],[137,298,22.0],[137,300,84.0],[137,302,359.0],[137,303,2.0],[137,309,32.0],[137,310,64.0],[137,311,148.0],[137,313,406.0],[137,315,19.0],[137,316,5.0],[137,324,31.0],[137,326,719.0],[137,327,1.0],[137,328,1.0],[137,337,98.0],[137,339,237.0],[137,362,12.0],[137,364,248.0],[137,367,1.0],[137,376,139.0],[137,378,3.0],[137,379,275.0],[137,381,3.0],[137,382,7.0],[137,390,9.0],[137,391,8.0],[137,392,144.0],[137,393,71.0],[137,394,329.0],[137,395,7.0],[137,400,7.0],[137,402,68.0],[137,403,202.0],[137,404,34.0],[137,405,16.0],[137,406,491.0],[138,2,12.0],[138,3,17.0],[138,4,11.0],[138,10,2.0],[138,11,12.0],[138,13,2.0],[138,14,1.0],[138,15,10.0],[138,16,3.0],[138,17,2.0],[138,18,7.0],[138,21,18.0],[138,22,1.0],[138,23,4.0],[138,29,3.0],[138,30,6.0],[138,31,3.0],[138,32,6.0],[138,33,39.0],[138,34,7.0],[138,35,1.0],[138,38,3.0],[138,41,26.0],[138,42,16.0],[138,46,15.0],[138,50,1.0],[138,56,19.0],[138,58,1.0],[138,69,2.0],[138,92,2.0],[138,93,8.0],[138,97,1.0],[138,98,1.0],[138,100,1.0],[138,101,2.0],[138,103,1.0],[138,105,5.0],[138,106,1.0],[138,107,2.0],[138,113,2.0],[138,119,1.0],[138,122,1.0],[138,123,1.0],[138,124,1.0],[138,128,1.0],[138,131,7.0],[138,132,1.0],[138,136,1.0],[138,146,1.0],[138,148,2.0],[138,159,2.0],[138,183,7.0],[138,187,1.0],[138,188,1.0],[138,190,1.0],[138,193,2.0],[138,194,2.0],[138,195,5.0],[138,197,4.0],[138,201,1.0],[138,209,5.0],[138,213,3.0],[138,214,1.0],[138,215,11.0],[138,218,1.0],[138,221,7.0],[138,225,9.0],[138,226,1.0],[138,238,3.0],[138,270,1.0],[138,271,5.0],[138,272,46.0],[138,273,518.0],[138,275,5.0],[138,277,91.0],[138,278,81.0],[138,279,14.0],[138,280,55.0],[138,281,4.0],[138,283,197.0],[138,284,72.0],[138,285,396.0],[138,287,271.0],[138,289,1.0],[138,292,30.0],[138,293,209.0],[138,294,3.0],[138,295,1.0],[138,299,124.0],[138,300,75.0],[138,302,109.0],[138,303,149.0],[138,304,46.0],[138,305,3.0],[138,307,1.0],[138,308,51.0],[138,310,6.0],[138,311,515.0],[138,312,2.0],[138,313,3.0],[138,319,3.0],[138,320,1.0],[138,321,1.0],[138,326,50.0],[138,328,98.0],[138,329,10.0],[138,333,2.0],[138,336,15.0],[138,338,1.0],[138,339,68.0],[138,362,343.0],[138,363,111.0],[138,364,175.0],[138,370,4.0],[138,376,32.0],[138,378,89.0],[138,379,20.0],[138,381,337.0],[138,382,81.0],[138,387,6.0],[138,389,29.0],[138,390,153.0],[138,391,18.0],[138,392,92.0],[138,394,276.0],[138,395,82.0],[138,396,6.0],[138,399,9.0],[138,401,106.0],[138,402,224.0],[138,403,5.0],[138,405,2.0],[138,406,340.0],[138,409,6.0],[138,410,14.0],[138,416,290.0],[138,417,18.0],[138,423,3.0],[139,22,3.0],[139,47,2.0],[139,227,1.0],[139,317,17.0],[140,57,4.0],[140,417,81.0],[141,45,1.0],[141,135,1.0],[141,405,12.0],[142,15,2.0],[142,285,37.0],[142,290,10.0],[143,287,13.0],[144,297,46.0],[144,304,1.0],[145,53,1.0],[145,323,24.0],[146,1,15.0],[146,2,15.0],[146,7,2.0],[146,10,9.0],[146,11,152.0],[146,13,6.0],[146,15,39.0],[146,21,2.0],[146,23,1.0],[146,26,16.0],[146,29,9.0],[146,30,24.0],[146,33,4.0],[146,38,10.0],[146,43,63.0],[146,45,1.0],[146,46,53.0],[146,55,8.0],[146,59,3.0],[146,91,10.0],[146,97,2.0],[146,100,9.0],[146,101,5.0],[146,105,16.0],[146,113,3.0],[146,116,4.0],[146,123,2.0],[146,128,3.0],[146,136,3.0],[146,143,4.0],[146,145,4.0],[146,181,4.0],[146,186,3.0],[146,190,324.0],[146,191,4.0],[146,195,10.0],[146,201,2.0],[146,202,1.0],[146,203,1.0],[146,206,3.0],[146,210,1.0],[146,213,1.0],[146,218,5.0],[146,225,9.0],[146,226,4.0],[146,235,5.0],[146,271,629.0],[146,277,60.0],[146,280,353.0],[146,281,39.0],[146,282,1.0],[146,285,1193.0],[146,291,216.0],[146,292,8.0],[146,293,58.0],[146,295,1.0],[146,296,376.0],[146,303,192.0],[146,308,402.0],[146,316,296.0],[146,323,329.0],[146,325,367.0],[146,329,41.0],[146,333,2.0],[146,339,3.0],[146,362,372.0],[146,371,1.0],[146,373,127.0],[146,375,205.0],[146,389,147.0],[146,390,296.0],[146,403,240.0],[146,406,765.0],[146,416,19.0],[146,426,1.0],[147,341,16.0],[148,40,2.0],[148,400,14.0],[149,86,1.0],[149,266,1.0],[149,356,12.0],[150,4,3.0],[150,6,5.0],[150,8,1.0],[150,13,1.0],[150,15,2.0],[150,17,2.0],[150,20,3.0],[150,22,1.0],[150,30,9.0],[150,33,3.0],[150,37,1.0],[150,39,2.0],[150,41,1.0],[150,43,1.0],[150,45,17.0],[150,46,9.0],[150,56,1.0],[150,95,1.0],[150,96,1.0],[150,98,1.0],[150,103,1.0],[150,107,1.0],[150,110,2.0],[150,120,4.0],[150,123,2.0],[150,129,4.0],[150,188,3.0],[150,193,1.0],[150,210,2.0],[150,213,27.0],[150,214,5.0],[150,219,2.0],[150,270,2.0],[150,275,22.0],[150,276,133.0],[150,278,150.0],[150,279,10.0],[150,281,4.0],[150,283,81.0],[150,285,39.0],[150,287,52.0],[150,290,101.0],[150,299,16.0],[150,300,445.0],[150,303,161.0],[150,304,1.0],[150,309,180.0],[150,311,3.0],[150,317,1.0],[150,326,18.0],[150,364,72.0],[150,371,1.0],[150,375,6.0],[150,382,7.0],[150,390,6.0],[150,393,1.0],[150,396,1.0],[150,401,20.0],[150,403,44.0],[150,405,6.0],[150,406,101.0],[150,408,5.0],[151,0,6.0],[151,1,4.0],[151,2,4.0],[151,4,4.0],[151,7,4.0],[151,10,2.0],[151,11,74.0],[151,13,3.0],[151,15,6.0],[151,16,2.0],[151,19,12.0],[151,20,15.0],[151,22,3.0],[151,23,3.0],[151,26,5.0],[151,31,21.0],[151,32,9.0],[151,33,15.0],[151,34,52.0],[151,35,3.0],[151,39,1.0],[151,40,1.0],[151,41,1.0],[151,43,6.0],[151,45,7.0],[151,46,1.0],[151,48,4.0],[151,49,3.0],[151,60,1.0],[151,69,3.0],[151,90,2.0],[151,91,1.0],[151,92,4.0],[151,101,2.0],[151,103,1.0],[151,105,1.0],[151,110,3.0],[151,113,2.0],[151,116,1.0],[151,121,1.0],[151,122,4.0],[151,123,6.0],[151,124,1.0],[151,138,5.0],[151,159,2.0],[151,180,2.0],[151,181,2.0],[151,182,3.0],[151,187,2.0],[151,189,1.0],[151,191,3.0],[151,193,1.0],[151,195,2.0],[151,200,2.0],[151,211,2.0],[151,212,4.0],[151,213,11.0],[151,219,1.0],[151,228,5.0],[151,229,1.0],[151,270,180.0],[151,271,221.0],[151,272,379.0],[151,276,70.0],[151,277,83.0],[151,279,65.0],[151,281,9.0],[151,283,307.0],[151,285,308.0],[151,288,1.0],[151,289,1.0],[151,290,615.0],[151,292,3.0],[151,293,147.0],[151,294,1.0],[151,296,80.0],[151,298,20.0],[151,299,1.0],[151,300,1.0],[151,301,340.0],[151,302,489.0],[151,303,795.0],[151,305,1.0],[151,307,9.0],[151,309,27.0],[151,310,8.0],[151,318,376.0],[151,319,5.0],[151,322,7.0],[151,329,3.0],[151,330,1.0],[151,339,86.0],[151,364,61.0],[151,367,21.0],[151,375,5.0],[151,376,46.0],[151,379,191.0],[151,382,58.0],[151,387,1.0],[151,388,1.0],[151,391,370.0],[151,394,469.0],[151,395,48.0],[151,396,3.0],[151,398,6.0],[151,399,4.0],[151,401,1.0],[151,403,66.0],[151,406,27.0],[151,409,4.0],[151,428,1.0],[151,429,10.0],[152,279,1.0],[152,280,15.0],[153,296,5.0],[153,319,4.0],[154,60,1.0],[154,318,1.0],[154,330,20.0],[155,2,4.0],[155,3,2.0],[155,19,1.0],[155,30,2.0],[155,38,1.0],[155,41,2.0],[155,44,5.0],[155,47,1.0],[155,49,9.0],[155,137,1.0],[155,139,4.0],[155,182,1.0],[155,213,1.0],[155,219,1.0],[155,225,1.0],[155,272,148.0],[155,273,61.0],[155,281,1.0],[155,303,107.0],[155,304,1.0],[155,306,87.0],[155,308,27.0],[155,309,8.0],[155,311,25.0],[155,317,49.0],[155,318,4.0],[155,319,350.0],[155,324,65.0],[155,328,1.0],[155,379,41.0],[155,390,36.0],[155,399,13.0],[155,400,1.0],[155,404,182.0],[156,329,18.0],[157,13,102.0],[157,42,5.0],[157,59,16.0],[157,103,55.0],[157,149,5.0],[157,193,44.0],[157,239,5.0],[157,283,6754.0],[157,290,1.0],[157,292,2.0],[157,329,624.0],[157,373,1.0],[157,402,139.0],[158,81,1.0],[158,171,1.0],[158,351,32.0],[159,365,12.0],[160,406,10.0],[161,440,19.0],[162,447,17.0],[163,84,1.0],[163,354,16.0],[163,435,1.0],[164,5,1.0],[164,8,4.0],[164,9,5.0],[164,10,2.0],[164,11,16.0],[164,15,6.0],[164,17,1.0],[164,18,19.0],[164,22,5.0],[164,23,5.0],[164,31,30.0],[164,32,29.0],[164,34,44.0],[164,35,3.0],[164,36,3.0],[164,38,8.0],[164,40,1.0],[164,43,19.0],[164,45,57.0],[164,46,5.0],[164,47,2.0],[164,49,2.0],[164,54,9.0],[164,95,3.0],[164,98,7.0],[164,99,5.0],[164,100,1.0],[164,103,1.0],[164,105,3.0],[164,107,1.0],[164,113,5.0],[164,123,2.0],[164,125,1.0],[164,128,5.0],[164,130,1.0],[164,137,2.0],[164,140,1.0],[164,144,4.0],[164,180,1.0],[164,185,3.0],[164,188,28.0],[164,189,4.0],[164,193,1.0],[164,195,1.0],[164,203,5.0],[164,216,1.0],[164,218,3.0],[164,220,1.0],[164,223,1.0],[164,224,1.0],[164,225,7.0],[164,227,14.0],[164,228,1.0],[164,230,1.0],[164,234,4.0],[164,270,64.0],[164,275,144.0],[164,278,457.0],[164,279,303.0],[164,280,34.0],[164,281,24.0],[164,283,68.0],[164,285,319.0],[164,287,72.0],[164,292,98.0],[164,293,458.0],[164,302,1.0],[164,303,94.0],[164,305,1.0],[164,306,1.0],[164,307,1.0],[164,308,328.0],[164,309,3.0],[164,310,55.0],[164,313,1.0],[164,315,16.0],[164,317,41.0],[164,318,20.0],[164,319,15.0],[164,320,63.0],[164,322,2.0],[164,324,401.0],[164,327,2.0],[164,328,1.0],[164,348,3.0],[164,364,2.0],[164,365,1.0],[164,367,29.0],[164,368,12.0],[164,369,60.0],[164,377,18.0],[164,378,322.0],[164,382,186.0],[164,386,2.0],[164,387,1.0],[164,389,1.0],[164,390,11.0],[164,391,560.0],[164,395,41.0],[164,396,90.0],[164,400,1.0],[164,401,6.0],[164,402,56.0],[164,403,348.0],[164,405,1008.0],[164,406,111.0],[164,408,2.0],[164,409,30.0],[165,275,19.0],[166,39,1.0],[166,279,4.0],[166,309,7.0],[167,100,1.0],[167,280,10.0],[167,287,2.0],[167,288,6.0],[168,17,1.0],[168,22,4.0],[168,30,2.0],[168,33,1.0],[168,35,1.0],[168,42,1.0],[168,200,1.0],[168,225,1.0],[168,271,4.0],[168,273,1.0],[168,275,6.0],[168,280,5.0],[168,283,1.0],[168,284,1.0],[168,285,34.0],[168,287,9.0],[168,290,8.0],[168,292,45.0],[168,293,2.0],[168,295,1.0],[168,299,3.0],[168,300,60.0],[168,302,7.0],[168,303,3.0],[168,308,1.0],[168,311,1.0],[168,313,3.0],[168,328,1.0],[168,362,1.0],[168,364,2.0],[168,376,2.0],[168,379,1.0],[168,382,2.0],[168,390,3.0],[168,391,1.0],[168,395,2.0],[168,396,1.0],[168,399,5.0],[168,402,1.0],[168,406,1.0],[168,416,1.0],[169,285,19.0],[170,287,20.0],[171,2,4.0],[171,5,1.0],[171,8,4.0],[171,10,18.0],[171,11,3.0],[171,15,14.0],[171,16,8.0],[171,17,2.0],[171,19,2.0],[171,20,4.0],[171,22,1.0],[171,23,3.0],[171,28,1.0],[171,29,2.0],[171,30,2.0],[171,31,6.0],[171,33,11.0],[171,34,21.0],[171,35,6.0],[171,39,7.0],[171,42,5.0],[171,43,2.0],[171,44,3.0],[171,45,1.0],[171,46,5.0],[171,56,14.0],[171,68,1.0],[171,92,1.0],[171,95,1.0],[171,98,1.0],[171,100,20.0],[171,101,3.0],[171,105,4.0],[171,106,3.0],[171,110,2.0],[171,112,2.0],[171,113,5.0],[171,119,5.0],[171,120,2.0],[171,123,4.0],[171,124,2.0],[171,125,1.0],[171,129,3.0],[171,132,1.0],[171,133,1.0],[171,135,3.0],[171,136,1.0],[171,146,4.0],[171,158,1.0],[171,182,1.0],[171,185,1.0],[171,188,2.0],[171,190,11.0],[171,191,3.0],[171,195,3.0],[171,196,1.0],[171,197,1.0],[171,200,4.0],[171,201,1.0],[171,202,3.0],[171,203,1.0],[171,208,1.0],[171,209,3.0],[171,213,6.0],[171,214,2.0],[171,215,1.0],[171,219,3.0],[171,225,5.0],[171,226,1.0],[171,227,1.0],[171,272,207.0],[171,275,145.0],[171,277,28.0],[171,278,182.0],[171,279,3.0],[171,280,1044.0],[171,281,98.0],[171,285,554.0],[171,286,176.0],[171,287,121.0],[171,290,208.0],[171,291,21.0],[171,292,315.0],[171,293,188.0],[171,297,6.0],[171,298,10.0],[171,299,265.0],[171,300,98.0],[171,301,1.0],[171,302,6.0],[171,303,557.0],[171,304,214.0],[171,305,184.0],[171,306,2.0],[171,309,200.0],[171,310,1.0],[171,315,126.0],[171,316,86.0],[171,317,27.0],[171,324,19.0],[171,326,140.0],[171,327,1.0],[171,328,14.0],[171,338,31.0],[171,348,1.0],[171,352,19.0],[171,362,1.0],[171,364,4.0],[171,376,142.0],[171,377,1.0],[171,379,32.0],[171,381,1.0],[171,382,6.0],[171,391,96.0],[171,393,30.0],[171,394,203.0],[171,395,96.0],[171,402,107.0],[171,403,65.0],[171,404,7.0],[171,406,63.0],[171,416,66.0],[171,428,2.0],[171,431,1.0],[172,32,2.0],[172,213,1.0],[172,279,1.0],[172,290,6.0],[172,302,4.0],[172,303,6.0],[172,304,1.0],[172,305,2.0],[172,313,1.0],[172,315,7.0],[172,328,1.0],[173,33,3.0],[173,123,3.0],[173,213,1.0],[173,281,2.0],[173,303,190.0],[174,328,16.0],[175,329,9.0],[176,337,61.0],[177,363,13.0],[177,370,1.0],[178,365,15.0],[179,1,2.0],[179,2,3.0],[179,4,1.0],[179,6,2.0],[179,7,1.0],[179,9,7.0],[179,10,6.0],[179,11,18.0],[179,14,1.0],[179,15,4.0],[179,17,9.0],[179,18,9.0],[179,20,11.0],[179,21,4.0],[179,22,5.0],[179,23,7.0],[179,24,6.0],[179,26,10.0],[179,27,4.0],[179,29,2.0],[179,30,39.0],[179,31,4.0],[179,32,36.0],[179,33,4.0],[179,34,2.0],[179,36,1.0],[179,37,1.0],[179,40,3.0],[179,42,16.0],[179,45,74.0],[179,46,27.0],[179,47,14.0],[179,48,11.0],[179,49,3.0],[179,50,1.0],[179,58,3.0],[179,60,2.0],[179,69,2.0],[179,70,5.0],[179,81,2.0],[179,92,3.0],[179,99,4.0],[179,100,16.0],[179,101,4.0],[179,104,3.0],[179,107,1.0],[179,110,3.0],[179,112,1.0],[179,113,1.0],[179,114,2.0],[179,117,2.0],[179,122,2.0],[179,123,2.0],[179,126,1.0],[179,135,2.0],[179,136,3.0],[179,137,7.0],[179,138,9.0],[179,139,3.0],[179,148,1.0],[179,160,1.0],[179,181,1.0],[179,182,4.0],[179,186,17.0],[179,189,1.0],[179,190,13.0],[179,191,2.0],[179,195,1.0],[179,197,1.0],[179,200,2.0],[179,201,3.0],[179,202,1.0],[179,203,5.0],[179,204,3.0],[179,207,1.0],[179,212,6.0],[179,217,1.0],[179,225,4.0],[179,226,3.0],[179,227,9.0],[179,228,7.0],[179,229,4.0],[179,238,1.0],[179,240,2.0],[179,271,137.0],[179,272,143.0],[179,276,1.0],[179,279,192.0],[179,280,589.0],[179,281,53.0],[179,284,119.0],[179,285,201.0],[179,287,242.0],[179,288,1.0],[179,290,370.0],[179,292,160.0],[179,293,425.0],[179,294,257.0],[179,297,115.0],[179,300,2.0],[179,301,3.0],[179,302,451.0],[179,303,125.0],[179,304,1.0],[179,305,5.0],[179,306,1.0],[179,307,25.0],[179,308,4.0],[179,310,1.0],[179,315,1.0],[179,316,152.0],[179,317,476.0],[179,318,677.0],[179,319,113.0],[179,320,3.0],[179,328,113.0],[179,329,17.0],[179,330,12.0],[179,337,38.0],[179,339,16.0],[179,340,177.0],[179,364,13.0],[179,367,1.0],[179,369,129.0],[179,370,13.0],[179,376,42.0],[179,377,62.0],[179,378,185.0],[179,382,16.0],[179,384,1.0],[179,385,1.0],[179,386,95.0],[179,387,5.0],[179,389,16.0],[179,390,536.0],[179,391,104.0],[179,392,182.0],[179,393,11.0],[179,396,15.0],[179,397,7.0],[179,400,74.0],[179,401,1.0],[179,402,262.0],[179,405,1065.0],[179,406,680.0],[179,408,16.0],[179,409,4.0],[179,416,3.0],[179,417,32.0],[179,424,1.0],[179,429,1.0],[179,441,23.0],[180,444,9.0],[181,13,1.0],[181,22,53.0],[181,32,3.0],[181,42,11.0],[181,46,6.0],[181,122,3.0],[181,212,1.0],[181,287,1.0],[181,297,24.0],[181,302,135.0],[181,304,2.0],[181,318,1.0],[181,382,239.0],[181,383,1.0],[181,395,55.0],[181,402,150.0],[181,406,100.0],[182,45,6.0],[182,405,72.0],[183,86,2.0],[183,176,1.0],[183,446,11.0],[184,4,5.0],[184,5,1.0],[184,8,2.0],[184,10,11.0],[184,11,2.0],[184,13,10.0],[184,16,3.0],[184,22,21.0],[184,25,9.0],[184,29,1.0],[184,30,1.0],[184,31,2.0],[184,32,7.0],[184,33,12.0],[184,34,6.0],[184,45,54.0],[184,46,32.0],[184,47,5.0],[184,48,1.0],[184,49,10.0],[184,69,4.0],[184,78,1.0],[184,92,2.0],[184,98,5.0],[184,100,7.0],[184,101,1.0],[184,103,4.0],[184,107,1.0],[184,112,1.0],[184,115,6.0],[184,122,1.0],[184,123,5.0],[184,128,1.0],[184,135,2.0],[184,137,1.0],[184,139,5.0],[184,159,1.0],[184,188,2.0],[184,190,3.0],[184,199,4.0],[184,202,1.0],[184,203,4.0],[184,205,1.0],[184,210,2.0],[184,212,1.0],[184,213,1.0],[184,225,1.0],[184,227,3.0],[184,229,3.0],[184,270,2.0],[184,271,2.0],[184,272,47.0],[184,273,2.0],[184,274,1.0],[184,275,2.0],[184,276,2.0],[184,277,1.0],[184,278,382.0],[184,280,332.0],[184,281,36.0],[184,283,581.0],[184,284,3.0],[184,285,4.0],[184,287,84.0],[184,288,2.0],[184,290,1.0],[184,291,2.0],[184,292,230.0],[184,293,171.0],[184,295,336.0],[184,298,1.0],[184,299,3.0],[184,300,148.0],[184,301,1.0],[184,302,260.0],[184,303,541.0],[184,304,3.0],[184,306,1.0],[184,307,3.0],[184,308,2.0],[184,309,2.0],[184,310,1.0],[184,313,1.0],[184,314,1.0],[184,315,1.0],[184,317,154.0],[184,318,8.0],[184,319,453.0],[184,326,1.0],[184,329,1.0],[184,339,116.0],[184,363,1.0],[184,364,109.0],[184,365,24.0],[184,376,58.0],[184,377,4.0],[184,378,1.0],[184,382,217.0],[184,388,1.0],[184,391,38.0],[184,392,10.0],[184,393,35.0],[184,394,1.0],[184,399,1.0],[184,405,948.0],[184,406,611.0],[184,417,10.0],[185,2,6.0],[185,3,1.0],[185,11,1.0],[185,17,5.0],[185,27,1.0],[185,29,5.0],[185,31,4.0],[185,34,7.0],[185,37,2.0],[185,38,3.0],[185,39,5.0],[185,42,6.0],[185,43,8.0],[185,47,1.0],[185,49,10.0],[185,50,2.0],[185,51,1.0],[185,53,1.0],[185,56,4.0],[185,57,33.0],[185,58,2.0],[185,59,7.0],[185,64,5.0],[185,67,4.0],[185,69,8.0],[185,92,6.0],[185,98,2.0],[185,103,4.0],[185,107,5.0],[185,129,1.0],[185,133,3.0],[185,135,31.0],[185,136,1.0],[185,137,1.0],[185,148,3.0],[185,149,4.0],[185,157,2.0],[185,159,2.0],[185,182,4.0],[185,183,2.0],[185,188,2.0],[185,197,6.0],[185,202,6.0],[185,207,2.0],[185,217,2.0],[185,218,3.0],[185,223,2.0],[185,226,3.0],[185,227,3.0],[185,233,2.0],[185,234,1.0],[185,236,10.0],[185,238,3.0],[185,239,6.0],[185,247,4.0],[185,249,2.0],[185,270,14.0],[185,272,319.0],[185,273,158.0],[185,278,78.0],[185,281,2.0],[185,283,37.0],[185,287,550.0],[185,297,168.0],[185,304,1.0],[185,307,67.0],[185,308,105.0],[185,309,154.0],[185,310,2.0],[185,313,273.0],[185,316,114.0],[185,317,93.0],[185,318,1.0],[185,319,17.0],[185,320,3.0],[185,321,15.0],[185,322,3.0],[185,323,99.0],[185,324,16.0],[185,327,1.0],[185,328,153.0],[185,329,504.0],[185,330,67.0],[185,331,1.0],[185,333,2.0],[185,334,92.0],[185,335,1.0],[185,337,261.0],[185,338,9.0],[185,339,527.0],[185,348,1.0],[185,356,3.0],[185,359,1.0],[185,365,5.0],[185,367,1.0],[185,373,4.0],[185,376,4.0],[185,389,88.0],[185,391,85.0],[185,394,99.0],[185,396,1.0],[185,402,81.0],[185,406,1.0],[185,409,77.0],[185,410,5.0],[185,416,130.0],[185,417,816.0],[185,418,1.0],[185,424,59.0],[185,428,1.0],[185,429,60.0],[186,297,10.0],[187,281,1.0],[187,303,16.0],[188,0,1.0],[188,8,2.0],[188,11,5.0],[188,15,1.0],[188,17,1.0],[188,21,1.0],[188,26,1.0],[188,28,3.0],[188,34,5.0],[188,36,1.0],[188,40,3.0],[188,45,1.0],[188,46,5.0],[188,105,1.0],[188,116,1.0],[188,131,3.0],[188,133,1.0],[188,160,1.0],[188,188,1.0],[188,195,1.0],[188,196,5.0],[188,203,1.0],[188,206,2.0],[188,214,1.0],[188,219,1.0],[188,225,2.0],[188,227,5.0],[188,270,56.0],[188,271,7.0],[188,272,9.0],[188,275,7.0],[188,276,3.0],[188,277,2.0],[188,278,12.0],[188,279,9.0],[188,280,6.0],[188,283,16.0],[188,284,3.0],[188,285,101.0],[188,286,8.0],[188,287,34.0],[188,290,35.0],[188,292,3.0],[188,293,33.0],[188,294,4.0],[188,296,78.0],[188,298,13.0],[188,300,1.0],[188,302,3.0],[188,303,3.0],[188,304,1.0],[188,305,4.0],[188,306,2.0],[188,307,2.0],[188,308,11.0],[188,309,5.0],[188,310,23.0],[188,311,41.0],[188,312,3.0],[188,313,8.0],[188,315,3.0],[188,316,8.0],[188,317,17.0],[188,319,10.0],[188,324,3.0],[188,326,4.0],[188,328,25.0],[188,329,2.0],[188,330,4.0],[188,333,1.0],[188,334,2.0],[188,338,4.0],[188,339,2.0],[188,363,1.0],[188,364,6.0],[188,370,13.0],[188,373,2.0],[188,375,9.0],[188,376,5.0],[188,377,1.0],[188,378,1.0],[188,381,2.0],[188,382,7.0],[188,388,12.0],[188,389,1.0],[188,390,9.0],[188,391,3.0],[188,392,4.0],[188,393,3.0],[188,394,5.0],[188,395,2.0],[188,397,2.0],[188,399,1.0],[188,400,1.0],[188,402,4.0],[188,405,2.0],[188,406,69.0],[188,409,2.0],[188,416,2.0],[188,417,3.0],[188,441,1.0],[189,70,6.0],[189,71,106.0],[189,75,6.0],[189,76,19.0],[189,77,16.0],[189,80,30.0],[189,81,13.0],[189,82,73.0],[189,83,1.0],[189,84,42.0],[189,86,16.0],[189,87,6.0],[189,89,2.0],[189,160,1.0],[189,161,32.0],[189,163,2.0],[189,166,15.0],[189,167,2.0],[189,170,1.0],[189,171,9.0],[189,172,1.0],[189,174,2.0],[189,176,2.0],[189,191,1.0],[189,250,1.0],[189,251,398.0],[189,255,1.0],[189,256,5.0],[189,257,6.0],[189,260,4.0],[189,261,74.0],[189,264,4.0],[189,266,1.0],[189,281,20.0],[189,286,1.0],[189,302,1.0],[189,324,1.0],[189,329,36.0],[189,333,3.0],[189,335,1.0],[189,337,1.0],[189,339,2.0],[189,340,274.0],[189,341,5632.0],[189,343,34.0],[189,344,4.0],[189,346,876.0],[189,347,739.0],[189,348,2.0],[189,350,301.0],[189,351,896.0],[189,352,1.0],[189,354,134.0],[189,356,94.0],[189,357,69.0],[189,431,2.0],[189,433,6.0],[189,434,1.0],[189,435,180.0],[189,440,550.0],[189,441,12.0],[189,442,1111.0],[189,444,315.0],[189,446,321.0],[189,447,113.0],[190,352,11.0],[191,356,18.0],[192,3,1.0],[192,17,4.0],[192,93,1.0],[192,197,1.0],[192,363,34.0],[192,377,86.0],[193,31,2.0],[193,118,1.0],[193,388,11.0],[193,391,13.0],[194,80,1.0],[194,440,16.0],[195,1,6.0],[195,2,97.0],[195,3,69.0],[195,4,56.0],[195,5,57.0],[195,6,27.0],[195,7,50.0],[195,8,74.0],[195,9,13.0],[195,10,108.0],[195,11,420.0],[195,13,12.0],[195,14,50.0],[195,15,82.0],[195,16,74.0],[195,17,55.0],[195,18,15.0],[195,19,87.0],[195,20,118.0],[195,21,166.0],[195,22,154.0],[195,23,88.0],[195,25,8.0],[195,26,26.0],[195,27,19.0],[195,28,84.0],[195,29,79.0],[195,30,141.0],[195,31,102.0],[195,32,74.0],[195,33,150.0],[195,34,225.0],[195,35,103.0],[195,36,2.0],[195,37,1.0],[195,38,5.0],[195,39,32.0],[195,40,38.0],[195,41,16.0],[195,42,196.0],[195,43,243.0],[195,44,74.0],[195,45,484.0],[195,46,338.0],[195,47,61.0],[195,52,2.0],[195,54,6.0],[195,56,4.0],[195,57,18.0],[195,58,3.0],[195,67,3.0],[195,68,24.0],[195,69,33.0],[195,70,10.0],[195,80,1.0],[195,81,1.0],[195,91,3.0],[195,92,75.0],[195,93,29.0],[195,94,1.0],[195,95,57.0],[195,96,19.0],[195,97,49.0],[195,98,46.0],[195,99,13.0],[195,100,68.0],[195,101,26.0],[195,102,1.0],[195,103,9.0],[195,104,17.0],[195,105,35.0],[195,106,10.0],[195,107,19.0],[195,108,1.0],[195,109,18.0],[195,110,43.0],[195,111,9.0],[195,112,6.0],[195,113,50.0],[195,115,2.0],[195,116,11.0],[195,117,9.0],[195,118,24.0],[195,119,17.0],[195,120,11.0],[195,121,1.0],[195,122,34.0],[195,123,71.0],[195,124,17.0],[195,125,16.0],[195,128,3.0],[195,129,4.0],[195,130,6.0],[195,131,5.0],[195,132,4.0],[195,133,10.0],[195,134,2.0],[195,135,215.0],[195,136,17.0],[195,137,25.0],[195,142,1.0],[195,146,1.0],[195,148,4.0],[195,157,1.0],[195,158,1.0],[195,159,8.0],[195,181,2.0],[195,182,49.0],[195,183,27.0],[195,185,50.0],[195,186,15.0],[195,187,31.0],[195,188,136.0],[195,189,20.0],[195,190,147.0],[195,191,12.0],[195,193,5.0],[195,194,15.0],[195,195,12.0],[195,196,14.0],[195,197,29.0],[195,198,70.0],[195,199,6.0],[195,200,117.0],[195,201,21.0],[195,202,19.0],[195,203,49.0],[195,205,2.0],[195,206,19.0],[195,207,7.0],[195,208,30.0],[195,209,14.0],[195,210,14.0],[195,211,2.0],[195,212,20.0],[195,213,85.0],[195,214,10.0],[195,215,117.0],[195,219,9.0],[195,220,6.0],[195,221,2.0],[195,222,5.0],[195,223,14.0],[195,224,5.0],[195,225,136.0],[195,226,31.0],[195,227,50.0],[195,229,1.0],[195,232,1.0],[195,234,3.0],[195,236,3.0],[195,238,3.0],[195,247,1.0],[195,248,6.0],[195,249,11.0],[195,262,14.0],[195,270,19.0],[195,271,199.0],[195,272,4904.0],[195,273,2540.0],[195,274,2.0],[195,275,3078.0],[195,276,1267.0],[195,277,2953.0],[195,278,2679.0],[195,279,1338.0],[195,280,5525.0],[195,281,698.0],[195,282,1.0],[195,283,846.0],[195,284,2792.0],[195,285,3175.0],[195,286,1060.0],[195,287,2781.0],[195,288,526.0],[195,289,1147.0],[195,290,4811.0],[195,291,840.0],[195,292,1505.0],[195,293,6067.0],[195,294,12.0],[195,295,178.0],[195,296,803.0],[195,297,737.0],[195,298,2596.0],[195,299,1329.0],[195,300,1582.0],[195,301,153.0],[195,302,2889.0],[195,303,7566.0],[195,304,1330.0],[195,305,1668.0],[195,306,4.0],[195,307,18.0],[195,308,173.0],[195,309,712.0],[195,310,863.0],[195,311,459.0],[195,312,337.0],[195,313,1122.0],[195,314,115.0],[195,315,2019.0],[195,316,1147.0],[195,317,2016.0],[195,318,7.0],[195,319,23.0],[195,322,71.0],[195,324,314.0],[195,325,19.0],[195,326,76.0],[195,327,18.0],[195,328,312.0],[195,329,43.0],[195,331,1.0],[195,332,1.0],[195,335,15.0],[195,337,207.0],[195,338,447.0],[195,339,1606.0],[195,340,3.0],[195,347,1.0],[195,348,1.0],[195,350,2.0],[195,360,2.0],[195,361,6.0],[195,362,89.0],[195,363,412.0],[195,364,1040.0],[195,365,67.0],[195,366,5.0],[195,367,225.0],[195,368,734.0],[195,369,31.0],[195,370,200.0],[195,371,3.0],[195,373,25.0],[195,374,70.0],[195,375,294.0],[195,376,1037.0],[195,377,251.0],[195,378,176.0],[195,379,1146.0],[195,381,236.0],[195,382,1304.0],[195,383,2.0],[195,385,26.0],[195,387,1.0],[195,388,310.0],[195,389,174.0],[195,390,2379.0],[195,391,1821.0],[195,392,299.0],[195,393,162.0],[195,394,2633.0],[195,395,1467.0],[195,396,1.0],[195,397,4.0],[195,398,4.0],[195,399,197.0],[195,400,140.0],[195,401,116.0],[195,402,3221.0],[195,403,3666.0],[195,404,1412.0],[195,405,6570.0],[195,406,4949.0],[195,407,2.0],[195,409,1.0],[195,414,1.0],[195,415,2.0],[195,416,18.0],[195,417,488.0],[195,418,1.0],[195,424,2.0],[195,427,1.0],[195,428,221.0],[195,429,1.0],[195,430,172.0],[195,441,2.0],[195,442,1.0],[196,0,7.0],[196,2,10.0],[196,4,7.0],[196,6,1.0],[196,7,1.0],[196,8,4.0],[196,10,8.0],[196,11,1.0],[196,14,2.0],[196,15,6.0],[196,17,2.0],[196,18,18.0],[196,19,1.0],[196,20,12.0],[196,22,8.0],[196,24,9.0],[196,26,15.0],[196,30,1.0],[196,31,9.0],[196,35,14.0],[196,38,6.0],[196,45,7.0],[196,90,3.0],[196,92,10.0],[196,97,4.0],[196,100,11.0],[196,101,1.0],[196,105,3.0],[196,110,2.0],[196,114,2.0],[196,116,9.0],[196,121,3.0],[196,125,1.0],[196,128,2.0],[196,180,4.0],[196,182,6.0],[196,190,7.0],[196,191,3.0],[196,195,1.0],[196,200,1.0],[196,202,1.0],[196,204,3.0],[196,206,5.0],[196,211,4.0],[196,218,3.0],[196,225,3.0],[196,270,419.0],[196,272,484.0],[196,273,1.0],[196,276,1.0],[196,277,121.0],[196,280,524.0],[196,281,45.0],[196,282,1.0],[196,285,421.0],[196,286,1.0],[196,287,40.0],[196,290,556.0],[196,292,6.0],[196,294,428.0],[196,296,829.0],[196,301,559.0],[196,303,1.0],[196,308,238.0],[196,332,2.0],[196,336,15.0],[196,337,1.0],[196,364,92.0],[196,368,37.0],[196,375,32.0],[196,378,309.0],[196,379,12.0],[196,382,280.0],[196,390,40.0],[196,395,381.0],[196,405,104.0],[196,428,8.0],[197,86,4.0],[197,435,15.0],[197,446,12.0],[198,163,1.0],[198,433,5.0],[199,1,9.0],[199,2,21.0],[199,3,1.0],[199,4,42.0],[199,5,40.0],[199,6,2.0],[199,7,9.0],[199,8,1.0],[199,9,24.0],[199,10,71.0],[199,11,428.0],[199,13,45.0],[199,14,2.0],[199,15,51.0],[199,16,22.0],[199,17,8.0],[199,20,11.0],[199,21,59.0],[199,22,11.0],[199,23,33.0],[199,24,12.0],[199,25,2.0],[199,26,13.0],[199,27,18.0],[199,28,36.0],[199,29,22.0],[199,30,71.0],[199,31,37.0],[199,32,4.0],[199,33,5.0],[199,34,109.0],[199,35,39.0],[199,36,15.0],[199,37,19.0],[199,38,16.0],[199,39,26.0],[199,40,17.0],[199,41,32.0],[199,42,55.0],[199,43,20.0],[199,44,5.0],[199,45,150.0],[199,46,152.0],[199,47,23.0],[199,48,5.0],[199,49,25.0],[199,50,2.0],[199,54,14.0],[199,55,1.0],[199,56,13.0],[199,57,1.0],[199,58,5.0],[199,59,3.0],[199,60,14.0],[199,66,2.0],[199,67,3.0],[199,68,4.0],[199,69,5.0],[199,86,2.0],[199,90,1.0],[199,91,14.0],[199,92,13.0],[199,95,38.0],[199,96,2.0],[199,97,1.0],[199,99,20.0],[199,100,30.0],[199,101,19.0],[199,103,20.0],[199,104,2.0],[199,105,30.0],[199,106,2.0],[199,110,4.0],[199,111,4.0],[199,112,1.0],[199,113,15.0],[199,114,10.0],[199,115,1.0],[199,116,1.0],[199,117,7.0],[199,118,9.0],[199,119,9.0],[199,120,27.0],[199,122,1.0],[199,127,5.0],[199,128,7.0],[199,129,5.0],[199,130,6.0],[199,131,16.0],[199,132,2.0],[199,133,3.0],[199,136,15.0],[199,137,2.0],[199,138,8.0],[199,139,14.0],[199,144,11.0],[199,146,6.0],[199,148,8.0],[199,149,3.0],[199,150,1.0],[199,158,5.0],[199,176,1.0],[199,181,6.0],[199,182,11.0],[199,183,2.0],[199,184,1.0],[199,185,31.0],[199,186,4.0],[199,188,2.0],[199,189,29.0],[199,190,27.0],[199,191,6.0],[199,193,13.0],[199,194,1.0],[199,195,27.0],[199,196,3.0],[199,197,7.0],[199,198,13.0],[199,199,1.0],[199,200,4.0],[199,201,12.0],[199,202,9.0],[199,203,13.0],[199,204,7.0],[199,206,2.0],[199,207,7.0],[199,208,9.0],[199,209,9.0],[199,210,23.0],[199,211,1.0],[199,212,2.0],[199,213,41.0],[199,214,12.0],[199,215,1.0],[199,217,8.0],[199,218,8.0],[199,219,4.0],[199,220,11.0],[199,221,13.0],[199,222,1.0],[199,223,4.0],[199,224,2.0],[199,225,70.0],[199,226,44.0],[199,227,30.0],[199,228,67.0],[199,229,8.0],[199,234,7.0],[199,236,5.0],[199,238,11.0],[199,240,1.0],[199,243,1.0],[199,244,2.0],[199,247,2.0],[199,248,1.0],[199,249,2.0],[199,270,32.0],[199,271,468.0],[199,272,986.0],[199,273,1.0],[199,274,2.0],[199,275,2647.0],[199,276,32.0],[199,277,75.0],[199,278,127.0],[199,279,757.0],[199,280,2217.0],[199,281,196.0],[199,283,1833.0],[199,284,186.0],[199,285,3315.0],[199,286,214.0],[199,287,376.0],[199,290,609.0],[199,291,132.0],[199,292,174.0],[199,293,1574.0],[199,294,795.0],[199,295,31.0],[199,296,198.0],[199,297,742.0],[199,298,690.0],[199,299,996.0],[199,300,2641.0],[199,301,6.0],[199,302,29.0],[199,303,14.0],[199,304,19.0],[199,305,44.0],[199,306,12.0],[199,307,386.0],[199,308,443.0],[199,309,322.0],[199,310,690.0],[199,311,1122.0],[199,312,16.0],[199,313,498.0],[199,314,1.0],[199,315,11.0],[199,316,668.0],[199,317,41.0],[199,318,395.0],[199,319,762.0],[199,320,43.0],[199,323,6.0],[199,324,749.0],[199,325,8.0],[199,326,355.0],[199,328,1100.0],[199,329,179.0],[199,330,380.0],[199,333,39.0],[199,334,55.0],[199,335,3.0],[199,336,187.0],[199,337,69.0],[199,338,308.0],[199,339,218.0],[199,340,13.0],[199,352,1.0],[199,356,59.0],[199,361,102.0],[199,362,15.0],[199,363,3.0],[199,364,749.0],[199,365,7.0],[199,366,1.0],[199,367,85.0],[199,369,148.0],[199,370,551.0],[199,371,6.0],[199,372,1.0],[199,373,252.0],[199,375,45.0],[199,376,501.0],[199,377,112.0],[199,378,9.0],[199,379,1.0],[199,381,6.0],[199,382,275.0],[199,383,1.0],[199,385,68.0],[199,386,126.0],[199,387,1.0],[199,388,131.0],[199,389,13.0],[199,390,248.0],[199,391,598.0],[199,392,96.0],[199,393,13.0],[199,394,391.0],[199,395,164.0],[199,396,113.0],[199,397,4.0],[199,398,136.0],[199,399,261.0],[199,400,10.0],[199,401,6.0],[199,402,1107.0],[199,403,4.0],[199,405,175.0],[199,406,1918.0],[199,408,2.0],[199,409,33.0],[199,410,6.0],[199,416,120.0],[199,417,25.0],[199,420,1.0],[199,427,1.0],[199,428,5.0],[199,441,2.0],[199,446,1.0],[200,11,1.0],[200,71,133.0],[200,74,3.0],[200,76,12.0],[200,80,4.0],[200,83,9.0],[200,84,19.0],[200,149,2.0],[200,161,66.0],[200,164,3.0],[200,166,2.0],[200,174,3.0],[200,177,3.0],[200,191,1.0],[200,251,79.0],[200,256,3.0],[200,264,5.0],[200,267,3.0],[200,281,24.0],[200,329,43.0],[200,333,10.0],[200,336,1.0],[200,337,2.0],[200,339,4.0],[200,341,6762.0],[200,344,58.0],[200,346,462.0],[200,354,624.0],[200,356,2.0],[200,357,40.0],[200,431,2.0],[200,440,99.0],[200,441,4.0],[200,442,12.0],[200,446,47.0],[201,65,1.0],[201,335,12.0],[202,71,1.0],[202,341,30.0],[203,388,7.0],[204,442,20.0],[205,3,1.0],[205,7,1.0],[205,8,1.0],[205,9,2.0],[205,10,7.0],[205,11,2.0],[205,15,1.0],[205,16,1.0],[205,17,6.0],[205,18,2.0],[205,20,2.0],[205,21,4.0],[205,23,12.0],[205,28,5.0],[205,29,7.0],[205,30,7.0],[205,31,9.0],[205,32,10.0],[205,33,17.0],[205,34,16.0],[205,40,1.0],[205,41,3.0],[205,42,10.0],[205,43,9.0],[205,44,1.0],[205,45,14.0],[205,46,9.0],[205,47,7.0],[205,97,1.0],[205,98,3.0],[205,99,1.0],[205,100,8.0],[205,101,1.0],[205,107,4.0],[205,110,3.0],[205,113,6.0],[205,118,1.0],[205,119,1.0],[205,122,5.0],[205,123,7.0],[205,130,1.0],[205,133,1.0],[205,136,1.0],[205,183,1.0],[205,188,1.0],[205,190,3.0],[205,197,11.0],[205,200,2.0],[205,201,3.0],[205,203,4.0],[205,208,1.0],[205,212,9.0],[205,213,7.0],[205,214,1.0],[205,221,2.0],[205,227,31.0],[205,233,1.0],[205,273,139.0],[205,275,16.0],[205,276,9.0],[205,277,71.0],[205,278,78.0],[205,279,52.0],[205,280,468.0],[205,281,49.0],[205,285,37.0],[205,287,315.0],[205,290,308.0],[205,291,179.0],[205,292,1.0],[205,293,639.0],[205,296,23.0],[205,297,3.0],[205,298,56.0],[205,299,189.0],[205,301,2.0],[205,302,539.0],[205,303,978.0],[205,304,2.0],[205,305,2.0],[205,309,11.0],[205,310,18.0],[205,311,107.0],[205,313,91.0],[205,314,2.0],[205,316,2.0],[205,317,53.0],[205,338,23.0],[205,364,2.0],[205,365,6.0],[205,367,2.0],[205,370,8.0],[205,375,16.0],[205,376,29.0],[205,378,22.0],[205,382,1.0],[205,390,134.0],[205,391,93.0],[205,392,1.0],[205,394,292.0],[205,395,1.0],[205,402,167.0],[205,403,76.0],[205,404,13.0],[205,405,228.0],[205,406,209.0],[205,416,4.0],[205,428,1.0],[206,28,2.0],[206,388,6.0],[207,11,2.0],[207,17,3.0],[207,34,6.0],[207,150,1.0],[207,197,3.0],[207,272,1.0],[207,287,74.0],[207,377,1.0],[207,406,1.0],[208,271,10.0],[209,5,5.0],[209,23,2.0],[209,95,4.0],[209,185,8.0],[209,203,1.0],[209,206,2.0],[209,275,314.0],[209,285,1.0],[209,293,128.0],[209,296,12.0],[210,7,2.0],[210,9,1.0],[210,11,3.0],[210,12,1.0],[210,14,2.0],[210,30,1.0],[210,31,1.0],[210,46,1.0],[210,81,4.0],[210,97,4.0],[210,99,1.0],[210,187,3.0],[210,189,1.0],[210,194,1.0],[210,249,2.0],[210,277,186.0],[210,279,70.0],[210,280,1.0],[210,281,5.0],[210,284,49.0],[210,286,13.0],[210,325,50.0],[210,329,10.0],[210,339,108.0],[210,372,14.0],[210,376,1.0],[210,390,3.0],[210,391,29.0],[210,406,23.0],[210,441,63.0],[211,8,1.0],[211,278,18.0],[211,281,1.0],[212,10,1.0],[212,278,6.0],[212,281,1.0],[212,370,1.0],[213,22,1.0],[213,32,1.0],[213,45,1.0],[213,46,11.0],[213,122,1.0],[213,227,7.0],[213,278,1.0],[213,280,2.0],[213,286,4.0],[213,287,2.0],[213,303,2.0],[213,305,1.0],[213,382,2.0],[213,391,1.0],[214,290,12.0],[215,8,4.0],[215,10,4.0],[215,11,55.0],[215,15,11.0],[215,31,14.0],[215,33,3.0],[215,34,8.0],[215,35,3.0],[215,36,1.0],[215,42,12.0],[215,45,4.0],[215,46,21.0],[215,49,4.0],[215,56,4.0],[215,57,7.0],[215,58,5.0],[215,59,2.0],[215,62,1.0],[215,64,5.0],[215,67,2.0],[215,68,10.0],[215,69,6.0],[215,81,4.0],[215,98,4.0],[215,99,4.0],[215,101,1.0],[215,105,4.0],[215,123,6.0],[215,132,1.0],[215,135,1.0],[215,147,2.0],[215,148,6.0],[215,150,1.0],[215,154,3.0],[215,157,1.0],[215,159,2.0],[215,188,4.0],[215,195,11.0],[215,213,5.0],[215,222,3.0],[215,225,100.0],[215,227,1.0],[215,238,3.0],[215,239,1.0],[215,244,2.0],[215,247,1.0],[215,248,1.0],[215,249,7.0],[215,278,283.0],[215,279,107.0],[215,281,8.0],[215,285,941.0],[215,290,1.0],[215,292,9.0],[215,303,451.0],[215,305,75.0],[215,312,319.0],[215,315,1.0],[215,317,6.0],[215,318,5.0],[215,320,1.0],[215,324,28.0],[215,328,371.0],[215,329,157.0],[215,330,79.0],[215,333,1.0],[215,334,136.0],[215,335,1.0],[215,336,9.0],[215,337,138.0],[215,338,263.0],[215,339,317.0],[215,341,1.0],[215,364,1.0],[215,370,86.0],[215,391,193.0],[215,395,53.0],[215,396,4.0],[215,399,1.0],[215,406,494.0],[215,409,54.0],[215,416,83.0],[215,417,154.0],[215,422,20.0],[215,424,22.0],[215,428,115.0],[215,441,69.0],[216,71,13.0],[216,73,1.0],[216,84,9.0],[216,160,1.0],[216,161,6.0],[216,174,3.0],[216,251,3.0],[216,264,2.0],[216,280,1.0],[216,281,3.0],[216,329,5.0],[216,333,1.0],[216,340,9.0],[216,341,715.0],[216,346,2.0],[216,351,8.0],[216,354,391.0],[216,357,3.0],[216,385,1.0],[216,433,2.0],[216,442,8.0],[216,446,2.0],[217,344,14.0],[218,346,8.0],[219,352,10.0],[220,2,13.0],[220,3,1.0],[220,4,16.0],[220,9,3.0],[220,10,6.0],[220,11,99.0],[220,13,4.0],[220,15,12.0],[220,18,1.0],[220,20,19.0],[220,21,1.0],[220,22,19.0],[220,23,3.0],[220,28,1.0],[220,30,1.0],[220,31,9.0],[220,32,1.0],[220,33,22.0],[220,34,28.0],[220,36,3.0],[220,38,2.0],[220,39,1.0],[220,41,4.0],[220,42,19.0],[220,45,6.0],[220,46,6.0],[220,47,3.0],[220,48,2.0],[220,49,1.0],[220,56,3.0],[220,73,1.0],[220,75,15.0],[220,81,4.0],[220,86,3.0],[220,92,8.0],[220,100,2.0],[220,101,4.0],[220,103,2.0],[220,105,5.0],[220,110,3.0],[220,113,1.0],[220,123,9.0],[220,128,1.0],[220,136,2.0],[220,137,2.0],[220,138,2.0],[220,149,1.0],[220,150,2.0],[220,163,1.0],[220,182,2.0],[220,190,82.0],[220,191,3.0],[220,195,4.0],[220,198,7.0],[220,199,1.0],[220,200,5.0],[220,201,37.0],[220,203,1.0],[220,212,4.0],[220,213,8.0],[220,214,1.0],[220,216,1.0],[220,218,1.0],[220,225,21.0],[220,227,4.0],[220,228,2.0],[220,239,1.0],[220,253,1.0],[220,261,1.0],[220,270,26.0],[220,272,234.0],[220,275,39.0],[220,280,174.0],[220,281,15.0],[220,283,188.0],[220,285,481.0],[220,288,1.0],[220,290,595.0],[220,291,69.0],[220,292,44.0],[220,293,120.0],[220,294,1.0],[220,299,1.0],[220,302,269.0],[220,303,932.0],[220,304,42.0],[220,305,4.0],[220,306,36.0],[220,308,172.0],[220,311,111.0],[220,316,104.0],[220,317,196.0],[220,318,298.0],[220,319,32.0],[220,328,8.0],[220,329,3.0],[220,330,69.0],[220,338,3.0],[220,343,121.0],[220,344,1.0],[220,350,1.0],[220,351,164.0],[220,362,236.0],[220,363,7.0],[220,364,311.0],[220,366,3.0],[220,369,62.0],[220,375,44.0],[220,376,11.0],[220,378,17.0],[220,382,313.0],[220,388,41.0],[220,390,18.0],[220,391,127.0],[220,393,1.0],[220,394,524.0],[220,395,26.0],[220,398,3.0],[220,399,15.0],[220,402,284.0],[220,403,1.0],[220,405,56.0],[220,406,128.0],[220,409,1.0],[220,416,71.0],[220,424,1.0],[220,435,226.0],[220,441,58.0],[220,442,2.0],[220,446,44.0],[221,264,1.0],[221,354,22.0],[222,373,9.0],[223,374,7.0],[224,22,1.0],[224,382,6.0],[225,382,6.0],[226,49,1.0],[226,409,8.0],[227,1,3.0],[227,2,4.0],[227,4,3.0],[227,6,2.0],[227,8,3.0],[227,10,10.0],[227,11,5.0],[227,13,4.0],[227,17,14.0],[227,18,1.0],[227,19,1.0],[227,21,1.0],[227,23,4.0],[227,30,46.0],[227,32,1.0],[227,35,4.0],[227,40,14.0],[227,41,15.0],[227,45,3.0],[227,46,4.0],[227,47,3.0],[227,49,2.0],[227,59,1.0],[227,92,2.0],[227,96,2.0],[227,100,9.0],[227,101,2.0],[227,103,3.0],[227,109,1.0],[227,113,2.0],[227,120,1.0],[227,122,5.0],[227,130,4.0],[227,131,9.0],[227,137,1.0],[227,182,3.0],[227,190,11.0],[227,201,15.0],[227,203,3.0],[227,210,1.0],[227,212,3.0],[227,214,1.0],[227,220,6.0],[227,221,10.0],[227,226,16.0],[227,272,326.0],[227,273,1.0],[227,276,51.0],[227,278,18.0],[227,280,706.0],[227,281,67.0],[227,283,157.0],[227,284,46.0],[227,285,1.0],[227,287,1.0],[227,289,64.0],[227,290,12.0],[227,291,72.0],[227,292,1.0],[227,293,323.0],[227,300,141.0],[227,302,244.0],[227,306,11.0],[227,310,399.0],[227,311,736.0],[227,317,105.0],[227,322,1.0],[227,347,1.0],[227,361,55.0],[227,364,59.0],[227,368,50.0],[227,377,236.0],[227,378,7.0],[227,386,1.0],[227,390,936.0],[227,392,1.0],[227,394,1.0],[227,395,60.0],[227,399,1.0],[227,400,66.0],[227,405,63.0],[227,406,214.0],[227,409,60.0],[227,414,1.0],[228,446,9.0],[229,11,5.0],[229,191,1.0],[230,83,1.0],[230,200,4.0],[231,251,5.0],[231,341,1.0],[232,2,7.0],[232,4,7.0],[232,5,23.0],[232,7,2.0],[232,8,7.0],[232,9,5.0],[232,10,16.0],[232,11,10.0],[232,13,6.0],[232,14,2.0],[232,15,3.0],[232,16,13.0],[232,17,7.0],[232,21,17.0],[232,22,18.0],[232,23,8.0],[232,26,4.0],[232,28,4.0],[232,30,4.0],[232,31,15.0],[232,32,21.0],[232,33,4.0],[232,34,12.0],[232,36,17.0],[232,37,7.0],[232,39,6.0],[232,40,5.0],[232,41,2.0],[232,43,13.0],[232,44,2.0],[232,45,80.0],[232,46,43.0],[232,49,1.0],[232,54,3.0],[232,56,11.0],[232,57,1.0],[232,60,2.0],[232,92,9.0],[232,95,5.0],[232,98,6.0],[232,99,5.0],[232,100,9.0],[232,103,1.0],[232,104,1.0],[232,105,3.0],[232,106,1.0],[232,107,3.0],[232,111,1.0],[232,112,5.0],[232,113,2.0],[232,116,3.0],[232,118,5.0],[232,121,1.0],[232,122,8.0],[232,123,3.0],[232,126,5.0],[232,127,5.0],[232,135,27.0],[232,137,3.0],[232,158,1.0],[232,182,6.0],[232,185,6.0],[232,187,1.0],[232,188,2.0],[232,189,7.0],[232,190,3.0],[232,193,2.0],[232,194,1.0],[232,195,2.0],[232,197,1.0],[232,202,3.0],[232,203,4.0],[232,206,1.0],[232,208,5.0],[232,211,2.0],[232,212,7.0],[232,213,1.0],[232,216,6.0],[232,217,3.0],[232,220,3.0],[232,221,5.0],[232,223,2.0],[232,225,90.0],[232,227,1.0],[232,234,1.0],[232,240,1.0],[232,243,1.0],[232,248,1.0],[232,249,1.0],[232,271,39.0],[232,272,396.0],[232,273,1.0],[232,275,262.0],[232,277,48.0],[232,278,362.0],[232,279,395.0],[232,280,555.0],[232,281,74.0],[232,283,170.0],[232,284,248.0],[232,285,232.0],[232,287,319.0],[232,288,1.0],[232,292,282.0],[232,293,459.0],[232,294,53.0],[232,296,130.0],[232,297,4.0],[232,298,220.0],[232,300,1.0],[232,301,86.0],[232,302,810.0],[232,303,378.0],[232,306,432.0],[232,307,252.0],[232,308,81.0],[232,309,1.0],[232,310,128.0],[232,311,186.0],[232,315,1583.0],[232,317,66.0],[232,318,2.0],[232,321,8.0],[232,324,109.0],[232,327,12.0],[232,328,1.0],[232,329,8.0],[232,330,67.0],[232,333,4.0],[232,338,127.0],[232,339,6.0],[232,364,110.0],[232,365,143.0],[232,370,20.0],[232,373,17.0],[232,376,215.0],[232,377,28.0],[232,378,29.0],[232,382,92.0],[232,388,12.0],[232,390,112.0],[232,391,194.0],[232,396,32.0],[232,399,47.0],[232,402,1.0],[232,403,219.0],[232,404,85.0],[232,405,482.0],[232,406,681.0],[232,409,5.0],[232,410,1.0],[232,416,236.0],[232,418,1.0],[232,428,5.0],[233,280,9.0],[234,2,1.0],[234,6,1.0],[234,13,1.0],[234,17,1.0],[234,22,1.0],[234,29,4.0],[234,39,1.0],[234,43,1.0],[234,49,1.0],[234,92,1.0],[234,100,1.0],[234,270,1.0],[234,272,5.0],[234,273,1.0],[234,275,13.0],[234,276,1.0],[234,277,2.0],[234,278,12.0],[234,279,1.0],[234,280,1.0],[234,281,1.0],[234,283,5.0],[234,284,8.0],[234,285,5.0],[234,287,16.0],[234,288,1.0],[234,290,5.0],[234,293,5.0],[234,294,1.0],[234,297,1.0],[234,298,6.0],[234,300,7.0],[234,301,1.0],[234,302,8.0],[234,303,12.0],[234,305,4.0],[234,306,1.0],[234,307,6.0],[234,308,4.0],[234,309,9.0],[234,310,3.0],[234,312,1.0],[234,314,1.0],[234,315,1.0],[234,316,9.0],[234,317,8.0],[234,318,3.0],[234,319,12.0],[234,322,1.0],[234,324,1.0],[234,325,1.0],[234,338,2.0],[234,362,1.0],[234,364,7.0],[234,378,1.0],[234,379,6.0],[234,381,1.0],[234,382,3.0],[234,389,1.0],[234,390,5.0],[234,391,2.0],[234,394,2.0],[234,395,2.0],[234,398,1.0],[234,400,2.0],[234,401,2.0],[234,402,1.0],[234,403,5.0],[234,405,6.0],[234,406,9.0],[234,408,2.0],[234,409,1.0],[234,416,1.0],[235,2,2.0],[235,3,3.0],[235,4,7.0],[235,5,7.0],[235,7,8.0],[235,8,2.0],[235,10,14.0],[235,11,30.0],[235,13,7.0],[235,14,2.0],[235,15,1.0],[235,16,5.0],[235,17,3.0],[235,18,1.0],[235,19,12.0],[235,20,8.0],[235,21,8.0],[235,22,23.0],[235,23,6.0],[235,27,1.0],[235,28,5.0],[235,29,28.0],[235,30,24.0],[235,31,7.0],[235,33,3.0],[235,34,28.0],[235,40,6.0],[235,42,2.0],[235,43,16.0],[235,45,19.0],[235,46,15.0],[235,49,1.0],[235,56,3.0],[235,58,2.0],[235,66,1.0],[235,69,83.0],[235,92,3.0],[235,93,5.0],[235,95,4.0],[235,97,2.0],[235,98,2.0],[235,100,8.0],[235,101,1.0],[235,103,2.0],[235,105,2.0],[235,107,2.0],[235,109,2.0],[235,110,1.0],[235,111,1.0],[235,113,1.0],[235,117,1.0],[235,118,6.0],[235,123,1.0],[235,128,1.0],[235,130,5.0],[235,135,11.0],[235,147,1.0],[235,148,3.0],[235,154,1.0],[235,158,1.0],[235,159,26.0],[235,182,4.0],[235,185,3.0],[235,186,30.0],[235,187,3.0],[235,189,6.0],[235,190,10.0],[235,191,3.0],[235,193,2.0],[235,194,1.0],[235,195,1.0],[235,197,19.0],[235,199,1.0],[235,200,1.0],[235,201,3.0],[235,202,1.0],[235,203,7.0],[235,208,4.0],[235,211,2.0],[235,213,4.0],[235,214,1.0],[235,218,2.0],[235,220,4.0],[235,223,2.0],[235,225,3.0],[235,226,1.0],[235,227,11.0],[235,238,3.0],[235,249,30.0],[235,272,213.0],[235,273,162.0],[235,275,144.0],[235,276,1.0],[235,277,198.0],[235,278,185.0],[235,279,1.0],[235,280,651.0],[235,281,70.0],[235,283,236.0],[235,284,20.0],[235,285,96.0],[235,286,33.0],[235,287,312.0],[235,289,110.0],[235,290,279.0],[235,291,163.0],[235,292,89.0],[235,293,381.0],[235,296,12.0],[235,297,41.0],[235,298,240.0],[235,299,2.0],[235,301,1.0],[235,303,352.0],[235,304,142.0],[235,306,10.0],[235,307,19.0],[235,308,65.0],[235,310,312.0],[235,313,15.0],[235,315,401.0],[235,316,29.0],[235,319,22.0],[235,325,11.0],[235,327,2.0],[235,328,260.0],[235,331,3.0],[235,335,1.0],[235,336,49.0],[235,337,1.0],[235,338,40.0],[235,339,4267.0],[235,362,5.0],[235,363,29.0],[235,364,97.0],[235,365,40.0],[235,367,82.0],[235,370,42.0],[235,375,5.0],[235,376,121.0],[235,378,28.0],[235,379,164.0],[235,381,18.0],[235,382,269.0],[235,387,2.0],[235,388,2.0],[235,389,568.0],[235,390,364.0],[235,391,81.0],[235,393,5.0],[235,394,451.0],[235,396,1.0],[235,399,9.0],[235,400,1.0],[235,402,156.0],[235,403,266.0],[235,406,171.0],[235,416,170.0],[235,418,1.0],[235,428,1.0],[235,429,1.0],[235,437,1.0],[236,290,8.0],[237,290,12.0],[238,2,7.0],[238,8,6.0],[238,11,11.0],[238,13,4.0],[238,16,16.0],[238,17,13.0],[238,19,7.0],[238,24,1.0],[238,25,10.0],[238,28,1.0],[238,32,11.0],[238,36,2.0],[238,39,3.0],[238,40,6.0],[238,42,38.0],[238,44,8.0],[238,49,5.0],[238,50,1.0],[238,54,1.0],[238,55,4.0],[238,56,26.0],[238,57,1.0],[238,58,1.0],[238,60,1.0],[238,63,1.0],[238,64,7.0],[238,67,2.0],[238,68,1.0],[238,69,7.0],[238,92,5.0],[238,95,1.0],[238,98,6.0],[238,103,1.0],[238,115,2.0],[238,118,1.0],[238,129,1.0],[238,130,2.0],[238,132,1.0],[238,139,2.0],[238,146,3.0],[238,148,3.0],[238,149,1.0],[238,159,3.0],[238,182,2.0],[238,188,2.0],[238,193,2.0],[238,197,3.0],[238,204,4.0],[238,205,7.0],[238,208,2.0],[238,212,1.0],[238,235,1.0],[238,236,7.0],[238,238,1.0],[238,239,1.0],[238,249,1.0],[238,272,252.0],[238,275,28.0],[238,277,41.0],[238,278,332.0],[238,281,7.0],[238,283,124.0],[238,287,209.0],[238,294,52.0],[238,295,424.0],[238,298,110.0],[238,302,170.0],[238,309,29.0],[238,310,80.0],[238,311,75.0],[238,316,1.0],[238,319,115.0],[238,320,8.0],[238,324,82.0],[238,325,4.0],[238,326,502.0],[238,328,73.0],[238,329,23.0],[238,330,20.0],[238,333,1.0],[238,335,2.0],[238,336,5.0],[238,337,82.0],[238,338,37.0],[238,339,185.0],[238,371,1.0],[238,375,5.0],[238,376,265.0],[238,377,111.0],[238,379,117.0],[238,391,25.0],[238,392,40.0],[238,396,46.0],[238,399,9.0],[238,402,629.0],[238,403,20.0],[238,404,145.0],[238,409,7.0],[238,415,167.0],[238,416,510.0],[238,417,21.0],[238,423,5.0],[238,424,65.0],[238,428,3.0],[239,13,1.0],[239,23,3.0],[239,26,1.0],[239,30,4.0],[239,31,1.0],[239,34,1.0],[239,39,1.0],[239,46,1.0],[239,52,1.0],[239,106,1.0],[239,185,1.0],[239,195,1.0],[239,196,1.0],[239,225,3.0],[239,227,1.0],[239,239,1.0],[239,272,4.0],[239,275,5.0],[239,277,2.0],[239,279,7.0],[239,280,1.0],[239,283,8.0],[239,285,86.0],[239,286,18.0],[239,287,3.0],[239,288,6.0],[239,289,2.0],[239,290,43.0],[239,292,1.0],[239,293,12.0],[239,294,7.0],[239,296,5.0],[239,301,14.0],[239,303,14.0],[239,307,9.0],[239,308,10.0],[239,309,30.0],[239,317,5.0],[239,322,1.0],[239,323,4.0],[239,324,19.0],[239,326,7.0],[239,328,3.0],[239,329,4.0],[239,330,7.0],[239,333,1.0],[239,334,4.0],[239,336,1.0],[239,337,4.0],[239,338,2.0],[239,339,1.0],[239,363,1.0],[239,364,2.0],[239,373,2.0],[239,376,3.0],[239,382,12.0],[239,390,13.0],[239,391,7.0],[239,393,1.0],[239,394,5.0],[239,398,1.0],[239,402,8.0],[239,406,18.0],[239,409,7.0],[239,415,25.0],[239,416,3.0],[239,417,8.0],[239,424,8.0],[240,325,4.0],[241,328,2.0],[241,348,12.0],[242,329,4.0],[243,335,6.0],[244,337,6.0],[245,76,5.0],[245,81,1.0],[245,84,1.0],[245,86,1.0],[245,166,4.0],[245,171,1.0],[245,256,4.0],[245,346,332.0],[245,351,90.0],[245,435,3.0],[245,444,5.0],[245,446,13.0],[246,264,2.0],[246,354,16.0],[247,35,1.0],[247,389,9.0],[248,0,13.0],[248,1,18.0],[248,2,95.0],[248,3,49.0],[248,4,132.0],[248,5,76.0],[248,6,4.0],[248,7,47.0],[248,8,92.0],[248,9,26.0],[248,10,224.0],[248,11,326.0],[248,13,171.0],[248,14,67.0],[248,15,115.0],[248,16,133.0],[248,17,118.0],[248,18,18.0],[248,19,19.0],[248,20,134.0],[248,21,258.0],[248,22,189.0],[248,23,58.0],[248,24,62.0],[248,25,6.0],[248,26,68.0],[248,27,87.0],[248,28,116.0],[248,29,37.0],[248,30,114.0],[248,31,285.0],[248,32,215.0],[248,33,132.0],[248,34,307.0],[248,35,58.0],[248,36,97.0],[248,37,62.0],[248,38,78.0],[248,39,180.0],[248,40,107.0],[248,41,59.0],[248,42,173.0],[248,43,199.0],[248,44,30.0],[248,45,96.0],[248,46,468.0],[248,47,81.0],[248,48,39.0],[248,49,119.0],[248,54,1.0],[248,55,1.0],[248,56,38.0],[248,57,7.0],[248,58,1.0],[248,63,2.0],[248,66,1.0],[248,67,2.0],[248,68,3.0],[248,69,10.0],[248,70,5.0],[248,74,9.0],[248,81,12.0],[248,82,5.0],[248,86,11.0],[248,90,19.0],[248,91,21.0],[248,92,77.0],[248,93,36.0],[248,94,3.0],[248,95,59.0],[248,96,18.0],[248,97,39.0],[248,98,80.0],[248,99,38.0],[248,100,170.0],[248,101,38.0],[248,102,1.0],[248,103,62.0],[248,104,40.0],[248,105,59.0],[248,106,7.0],[248,107,54.0],[248,108,9.0],[248,109,4.0],[248,110,55.0],[248,111,8.0],[248,112,18.0],[248,113,31.0],[248,114,28.0],[248,115,6.0],[248,116,34.0],[248,117,47.0],[248,118,42.0],[248,119,13.0],[248,120,9.0],[248,121,10.0],[248,122,94.0],[248,123,13.0],[248,124,7.0],[248,125,7.0],[248,126,38.0],[248,127,31.0],[248,128,38.0],[248,129,69.0],[248,130,61.0],[248,131,18.0],[248,132,10.0],[248,133,16.0],[248,135,12.0],[248,136,25.0],[248,137,36.0],[248,138,31.0],[248,139,47.0],[248,146,5.0],[248,148,3.0],[248,150,1.0],[248,157,1.0],[248,158,5.0],[248,159,2.0],[248,160,1.0],[248,164,7.0],[248,172,2.0],[248,176,2.0],[248,180,13.0],[248,181,10.0],[248,182,45.0],[248,183,25.0],[248,184,1.0],[248,185,36.0],[248,186,36.0],[248,187,80.0],[248,188,71.0],[248,189,28.0],[248,190,313.0],[248,191,17.0],[248,192,4.0],[248,193,64.0],[248,194,36.0],[248,195,51.0],[248,196,4.0],[248,197,76.0],[248,198,20.0],[248,199,27.0],[248,200,142.0],[248,201,105.0],[248,202,108.0],[248,203,20.0],[248,204,29.0],[248,205,3.0],[248,206,38.0],[248,207,54.0],[248,208,49.0],[248,209,15.0],[248,210,17.0],[248,211,14.0],[248,212,92.0],[248,213,81.0],[248,214,60.0],[248,215,133.0],[248,216,44.0],[248,217,31.0],[248,218,41.0],[248,219,79.0],[248,220,37.0],[248,221,19.0],[248,222,76.0],[248,223,144.0],[248,224,29.0],[248,225,59.0],[248,226,51.0],[248,227,179.0],[248,228,36.0],[248,229,34.0],[248,234,1.0],[248,236,11.0],[248,238,2.0],[248,240,2.0],[248,243,1.0],[248,247,4.0],[248,248,6.0],[248,249,8.0],[248,250,1.0],[248,254,10.0],[248,260,1.0],[248,262,1.0],[248,266,10.0],[248,270,1087.0],[248,271,1097.0],[248,272,4279.0],[248,273,1614.0],[248,274,3.0],[248,275,3069.0],[248,276,850.0],[248,277,2336.0],[248,278,5718.0],[248,279,2773.0],[248,280,9764.0],[248,281,1142.0],[248,282,6.0],[248,283,7832.0],[248,284,4870.0],[248,285,6866.0],[248,286,778.0],[248,287,6895.0],[248,288,641.0],[248,289,1045.0],[248,290,7224.0],[248,291,890.0],[248,292,2293.0],[248,293,3398.0],[248,294,3418.0],[248,295,166.0],[248,296,2756.0],[248,297,3793.0],[248,298,3000.0],[248,299,901.0],[248,300,1530.0],[248,301,827.0],[248,302,9652.0],[248,303,2193.0],[248,304,659.0],[248,305,1272.0],[248,306,2312.0],[248,307,1983.0],[248,308,3394.0],[248,309,6253.0],[248,310,3848.0],[248,311,1857.0],[248,312,498.0],[248,313,1088.0],[248,314,2.0],[248,315,816.0],[248,316,1180.0],[248,317,2554.0],[248,318,2033.0],[248,319,3893.0],[248,320,1.0],[248,321,2.0],[248,322,1.0],[248,323,2.0],[248,324,84.0],[248,325,43.0],[248,326,691.0],[248,327,10.0],[248,328,157.0],[248,329,37.0],[248,330,127.0],[248,331,1.0],[248,333,76.0],[248,335,3.0],[248,336,33.0],[248,337,163.0],[248,338,331.0],[248,339,493.0],[248,340,148.0],[248,344,363.0],[248,345,1.0],[248,346,1.0],[248,348,25.0],[248,352,174.0],[248,354,4.0],[248,355,1.0],[248,356,427.0],[248,357,1.0],[248,361,55.0],[248,362,498.0],[248,363,540.0],[248,364,2838.0],[248,365,297.0],[248,366,3.0],[248,367,406.0],[248,368,190.0],[248,369,1.0],[248,370,1100.0],[248,371,4.0],[248,373,350.0],[248,374,122.0],[248,375,120.0],[248,376,2017.0],[248,377,197.0],[248,378,72.0],[248,379,95.0],[248,381,295.0],[248,382,3197.0],[248,383,1.0],[248,385,1.0],[248,386,87.0],[248,387,71.0],[248,388,535.0],[248,389,261.0],[248,390,1578.0],[248,391,4643.0],[248,392,547.0],[248,393,606.0],[248,394,3170.0],[248,395,653.0],[248,396,392.0],[248,397,15.0],[248,398,68.0],[248,399,602.0],[248,400,369.0],[248,401,518.0],[248,402,2791.0],[248,403,1976.0],[248,404,58.0],[248,405,216.0],[248,406,8016.0],[248,408,140.0],[248,409,98.0],[248,412,2.0],[248,414,1.0],[248,416,667.0],[248,417,60.0],[248,418,1.0],[248,422,2.0],[248,428,2.0],[248,433,1.0],[248,441,185.0],[248,442,1.0],[249,409,24.0],[250,442,8.0],[251,11,8.0],[252,11,3.0],[253,30,4.0],[254,30,6.0],[255,34,2.0],[255,406,1.0],[256,70,1.0],[256,73,4.0],[256,76,1.0],[256,81,5.0],[256,163,4.0],[256,253,1.0],[256,340,2.0],[256,341,1.0],[256,343,128.0],[256,344,1.0],[256,346,25.0],[256,351,7.0],[256,441,61.0],[256,442,1.0],[257,2,28.0],[257,3,1.0],[257,4,7.0],[257,7,2.0],[257,10,12.0],[257,11,6.0],[257,16,7.0],[257,20,4.0],[257,30,213.0],[257,31,11.0],[257,34,1.0],[257,42,10.0],[257,44,2.0],[257,45,10.0],[257,56,11.0],[257,67,1.0],[257,68,3.0],[257,70,4.0],[257,92,17.0],[257,93,3.0],[257,97,2.0],[257,98,2.0],[257,110,4.0],[257,120,1.0],[257,134,1.0],[257,146,4.0],[257,148,2.0],[257,157,1.0],[257,158,1.0],[257,182,9.0],[257,184,1.0],[257,188,1.0],[257,190,2.0],[257,191,2.0],[257,200,38.0],[257,202,2.0],[257,222,1.0],[257,224,44.0],[257,225,36.0],[257,236,4.0],[257,238,1.0],[257,272,1125.0],[257,273,92.0],[257,277,112.0],[257,278,125.0],[257,280,193.0],[257,281,19.0],[257,286,81.0],[257,290,495.0],[257,300,1.0],[257,309,12.0],[257,310,1.0],[257,326,352.0],[257,328,100.0],[257,329,3.0],[257,337,88.0],[257,338,97.0],[257,339,1.0],[257,364,204.0],[257,365,1.0],[257,370,250.0],[257,376,36.0],[257,390,265.0],[257,391,349.0],[257,402,233.0],[257,405,217.0],[257,430,55.0],[258,227,4.0],[259,227,3.0],[260,0,1.0],[260,11,4.0],[260,17,1.0],[260,25,7.0],[260,28,1.0],[260,59,2.0],[260,70,6.0],[260,71,437.0],[260,73,13.0],[260,74,1.0],[260,75,44.0],[260,76,75.0],[260,80,89.0],[260,81,106.0],[260,82,175.0],[260,83,406.0],[260,84,129.0],[260,86,59.0],[260,87,28.0],[260,88,2.0],[260,89,9.0],[260,101,2.0],[260,149,1.0],[260,160,2.0],[260,161,200.0],[260,163,6.0],[260,166,41.0],[260,167,1.0],[260,170,10.0],[260,171,34.0],[260,172,1.0],[260,173,3.0],[260,174,24.0],[260,176,5.0],[260,177,8.0],[260,191,1.0],[260,239,4.0],[260,243,1.0],[260,244,1.0],[260,250,3.0],[260,251,606.0],[260,253,4.0],[260,256,29.0],[260,257,1.0],[260,259,1.0],[260,260,13.0],[260,261,145.0],[260,262,2.0],[260,263,3.0],[260,264,33.0],[260,266,6.0],[260,267,11.0],[260,268,4.0],[260,279,1.0],[260,280,1.0],[260,281,85.0],[260,283,1.0],[260,291,1.0],[260,293,2.0],[260,305,2.0],[260,317,1.0],[260,329,163.0],[260,333,21.0],[260,334,2.0],[260,335,6.0],[260,337,13.0],[260,338,19.0],[260,339,7.0],[260,340,386.0],[260,341,21968.0],[260,342,2.0],[260,343,328.0],[260,344,3.0],[260,346,3372.0],[260,347,123.0],[260,348,4.0],[260,349,1.0],[260,350,982.0],[260,351,5493.0],[260,352,160.0],[260,353,4.0],[260,354,2692.0],[260,356,160.0],[260,357,918.0],[260,358,7.0],[260,377,15.0],[260,382,2.0],[260,385,122.0],[260,403,1.0],[260,416,9.0],[260,431,5.0],[260,433,95.0],[260,434,1.0],[260,435,777.0],[260,436,1.0],[260,437,1.0],[260,438,3.0],[260,440,1230.0],[260,441,163.0],[260,442,3020.0],[260,443,4.0],[260,444,1173.0],[260,446,920.0],[260,447,195.0],[261,261,3.0],[262,80,5.0],[262,87,1.0],[262,177,1.0],[262,261,3.0],[262,267,1.0],[262,357,12.0],[262,440,46.0],[262,442,1.0],[263,0,1.0],[263,2,10.0],[263,4,15.0],[263,5,1.0],[263,6,2.0],[263,7,3.0],[263,9,4.0],[263,11,33.0],[263,15,2.0],[263,20,1.0],[263,23,4.0],[263,24,3.0],[263,25,2.0],[263,27,2.0],[263,30,14.0],[263,32,3.0],[263,33,17.0],[263,34,1.0],[263,35,4.0],[263,36,7.0],[263,38,14.0],[263,42,5.0],[263,44,1.0],[263,45,1.0],[263,46,13.0],[263,47,7.0],[263,90,1.0],[263,92,5.0],[263,95,1.0],[263,96,2.0],[263,97,3.0],[263,99,2.0],[263,105,2.0],[263,110,2.0],[263,112,1.0],[263,113,2.0],[263,114,3.0],[263,115,2.0],[263,120,4.0],[263,122,1.0],[263,123,4.0],[263,125,6.0],[263,128,1.0],[263,129,1.0],[263,137,4.0],[263,180,2.0],[263,182,3.0],[263,185,1.0],[263,189,3.0],[263,195,2.0],[263,198,2.0],[263,200,1.0],[263,202,1.0],[263,203,2.0],[263,204,2.0],[263,205,1.0],[263,210,5.0],[263,212,1.0],[263,213,8.0],[263,215,1.0],[263,216,2.0],[263,218,1.0],[263,219,1.0],[263,224,1.0],[263,227,2.0],[263,270,88.0],[263,272,267.0],[263,273,1.0],[263,275,37.0],[263,276,82.0],[263,277,175.0],[263,279,236.0],[263,281,20.0],[263,285,298.0],[263,290,210.0],[263,292,157.0],[263,293,169.0],[263,294,105.0],[263,295,176.0],[263,297,2.0],[263,300,606.0],[263,302,145.0],[263,303,729.0],[263,304,4.0],[263,305,367.0],[263,306,107.0],[263,308,92.0],[263,309,28.0],[263,317,390.0],[263,328,5.0],[263,360,1.0],[263,362,183.0],[263,364,338.0],[263,374,1.0],[263,376,10.0],[263,378,40.0],[263,387,9.0],[263,388,1.0],[263,390,7.0],[263,391,18.0],[263,396,100.0],[263,398,255.0],[263,400,3.0],[263,401,1.0],[263,402,71.0],[263,404,17.0],[263,406,181.0],[263,408,3.0],[264,287,6.0],[265,10,5.0],[265,11,2.0],[265,13,2.0],[265,15,4.0],[265,16,1.0],[265,20,20.0],[265,22,16.0],[265,23,2.0],[265,31,1.0],[265,33,8.0],[265,39,2.0],[265,46,1.0],[265,58,1.0],[265,100,9.0],[265,101,3.0],[265,103,5.0],[265,105,2.0],[265,110,6.0],[265,121,1.0],[265,123,4.0],[265,190,6.0],[265,193,1.0],[265,195,1.0],[265,200,11.0],[265,203,1.0],[265,213,1.0],[265,216,2.0],[265,271,1.0],[265,279,1.0],[265,280,619.0],[265,281,56.0],[265,283,156.0],[265,285,214.0],[265,286,260.0],[265,289,1.0],[265,290,1026.0],[265,292,1.0],[265,293,182.0],[265,301,184.0],[265,303,318.0],[265,304,1.0],[265,306,40.0],[265,309,71.0],[265,328,84.0],[265,376,17.0],[265,382,345.0],[265,406,5.0],[266,16,3.0],[266,23,3.0],[266,28,13.0],[266,106,1.0],[266,113,1.0],[266,203,1.0],[266,208,1.0],[266,286,78.0],[266,293,129.0],[266,302,2.0],[266,388,171.0],[266,392,1.0],[267,4,1.0],[267,5,2.0],[267,7,3.0],[267,9,2.0],[267,10,23.0],[267,11,170.0],[267,13,4.0],[267,14,9.0],[267,15,1.0],[267,23,8.0],[267,26,1.0],[267,27,3.0],[267,28,3.0],[267,32,90.0],[267,33,15.0],[267,34,2.0],[267,42,35.0],[267,45,15.0],[267,47,2.0],[267,48,3.0],[267,54,3.0],[267,55,20.0],[267,58,1.0],[267,61,5.0],[267,67,9.0],[267,69,1.0],[267,95,2.0],[267,97,5.0],[267,99,4.0],[267,101,4.0],[267,104,1.0],[267,105,4.0],[267,113,3.0],[267,117,2.0],[267,122,2.0],[267,135,1.0],[267,138,2.0],[267,144,1.0],[267,185,1.0],[267,187,3.0],[267,189,3.0],[267,191,4.0],[267,194,5.0],[267,195,3.0],[267,203,1.0],[267,212,2.0],[267,213,1.0],[267,214,3.0],[267,228,4.0],[267,234,1.0],[267,235,1.0],[267,241,110.0],[267,247,4.0],[267,249,2.0],[267,270,31.0],[267,275,171.0],[267,277,201.0],[267,279,209.0],[267,281,8.0],[267,284,525.0],[267,285,230.0],[267,292,2.0],[267,293,264.0],[267,297,194.0],[267,301,1.0],[267,302,186.0],[267,304,1.0],[267,306,33.0],[267,312,1.0],[267,315,1.0],[267,318,198.0],[267,324,91.0],[267,325,3.0],[267,326,11.0],[267,328,1.0],[267,329,24.0],[267,333,4.0],[267,337,294.0],[267,339,44.0],[267,363,4.0],[267,364,28.0],[267,365,1.0],[267,370,362.0],[267,371,1.0],[267,373,50.0],[267,385,7.0],[267,386,5.0],[267,388,35.0],[267,389,1.0],[267,392,2.0],[267,393,349.0],[267,398,2.0],[267,399,1.0],[267,402,623.0],[267,403,2.0],[267,415,424.0],[267,429,16.0],[268,29,1.0],[268,299,3.0],[269,4,1.0],[269,33,5.0],[269,40,3.0],[269,56,1.0],[269,123,1.0],[269,130,3.0],[269,213,2.0],[269,303,128.0],[269,310,143.0],[269,322,4.0],[269,326,16.0],[269,364,22.0],[270,4,3.0],[270,5,1.0],[270,6,1.0],[270,8,1.0],[270,10,4.0],[270,11,1.0],[270,15,4.0],[270,16,2.0],[270,17,4.0],[270,19,4.0],[270,20,4.0],[270,22,2.0],[270,23,5.0],[270,28,10.0],[270,30,7.0],[270,31,7.0],[270,32,2.0],[270,33,10.0],[270,35,46.0],[270,39,2.0],[270,42,2.0],[270,43,1.0],[270,45,1.0],[270,46,21.0],[270,47,5.0],[270,54,2.0],[270,69,1.0],[270,96,3.0],[270,98,2.0],[270,100,4.0],[270,105,5.0],[270,107,3.0],[270,109,2.0],[270,110,4.0],[270,113,4.0],[270,118,2.0],[270,120,3.0],[270,122,1.0],[270,123,3.0],[270,124,1.0],[270,129,3.0],[270,133,4.0],[270,137,3.0],[270,144,4.0],[270,148,1.0],[270,188,3.0],[270,190,2.0],[270,191,1.0],[270,195,2.0],[270,197,4.0],[270,199,1.0],[270,200,6.0],[270,203,1.0],[270,208,4.0],[270,210,3.0],[270,213,8.0],[270,214,2.0],[270,215,1.0],[270,226,1.0],[270,227,3.0],[270,234,2.0],[270,275,59.0],[270,276,52.0],[270,278,133.0],[270,279,16.0],[270,280,245.0],[270,281,32.0],[270,283,5.0],[270,284,13.0],[270,285,242.0],[270,286,95.0],[270,287,200.0],[270,289,89.0],[270,290,291.0],[270,292,2.0],[270,293,278.0],[270,294,1.0],[270,298,286.0],[270,300,295.0],[270,302,43.0],[270,303,353.0],[270,304,59.0],[270,305,83.0],[270,309,68.0],[270,313,62.0],[270,317,92.0],[270,324,141.0],[270,327,1.0],[270,328,5.0],[270,338,47.0],[270,339,50.0],[270,364,27.0],[270,368,28.0],[270,370,5.0],[270,375,8.0],[270,376,9.0],[270,378,3.0],[270,379,59.0],[270,382,72.0],[270,388,1.0],[270,390,89.0],[270,391,152.0],[270,393,3.0],[270,394,27.0],[270,395,777.0],[270,402,32.0],[270,405,2.0],[270,406,350.0],[270,416,5.0],[270,419,1.0],[270,428,1.0],[271,29,5.0],[271,31,2.0],[271,36,3.0],[271,46,4.0],[271,136,2.0],[271,226,6.0],[271,281,1.0],[271,316,142.0],[271,319,22.0],[271,336,1.0],[271,376,1.0],[271,385,2.0],[271,389,89.0],[271,391,62.0],[271,396,29.0],[272,328,1.0],[272,409,2.0],[273,339,5.0],[274,71,1.0],[274,81,1.0],[274,83,1.0],[274,84,1.0],[274,251,1.0],[274,329,1.0],[274,341,33.0],[274,346,2.0],[274,351,13.0],[274,354,16.0],[274,356,2.0],[274,357,2.0],[274,435,5.0],[274,442,2.0],[274,446,2.0],[275,81,3.0],[275,171,1.0],[275,351,184.0],[276,4,12.0],[276,8,3.0],[276,16,7.0],[276,18,11.0],[276,19,46.0],[276,20,2.0],[276,22,8.0],[276,30,5.0],[276,34,18.0],[276,39,5.0],[276,43,72.0],[276,47,2.0],[276,94,1.0],[276,98,1.0],[276,106,4.0],[276,109,1.0],[276,110,3.0],[276,129,4.0],[276,137,2.0],[276,188,2.0],[276,196,6.0],[276,200,2.0],[276,214,2.0],[276,219,2.0],[276,223,1.0],[276,225,1.0],[276,226,2.0],[276,227,41.0],[276,270,4.0],[276,278,67.0],[276,281,3.0],[276,286,530.0],[276,290,155.0],[276,309,272.0],[276,316,1.0],[276,364,186.0],[276,366,1.0],[276,376,1.0],[276,378,255.0],[276,379,792.0],[276,382,193.0],[276,390,67.0],[276,394,497.0],[276,403,1356.0],[277,2,3.0],[277,16,3.0],[277,20,9.0],[277,28,1.0],[277,46,18.0],[277,70,13.0],[277,92,4.0],[277,182,6.0],[277,200,2.0],[277,272,265.0],[277,275,1.0],[277,276,2.0],[277,285,9.0],[277,290,264.0],[277,293,1.0],[277,297,1.0],[277,301,3.0],[277,363,3.0],[277,364,1.0],[277,376,161.0],[277,388,19.0],[277,398,2.0],[277,401,5.0],[277,406,1.0],[277,430,150.0],[278,29,44.0],[278,119,1.0],[278,389,687.0],[278,395,1.0],[279,30,2.0],[279,31,4.0],[279,55,1.0],[279,309,3.0],[279,325,13.0],[279,390,97.0],[279,391,111.0],[280,31,1.0],[280,391,4.0],[281,398,3.0],[282,399,3.0],[283,4,12.0],[283,7,6.0],[283,8,6.0],[283,11,2.0],[283,15,6.0],[283,16,35.0],[283,17,2.0],[283,22,1.0],[283,24,2.0],[283,25,4.0],[283,26,2.0],[283,30,2.0],[283,31,3.0],[283,33,4.0],[283,34,11.0],[283,35,1.0],[283,37,7.0],[283,45,58.0],[283,46,63.0],[283,47,2.0],[283,49,2.0],[283,57,1.0],[283,97,9.0],[283,101,1.0],[283,105,2.0],[283,106,2.0],[283,107,7.0],[283,114,5.0],[283,115,3.0],[283,116,2.0],[283,124,6.0],[283,127,3.0],[283,128,2.0],[283,135,1.0],[283,136,2.0],[283,139,1.0],[283,158,1.0],[283,187,8.0],[283,191,1.0],[283,195,1.0],[283,196,4.0],[283,197,1.0],[283,204,7.0],[283,205,2.0],[283,206,1.0],[283,213,1.0],[283,214,19.0],[283,217,8.0],[283,218,1.0],[283,229,1.0],[283,248,1.0],[283,270,1.0],[283,277,486.0],[283,278,88.0],[283,281,12.0],[283,285,296.0],[283,286,284.0],[283,287,317.0],[283,290,29.0],[283,292,4.0],[283,294,334.0],[283,295,238.0],[283,296,62.0],[283,300,22.0],[283,303,80.0],[283,304,481.0],[283,307,237.0],[283,308,77.0],[283,310,62.0],[283,312,1.0],[283,315,1.0],[283,317,30.0],[283,319,39.0],[283,322,3.0],[283,327,1.0],[283,337,29.0],[283,338,131.0],[283,339,1.0],[283,364,126.0],[283,368,6.0],[283,376,407.0],[283,382,23.0],[283,383,1.0],[283,387,4.0],[283,391,90.0],[283,394,90.0],[283,395,11.0],[283,397,1.0],[283,400,1.0],[283,401,2.0],[283,402,10.0],[283,405,1079.0],[283,406,1055.0],[283,409,4.0],[283,416,1.0],[283,417,45.0],[283,424,18.0],[283,442,1.0],[283,448,1.0],[284,404,7.0],[285,45,1.0],[285,405,4.0],[286,406,4.0],[287,416,6.0],[287,424,1.0],[288,297,1.0],[288,416,4.0],[289,419,12.0],[289,447,7.0],[290,82,1.0],[290,442,6.0],[291,11,2.0],[292,9,3.0],[292,13,6.0],[292,16,2.0],[292,22,3.0],[292,30,3.0],[292,31,3.0],[292,32,9.0],[292,33,4.0],[292,34,1.0],[292,36,1.0],[292,43,2.0],[292,45,15.0],[292,46,3.0],[292,103,2.0],[292,106,1.0],[292,112,1.0],[292,122,2.0],[292,123,1.0],[292,124,1.0],[292,134,1.0],[292,136,8.0],[292,189,3.0],[292,196,3.0],[292,211,1.0],[292,212,2.0],[292,213,3.0],[292,214,30.0],[292,224,48.0],[292,226,2.0],[292,274,1.0],[292,279,119.0],[292,281,5.0],[292,282,1.0],[292,283,192.0],[292,286,249.0],[292,292,118.0],[292,293,67.0],[292,295,1.0],[292,301,119.0],[292,302,248.0],[292,303,415.0],[292,304,1.0],[292,315,1.0],[292,316,225.0],[292,378,1.0],[292,382,50.0],[292,389,4.0],[292,390,120.0],[292,396,9.0],[292,401,1.0],[292,403,126.0],[292,405,224.0],[292,409,6.0],[292,414,1.0],[293,20,2.0],[293,377,2.0],[294,33,2.0],[295,17,5.0],[295,45,42.0],[295,46,1.0],[295,47,2.0],[295,107,8.0],[295,112,1.0],[295,119,1.0],[295,197,3.0],[295,225,1.0],[295,227,32.0],[295,272,1.0],[295,273,5.0],[295,275,1.0],[295,277,1.0],[295,278,2.0],[295,280,3.0],[295,281,1.0],[295,283,1.0],[295,284,1.0],[295,287,379.0],[295,288,1.0],[295,290,3.0],[295,293,4.0],[295,295,1.0],[295,298,1.0],[295,299,8.0],[295,300,1.0],[295,301,1.0],[295,302,4.0],[295,303,3.0],[295,307,1.0],[295,308,5.0],[295,309,3.0],[295,311,2.0],[295,315,2.0],[295,317,3.0],[295,318,2.0],[295,319,1.0],[295,326,1.0],[295,365,1.0],[295,377,1.0],[295,378,1.0],[295,382,2.0],[295,389,1.0],[295,392,2.0],[295,402,4.0],[295,405,661.0],[295,406,60.0],[295,409,1.0],[296,2,13.0],[296,4,4.0],[296,6,5.0],[296,7,8.0],[296,8,6.0],[296,9,5.0],[296,10,14.0],[296,15,13.0],[296,16,11.0],[296,17,16.0],[296,18,2.0],[296,19,25.0],[296,20,28.0],[296,22,12.0],[296,28,15.0],[296,31,11.0],[296,32,17.0],[296,33,2.0],[296,34,9.0],[296,35,3.0],[296,36,1.0],[296,37,1.0],[296,39,5.0],[296,40,4.0],[296,41,2.0],[296,42,9.0],[296,43,12.0],[296,44,287.0],[296,45,2444.0],[296,46,62.0],[296,47,6.0],[296,55,1.0],[296,69,3.0],[296,92,16.0],[296,97,3.0],[296,98,4.0],[296,99,2.0],[296,101,2.0],[296,104,3.0],[296,106,3.0],[296,107,7.0],[296,109,3.0],[296,110,3.0],[296,112,1.0],[296,118,3.0],[296,122,3.0],[296,123,1.0],[296,129,1.0],[296,130,2.0],[296,131,1.0],[296,134,1.0],[296,135,30.0],[296,136,1.0],[296,137,1.0],[296,145,1.0],[296,182,11.0],[296,187,11.0],[296,188,3.0],[296,189,2.0],[296,196,2.0],[296,197,3.0],[296,199,8.0],[296,200,2.0],[296,208,3.0],[296,211,3.0],[296,212,7.0],[296,213,4.0],[296,219,1.0],[296,220,1.0],[296,222,2.0],[296,223,1.0],[296,224,4.0],[296,225,36.0],[296,226,3.0],[296,227,1.0],[296,235,2.0],[296,272,941.0],[296,277,323.0],[296,278,263.0],[296,279,283.0],[296,281,13.0],[296,283,30.0],[296,284,140.0],[296,285,109.0],[296,286,232.0],[296,287,679.0],[296,289,478.0],[296,290,266.0],[296,298,312.0],[296,301,137.0],[296,302,334.0],[296,303,133.0],[296,305,2.0],[296,307,2.0],[296,308,6.0],[296,309,170.0],[296,310,180.0],[296,311,59.0],[296,312,121.0],[296,314,4.0],[296,315,23.0],[296,316,21.0],[296,317,215.0],[296,318,1.0],[296,325,51.0],[296,326,5.0],[296,329,26.0],[296,337,46.0],[296,339,15.0],[296,344,1.0],[296,348,3.0],[296,364,108.0],[296,365,10.0],[296,367,71.0],[296,368,5.0],[296,369,15.0],[296,370,249.0],[296,371,1.0],[296,375,175.0],[296,376,162.0],[296,378,17.0],[296,379,400.0],[296,382,256.0],[296,388,20.0],[296,389,3.0],[296,391,151.0],[296,394,154.0],[296,395,101.0],[296,398,1.0],[296,399,3.0],[296,400,5.0],[296,401,2.0],[296,402,16.0],[296,403,310.0],[296,404,10.0],[296,405,129.0],[296,406,1313.0],[296,409,1.0],[296,428,61.0],[296,441,38.0],[297,46,3.0],[298,2,19.0],[298,20,76.0],[298,110,28.0],[298,200,36.0],[298,281,8.0],[298,282,2.0],[298,284,1.0],[298,286,2.0],[298,290,4211.0],[298,362,388.0],[298,380,2.0],[299,81,3.0],[299,261,1.0],[299,351,30.0],[300,41,1.0],[300,82,2.0],[300,92,2.0],[300,270,1.0],[300,272,37.0],[300,278,2.0],[300,280,8.0],[300,287,11.0],[300,290,21.0],[300,303,2.0],[300,311,9.0],[300,318,1.0],[300,319,10.0],[300,352,28.0],[300,364,9.0],[300,388,13.0],[300,394,12.0],[300,396,1.0],[300,402,1.0],[300,406,4.0],[301,10,2.0],[301,45,1.0],[301,57,2.0],[301,158,1.0],[301,183,2.0],[301,273,1.0],[301,280,5.0],[301,283,4.0],[301,285,3.0],[301,287,5.0],[301,290,2.0],[301,292,1.0],[301,294,2.0],[301,300,2.0],[301,302,2.0],[301,308,3.0],[301,310,3.0],[301,317,1.0],[301,321,1.0],[301,324,5.0],[301,326,16.0],[301,328,3.0],[301,329,2.0],[301,330,1.0],[301,334,2.0],[301,337,1.0],[301,338,3.0],[301,339,2.0],[301,348,1.0],[301,379,1.0],[301,388,1.0],[301,389,1.0],[301,395,3.0],[301,398,3.0],[301,416,12.0],[301,417,6.0],[302,223,2.0],[303,225,3.0],[304,261,2.0],[305,1,1.0],[305,22,1.0],[305,112,2.0],[305,202,1.0],[305,271,53.0],[305,292,116.0],[305,309,1.0],[306,272,8.0],[306,299,1.0],[306,330,1.0],[307,272,2.0],[308,273,2.0],[309,2,1.0],[309,3,3.0],[309,5,3.0],[309,10,36.0],[309,12,2.0],[309,13,16.0],[309,15,1.0],[309,17,12.0],[309,19,20.0],[309,20,4.0],[309,22,3.0],[309,24,12.0],[309,26,4.0],[309,28,5.0],[309,29,10.0],[309,30,4.0],[309,31,1.0],[309,32,2.0],[309,33,3.0],[309,35,16.0],[309,38,17.0],[309,40,5.0],[309,43,7.0],[309,45,6.0],[309,47,3.0],[309,48,1.0],[309,52,2.0],[309,54,14.0],[309,56,83.0],[309,57,37.0],[309,58,10.0],[309,59,13.0],[309,60,2.0],[309,64,16.0],[309,65,1.0],[309,66,1.0],[309,67,1.0],[309,68,18.0],[309,69,3.0],[309,80,1.0],[309,93,5.0],[309,100,4.0],[309,103,4.0],[309,107,7.0],[309,110,1.0],[309,112,4.0],[309,114,2.0],[309,119,2.0],[309,120,3.0],[309,122,5.0],[309,125,1.0],[309,128,4.0],[309,130,4.0],[309,131,3.0],[309,135,3.0],[309,137,1.0],[309,142,2.0],[309,144,7.0],[309,146,16.0],[309,148,8.0],[309,149,8.0],[309,150,2.0],[309,153,1.0],[309,154,4.0],[309,155,1.0],[309,157,3.0],[309,158,4.0],[309,159,5.0],[309,182,1.0],[309,183,3.0],[309,190,9.0],[309,191,1.0],[309,192,47.0],[309,193,3.0],[309,197,7.0],[309,200,1.0],[309,202,1.0],[309,204,2.0],[309,206,1.0],[309,210,2.0],[309,212,4.0],[309,215,1.0],[309,218,2.0],[309,220,3.0],[309,225,7.0],[309,232,5.0],[309,234,8.0],[309,236,14.0],[309,238,4.0],[309,239,4.0],[309,240,4.0],[309,244,5.0],[309,247,1.0],[309,248,8.0],[309,249,7.0],[309,251,1.0],[309,272,192.0],[309,273,327.0],[309,275,1.0],[309,278,48.0],[309,280,530.0],[309,281,45.0],[309,283,682.0],[309,285,113.0],[309,287,681.0],[309,290,205.0],[309,292,289.0],[309,293,1.0],[309,294,463.0],[309,296,84.0],[309,300,242.0],[309,301,1.0],[309,302,268.0],[309,305,3.0],[309,308,335.0],[309,310,240.0],[309,311,63.0],[309,315,145.0],[309,317,93.0],[309,318,7.0],[309,320,4.0],[309,321,9.0],[309,322,132.0],[309,324,715.0],[309,325,14.0],[309,326,1336.0],[309,327,4.0],[309,328,786.0],[309,329,1070.0],[309,330,270.0],[309,333,34.0],[309,334,367.0],[309,335,48.0],[309,336,1.0],[309,337,195.0],[309,338,848.0],[309,339,410.0],[309,340,1.0],[309,348,70.0],[309,359,1.0],[309,365,41.0],[309,370,242.0],[309,376,3.0],[309,377,1.0],[309,379,274.0],[309,382,1.0],[309,384,1.0],[309,388,56.0],[309,389,91.0],[309,391,13.0],[309,393,32.0],[309,395,339.0],[309,398,212.0],[309,399,4.0],[309,401,4.0],[309,403,149.0],[309,409,9.0],[309,411,1.0],[309,416,1623.0],[309,417,996.0],[309,418,1.0],[309,423,1.0],[309,424,31.0],[309,428,153.0],[310,5,2.0],[310,17,2.0],[310,21,2.0],[310,23,1.0],[310,28,2.0],[310,35,1.0],[310,45,1.0],[310,95,2.0],[310,101,1.0],[310,107,1.0],[310,112,1.0],[310,113,1.0],[310,125,2.0],[310,129,1.0],[310,185,3.0],[310,197,1.0],[310,215,1.0],[310,227,8.0],[310,275,167.0],[310,277,2.0],[310,279,4.0],[310,280,4.0],[310,281,1.0],[310,283,1.0],[310,284,1.0],[310,285,10.0],[310,287,108.0],[310,289,1.0],[310,292,55.0],[310,293,35.0],[310,294,27.0],[310,298,1.0],[310,304,1.0],[310,305,109.0],[310,309,21.0],[310,317,6.0],[310,328,1.0],[310,338,5.0],[310,339,7.0],[310,373,1.0],[310,379,1.0],[310,388,17.0],[310,395,4.0],[310,416,1.0],[311,11,5.0],[311,35,1.0],[311,39,5.0],[311,43,20.0],[311,47,2.0],[311,59,12.0],[311,63,2.0],[311,67,6.0],[311,68,1.0],[311,70,2.0],[311,71,1647.0],[311,75,286.0],[311,76,73.0],[311,78,2.0],[311,79,1.0],[311,80,54.0],[311,81,88.0],[311,82,282.0],[311,83,373.0],[311,84,106.0],[311,86,139.0],[311,87,49.0],[311,101,6.0],[311,129,4.0],[311,137,1.0],[311,149,4.0],[311,153,2.0],[311,157,4.0],[311,160,2.0],[311,161,678.0],[311,165,3.0],[311,166,32.0],[311,168,2.0],[311,170,9.0],[311,171,29.0],[311,172,16.0],[311,173,1.0],[311,174,30.0],[311,176,21.0],[311,177,26.0],[311,191,4.0],[311,219,3.0],[311,239,5.0],[311,243,1.0],[311,245,2.0],[311,247,2.0],[311,250,2.0],[311,251,1698.0],[311,254,2.0],[311,255,3.0],[311,256,34.0],[311,258,3.0],[311,259,14.0],[311,260,14.0],[311,261,40.0],[311,262,22.0],[311,263,1.0],[311,264,48.0],[311,266,21.0],[311,267,30.0],[311,281,317.0],[311,284,1.0],[311,293,4.0],[311,298,1.0],[311,305,3.0],[311,309,193.0],[311,316,2.0],[311,317,1.0],[311,328,1.0],[311,329,469.0],[311,330,3.0],[311,331,1.0],[311,332,1.0],[311,333,84.0],[311,334,2.0],[311,335,9.0],[311,336,4.0],[311,337,269.0],[311,338,5.0],[311,339,35.0],[311,340,315.0],[311,341,80032.0],[311,342,4.0],[311,343,3.0],[311,344,45.0],[311,346,3250.0],[311,347,2.0],[311,348,322.0],[311,349,1.0],[311,350,1047.0],[311,351,4817.0],[311,352,920.0],[311,353,3.0],[311,354,3371.0],[311,356,1422.0],[311,357,2146.0],[311,358,9.0],[311,403,316.0],[311,406,1.0],[311,419,1.0],[311,430,16.0],[311,431,17.0],[311,433,1.0],[311,434,2.0],[311,435,5333.0],[311,438,2.0],[311,440,582.0],[311,441,37.0],[311,442,4935.0],[311,443,1.0],[311,444,425.0],[311,446,1490.0],[311,447,24.0],[312,208,1.0],[312,275,2.0],[312,280,1.0],[312,283,1.0],[312,285,1.0],[312,307,1.0],[312,406,1.0],[313,6,5.0],[313,36,6.0],[313,38,1.0],[313,46,1.0],[313,55,1.0],[313,96,5.0],[313,111,1.0],[313,186,1.0],[313,199,1.0],[313,276,327.0],[313,291,74.0],[313,308,19.0],[313,339,1.0],[313,376,13.0],[313,396,94.0],[313,415,2.0],[313,416,1.0],[313,417,1.0],[314,6,1.0],[314,8,2.0],[314,13,1.0],[314,14,1.0],[314,15,1.0],[314,17,1.0],[314,20,1.0],[314,22,1.0],[314,23,1.0],[314,30,1.0],[314,32,2.0],[314,35,1.0],[314,37,1.0],[314,39,1.0],[314,43,1.0],[314,46,4.0],[314,66,1.0],[314,90,1.0],[314,91,1.0],[314,95,1.0],[314,98,1.0],[314,103,1.0],[314,110,1.0],[314,120,2.0],[314,131,1.0],[314,185,1.0],[314,186,3.0],[314,188,1.0],[314,196,1.0],[314,198,1.0],[314,199,1.0],[314,200,1.0],[314,207,1.0],[314,208,1.0],[314,212,1.0],[314,215,2.0],[314,219,1.0],[314,220,1.0],[314,222,1.0],[314,270,4.0],[314,271,2.0],[314,272,16.0],[314,273,2.0],[314,275,3.0],[314,276,59.0],[314,277,9.0],[314,278,70.0],[314,279,3.0],[314,280,21.0],[314,281,6.0],[314,283,63.0],[314,284,11.0],[314,285,12.0],[314,286,1.0],[314,287,55.0],[314,288,43.0],[314,289,4.0],[314,290,18.0],[314,291,2.0],[314,292,5.0],[314,293,7.0],[314,294,14.0],[314,296,8.0],[314,297,11.0],[314,298,8.0],[314,300,222.0],[314,301,1.0],[314,302,17.0],[314,303,4.0],[314,304,1.0],[314,305,8.0],[314,306,7.0],[314,307,46.0],[314,308,43.0],[314,309,8.0],[314,310,14.0],[314,311,6.0],[314,312,2.0],[314,313,3.0],[314,316,1.0],[314,317,4.0],[314,318,6.0],[314,319,5.0],[314,326,1.0],[314,329,1.0],[314,337,1.0],[314,339,3.0],[314,344,2.0],[314,348,1.0],[314,363,2.0],[314,364,8.0],[314,367,1.0],[314,370,1.0],[314,373,1.0],[314,376,6.0],[314,382,5.0],[314,390,4.0],[314,391,10.0],[314,392,1.0],[314,394,5.0],[314,395,4.0],[314,396,1.0],[314,399,1.0],[314,400,2.0],[314,401,4.0],[314,402,2.0],[314,403,5.0],[314,406,35.0],[314,441,1.0],[315,277,16.0],[316,2,5.0],[316,3,13.0],[316,4,2.0],[316,6,1.0],[316,8,3.0],[316,10,8.0],[316,11,2.0],[316,14,2.0],[316,15,11.0],[316,16,5.0],[316,17,4.0],[316,19,25.0],[316,20,4.0],[316,22,9.0],[316,23,1.0],[316,28,2.0],[316,29,29.0],[316,30,1.0],[316,33,3.0],[316,34,11.0],[316,35,7.0],[316,36,4.0],[316,39,2.0],[316,40,4.0],[316,41,3.0],[316,45,1.0],[316,46,2.0],[316,57,1.0],[316,63,1.0],[316,64,4.0],[316,69,2.0],[316,91,1.0],[316,92,1.0],[316,93,18.0],[316,96,2.0],[316,98,5.0],[316,100,10.0],[316,104,1.0],[316,105,1.0],[316,106,3.0],[316,107,2.0],[316,109,1.0],[316,110,2.0],[316,113,4.0],[316,118,1.0],[316,119,1.0],[316,123,1.0],[316,125,1.0],[316,130,1.0],[316,131,2.0],[316,137,1.0],[316,148,1.0],[316,159,1.0],[316,181,3.0],[316,183,13.0],[316,188,2.0],[316,190,32.0],[316,191,2.0],[316,194,1.0],[316,195,1.0],[316,200,8.0],[316,203,4.0],[316,213,1.0],[316,214,1.0],[316,215,2.0],[316,244,1.0],[316,245,1.0],[316,249,3.0],[316,271,97.0],[316,272,61.0],[316,273,864.0],[316,276,166.0],[316,278,275.0],[316,280,518.0],[316,281,62.0],[316,284,28.0],[316,285,142.0],[316,286,87.0],[316,287,125.0],[316,290,247.0],[316,292,2.0],[316,293,247.0],[316,296,1.0],[316,298,56.0],[316,301,113.0],[316,303,124.0],[316,305,121.0],[316,306,61.0],[316,310,154.0],[316,311,97.0],[316,317,10.0],[316,324,9.0],[316,325,2.0],[316,328,32.0],[316,333,9.0],[316,334,50.0],[316,335,90.0],[316,336,3.0],[316,339,197.0],[316,364,34.0],[316,369,4.0],[316,375,140.0],[316,376,59.0],[316,377,18.0],[316,379,549.0],[316,382,102.0],[316,386,3.0],[316,388,6.0],[316,389,376.0],[316,391,45.0],[316,394,329.0],[316,395,78.0],[316,399,19.0],[316,401,12.0],[316,404,2.0],[316,406,43.0],[316,416,2.0],[316,417,19.0],[317,280,1.0],[317,290,7.0],[317,302,4.0],[318,50,1.0],[318,64,1.0],[318,70,47.0],[318,71,58.0],[318,74,19.0],[318,75,13.0],[318,76,9.0],[318,80,6.0],[318,81,3.0],[318,82,20.0],[318,84,7.0],[318,86,17.0],[318,87,4.0],[318,160,6.0],[318,161,21.0],[318,163,2.0],[318,164,15.0],[318,166,3.0],[318,172,6.0],[318,174,1.0],[318,176,1.0],[318,177,6.0],[318,250,7.0],[318,251,57.0],[318,254,7.0],[318,256,6.0],[318,262,2.0],[318,264,2.0],[318,266,3.0],[318,267,2.0],[318,281,12.0],[318,329,16.0],[318,333,11.0],[318,335,1.0],[318,336,1.0],[318,337,1.0],[318,338,1.0],[318,339,2.0],[318,340,1009.0],[318,341,2776.0],[318,344,806.0],[318,346,533.0],[318,348,34.0],[318,351,1.0],[318,352,256.0],[318,354,252.0],[318,356,220.0],[318,357,121.0],[318,430,384.0],[318,435,274.0],[318,440,115.0],[318,441,28.0],[318,442,37.0],[318,443,1.0],[318,444,1.0],[318,446,111.0],[319,191,1.0],[319,280,1.0],[320,221,1.0],[320,280,4.0],[320,285,1.0],[320,299,1.0],[320,303,1.0],[320,393,1.0],[320,394,2.0],[320,440,4.0],[321,280,3.0],[321,281,1.0],[321,362,1.0],[322,10,1.0],[322,105,1.0],[322,272,1.0],[322,275,2.0],[322,278,2.0],[322,279,2.0],[322,280,5.0],[322,285,4.0],[322,290,2.0],[322,293,2.0],[322,294,1.0],[322,297,1.0],[322,299,1.0],[322,309,2.0],[322,311,1.0],[322,318,1.0],[322,319,1.0],[322,338,1.0],[322,364,1.0],[322,370,2.0],[322,382,1.0],[322,391,1.0],[322,402,2.0],[322,406,1.0],[323,11,1.0],[323,48,1.0],[323,272,3.0],[323,278,2.0],[323,280,2.0],[323,290,1.0],[323,293,1.0],[323,296,1.0],[323,298,1.0],[323,300,2.0],[323,304,1.0],[323,308,1.0],[323,309,1.0],[323,311,1.0],[323,319,3.0],[323,340,2.0],[323,377,1.0],[323,391,1.0],[323,402,2.0],[323,405,2.0],[323,406,2.0],[323,408,3.0],[324,283,8.0],[324,297,2.0],[324,391,1.0],[324,405,1.0],[325,16,1.0],[325,118,1.0],[325,195,1.0],[325,275,1.0],[325,279,1.0],[325,280,2.0],[325,283,5.0],[325,285,2.0],[325,287,1.0],[325,290,2.0],[325,293,3.0],[325,296,1.0],[325,298,2.0],[325,299,1.0],[325,300,1.0],[325,302,1.0],[325,305,1.0],[325,308,3.0],[325,309,2.0],[325,310,4.0],[325,311,1.0],[325,313,3.0],[325,316,1.0],[325,317,1.0],[325,319,2.0],[325,326,1.0],[325,328,2.0],[325,364,2.0],[325,370,1.0],[325,375,2.0],[325,376,1.0],[325,378,1.0],[325,388,1.0],[325,390,3.0],[325,391,1.0],[325,393,1.0],[325,394,1.0],[325,399,1.0],[325,402,1.0],[325,406,11.0],[326,5,1.0],[326,27,6.0],[326,95,1.0],[326,207,2.0],[326,219,1.0],[326,275,18.0],[326,278,2.0],[326,283,31.0],[326,293,9.0],[326,294,1.0],[326,296,1.0],[326,297,156.0],[326,303,8.0],[326,304,1.0],[326,309,39.0],[326,316,1.0],[326,365,7.0],[326,398,1.0],[326,406,4.0],[327,13,1.0],[327,57,1.0],[327,114,1.0],[327,128,1.0],[327,280,2.0],[327,283,5.0],[327,290,1.0],[327,296,1.0],[327,311,1.0],[327,315,1.0],[327,324,2.0],[327,326,3.0],[327,328,2.0],[327,329,2.0],[327,334,2.0],[327,338,2.0],[327,339,1.0],[327,389,2.0],[327,416,2.0],[327,417,3.0],[328,3,7.0],[328,5,1.0],[328,10,8.0],[328,11,1.0],[328,13,5.0],[328,17,8.0],[328,20,12.0],[328,30,7.0],[328,31,30.0],[328,38,2.0],[328,39,1.0],[328,45,1.0],[328,46,47.0],[328,49,1.0],[328,58,6.0],[328,73,1.0],[328,80,1.0],[328,93,7.0],[328,98,2.0],[328,100,6.0],[328,101,1.0],[328,103,4.0],[328,107,8.0],[328,110,3.0],[328,120,2.0],[328,121,7.0],[328,128,1.0],[328,136,1.0],[328,148,5.0],[328,183,4.0],[328,188,8.0],[328,190,7.0],[328,193,1.0],[328,197,1.0],[328,200,15.0],[328,201,2.0],[328,211,2.0],[328,218,3.0],[328,227,4.0],[328,238,6.0],[328,272,1.0],[328,273,314.0],[328,280,359.0],[328,281,30.0],[328,282,2.0],[328,283,351.0],[328,287,592.0],[328,290,1160.0],[328,291,87.0],[328,300,221.0],[328,301,264.0],[328,308,288.0],[328,320,1.0],[328,328,422.0],[328,365,37.0],[328,375,14.0],[328,390,53.0],[328,391,402.0],[328,398,2.0],[328,399,1.0],[328,402,1.0],[328,403,1.0],[328,406,666.0],[329,272,1.0],[329,275,1.0],[329,285,2.0],[329,293,1.0],[329,298,1.0],[329,402,1.0],[330,15,9.0],[330,21,1.0],[330,105,2.0],[330,195,1.0],[330,275,1.0],[330,280,1.0],[330,285,457.0],[330,292,3.0],[330,295,1.0],[330,308,1.0],[330,329,1.0],[330,337,2.0],[330,391,1.0],[330,405,1.0],[330,406,1.0],[331,275,1.0],[331,280,1.0],[331,285,3.0],[331,287,1.0],[331,290,1.0],[331,293,1.0],[331,296,1.0],[331,310,1.0],[331,382,2.0],[331,390,2.0],[331,391,1.0],[331,402,2.0],[331,406,1.0],[332,285,2.0],[333,21,1.0],[333,127,1.0],[333,198,1.0],[333,206,1.0],[333,272,3.0],[333,275,9.0],[333,278,2.0],[333,279,1.0],[333,280,4.0],[333,283,5.0],[333,285,7.0],[333,293,2.0],[333,294,1.0],[333,296,1.0],[333,297,1.0],[333,298,1.0],[333,300,3.0],[333,307,1.0],[333,308,2.0],[333,310,1.0],[333,311,1.0],[333,316,2.0],[333,318,2.0],[333,319,2.0],[333,324,4.0],[333,328,2.0],[333,330,1.0],[333,338,1.0],[333,339,3.0],[333,364,2.0],[333,373,1.0],[333,382,1.0],[333,391,1.0],[333,392,1.0],[333,394,3.0],[333,402,4.0],[333,406,4.0],[334,15,4.0],[334,105,1.0],[334,112,1.0],[334,195,1.0],[334,285,67.0],[335,4,1.0],[335,7,1.0],[335,11,1.0],[335,29,1.0],[335,37,1.0],[335,46,2.0],[335,103,1.0],[335,195,1.0],[335,208,1.0],[335,217,1.0],[335,270,2.0],[335,271,2.0],[335,272,2.0],[335,275,11.0],[335,278,1.0],[335,279,3.0],[335,280,14.0],[335,281,2.0],[335,283,7.0],[335,284,1.0],[335,285,25.0],[335,286,10.0],[335,287,4.0],[335,290,3.0],[335,292,1.0],[335,293,29.0],[335,294,5.0],[335,296,2.0],[335,298,2.0],[335,299,6.0],[335,300,13.0],[335,302,1.0],[335,305,4.0],[335,307,2.0],[335,308,4.0],[335,309,3.0],[335,310,4.0],[335,311,4.0],[335,313,12.0],[335,316,3.0],[335,317,1.0],[335,318,1.0],[335,319,3.0],[335,324,19.0],[335,328,2.0],[335,329,2.0],[335,337,1.0],[335,339,2.0],[335,356,1.0],[335,361,2.0],[335,364,22.0],[335,365,1.0],[335,369,1.0],[335,370,2.0],[335,375,1.0],[335,376,3.0],[335,382,2.0],[335,386,2.0],[335,391,6.0],[335,392,1.0],[335,394,2.0],[335,399,2.0],[335,402,5.0],[335,403,4.0],[335,405,1.0],[335,406,9.0],[335,441,1.0],[336,15,20.0],[336,18,6.0],[336,105,11.0],[336,108,1.0],[336,195,6.0],[336,276,1.0],[336,285,1205.0],[336,286,1.0],[336,288,272.0],[336,292,6.0],[337,1,7.0],[337,2,1.0],[337,6,1.0],[337,8,8.0],[337,20,1.0],[337,22,1.0],[337,23,6.0],[337,30,6.0],[337,31,1.0],[337,32,7.0],[337,33,1.0],[337,35,1.0],[337,38,9.0],[337,42,7.0],[337,46,56.0],[337,48,1.0],[337,50,2.0],[337,53,1.0],[337,56,11.0],[337,59,3.0],[337,60,1.0],[337,63,1.0],[337,64,15.0],[337,67,1.0],[337,69,5.0],[337,91,7.0],[337,96,7.0],[337,98,4.0],[337,110,2.0],[337,113,3.0],[337,128,4.0],[337,136,4.0],[337,137,1.0],[337,138,8.0],[337,140,1.0],[337,144,1.0],[337,154,1.0],[337,181,7.0],[337,182,1.0],[337,186,2.0],[337,188,4.0],[337,202,7.0],[337,203,4.0],[337,212,3.0],[337,215,9.0],[337,218,7.0],[337,226,3.0],[337,227,4.0],[337,228,3.0],[337,231,1.0],[337,233,1.0],[337,244,1.0],[337,249,1.0],[337,271,448.0],[337,272,243.0],[337,276,217.0],[337,278,304.0],[337,281,13.0],[337,290,239.0],[337,293,419.0],[337,301,1.0],[337,302,366.0],[337,308,385.0],[337,315,1.0],[337,316,136.0],[337,318,276.0],[337,320,37.0],[337,321,6.0],[337,323,26.0],[337,324,45.0],[337,328,16.0],[337,329,66.0],[337,330,64.0],[337,333,49.0],[337,334,55.0],[337,335,15.0],[337,336,3.0],[337,337,37.0],[337,338,29.0],[337,339,158.0],[337,364,1.0],[337,376,27.0],[337,382,4.0],[337,386,3.0],[337,388,1.0],[337,390,28.0],[337,391,36.0],[337,400,1.0],[337,402,112.0],[337,404,4.0],[337,406,761.0],[337,407,1.0],[337,416,372.0],[337,417,6.0],[337,424,189.0],[337,428,12.0],[337,442,1.0],[338,21,2.0],[338,111,1.0],[338,201,3.0],[338,291,113.0],[339,5,2.0],[339,15,3.0],[339,34,3.0],[339,36,1.0],[339,42,3.0],[339,56,2.0],[339,71,3.0],[339,81,2.0],[339,82,1.0],[339,84,4.0],[339,95,1.0],[339,105,1.0],[339,160,2.0],[339,161,3.0],[339,174,1.0],[339,195,2.0],[339,250,3.0],[339,251,2.0],[339,256,2.0],[339,262,3.0],[339,270,1.0],[339,272,1.0],[339,275,67.0],[339,278,1.0],[339,280,2.0],[339,281,2.0],[339,285,141.0],[339,287,4.0],[339,290,1.0],[339,292,6.0],[339,293,1.0],[339,294,1.0],[339,298,1.0],[339,300,1.0],[339,302,1.0],[339,305,3.0],[339,306,1.0],[339,325,2.0],[339,326,95.0],[339,329,2.0],[339,333,1.0],[339,340,104.0],[339,341,266.0],[339,344,1.0],[339,346,14.0],[339,347,5.0],[339,350,6.0],[339,351,40.0],[339,353,1.0],[339,354,69.0],[339,356,8.0],[339,375,2.0],[339,379,1.0],[339,394,27.0],[339,402,36.0],[339,435,22.0],[339,440,1.0],[339,442,12.0],[339,444,70.0],[339,446,5.0],[340,10,1.0],[340,30,1.0],[340,56,1.0],[340,100,1.0],[340,272,1.0],[340,273,2.0],[340,280,7.0],[340,281,1.0],[340,283,5.0],[340,285,2.0],[340,287,3.0],[340,290,3.0],[340,292,10.0],[340,294,3.0],[340,296,2.0],[340,300,5.0],[340,302,3.0],[340,308,2.0],[340,317,3.0],[340,324,4.0],[340,326,7.0],[340,328,3.0],[340,329,3.0],[340,330,4.0],[340,334,2.0],[340,338,4.0],[340,339,5.0],[340,348,1.0],[340,370,2.0],[340,379,1.0],[340,389,1.0],[340,395,3.0],[340,398,2.0],[340,403,1.0],[340,409,1.0],[340,416,1.0],[340,417,15.0],[341,185,1.0],[341,290,1.0],[341,292,2.0],[341,298,3.0],[341,404,6.0],[342,292,2.0],[343,287,1.0],[343,292,2.0],[343,390,1.0],[344,293,2.0],[345,284,1.0],[345,290,14.0],[345,293,5.0],[346,5,8.0],[346,8,1.0],[346,9,6.0],[346,13,8.0],[346,15,5.0],[346,17,3.0],[346,19,7.0],[346,20,13.0],[346,22,13.0],[346,23,6.0],[346,25,11.0],[346,28,11.0],[346,30,1.0],[346,31,3.0],[346,32,3.0],[346,33,3.0],[346,34,5.0],[346,35,5.0],[346,37,6.0],[346,38,1.0],[346,39,1.0],[346,42,5.0],[346,43,22.0],[346,45,11.0],[346,46,84.0],[346,49,7.0],[346,67,1.0],[346,90,1.0],[346,95,3.0],[346,98,3.0],[346,99,3.0],[346,101,1.0],[346,103,4.0],[346,105,4.0],[346,110,9.0],[346,113,4.0],[346,118,3.0],[346,123,2.0],[346,124,1.0],[346,127,6.0],[346,129,1.0],[346,135,9.0],[346,136,3.0],[346,139,5.0],[346,185,1.0],[346,188,3.0],[346,189,7.0],[346,193,3.0],[346,195,1.0],[346,197,1.0],[346,200,9.0],[346,203,3.0],[346,208,6.0],[346,213,5.0],[346,214,2.0],[346,217,8.0],[346,218,3.0],[346,219,1.0],[346,225,8.0],[346,226,1.0],[346,229,7.0],[346,270,33.0],[346,275,289.0],[346,278,179.0],[346,279,321.0],[346,280,1.0],[346,281,22.0],[346,283,350.0],[346,285,315.0],[346,287,34.0],[346,290,747.0],[346,292,2.0],[346,293,211.0],[346,295,1.0],[346,296,1.0],[346,298,242.0],[346,302,51.0],[346,303,355.0],[346,304,242.0],[346,305,145.0],[346,306,14.0],[346,307,422.0],[346,308,168.0],[346,309,85.0],[346,315,438.0],[346,316,44.0],[346,317,8.0],[346,318,3.0],[346,319,303.0],[346,322,1.0],[346,327,5.0],[346,329,4.0],[346,337,25.0],[346,361,4.0],[346,376,11.0],[346,377,54.0],[346,379,66.0],[346,382,384.0],[346,385,178.0],[346,389,2.0],[346,390,42.0],[346,391,104.0],[346,394,1.0],[346,396,2.0],[346,398,4.0],[346,402,130.0],[346,403,486.0],[346,406,1431.0],[346,409,1.0],[347,289,1.0],[347,290,1.0],[347,293,9.0],[347,303,2.0],[347,308,1.0],[347,310,2.0],[347,376,1.0],[347,379,3.0],[347,406,1.0],[348,24,9.0],[348,67,1.0],[348,114,5.0],[348,204,3.0],[348,294,428.0],[348,337,10.0],[349,294,2.0],[350,10,1.0],[350,28,4.0],[350,118,1.0],[350,208,1.0],[350,270,1.0],[350,272,1.0],[350,275,3.0],[350,280,2.0],[350,285,1.0],[350,290,2.0],[350,293,1.0],[350,296,1.0],[350,298,61.0],[350,313,1.0],[350,316,1.0],[350,324,1.0],[350,328,1.0],[350,376,2.0],[350,400,1.0],[350,402,1.0],[350,406,1.0],[351,302,2.0],[352,2,1.0],[352,4,12.0],[352,5,2.0],[352,6,3.0],[352,15,9.0],[352,16,2.0],[352,19,2.0],[352,20,7.0],[352,21,8.0],[352,26,4.0],[352,28,2.0],[352,31,15.0],[352,32,1.0],[352,33,3.0],[352,34,2.0],[352,38,2.0],[352,39,3.0],[352,42,13.0],[352,43,4.0],[352,45,6.0],[352,46,44.0],[352,70,1.0],[352,92,2.0],[352,96,6.0],[352,97,1.0],[352,99,1.0],[352,101,1.0],[352,105,5.0],[352,106,1.0],[352,110,3.0],[352,111,2.0],[352,116,3.0],[352,118,1.0],[352,123,1.0],[352,126,1.0],[352,128,2.0],[352,186,18.0],[352,195,4.0],[352,196,1.0],[352,200,2.0],[352,201,1.0],[352,208,3.0],[352,212,5.0],[352,213,1.0],[352,219,1.0],[352,222,1.0],[352,272,114.0],[352,276,279.0],[352,277,13.0],[352,279,7.0],[352,281,2.0],[352,282,1.0],[352,285,485.0],[352,286,140.0],[352,290,279.0],[352,291,303.0],[352,292,2.0],[352,296,147.0],[352,298,66.0],[352,301,1.0],[352,302,110.0],[352,303,177.0],[352,306,29.0],[352,308,127.0],[352,309,62.0],[352,312,1.0],[352,316,2.0],[352,328,39.0],[352,338,45.0],[352,364,166.0],[352,365,21.0],[352,379,39.0],[352,382,1.0],[352,388,8.0],[352,391,270.0],[352,394,56.0],[352,402,260.0],[352,403,83.0],[352,405,168.0],[352,406,681.0],[352,409,3.0],[352,416,1.0],[352,430,36.0],[353,293,1.0],[353,303,3.0],[354,2,7.0],[354,9,10.0],[354,10,5.0],[354,11,1.0],[354,15,3.0],[354,19,7.0],[354,20,1.0],[354,28,3.0],[354,32,4.0],[354,33,1.0],[354,43,3.0],[354,92,6.0],[354,96,1.0],[354,99,2.0],[354,100,8.0],[354,101,1.0],[354,106,1.0],[354,110,1.0],[354,112,1.0],[354,118,3.0],[354,122,2.0],[354,182,3.0],[354,186,1.0],[354,189,5.0],[354,190,7.0],[354,195,1.0],[354,208,3.0],[354,213,5.0],[354,225,1.0],[354,272,345.0],[354,276,93.0],[354,279,126.0],[354,280,426.0],[354,281,44.0],[354,285,172.0],[354,290,57.0],[354,292,27.0],[354,293,27.0],[354,298,205.0],[354,302,256.0],[354,303,158.0],[354,305,7.0],[354,317,3.0],[354,370,1.0],[354,376,2.0],[354,379,80.0],[354,403,52.0],[354,406,12.0],[355,36,1.0],[355,306,15.0],[356,308,2.0],[357,8,4.0],[357,10,3.0],[357,11,4.0],[357,15,73.0],[357,16,5.0],[357,18,6.0],[357,20,2.0],[357,26,1.0],[357,32,7.0],[357,35,1.0],[357,37,3.0],[357,40,2.0],[357,42,15.0],[357,44,11.0],[357,45,1.0],[357,48,2.0],[357,49,1.0],[357,56,3.0],[357,98,4.0],[357,105,8.0],[357,106,4.0],[357,108,2.0],[357,116,3.0],[357,122,6.0],[357,130,1.0],[357,132,5.0],[357,144,1.0],[357,188,4.0],[357,190,2.0],[357,191,1.0],[357,195,7.0],[357,196,3.0],[357,198,4.0],[357,206,1.0],[357,212,3.0],[357,213,3.0],[357,215,18.0],[357,217,1.0],[357,220,3.0],[357,222,9.0],[357,278,247.0],[357,280,58.0],[357,281,15.0],[357,285,766.0],[357,286,436.0],[357,288,412.0],[357,290,180.0],[357,292,8.0],[357,294,1.0],[357,296,57.0],[357,302,403.0],[357,305,1.0],[357,307,62.0],[357,310,114.0],[357,312,249.0],[357,324,28.0],[357,329,20.0],[357,365,31.0],[357,375,870.0],[357,378,2.0],[357,382,6.0],[357,399,3.0],[357,400,1.0],[357,402,184.0],[357,404,209.0],[357,405,10.0],[357,406,4.0],[357,408,14.0],[357,409,4.0],[357,416,44.0],[358,2,1.0],[358,11,6.0],[358,22,2.0],[358,39,3.0],[358,46,9.0],[358,92,4.0],[358,97,1.0],[358,122,1.0],[358,148,1.0],[358,182,2.0],[358,188,2.0],[358,195,1.0],[358,219,1.0],[358,224,1.0],[358,227,2.0],[358,272,101.0],[358,277,7.0],[358,278,45.0],[358,281,3.0],[358,285,23.0],[358,292,1.0],[358,302,77.0],[358,309,68.0],[358,314,1.0],[358,328,55.0],[358,382,47.0],[358,397,1.0],[358,403,28.0],[358,406,175.0],[359,272,1.0],[359,275,2.0],[359,280,1.0],[359,283,1.0],[359,293,2.0],[359,297,1.0],[359,299,2.0],[359,311,1.0],[359,316,2.0],[359,318,1.0],[359,319,1.0],[359,326,1.0],[359,330,1.0],[359,356,1.0],[359,373,1.0],[359,402,3.0],[359,406,1.0],[360,5,1.0],[360,20,1.0],[360,29,1.0],[360,31,1.0],[360,37,1.0],[360,270,1.0],[360,272,5.0],[360,273,1.0],[360,275,8.0],[360,277,1.0],[360,278,2.0],[360,280,1.0],[360,283,3.0],[360,285,2.0],[360,287,3.0],[360,290,5.0],[360,293,3.0],[360,294,1.0],[360,296,1.0],[360,298,1.0],[360,300,3.0],[360,302,4.0],[360,303,1.0],[360,305,4.0],[360,306,1.0],[360,307,1.0],[360,309,1.0],[360,310,2.0],[360,311,1.0],[360,312,3.0],[360,315,3.0],[360,316,3.0],[360,317,3.0],[360,319,5.0],[360,325,1.0],[360,327,1.0],[360,334,1.0],[360,352,1.0],[360,364,5.0],[360,376,2.0],[360,378,3.0],[360,379,9.0],[360,390,1.0],[360,391,3.0],[360,392,1.0],[360,393,1.0],[360,394,1.0],[360,400,1.0],[360,401,1.0],[360,403,3.0],[360,406,2.0],[361,283,1.0],[361,285,2.0],[361,290,2.0],[361,312,1.0],[361,317,2.0],[361,397,1.0],[362,319,2.0],[363,191,1.0],[363,278,1.0],[363,283,1.0],[363,287,1.0],[363,292,2.0],[363,302,1.0],[363,308,1.0],[363,324,1.0],[363,326,4.0],[363,328,1.0],[363,329,2.0],[363,338,1.0],[363,348,1.0],[363,370,1.0],[363,379,2.0],[363,416,2.0],[364,29,4.0],[364,70,4.0],[364,71,22.0],[364,75,1.0],[364,76,3.0],[364,80,36.0],[364,84,28.0],[364,87,1.0],[364,101,1.0],[364,119,2.0],[364,160,1.0],[364,161,8.0],[364,166,2.0],[364,170,13.0],[364,174,3.0],[364,209,1.0],[364,250,1.0],[364,251,8.0],[364,256,2.0],[364,260,11.0],[364,264,4.0],[364,273,1.0],[364,281,4.0],[364,299,135.0],[364,329,2.0],[364,334,1.0],[364,337,1.0],[364,340,450.0],[364,341,1187.0],[364,342,1.0],[364,346,225.0],[364,348,1.0],[364,350,1942.0],[364,351,5.0],[364,352,1.0],[364,354,368.0],[364,357,18.0],[364,382,1.0],[364,435,40.0],[364,442,3.0],[364,444,298.0],[364,446,1.0],[365,58,2.0],[365,238,1.0],[365,328,91.0],[366,4,1.0],[366,330,8.0],[366,364,4.0],[367,334,5.0],[368,11,2.0],[368,42,1.0],[368,200,3.0],[368,336,6.0],[368,402,9.0],[369,339,2.0],[370,11,2.0],[370,30,1.0],[370,45,1.0],[370,69,1.0],[370,135,1.0],[370,203,1.0],[370,272,4.0],[370,273,2.0],[370,275,1.0],[370,280,11.0],[370,283,1.0],[370,284,1.0],[370,286,1.0],[370,287,2.0],[370,290,5.0],[370,293,5.0],[370,297,1.0],[370,298,3.0],[370,303,5.0],[370,310,5.0],[370,315,2.0],[370,319,3.0],[370,338,1.0],[370,339,26.0],[370,363,1.0],[370,367,1.0],[370,370,1.0],[370,379,2.0],[370,389,4.0],[370,390,1.0],[370,394,4.0],[370,403,1.0],[370,416,4.0],[371,82,2.0],[371,281,1.0],[371,340,9.0],[371,341,31.0],[371,346,8.0],[371,350,3.0],[371,351,10.0],[371,354,5.0],[371,357,1.0],[371,385,1.0],[371,442,2.0],[371,444,1.0],[371,446,2.0],[372,10,1.0],[372,71,18.0],[372,74,1.0],[372,75,3.0],[372,76,1.0],[372,80,1.0],[372,81,4.0],[372,82,6.0],[372,83,6.0],[372,84,4.0],[372,86,8.0],[372,161,11.0],[372,166,2.0],[372,170,1.0],[372,171,5.0],[372,247,1.0],[372,251,188.0],[372,252,1.0],[372,256,2.0],[372,259,2.0],[372,260,1.0],[372,261,3.0],[372,262,1.0],[372,268,1.0],[372,278,2.0],[372,281,3.0],[372,286,3.0],[372,302,4.0],[372,324,2.0],[372,329,5.0],[372,333,1.0],[372,334,1.0],[372,337,1.0],[372,340,33.0],[372,341,820.0],[372,343,5.0],[372,344,5.0],[372,346,115.0],[372,347,27.0],[372,348,5.0],[372,350,53.0],[372,351,209.0],[372,354,53.0],[372,356,22.0],[372,357,30.0],[372,430,1.0],[372,435,53.0],[372,440,17.0],[372,441,5.0],[372,442,130.0],[372,444,17.0],[372,446,109.0],[372,447,1.0],[373,250,1.0],[373,287,1.0],[373,290,1.0],[373,293,1.0],[373,340,15.0],[373,341,8.0],[373,352,1.0],[373,356,4.0],[373,375,1.0],[373,442,2.0],[374,71,5.0],[374,161,3.0],[374,329,1.0],[374,341,159.0],[375,71,83.0],[375,76,6.0],[375,80,3.0],[375,81,38.0],[375,82,20.0],[375,83,13.0],[375,84,9.0],[375,86,22.0],[375,87,1.0],[375,161,30.0],[375,166,5.0],[375,170,1.0],[375,171,27.0],[375,174,2.0],[375,176,3.0],[375,177,1.0],[375,191,1.0],[375,251,93.0],[375,256,3.0],[375,261,26.0],[375,264,4.0],[375,266,2.0],[375,267,3.0],[375,281,24.0],[375,282,1.0],[375,329,21.0],[375,333,2.0],[375,334,1.0],[375,337,1.0],[375,338,1.0],[375,339,2.0],[375,341,4377.0],[375,343,1.0],[375,344,1.0],[375,346,346.0],[375,348,1.0],[375,350,84.0],[375,351,2358.0],[375,354,255.0],[375,356,57.0],[375,357,64.0],[375,435,44.0],[375,440,72.0],[375,442,373.0],[375,444,30.0],[375,446,417.0],[376,71,12.0],[376,73,1.0],[376,77,1.0],[376,81,6.0],[376,82,2.0],[376,84,1.0],[376,86,2.0],[376,87,1.0],[376,161,3.0],[376,166,3.0],[376,171,1.0],[376,176,1.0],[376,177,1.0],[376,251,4.0],[376,261,1.0],[376,264,1.0],[376,268,1.0],[376,278,1.0],[376,281,2.0],[376,302,2.0],[376,317,1.0],[376,329,1.0],[376,332,1.0],[376,333,2.0],[376,337,1.0],[376,338,1.0],[376,340,11.0],[376,341,510.0],[376,342,1.0],[376,343,4.0],[376,344,1.0],[376,346,31.0],[376,347,17.0],[376,348,1.0],[376,350,20.0],[376,351,106.0],[376,354,15.0],[376,356,15.0],[376,357,12.0],[376,377,2.0],[376,435,30.0],[376,440,12.0],[376,441,2.0],[376,442,61.0],[376,444,11.0],[376,446,18.0],[377,341,5.0],[378,84,1.0],[378,251,1.0],[378,340,1.0],[378,341,31.0],[378,346,7.0],[378,350,2.0],[378,351,12.0],[378,354,6.0],[378,440,2.0],[378,442,6.0],[378,444,2.0],[378,446,2.0],[379,81,2.0],[379,341,11.0],[379,435,1.0],[379,440,1.0],[380,87,1.0],[380,166,1.0],[380,251,3.0],[380,281,1.0],[380,329,1.0],[380,341,43.0],[380,343,1.0],[380,346,1.0],[380,351,13.0],[380,354,4.0],[380,357,3.0],[380,435,2.0],[380,440,1.0],[380,442,6.0],[380,446,1.0],[380,447,1.0],[381,341,3.0],[382,71,1.0],[382,82,1.0],[382,161,2.0],[382,166,1.0],[382,340,1.0],[382,341,79.0],[382,346,6.0],[382,352,2.0],[382,435,1.0],[382,442,4.0],[382,444,1.0],[383,11,1.0],[383,27,25.0],[383,34,1.0],[383,71,63.0],[383,75,1.0],[383,76,98.0],[383,80,275.0],[383,81,32.0],[383,82,38.0],[383,84,2.0],[383,86,54.0],[383,87,6.0],[383,101,1.0],[383,161,1.0],[383,166,70.0],[383,170,4.0],[383,171,13.0],[383,177,4.0],[383,251,5.0],[383,256,40.0],[383,260,8.0],[383,261,3.0],[383,262,1.0],[383,264,2.0],[383,266,1.0],[383,267,2.0],[383,281,7.0],[383,286,1.0],[383,329,8.0],[383,333,1.0],[383,337,5.0],[383,339,1.0],[383,341,944.0],[383,342,2.0],[383,343,2.0],[383,345,1.0],[383,346,5038.0],[383,347,19.0],[383,348,2.0],[383,350,83.0],[383,351,1750.0],[383,352,60.0],[383,353,1.0],[383,354,210.0],[383,357,179.0],[383,358,2.0],[383,380,1.0],[383,385,1.0],[383,387,434.0],[383,394,8.0],[383,428,2.0],[383,431,1.0],[383,432,1.0],[383,436,2.0],[383,440,5045.0],[383,441,1.0],[383,442,984.0],[383,444,1.0],[383,446,574.0],[384,341,2.0],[385,70,1.0],[385,71,10.0],[385,75,2.0],[385,80,1.0],[385,81,4.0],[385,82,2.0],[385,83,4.0],[385,84,1.0],[385,86,1.0],[385,87,1.0],[385,161,3.0],[385,171,2.0],[385,177,2.0],[385,190,1.0],[385,251,15.0],[385,256,1.0],[385,261,3.0],[385,281,4.0],[385,302,1.0],[385,329,1.0],[385,337,1.0],[385,340,29.0],[385,341,468.0],[385,343,1.0],[385,344,3.0],[385,346,45.0],[385,347,14.0],[385,348,2.0],[385,350,19.0],[385,351,130.0],[385,354,19.0],[385,356,11.0],[385,357,22.0],[385,358,1.0],[385,377,1.0],[385,435,25.0],[385,440,8.0],[385,441,2.0],[385,442,55.0],[385,444,13.0],[385,446,13.0],[385,447,1.0],[386,341,2.0],[387,82,1.0],[387,83,1.0],[387,86,1.0],[387,161,2.0],[387,261,2.0],[387,329,1.0],[387,341,108.0],[387,346,11.0],[387,350,3.0],[387,351,45.0],[387,354,5.0],[387,356,1.0],[387,357,1.0],[387,440,1.0],[387,442,12.0],[387,446,14.0],[388,171,1.0],[388,340,3.0],[388,341,16.0],[388,346,5.0],[388,347,1.0],[388,351,11.0],[388,354,1.0],[388,442,5.0],[388,446,1.0],[389,341,4.0],[390,71,1.0],[390,73,1.0],[390,76,1.0],[390,82,1.0],[390,251,1.0],[390,261,1.0],[390,290,1.0],[390,293,1.0],[390,329,1.0],[390,341,50.0],[390,346,7.0],[390,351,11.0],[390,352,1.0],[390,354,2.0],[390,356,1.0],[390,357,1.0],[390,435,1.0],[390,440,2.0],[390,441,1.0],[390,442,8.0],[390,444,1.0],[390,446,3.0],[390,447,1.0],[391,251,1.0],[391,329,1.0],[391,341,25.0],[391,346,4.0],[391,347,2.0],[391,351,7.0],[391,357,1.0],[391,435,1.0],[391,444,1.0],[391,446,1.0],[392,341,24.0],[392,347,4.0],[392,350,3.0],[392,351,6.0],[392,354,2.0],[392,357,1.0],[392,435,1.0],[392,442,1.0],[392,444,1.0],[392,446,2.0],[392,447,1.0],[393,344,8.0],[394,0,16.0],[394,1,22.0],[394,2,99.0],[394,3,47.0],[394,4,77.0],[394,5,93.0],[394,6,11.0],[394,7,35.0],[394,8,65.0],[394,9,71.0],[394,10,199.0],[394,11,401.0],[394,13,66.0],[394,14,28.0],[394,15,63.0],[394,16,77.0],[394,17,80.0],[394,18,69.0],[394,19,158.0],[394,20,100.0],[394,21,25.0],[394,22,61.0],[394,23,88.0],[394,24,68.0],[394,25,28.0],[394,26,52.0],[394,27,42.0],[394,28,99.0],[394,29,48.0],[394,30,193.0],[394,31,114.0],[394,32,186.0],[394,33,135.0],[394,34,171.0],[394,35,260.0],[394,36,45.0],[394,37,65.0],[394,38,31.0],[394,39,66.0],[394,40,33.0],[394,41,48.0],[394,42,329.0],[394,43,186.0],[394,44,95.0],[394,45,899.0],[394,46,666.0],[394,47,78.0],[394,48,26.0],[394,49,129.0],[394,52,1.0],[394,54,5.0],[394,55,5.0],[394,56,9.0],[394,57,3.0],[394,58,2.0],[394,60,3.0],[394,61,1.0],[394,63,1.0],[394,66,1.0],[394,67,3.0],[394,68,9.0],[394,69,7.0],[394,72,1.0],[394,80,3.0],[394,82,4.0],[394,86,1.0],[394,90,25.0],[394,91,11.0],[394,92,104.0],[394,93,39.0],[394,95,73.0],[394,96,3.0],[394,97,32.0],[394,98,54.0],[394,99,43.0],[394,100,85.0],[394,101,19.0],[394,103,30.0],[394,104,13.0],[394,105,27.0],[394,106,13.0],[394,107,10.0],[394,108,8.0],[394,109,10.0],[394,110,51.0],[394,111,4.0],[394,112,5.0],[394,113,37.0],[394,114,37.0],[394,115,5.0],[394,116,22.0],[394,117,21.0],[394,118,27.0],[394,119,6.0],[394,120,17.0],[394,121,12.0],[394,122,56.0],[394,123,59.0],[394,124,7.0],[394,125,14.0],[394,126,11.0],[394,127,36.0],[394,128,14.0],[394,129,26.0],[394,130,17.0],[394,131,10.0],[394,132,5.0],[394,133,10.0],[394,134,26.0],[394,135,42.0],[394,136,29.0],[394,137,31.0],[394,138,7.0],[394,139,54.0],[394,144,1.0],[394,145,1.0],[394,146,2.0],[394,147,1.0],[394,148,3.0],[394,150,2.0],[394,153,2.0],[394,156,1.0],[394,157,2.0],[394,158,7.0],[394,159,2.0],[394,163,1.0],[394,172,3.0],[394,180,11.0],[394,181,5.0],[394,182,56.0],[394,183,28.0],[394,185,60.0],[394,186,54.0],[394,187,71.0],[394,188,46.0],[394,189,33.0],[394,190,89.0],[394,191,12.0],[394,193,25.0],[394,194,15.0],[394,195,26.0],[394,196,10.0],[394,197,13.0],[394,198,7.0],[394,199,132.0],[394,200,85.0],[394,201,24.0],[394,202,19.0],[394,203,39.0],[394,204,41.0],[394,205,12.0],[394,206,32.0],[394,207,21.0],[394,208,40.0],[394,209,3.0],[394,210,16.0],[394,211,6.0],[394,212,50.0],[394,213,119.0],[394,214,47.0],[394,215,40.0],[394,216,4.0],[394,217,34.0],[394,218,14.0],[394,219,23.0],[394,220,19.0],[394,221,24.0],[394,222,14.0],[394,223,13.0],[394,224,83.0],[394,225,101.0],[394,226,79.0],[394,227,152.0],[394,228,1.0],[394,229,45.0],[394,230,1.0],[394,234,5.0],[394,235,1.0],[394,236,2.0],[394,238,4.0],[394,240,1.0],[394,243,2.0],[394,247,1.0],[394,248,4.0],[394,249,4.0],[394,262,3.0],[394,270,1335.0],[394,271,771.0],[394,272,5160.0],[394,273,2483.0],[394,274,1.0],[394,275,4293.0],[394,276,349.0],[394,277,2371.0],[394,278,3488.0],[394,279,4228.0],[394,280,5540.0],[394,281,773.0],[394,282,2.0],[394,283,3335.0],[394,284,1725.0],[394,285,3386.0],[394,286,1318.0],[394,287,2006.0],[394,288,1221.0],[394,289,1221.0],[394,290,5577.0],[394,291,1186.0],[394,292,804.0],[394,293,5018.0],[394,294,2939.0],[394,295,892.0],[394,296,1936.0],[394,297,1864.0],[394,298,2956.0],[394,299,154.0],[394,300,2436.0],[394,301,996.0],[394,302,5529.0],[394,303,7648.0],[394,304,667.0],[394,305,1163.0],[394,306,790.0],[394,307,2045.0],[394,308,1107.0],[394,309,1800.0],[394,310,1530.0],[394,311,1094.0],[394,312,297.0],[394,313,1069.0],[394,314,1583.0],[394,315,2390.0],[394,316,1523.0],[394,317,2474.0],[394,318,511.0],[394,319,4366.0],[394,320,1.0],[394,321,23.0],[394,322,38.0],[394,323,8.0],[394,324,212.0],[394,325,3.0],[394,326,102.0],[394,327,19.0],[394,328,206.0],[394,329,32.0],[394,330,126.0],[394,333,57.0],[394,335,17.0],[394,336,67.0],[394,337,192.0],[394,338,509.0],[394,339,292.0],[394,348,9.0],[394,350,3.0],[394,352,338.0],[394,355,1.0],[394,356,16.0],[394,360,1.0],[394,361,213.0],[394,362,516.0],[394,363,173.0],[394,364,1363.0],[394,365,305.0],[394,366,2.0],[394,367,248.0],[394,368,289.0],[394,369,124.0],[394,370,1103.0],[394,371,2.0],[394,373,174.0],[394,374,49.0],[394,375,164.0],[394,376,1371.0],[394,377,1044.0],[394,378,711.0],[394,379,2372.0],[394,380,2.0],[394,381,202.0],[394,382,958.0],[394,385,65.0],[394,386,61.0],[394,387,38.0],[394,388,478.0],[394,389,723.0],[394,390,2600.0],[394,391,1682.0],[394,392,465.0],[394,393,328.0],[394,394,3193.0],[394,395,1843.0],[394,396,453.0],[394,397,34.0],[394,398,126.0],[394,399,432.0],[394,400,166.0],[394,401,597.0],[394,402,5230.0],[394,403,2780.0],[394,404,968.0],[394,405,15330.0],[394,406,11805.0],[394,407,2.0],[394,408,259.0],[394,409,354.0],[394,412,1.0],[394,415,59.0],[394,416,274.0],[394,417,32.0],[394,418,1.0],[394,424,2.0],[394,428,68.0],[394,429,1.0],[394,439,1.0],[394,440,7.0],[394,441,5.0],[394,446,1.0],[395,2,4.0],[395,8,1.0],[395,9,1.0],[395,11,1.0],[395,13,2.0],[395,14,3.0],[395,16,3.0],[395,22,6.0],[395,30,1.0],[395,31,3.0],[395,32,14.0],[395,33,6.0],[395,34,5.0],[395,36,3.0],[395,40,1.0],[395,41,14.0],[395,45,37.0],[395,46,28.0],[395,69,1.0],[395,98,2.0],[395,99,2.0],[395,101,1.0],[395,104,1.0],[395,106,2.0],[395,122,5.0],[395,123,2.0],[395,126,1.0],[395,131,10.0],[395,133,1.0],[395,135,1.0],[395,136,2.0],[395,188,37.0],[395,194,4.0],[395,199,8.0],[395,210,2.0],[395,212,3.0],[395,213,1.0],[395,214,2.0],[395,221,6.0],[395,223,1.0],[395,226,2.0],[395,272,1.0],[395,278,1.0],[395,279,145.0],[395,281,9.0],[395,284,221.0],[395,285,65.0],[395,286,260.0],[395,292,1.0],[395,300,335.0],[395,301,1.0],[395,302,405.0],[395,303,263.0],[395,304,117.0],[395,305,37.0],[395,306,87.0],[395,309,12.0],[395,310,17.0],[395,311,579.0],[395,313,43.0],[395,316,230.0],[395,317,2.0],[395,329,21.0],[395,339,20.0],[395,362,96.0],[395,369,1.0],[395,373,50.0],[395,376,1.0],[395,381,1.0],[395,382,116.0],[395,391,134.0],[395,396,5.0],[395,400,2.0],[395,401,1.0],[395,404,1.0],[395,405,786.0],[395,406,383.0],[396,71,1.0],[396,341,30.0],[396,343,1.0],[396,346,18.0],[396,351,6.0],[396,352,1.0],[396,354,3.0],[396,435,1.0],[396,442,2.0],[396,444,3.0],[396,446,2.0],[397,76,2.0],[397,82,4.0],[397,166,4.0],[397,172,1.0],[397,346,61.0],[397,442,58.0],[398,71,3.0],[398,83,1.0],[398,176,1.0],[398,251,1.0],[398,270,1.0],[398,303,1.0],[398,329,2.0],[398,338,1.0],[398,341,50.0],[398,346,16.0],[398,350,2.0],[398,351,13.0],[398,354,12.0],[398,357,2.0],[398,373,1.0],[398,382,42.0],[398,391,1.0],[398,435,2.0],[398,442,5.0],[398,444,3.0],[398,446,2.0],[399,251,1.0],[399,324,1.0],[399,340,1.0],[399,341,20.0],[399,346,3.0],[399,347,1.0],[399,350,1.0],[399,351,5.0],[399,354,2.0],[399,357,1.0],[399,435,1.0],[399,440,1.0],[399,441,1.0],[399,442,5.0],[399,444,1.0],[400,346,2.0],[401,76,9.0],[401,166,8.0],[401,256,15.0],[401,346,796.0],[401,348,1.0],[401,351,1.0],[401,354,10.0],[401,357,1.0],[401,436,2.0],[402,256,1.0],[402,341,5.0],[402,346,9.0],[402,350,1.0],[402,351,2.0],[402,354,1.0],[402,442,1.0],[403,84,1.0],[403,354,6.0],[404,354,2.0],[405,356,5.0],[406,4,4.0],[406,5,3.0],[406,6,4.0],[406,7,2.0],[406,8,2.0],[406,9,2.0],[406,10,4.0],[406,14,3.0],[406,15,8.0],[406,16,7.0],[406,17,17.0],[406,19,13.0],[406,22,13.0],[406,23,1.0],[406,27,1.0],[406,28,12.0],[406,33,5.0],[406,37,2.0],[406,42,2.0],[406,43,4.0],[406,46,5.0],[406,47,4.0],[406,49,2.0],[406,91,1.0],[406,96,2.0],[406,100,8.0],[406,104,1.0],[406,105,4.0],[406,107,4.0],[406,118,4.0],[406,122,1.0],[406,123,1.0],[406,127,1.0],[406,137,3.0],[406,139,2.0],[406,181,1.0],[406,185,6.0],[406,186,56.0],[406,187,2.0],[406,188,1.0],[406,190,2.0],[406,191,1.0],[406,194,1.0],[406,195,4.0],[406,197,2.0],[406,208,2.0],[406,213,4.0],[406,217,2.0],[406,218,1.0],[406,227,1.0],[406,229,1.0],[406,271,8.0],[406,276,127.0],[406,277,104.0],[406,278,99.0],[406,280,362.0],[406,281,30.0],[406,284,181.0],[406,285,477.0],[406,287,381.0],[406,292,6.0],[406,293,73.0],[406,297,20.0],[406,298,293.0],[406,302,22.0],[406,303,205.0],[406,305,5.0],[406,307,53.0],[406,308,51.0],[406,311,1.0],[406,313,170.0],[406,317,131.0],[406,318,1.0],[406,319,43.0],[406,320,43.0],[406,338,1.0],[406,339,6.0],[406,348,17.0],[406,364,67.0],[406,365,92.0],[406,369,126.0],[406,376,104.0],[406,377,245.0],[406,379,221.0],[406,382,343.0],[406,386,34.0],[406,388,7.0],[406,400,1.0],[406,402,32.0],[406,406,43.0],[406,409,12.0],[407,86,2.0],[407,176,1.0],[407,266,1.0],[407,356,103.0],[408,87,4.0],[408,177,1.0],[408,267,1.0],[408,357,71.0],[409,357,6.0],[410,361,2.0],[411,361,1.0],[411,372,1.0],[412,8,5.0],[412,19,4.0],[412,34,6.0],[412,38,1.0],[412,98,6.0],[412,128,1.0],[412,188,4.0],[412,218,1.0],[412,270,2.0],[412,278,307.0],[412,281,4.0],[412,308,36.0],[412,370,22.0],[412,371,1.0],[412,379,23.0],[412,382,1.0],[412,390,15.0],[412,394,59.0],[412,399,16.0],[413,2,1.0],[413,3,4.0],[413,5,13.0],[413,7,1.0],[413,8,2.0],[413,9,12.0],[413,10,8.0],[413,11,35.0],[413,13,10.0],[413,14,2.0],[413,15,1.0],[413,16,1.0],[413,17,21.0],[413,18,5.0],[413,19,4.0],[413,21,91.0],[413,22,8.0],[413,23,1.0],[413,24,2.0],[413,28,12.0],[413,31,2.0],[413,32,28.0],[413,33,7.0],[413,35,11.0],[413,38,1.0],[413,39,2.0],[413,40,3.0],[413,41,3.0],[413,42,4.0],[413,43,1.0],[413,44,2.0],[413,45,29.0],[413,46,13.0],[413,47,4.0],[413,56,4.0],[413,57,2.0],[413,58,3.0],[413,59,3.0],[413,67,1.0],[413,68,4.0],[413,69,4.0],[413,95,11.0],[413,97,1.0],[413,98,1.0],[413,99,8.0],[413,100,4.0],[413,101,1.0],[413,104,1.0],[413,106,1.0],[413,107,7.0],[413,112,3.0],[413,113,3.0],[413,115,1.0],[413,118,2.0],[413,122,6.0],[413,123,2.0],[413,125,4.0],[413,128,1.0],[413,129,1.0],[413,130,3.0],[413,132,1.0],[413,135,4.0],[413,137,1.0],[413,148,2.0],[413,149,1.0],[413,159,1.0],[413,185,6.0],[413,186,1.0],[413,188,1.0],[413,189,8.0],[413,190,5.0],[413,197,10.0],[413,202,2.0],[413,204,1.0],[413,208,3.0],[413,211,1.0],[413,212,2.0],[413,213,3.0],[413,214,7.0],[413,215,3.0],[413,220,2.0],[413,225,3.0],[413,226,1.0],[413,227,37.0],[413,238,6.0],[413,239,2.0],[413,247,1.0],[413,249,2.0],[413,270,1.0],[413,272,6.0],[413,273,21.0],[413,275,560.0],[413,277,40.0],[413,278,89.0],[413,279,510.0],[413,280,260.0],[413,281,31.0],[413,283,1.0],[413,284,77.0],[413,285,31.0],[413,286,63.0],[413,287,1152.0],[413,288,12.0],[413,290,16.0],[413,291,8.0],[413,292,159.0],[413,293,131.0],[413,294,84.0],[413,295,92.0],[413,296,3.0],[413,298,139.0],[413,300,1.0],[413,301,51.0],[413,302,202.0],[413,303,189.0],[413,305,327.0],[413,306,1.0],[413,308,121.0],[413,309,54.0],[413,310,167.0],[413,311,12.0],[413,312,80.0],[413,314,56.0],[413,315,363.0],[413,316,35.0],[413,317,125.0],[413,318,10.0],[413,320,2.0],[413,323,1.0],[413,324,2.0],[413,325,35.0],[413,327,2.0],[413,328,169.0],[413,329,60.0],[413,330,2.0],[413,331,1.0],[413,333,2.0],[413,336,2.0],[413,337,26.0],[413,338,16.0],[413,339,149.0],[413,362,5.0],[413,363,64.0],[413,367,9.0],[413,369,26.0],[413,370,1.0],[413,373,107.0],[413,375,2.0],[413,376,1.0],[413,377,27.0],[413,378,145.0],[413,379,157.0],[413,381,73.0],[413,382,80.0],[413,386,1.0],[413,387,2.0],[413,388,78.0],[413,390,3.0],[413,391,84.0],[413,392,2.0],[413,394,13.0],[413,395,124.0],[413,396,1.0],[413,401,154.0],[413,402,7.0],[413,403,2.0],[413,404,6.0],[413,405,244.0],[413,406,192.0],[413,409,2.0],[413,416,96.0],[413,417,52.0],[413,428,76.0],[414,5,3.0],[414,15,28.0],[414,19,5.0],[414,46,226.0],[414,95,2.0],[414,101,1.0],[414,105,10.0],[414,136,105.0],[414,185,6.0],[414,195,11.0],[414,199,205.0],[414,222,1.0],[414,226,107.0],[414,275,318.0],[414,281,46.0],[414,285,1441.0],[414,288,22.0],[414,289,2.0],[414,292,8.0],[414,304,1.0],[414,307,2.0],[414,308,3.0],[414,309,1.0],[414,310,1.0],[414,312,2.0],[414,316,7409.0],[414,328,1.0],[414,340,1.0],[414,375,1.0],[414,406,1.0],[415,16,1.0],[415,376,61.0],[416,376,4.0],[417,377,2.0],[417,405,2.0],[418,28,2.0],[418,388,50.0],[419,15,3.0],[419,30,1.0],[419,34,6.0],[419,45,28.0],[419,46,7.0],[419,101,1.0],[419,105,3.0],[419,182,1.0],[419,190,1.0],[419,195,2.0],[419,225,2.0],[419,272,72.0],[419,280,57.0],[419,281,4.0],[419,285,170.0],[419,292,2.0],[419,300,3.0],[419,366,1.0],[419,390,81.0],[419,393,3.0],[419,402,2.0],[419,405,384.0],[419,406,69.0],[419,408,1.0],[419,409,3.0],[420,390,1.0],[420,406,1.0],[421,390,9.0],[422,3,1.0],[422,10,1.0],[422,15,1.0],[422,31,1.0],[422,66,1.0],[422,246,2.0],[422,273,2.0],[422,278,2.0],[422,285,14.0],[422,287,3.0],[422,292,3.0],[422,300,1.0],[422,301,2.0],[422,303,1.0],[422,304,1.0],[422,305,1.0],[422,311,4.0],[422,315,1.0],[422,328,1.0],[422,336,35.0],[422,338,11.0],[422,362,1.0],[422,363,2.0],[422,364,1.0],[422,370,3.0],[422,382,3.0],[422,391,51.0],[422,395,7.0],[422,402,3.0],[422,409,1.0],[422,416,3.0],[423,391,2.0],[424,301,1.0],[424,391,15.0],[425,20,2.0],[425,21,2.0],[425,38,4.0],[425,39,1.0],[425,40,2.0],[425,45,1.0],[425,46,1.0],[425,125,1.0],[425,128,1.0],[425,129,3.0],[425,200,1.0],[425,219,1.0],[425,220,1.0],[425,221,1.0],[425,279,6.0],[425,280,2.0],[425,283,6.0],[425,290,81.0],[425,299,9.0],[425,302,5.0],[425,303,11.0],[425,308,120.0],[425,309,86.0],[425,310,43.0],[425,311,11.0],[425,326,3.0],[425,364,1.0],[425,389,4.0],[425,401,10.0],[425,404,2.0],[425,405,7.0],[425,406,2.0],[426,4,1.0],[426,5,2.0],[426,11,8.0],[426,15,3.0],[426,16,2.0],[426,17,1.0],[426,20,1.0],[426,21,2.0],[426,26,2.0],[426,28,1.0],[426,30,1.0],[426,34,1.0],[426,35,4.0],[426,36,1.0],[426,38,2.0],[426,39,2.0],[426,40,1.0],[426,42,1.0],[426,43,1.0],[426,45,1.0],[426,46,2.0],[426,47,3.0],[426,56,1.0],[426,63,1.0],[426,95,2.0],[426,97,1.0],[426,105,1.0],[426,120,1.0],[426,121,1.0],[426,122,1.0],[426,137,1.0],[426,139,1.0],[426,146,1.0],[426,148,1.0],[426,186,2.0],[426,188,1.0],[426,190,2.0],[426,193,1.0],[426,195,2.0],[426,199,1.0],[426,200,1.0],[426,201,1.0],[426,202,2.0],[426,204,1.0],[426,206,2.0],[426,219,1.0],[426,225,1.0],[426,226,2.0],[426,227,1.0],[426,270,6.0],[426,271,7.0],[426,272,11.0],[426,275,38.0],[426,276,10.0],[426,277,14.0],[426,278,12.0],[426,279,21.0],[426,280,50.0],[426,281,2.0],[426,283,13.0],[426,284,8.0],[426,285,108.0],[426,286,12.0],[426,287,23.0],[426,290,94.0],[426,291,1.0],[426,292,2.0],[426,293,55.0],[426,294,6.0],[426,295,9.0],[426,296,54.0],[426,297,9.0],[426,298,30.0],[426,299,3.0],[426,300,6.0],[426,302,17.0],[426,303,7.0],[426,304,3.0],[426,305,15.0],[426,306,7.0],[426,307,3.0],[426,308,23.0],[426,309,18.0],[426,310,30.0],[426,311,14.0],[426,312,9.0],[426,313,19.0],[426,315,3.0],[426,316,24.0],[426,317,27.0],[426,319,36.0],[426,320,5.0],[426,323,1.0],[426,324,10.0],[426,325,1.0],[426,326,12.0],[426,328,24.0],[426,330,5.0],[426,333,8.0],[426,334,1.0],[426,335,5.0],[426,336,1.0],[426,338,6.0],[426,339,4.0],[426,340,5.0],[426,361,3.0],[426,362,5.0],[426,363,6.0],[426,364,15.0],[426,365,6.0],[426,367,1.0],[426,370,9.0],[426,373,2.0],[426,375,6.0],[426,376,27.0],[426,377,1.0],[426,378,2.0],[426,381,7.0],[426,382,2.0],[426,385,5.0],[426,387,2.0],[426,388,7.0],[426,389,9.0],[426,390,23.0],[426,391,14.0],[426,393,7.0],[426,394,18.0],[426,395,5.0],[426,396,4.0],[426,397,1.0],[426,398,1.0],[426,399,4.0],[426,400,4.0],[426,402,26.0],[426,403,1.0],[426,405,6.0],[426,406,64.0],[426,409,7.0],[426,416,5.0],[426,428,1.0],[426,441,1.0],[427,403,2.0],[428,3,10.0],[428,4,3.0],[428,5,1.0],[428,6,8.0],[428,7,2.0],[428,8,13.0],[428,11,21.0],[428,12,2.0],[428,17,1.0],[428,18,22.0],[428,20,2.0],[428,21,4.0],[428,22,3.0],[428,23,4.0],[428,26,9.0],[428,27,8.0],[428,30,11.0],[428,31,2.0],[428,42,8.0],[428,43,37.0],[428,44,3.0],[428,45,11.0],[428,46,3.0],[428,48,1.0],[428,52,5.0],[428,59,2.0],[428,66,39.0],[428,70,4.0],[428,78,1.0],[428,80,2.0],[428,81,14.0],[428,82,11.0],[428,83,1.0],[428,94,3.0],[428,113,1.0],[428,132,6.0],[428,133,1.0],[428,135,1.0],[428,161,16.0],[428,171,6.0],[428,172,2.0],[428,184,72.0],[428,185,2.0],[428,186,77.0],[428,189,17.0],[428,190,4.0],[428,198,1.0],[428,200,8.0],[428,203,37.0],[428,206,1.0],[428,211,2.0],[428,215,2.0],[428,222,7.0],[428,224,3.0],[428,225,89.0],[428,227,1.0],[428,261,19.0],[428,262,52.0],[428,276,16.0],[428,280,1.0],[428,288,1.0],[428,293,1.0],[428,296,22.0],[428,312,369.0],[428,315,2.0],[428,341,9.0],[428,351,543.0],[428,352,1.0],[428,363,101.0],[428,364,14.0],[428,365,22.0],[428,366,120.0],[428,367,11.0],[428,368,153.0],[428,371,222.0],[428,372,27.0],[428,377,25.0],[428,378,576.0],[428,380,38.0],[428,381,70.0],[428,382,67.0],[428,383,91.0],[428,384,4.0],[428,385,2.0],[428,386,252.0],[428,387,111.0],[428,388,17.0],[428,390,195.0],[428,391,24.0],[428,394,15.0],[428,399,1.0],[428,402,1.0],[428,403,650.0],[428,404,42.0],[428,405,225.0],[428,406,63.0],[428,408,11.0],[428,412,44.0],[428,413,1.0],[428,416,5.0],[428,417,23.0],[428,419,48.0],[428,426,669.0],[428,430,168.0],[428,433,1.0],[428,438,1.0],[428,439,8.0],[428,440,57.0],[428,441,41.0],[428,442,114.0],[428,443,23.0],[429,7,1.0],[429,11,1.0],[429,17,1.0],[429,22,1.0],[429,39,2.0],[429,42,1.0],[429,56,1.0],[429,107,1.0],[429,118,1.0],[429,122,1.0],[429,190,1.0],[429,210,1.0],[429,214,1.0],[429,273,8.0],[429,275,18.0],[429,277,1.0],[429,278,3.0],[429,279,5.0],[429,280,5.0],[429,285,24.0],[429,286,3.0],[429,287,34.0],[429,288,4.0],[429,293,1.0],[429,295,1.0],[429,297,1.0],[429,299,2.0],[429,300,1.0],[429,301,1.0],[429,302,12.0],[429,303,7.0],[429,306,1.0],[429,308,1.0],[429,311,1.0],[429,313,8.0],[429,314,4.0],[429,315,1.0],[429,316,2.0],[429,326,1.0],[429,362,2.0],[429,364,3.0],[429,367,3.0],[429,370,2.0],[429,374,1.0],[429,375,1.0],[429,376,1.0],[429,378,1.0],[429,379,4.0],[429,382,3.0],[429,388,1.0],[429,390,2.0],[429,391,2.0],[429,393,2.0],[429,394,2.0],[429,395,2.0],[429,399,32.0],[429,402,25.0],[429,403,1.0],[429,406,2.0],[429,415,3.0],[429,416,8.0],[429,417,1.0],[430,5,1.0],[430,11,1.0],[430,15,1.0],[430,16,1.0],[430,21,1.0],[430,28,1.0],[430,30,3.0],[430,31,1.0],[430,34,1.0],[430,38,1.0],[430,40,1.0],[430,46,2.0],[430,112,1.0],[430,185,1.0],[430,186,1.0],[430,190,3.0],[430,195,1.0],[430,200,1.0],[430,221,1.0],[430,223,1.0],[430,224,2.0],[430,229,1.0],[430,270,3.0],[430,271,3.0],[430,272,3.0],[430,275,10.0],[430,278,4.0],[430,279,1.0],[430,280,11.0],[430,281,1.0],[430,283,11.0],[430,284,1.0],[430,285,40.0],[430,286,3.0],[430,287,11.0],[430,290,17.0],[430,292,2.0],[430,293,14.0],[430,295,3.0],[430,296,10.0],[430,297,3.0],[430,298,8.0],[430,299,4.0],[430,300,2.0],[430,301,2.0],[430,302,4.0],[430,303,3.0],[430,304,1.0],[430,305,5.0],[430,306,2.0],[430,307,1.0],[430,308,6.0],[430,309,5.0],[430,310,9.0],[430,311,4.0],[430,312,1.0],[430,313,8.0],[430,315,1.0],[430,316,5.0],[430,317,3.0],[430,319,9.0],[430,323,1.0],[430,324,1.0],[430,325,1.0],[430,326,3.0],[430,328,6.0],[430,330,5.0],[430,334,1.0],[430,336,1.0],[430,338,2.0],[430,340,3.0],[430,364,1.0],[430,365,1.0],[430,370,3.0],[430,373,4.0],[430,375,1.0],[430,376,5.0],[430,378,1.0],[430,381,1.0],[430,385,2.0],[430,388,6.0],[430,389,1.0],[430,390,5.0],[430,391,5.0],[430,393,1.0],[430,394,7.0],[430,400,2.0],[430,401,1.0],[430,402,4.0],[430,403,1.0],[430,405,5.0],[430,406,15.0],[430,416,1.0],[430,417,1.0],[431,17,3.0],[431,23,1.0],[431,30,3.0],[431,39,1.0],[431,45,3.0],[431,46,25.0],[431,107,1.0],[431,120,1.0],[431,197,2.0],[431,220,1.0],[431,273,2.0],[431,275,3.0],[431,278,1.0],[431,279,1.0],[431,280,4.0],[431,283,5.0],[431,284,4.0],[431,285,6.0],[431,287,229.0],[431,288,3.0],[431,290,14.0],[431,291,6.0],[431,293,5.0],[431,295,1.0],[431,299,3.0],[431,300,2.0],[431,302,1.0],[431,303,4.0],[431,307,3.0],[431,308,3.0],[431,310,1.0],[431,314,1.0],[431,315,1.0],[431,318,3.0],[431,319,4.0],[431,365,1.0],[431,368,2.0],[431,376,5.0],[431,377,2.0],[431,382,1.0],[431,390,28.0],[431,391,3.0],[431,394,3.0],[431,401,1.0],[431,402,10.0],[431,403,1.0],[431,404,1.0],[431,405,10.0],[431,406,449.0],[432,44,2.0],[432,45,4.0],[432,272,2.0],[432,277,1.0],[432,278,1.0],[432,284,1.0],[432,286,1.0],[432,287,1.0],[432,289,5.0],[432,290,1.0],[432,298,1.0],[432,302,2.0],[432,311,1.0],[432,317,1.0],[432,364,1.0],[432,370,3.0],[432,379,3.0],[432,382,1.0],[432,391,1.0],[432,403,4.0],[432,405,1.0],[432,406,5.0],[433,41,1.0],[433,401,3.0],[433,416,3.0],[434,22,1.0],[434,27,7.0],[434,30,1.0],[434,35,10.0],[434,46,15.0],[434,53,1.0],[434,56,172.0],[434,57,1.0],[434,64,11.0],[434,117,5.0],[434,120,5.0],[434,136,7.0],[434,143,1.0],[434,146,1.0],[434,207,4.0],[434,210,2.0],[434,226,4.0],[434,236,3.0],[434,281,1.0],[434,290,1.0],[434,296,1.0],[434,297,353.0],[434,298,1.0],[434,300,246.0],[434,304,4.0],[434,309,2.0],[434,316,298.0],[434,323,21.0],[434,326,2.0],[434,329,19.0],[434,333,2.0],[434,335,1.0],[434,390,2.0],[434,395,296.0],[434,404,4.0],[434,408,1.0],[434,412,1.0],[434,416,4456.0],[434,417,1.0],[434,424,176.0],[435,420,2.0],[436,2,5.0],[436,3,1.0],[436,4,3.0],[436,10,4.0],[436,11,15.0],[436,13,6.0],[436,15,1.0],[436,20,3.0],[436,22,5.0],[436,23,2.0],[436,28,6.0],[436,30,4.0],[436,31,8.0],[436,32,3.0],[436,33,8.0],[436,34,25.0],[436,35,41.0],[436,40,8.0],[436,43,1.0],[436,44,4.0],[436,45,14.0],[436,46,11.0],[436,47,4.0],[436,52,1.0],[436,54,5.0],[436,56,3.0],[436,69,2.0],[436,92,6.0],[436,97,1.0],[436,100,2.0],[436,103,2.0],[436,110,1.0],[436,113,1.0],[436,118,1.0],[436,123,1.0],[436,125,2.0],[436,130,6.0],[436,137,2.0],[436,144,3.0],[436,182,2.0],[436,186,27.0],[436,187,1.0],[436,190,2.0],[436,191,1.0],[436,193,2.0],[436,194,3.0],[436,195,2.0],[436,200,1.0],[436,203,1.0],[436,210,1.0],[436,212,3.0],[436,213,4.0],[436,214,1.0],[436,215,2.0],[436,220,3.0],[436,224,51.0],[436,225,17.0],[436,227,1.0],[436,234,1.0],[436,249,3.0],[436,270,15.0],[436,272,202.0],[436,277,13.0],[436,280,119.0],[436,281,16.0],[436,283,138.0],[436,284,112.0],[436,285,147.0],[436,287,19.0],[436,290,142.0],[436,291,1.0],[436,292,9.0],[436,293,66.0],[436,297,2.0],[436,298,130.0],[436,300,49.0],[436,302,52.0],[436,303,167.0],[436,304,1.0],[436,305,148.0],[436,310,261.0],[436,311,3.0],[436,314,1.0],[436,315,1.0],[436,317,89.0],[436,319,21.0],[436,324,145.0],[436,332,1.0],[436,333,1.0],[436,339,66.0],[436,363,15.0],[436,364,76.0],[436,366,1.0],[436,373,7.0],[436,376,2.0],[436,379,4.0],[436,382,185.0],[436,388,22.0],[436,390,83.0],[436,391,194.0],[436,394,467.0],[436,396,7.0],[436,400,1.0],[436,403,2.0],[436,404,9.0],[436,405,185.0],[436,406,194.0],[436,409,4.0],[436,416,17.0],[436,430,1.0],[437,428,2.0],[438,429,2.0],[439,71,1.0],[439,83,2.0],[439,161,1.0],[439,166,1.0],[439,251,1.0],[439,281,1.0],[439,329,1.0],[439,333,1.0],[439,341,66.0],[439,346,11.0],[439,350,3.0],[439,351,14.0],[439,354,13.0],[439,357,1.0],[439,382,1.0],[439,435,5.0],[439,440,4.0],[439,442,10.0],[439,444,1.0],[439,446,3.0],[440,71,18.0],[440,75,4.0],[440,76,1.0],[440,80,3.0],[440,81,4.0],[440,82,4.0],[440,83,4.0],[440,84,2.0],[440,89,3.0],[440,160,1.0],[440,161,3.0],[440,176,1.0],[440,177,2.0],[440,190,2.0],[440,251,19.0],[440,259,1.0],[440,261,11.0],[440,262,1.0],[440,267,1.0],[440,268,1.0],[440,281,2.0],[440,286,1.0],[440,292,1.0],[440,302,3.0],[440,324,1.0],[440,329,7.0],[440,333,1.0],[440,335,1.0],[440,339,2.0],[440,340,27.0],[440,341,940.0],[440,343,2.0],[440,344,4.0],[440,345,1.0],[440,346,85.0],[440,347,35.0],[440,348,3.0],[440,350,36.0],[440,351,245.0],[440,352,6.0],[440,354,56.0],[440,356,19.0],[440,357,42.0],[440,430,1.0],[440,431,1.0],[440,435,52.0],[440,440,18.0],[440,441,7.0],[440,442,72.0],[440,444,14.0],[440,446,17.0],[441,80,6.0],[441,440,77.0],[442,440,2.0],[443,341,1.0],[443,442,2.0],[444,278,1.0],[444,340,1.0],[444,341,1.0],[444,346,1.0],[444,357,1.0],[444,442,4.0],[445,71,2.0],[445,80,2.0],[445,81,3.0],[445,82,45.0],[445,87,1.0],[445,171,1.0],[445,261,12.0],[445,341,117.0],[445,351,169.0],[445,354,11.0],[445,357,93.0],[445,358,1.0],[445,440,87.0],[445,442,693.0],[445,446,4.0],[446,4,6.0],[446,5,1.0],[446,7,2.0],[446,10,1.0],[446,11,3.0],[446,13,1.0],[446,14,1.0],[446,15,1.0],[446,17,5.0],[446,20,4.0],[446,21,2.0],[446,22,3.0],[446,23,3.0],[446,26,1.0],[446,28,3.0],[446,29,1.0],[446,30,22.0],[446,31,1.0],[446,33,32.0],[446,34,20.0],[446,35,11.0],[446,39,1.0],[446,40,7.0],[446,42,12.0],[446,43,2.0],[446,44,5.0],[446,45,16.0],[446,46,46.0],[446,56,16.0],[446,59,3.0],[446,93,1.0],[446,95,2.0],[446,97,1.0],[446,100,1.0],[446,104,1.0],[446,110,1.0],[446,111,1.0],[446,113,2.0],[446,118,2.0],[446,120,4.0],[446,122,1.0],[446,123,13.0],[446,124,1.0],[446,130,2.0],[446,134,4.0],[446,135,2.0],[446,136,2.0],[446,186,2.0],[446,187,2.0],[446,188,1.0],[446,200,3.0],[446,201,3.0],[446,202,5.0],[446,203,1.0],[446,206,2.0],[446,208,4.0],[446,210,2.0],[446,212,1.0],[446,213,9.0],[446,214,1.0],[446,223,2.0],[446,224,88.0],[446,225,65.0],[446,226,4.0],[446,238,1.0],[446,247,1.0],[446,271,8.0],[446,273,112.0],[446,275,29.0],[446,276,38.0],[446,277,134.0],[446,280,35.0],[446,281,14.0],[446,283,8.0],[446,284,43.0],[446,285,11.0],[446,287,33.0],[446,290,197.0],[446,291,124.0],[446,292,62.0],[446,293,277.0],[446,296,42.0],[446,298,112.0],[446,300,343.0],[446,302,122.0],[446,303,782.0],[446,304,116.0],[446,305,1.0],[446,308,4.0],[446,310,164.0],[446,313,34.0],[446,314,1.0],[446,315,3.0],[446,316,97.0],[446,321,2.0],[446,328,16.0],[446,329,18.0],[446,337,23.0],[446,338,33.0],[446,364,91.0],[446,374,3.0],[446,375,3.0],[446,376,2.0],[446,377,62.0],[446,379,2.0],[446,382,52.0],[446,388,2.0],[446,389,1.0],[446,390,182.0],[446,391,14.0],[446,394,374.0],[446,395,374.0],[446,398,1.0],[446,399,1.0],[446,400,100.0],[446,402,184.0],[446,403,9.0],[446,404,22.0],[446,405,147.0],[446,406,768.0],[446,416,415.0],[447,25,1.0],[447,71,1.0],[447,82,2.0],[447,83,2.0],[447,161,1.0],[447,251,2.0],[447,264,2.0],[447,340,2.0],[447,341,52.0],[447,343,1.0],[447,346,8.0],[447,347,1.0],[447,350,1.0],[447,351,12.0],[447,352,2.0],[447,354,5.0],[447,357,1.0],[447,385,1.0],[447,435,4.0],[447,440,4.0],[447,442,32.0],[447,444,2.0],[447,446,4.0],[447,447,2.0],[448,442,2.0],[449,71,2.0],[449,161,1.0],[449,341,38.0],[449,343,1.0],[449,346,10.0],[449,347,1.0],[449,350,2.0],[449,351,19.0],[449,354,15.0],[449,435,5.0],[449,440,1.0],[449,441,1.0],[449,442,10.0],[449,444,1.0],[449,446,1.0],[449,447,1.0],[450,341,2.0],[450,350,1.0],[450,442,2.0],[450,446,2.0],[451,446,3.0],[452,71,60.0],[452,73,1.0],[452,74,4.0],[452,75,7.0],[452,76,14.0],[452,77,1.0],[452,80,7.0],[452,81,3.0],[452,82,10.0],[452,83,1.0],[452,84,17.0],[452,86,10.0],[452,161,21.0],[452,163,2.0],[452,164,3.0],[452,166,5.0],[452,171,2.0],[452,174,10.0],[452,200,8.0],[452,251,19.0],[452,253,2.0],[452,254,4.0],[452,256,3.0],[452,260,2.0],[452,261,10.0],[452,264,8.0],[452,281,8.0],[452,305,1.0],[452,329,7.0],[452,332,1.0],[452,333,1.0],[452,337,4.0],[452,340,1.0],[452,341,1963.0],[452,343,119.0],[452,344,189.0],[452,346,281.0],[452,347,42.0],[452,350,20.0],[452,351,409.0],[452,354,550.0],[452,356,9.0],[452,434,1.0],[452,435,76.0],[452,440,138.0],[452,442,123.0],[452,446,132.0],[452,447,11.0],[453,2,9.0],[453,14,6.0],[453,16,10.0],[453,17,2.0],[453,22,5.0],[453,23,2.0],[453,28,6.0],[453,30,10.0],[453,31,11.0],[453,33,12.0],[453,35,2.0],[453,36,11.0],[453,38,1.0],[453,39,4.0],[453,42,12.0],[453,43,20.0],[453,45,72.0],[453,46,17.0],[453,47,2.0],[453,48,3.0],[453,49,4.0],[453,57,5.0],[453,63,1.0],[453,66,1.0],[453,69,1.0],[453,92,4.0],[453,98,1.0],[453,104,3.0],[453,105,1.0],[453,106,1.0],[453,107,1.0],[453,112,2.0],[453,113,3.0],[453,118,5.0],[453,120,3.0],[453,123,2.0],[453,126,3.0],[453,128,1.0],[453,129,1.0],[453,135,2.0],[453,136,1.0],[453,137,3.0],[453,138,2.0],[453,153,3.0],[453,157,1.0],[453,182,1.0],[453,194,2.0],[453,196,1.0],[453,197,2.0],[453,202,3.0],[453,203,2.0],[453,207,1.0],[453,208,3.0],[453,210,4.0],[453,213,3.0],[453,215,6.0],[453,216,3.0],[453,218,1.0],[453,219,1.0],[453,225,4.0],[453,226,2.0],[453,228,5.0],[453,229,3.0],[453,240,1.0],[453,243,3.0],[453,272,365.0],[453,278,35.0],[453,281,7.0],[453,284,271.0],[453,285,226.0],[453,286,398.0],[453,287,157.0],[453,288,1.0],[453,292,431.0],[453,293,192.0],[453,296,1.0],[453,297,10.0],[453,298,147.0],[453,299,1.0],[453,300,469.0],[453,302,3.0],[453,303,662.0],[453,305,1.0],[453,306,133.0],[453,307,31.0],[453,308,80.0],[453,309,128.0],[453,315,211.0],[453,317,128.0],[453,318,183.0],[453,319,132.0],[453,327,1.0],[453,330,20.0],[453,333,216.0],[453,336,23.0],[453,337,15.0],[453,339,31.0],[453,340,1.0],[453,361,34.0],[453,368,11.0],[453,373,1.0],[453,375,2.0],[453,376,114.0],[453,382,4.0],[453,388,36.0],[453,389,1.0],[453,390,40.0],[453,391,326.0],[453,393,51.0],[453,395,35.0],[453,396,227.0],[453,398,37.0],[453,401,1.0],[453,402,167.0],[453,403,335.0],[453,405,1139.0],[453,406,228.0],[453,409,24.0],[453,417,85.0],[454,13,254.0],[454,17,1847.0],[454,23,52.0],[454,28,7.0],[454,30,28.0],[454,41,1.0],[454,63,26.0],[454,77,2.0],[454,107,940.0],[454,113,28.0],[454,120,15.0],[454,153,21.0],[454,155,1.0],[454,193,3.0],[454,194,1.0],[454,196,1.0],[454,197,942.0],[454,200,1.0],[454,203,29.0],[454,210,6.0],[454,243,16.0],[454,275,5.0],[454,282,4.0],[454,283,29.0],[454,284,5.0],[454,285,6.0],[454,286,3.0],[454,287,123954.0],[454,288,6.0],[454,289,4.0],[454,290,8.0],[454,291,9.0],[454,292,12.0],[454,293,3131.0],[454,296,1.0],[454,299,5.0],[454,300,1154.0],[454,311,3.0],[454,323,1.0],[454,333,1393.0],[454,335,3.0],[454,339,2.0],[454,340,6.0],[454,341,1.0],[454,347,1.0],[454,359,1.0],[454,373,3722.0],[454,377,22.0],[454,385,2.0],[454,388,167.0],[454,397,1.0],[455,4,8.0],[455,9,1.0],[455,10,2.0],[455,11,14.0],[455,14,2.0],[455,15,7.0],[455,16,7.0],[455,17,2.0],[455,20,3.0],[455,21,1.0],[455,23,1.0],[455,25,1.0],[455,26,1.0],[455,28,9.0],[455,30,4.0],[455,32,3.0],[455,35,3.0],[455,39,3.0],[455,40,3.0],[455,41,11.0],[455,42,16.0],[455,43,6.0],[455,45,1.0],[455,46,13.0],[455,69,2.0],[455,93,3.0],[455,98,1.0],[455,99,4.0],[455,100,2.0],[455,101,1.0],[455,104,1.0],[455,105,1.0],[455,111,1.0],[455,118,8.0],[455,120,1.0],[455,122,1.0],[455,129,1.0],[455,130,2.0],[455,131,5.0],[455,133,3.0],[455,136,2.0],[455,148,1.0],[455,149,1.0],[455,190,5.0],[455,194,1.0],[455,200,1.0],[455,201,1.0],[455,208,4.0],[455,211,1.0],[455,212,1.0],[455,213,10.0],[455,219,3.0],[455,220,3.0],[455,221,2.0],[455,222,1.0],[455,223,1.0],[455,226,3.0],[455,227,1.0],[455,273,38.0],[455,278,26.0],[455,279,165.0],[455,280,164.0],[455,281,23.0],[455,283,8.0],[455,284,103.0],[455,285,40.0],[455,287,52.0],[455,290,134.0],[455,291,61.0],[455,293,56.0],[455,296,6.0],[455,298,265.0],[455,300,229.0],[455,301,95.0],[455,302,82.0],[455,303,47.0],[455,308,15.0],[455,309,50.0],[455,310,78.0],[455,311,270.0],[455,313,85.0],[455,316,321.0],[455,317,30.0],[455,328,58.0],[455,329,7.0],[455,336,15.0],[455,337,16.0],[455,339,72.0],[455,348,1.0],[455,364,134.0],[455,365,1.0],[455,375,29.0],[455,376,86.0],[455,378,1.0],[455,379,2.0],[455,382,1.0],[455,385,1.0],[455,390,12.0],[455,391,2.0],[455,395,19.0],[455,399,48.0],[455,402,264.0],[455,403,42.0],[455,406,225.0],[455,417,4.0],[456,0,1.0],[456,10,46.0],[456,11,33.0],[456,17,1.0],[456,23,11.0],[456,24,4.0],[456,28,4.0],[456,34,29.0],[456,36,7.0],[456,38,2.0],[456,46,91.0],[456,50,2.0],[456,56,5.0],[456,58,2.0],[456,64,10.0],[456,90,3.0],[456,100,16.0],[456,101,6.0],[456,107,4.0],[456,113,3.0],[456,114,1.0],[456,118,8.0],[456,126,2.0],[456,136,1.0],[456,146,1.0],[456,148,3.0],[456,180,1.0],[456,190,18.0],[456,191,3.0],[456,197,5.0],[456,203,9.0],[456,204,2.0],[456,208,3.0],[456,216,4.0],[456,226,1.0],[456,236,1.0],[456,238,1.0],[456,270,78.0],[456,279,1.0],[456,280,1058.0],[456,281,83.0],[456,287,312.0],[456,293,705.0],[456,294,272.0],[456,298,219.0],[456,306,200.0],[456,323,1.0],[456,326,137.0],[456,328,126.0],[456,334,7.0],[456,370,27.0],[456,371,1.0],[456,375,1.0],[456,388,1.0],[456,396,2.0],[456,406,1899.0],[456,410,17.0],[456,424,102.0],[457,2,14.0],[457,4,3.0],[457,7,9.0],[457,10,1.0],[457,11,2.0],[457,18,5.0],[457,21,7.0],[457,22,1.0],[457,33,4.0],[457,34,26.0],[457,35,5.0],[457,37,4.0],[457,42,13.0],[457,43,27.0],[457,45,9.0],[457,46,9.0],[457,47,1.0],[457,90,2.0],[457,92,11.0],[457,97,1.0],[457,100,1.0],[457,101,1.0],[457,108,6.0],[457,123,4.0],[457,125,1.0],[457,127,1.0],[457,133,1.0],[457,180,1.0],[457,182,3.0],[457,184,1.0],[457,187,1.0],[457,190,1.0],[457,191,1.0],[457,198,1.0],[457,213,1.0],[457,217,1.0],[457,223,1.0],[457,270,103.0],[457,272,558.0],[457,273,2.0],[457,277,99.0],[457,280,90.0],[457,281,15.0],[457,288,403.0],[457,293,21.0],[457,303,183.0],[457,305,231.0],[457,307,72.0],[457,317,12.0],[457,320,3.0],[457,329,1.0],[457,364,62.0],[457,367,185.0],[457,373,1.0],[457,381,157.0],[457,382,38.0],[457,396,5.0],[457,402,363.0],[457,403,574.0],[457,405,146.0],[457,406,142.0],[457,409,1.0],[458,4,3.0],[458,5,2.0],[458,6,3.0],[458,11,25.0],[458,13,1.0],[458,15,7.0],[458,16,6.0],[458,21,4.0],[458,23,4.0],[458,31,1.0],[458,32,6.0],[458,33,8.0],[458,34,8.0],[458,39,1.0],[458,42,36.0],[458,44,4.0],[458,46,120.0],[458,96,2.0],[458,103,1.0],[458,111,1.0],[458,113,1.0],[458,123,1.0],[458,132,2.0],[458,136,2.0],[458,143,2.0],[458,185,1.0],[458,186,17.0],[458,190,1.0],[458,203,2.0],[458,211,3.0],[458,213,4.0],[458,214,83.0],[458,215,13.0],[458,222,7.0],[458,226,1.0],[458,233,2.0],[458,275,11.0],[458,276,89.0],[458,281,2.0],[458,283,109.0],[458,285,1.0],[458,289,1.0],[458,291,161.0],[458,293,133.0],[458,297,6.0],[458,301,127.0],[458,302,1.0],[458,303,418.0],[458,304,1.0],[458,308,1.0],[458,309,12.0],[458,312,240.0],[458,323,159.0],[458,364,99.0],[458,365,67.0],[458,370,6.0],[458,375,134.0],[458,376,101.0],[458,382,4.0],[458,392,255.0],[458,394,102.0],[458,399,9.0],[458,400,1.0],[458,402,477.0],[458,404,1.0],[458,406,2397.0],[458,409,5.0],[458,428,22.0],[459,3,1.0],[459,10,5.0],[459,20,3.0],[459,23,2.0],[459,31,4.0],[459,49,1.0],[459,82,56.0],[459,100,4.0],[459,101,1.0],[459,110,2.0],[459,113,2.0],[459,139,3.0],[459,172,35.0],[459,190,10.0],[459,200,2.0],[459,203,1.0],[459,229,2.0],[459,262,23.0],[459,273,1.0],[459,276,1.0],[459,280,378.0],[459,281,44.0],[459,285,1.0],[459,290,169.0],[459,293,104.0],[459,308,5.0],[459,318,1.0],[459,319,142.0],[459,339,11.0],[459,344,2.0],[459,348,1.0],[459,352,2626.0],[459,353,1.0],[459,363,11.0],[459,376,7.0],[459,391,56.0],[460,2,4.0],[460,3,2.0],[460,5,6.0],[460,8,5.0],[460,9,1.0],[460,10,26.0],[460,11,2.0],[460,14,3.0],[460,15,4.0],[460,16,4.0],[460,19,3.0],[460,20,5.0],[460,22,2.0],[460,23,1.0],[460,26,4.0],[460,27,3.0],[460,28,8.0],[460,29,12.0],[460,30,16.0],[460,31,3.0],[460,32,6.0],[460,33,2.0],[460,34,13.0],[460,35,2.0],[460,36,5.0],[460,38,1.0],[460,39,2.0],[460,40,6.0],[460,41,6.0],[460,42,2.0],[460,43,4.0],[460,44,5.0],[460,45,13.0],[460,46,30.0],[460,47,4.0],[460,48,3.0],[460,50,1.0],[460,57,2.0],[460,90,1.0],[460,92,2.0],[460,95,5.0],[460,97,1.0],[460,98,1.0],[460,99,1.0],[460,105,1.0],[460,106,1.0],[460,113,2.0],[460,116,1.0],[460,117,2.0],[460,118,7.0],[460,121,3.0],[460,122,6.0],[460,123,1.0],[460,129,3.0],[460,130,2.0],[460,131,6.0],[460,133,2.0],[460,135,1.0],[460,137,1.0],[460,138,4.0],[460,182,1.0],[460,185,3.0],[460,187,2.0],[460,189,2.0],[460,190,2.0],[460,195,1.0],[460,200,3.0],[460,203,2.0],[460,206,1.0],[460,207,3.0],[460,208,8.0],[460,211,3.0],[460,212,3.0],[460,220,2.0],[460,221,2.0],[460,223,2.0],[460,225,5.0],[460,226,1.0],[460,227,1.0],[460,228,2.0],[460,270,107.0],[460,272,210.0],[460,274,1.0],[460,275,253.0],[460,277,98.0],[460,278,146.0],[460,279,69.0],[460,280,1.0],[460,281,7.0],[460,282,1.0],[460,284,121.0],[460,285,191.0],[460,290,242.0],[460,292,1.0],[460,293,123.0],[460,296,35.0],[460,297,338.0],[460,298,470.0],[460,301,104.0],[460,302,381.0],[460,303,140.0],[460,304,11.0],[460,305,27.0],[460,306,57.0],[460,308,29.0],[460,309,122.0],[460,310,181.0],[460,311,240.0],[460,313,171.0],[460,315,127.0],[460,316,2.0],[460,317,57.0],[460,318,123.0],[460,319,1.0],[460,320,11.0],[460,327,1.0],[460,330,61.0],[460,363,51.0],[460,364,3.0],[460,366,1.0],[460,367,7.0],[460,370,359.0],[460,376,34.0],[460,378,1.0],[460,379,39.0],[460,382,154.0],[460,387,2.0],[460,388,3.0],[460,389,198.0],[460,390,204.0],[460,392,48.0],[460,394,255.0],[460,395,66.0],[460,396,34.0],[460,398,1.0],[460,399,15.0],[460,401,19.0],[460,402,79.0],[460,404,140.0],[460,405,84.0],[460,406,620.0],[460,409,18.0],[460,417,8.0],[461,3,7.0],[461,6,2.0],[461,8,1.0],[461,10,11.0],[461,11,1.0],[461,14,7.0],[461,16,3.0],[461,21,3.0],[461,25,2.0],[461,27,4.0],[461,28,8.0],[461,31,1.0],[461,37,1.0],[461,39,3.0],[461,45,62.0],[461,46,3.0],[461,49,7.0],[461,92,1.0],[461,93,1.0],[461,96,4.0],[461,98,2.0],[461,100,15.0],[461,101,3.0],[461,104,2.0],[461,117,3.0],[461,127,2.0],[461,129,4.0],[461,139,2.0],[461,183,2.0],[461,186,2.0],[461,188,1.0],[461,190,5.0],[461,191,1.0],[461,196,1.0],[461,198,1.0],[461,200,1.0],[461,201,1.0],[461,202,2.0],[461,205,1.0],[461,207,1.0],[461,214,1.0],[461,217,2.0],[461,219,1.0],[461,224,2.0],[461,225,3.0],[461,229,1.0],[461,272,83.0],[461,273,188.0],[461,276,335.0],[461,277,1.0],[461,278,71.0],[461,280,900.0],[461,281,71.0],[461,284,155.0],[461,285,1.0],[461,291,161.0],[461,292,72.0],[461,295,34.0],[461,297,177.0],[461,304,1.0],[461,307,97.0],[461,309,193.0],[461,315,1.0],[461,318,3.0],[461,319,97.0],[461,326,39.0],[461,334,3.0],[461,363,31.0],[461,376,82.0],[461,378,6.0],[461,382,14.0],[461,388,62.0],[461,391,3.0],[461,399,2.0],[461,401,1.0],[461,405,274.0],[461,406,36.0],[461,408,2.0],[461,409,92.0],[462,0,1.0],[462,2,15.0],[462,3,1.0],[462,4,9.0],[462,5,3.0],[462,7,4.0],[462,8,5.0],[462,10,5.0],[462,11,6.0],[462,16,2.0],[462,17,9.0],[462,20,6.0],[462,22,2.0],[462,23,6.0],[462,26,1.0],[462,28,1.0],[462,31,4.0],[462,32,15.0],[462,33,5.0],[462,34,12.0],[462,35,6.0],[462,36,4.0],[462,38,14.0],[462,41,3.0],[462,42,11.0],[462,45,2.0],[462,46,13.0],[462,47,5.0],[462,48,2.0],[462,49,51.0],[462,82,2.0],[462,90,2.0],[462,92,13.0],[462,94,1.0],[462,95,4.0],[462,97,5.0],[462,98,2.0],[462,99,3.0],[462,100,5.0],[462,101,2.0],[462,106,2.0],[462,107,2.0],[462,110,6.0],[462,113,1.0],[462,122,1.0],[462,123,3.0],[462,125,3.0],[462,126,2.0],[462,128,6.0],[462,131,3.0],[462,132,3.0],[462,137,4.0],[462,138,1.0],[462,139,8.0],[462,154,1.0],[462,172,2.0],[462,180,2.0],[462,182,2.0],[462,185,1.0],[462,187,2.0],[462,188,5.0],[462,189,2.0],[462,190,4.0],[462,194,1.0],[462,196,4.0],[462,197,5.0],[462,200,3.0],[462,202,2.0],[462,211,1.0],[462,212,5.0],[462,213,3.0],[462,216,3.0],[462,218,4.0],[462,219,1.0],[462,221,3.0],[462,222,2.0],[462,225,4.0],[462,228,2.0],[462,229,12.0],[462,270,71.0],[462,272,669.0],[462,275,204.0],[462,277,250.0],[462,278,258.0],[462,279,140.0],[462,280,402.0],[462,281,43.0],[462,282,1.0],[462,284,56.0],[462,286,201.0],[462,287,551.0],[462,290,307.0],[462,292,139.0],[462,293,281.0],[462,295,1.0],[462,296,35.0],[462,299,1.0],[462,301,3.0],[462,302,350.0],[462,303,184.0],[462,304,1.0],[462,305,224.0],[462,306,164.0],[462,307,1.0],[462,308,553.0],[462,309,14.0],[462,311,243.0],[462,312,200.0],[462,314,1.0],[462,316,25.0],[462,317,181.0],[462,318,111.0],[462,319,849.0],[462,321,4.0],[462,325,6.0],[462,329,2.0],[462,334,40.0],[462,337,1.0],[462,339,2.0],[462,352,96.0],[462,364,237.0],[462,365,2.0],[462,368,3.0],[462,373,4.0],[462,375,1.0],[462,376,5.0],[462,377,3.0],[462,382,11.0],[462,386,4.0],[462,388,51.0],[462,390,34.0],[462,391,61.0],[462,392,6.0],[462,393,22.0],[462,394,491.0],[462,395,2.0],[462,396,26.0],[462,400,1.0],[462,402,144.0],[462,405,41.0],[462,406,363.0],[462,409,179.0],[462,416,1.0],[462,423,1.0],[463,0,10.0],[463,1,3.0],[463,2,41.0],[463,3,89.0],[463,4,22.0],[463,5,26.0],[463,6,1.0],[463,7,39.0],[463,8,10.0],[463,9,24.0],[463,10,60.0],[463,11,268.0],[463,12,1.0],[463,13,21.0],[463,14,7.0],[463,15,47.0],[463,16,53.0],[463,17,49.0],[463,18,63.0],[463,19,72.0],[463,20,65.0],[463,21,145.0],[463,22,46.0],[463,23,48.0],[463,24,20.0],[463,25,1.0],[463,26,8.0],[463,27,44.0],[463,28,51.0],[463,29,17.0],[463,30,65.0],[463,31,51.0],[463,32,44.0],[463,33,85.0],[463,34,44.0],[463,35,55.0],[463,36,28.0],[463,37,10.0],[463,38,2.0],[463,39,52.0],[463,40,24.0],[463,41,11.0],[463,42,70.0],[463,43,80.0],[463,44,10.0],[463,45,182.0],[463,46,317.0],[463,47,22.0],[463,48,6.0],[463,49,27.0],[463,50,2.0],[463,52,5.0],[463,54,56.0],[463,55,45.0],[463,56,105.0],[463,57,18.0],[463,58,23.0],[463,59,12.0],[463,60,3.0],[463,63,2.0],[463,64,20.0],[463,65,2.0],[463,66,2.0],[463,67,2.0],[463,68,23.0],[463,69,33.0],[463,71,2.0],[463,74,6.0],[463,81,5.0],[463,90,17.0],[463,91,3.0],[463,92,46.0],[463,93,12.0],[463,95,12.0],[463,96,6.0],[463,97,35.0],[463,98,7.0],[463,99,26.0],[463,100,32.0],[463,101,9.0],[463,103,6.0],[463,104,3.0],[463,105,20.0],[463,106,3.0],[463,107,14.0],[463,108,1.0],[463,109,6.0],[463,110,8.0],[463,111,7.0],[463,112,10.0],[463,113,14.0],[463,114,4.0],[463,116,3.0],[463,117,16.0],[463,118,19.0],[463,119,3.0],[463,120,8.0],[463,122,8.0],[463,123,29.0],[463,124,4.0],[463,125,2.0],[463,126,1.0],[463,127,6.0],[463,128,2.0],[463,129,33.0],[463,130,8.0],[463,131,5.0],[463,132,8.0],[463,133,8.0],[463,135,3.0],[463,136,5.0],[463,137,1.0],[463,138,3.0],[463,139,10.0],[463,142,5.0],[463,144,29.0],[463,146,12.0],[463,148,15.0],[463,149,7.0],[463,150,1.0],[463,154,1.0],[463,157,2.0],[463,158,1.0],[463,159,10.0],[463,164,11.0],[463,176,1.0],[463,180,11.0],[463,181,4.0],[463,182,32.0],[463,183,21.0],[463,185,7.0],[463,186,14.0],[463,187,25.0],[463,188,7.0],[463,189,26.0],[463,190,24.0],[463,191,10.0],[463,192,9.0],[463,193,3.0],[463,194,2.0],[463,195,20.0],[463,196,5.0],[463,197,21.0],[463,198,3.0],[463,199,11.0],[463,200,15.0],[463,201,9.0],[463,202,129.0],[463,203,23.0],[463,204,7.0],[463,206,1.0],[463,207,19.0],[463,208,19.0],[463,209,5.0],[463,210,1.0],[463,212,12.0],[463,213,82.0],[463,214,114.0],[463,215,39.0],[463,216,3.0],[463,217,4.0],[463,219,21.0],[463,220,4.0],[463,221,6.0],[463,222,8.0],[463,223,4.0],[463,225,28.0],[463,226,14.0],[463,227,29.0],[463,228,5.0],[463,229,15.0],[463,232,4.0],[463,234,24.0],[463,235,2.0],[463,236,22.0],[463,238,19.0],[463,239,7.0],[463,240,1.0],[463,244,1.0],[463,245,3.0],[463,246,3.0],[463,247,1.0],[463,248,4.0],[463,249,17.0],[463,250,1.0],[463,254,2.0],[463,270,827.0],[463,271,206.0],[463,272,2150.0],[463,273,1196.0],[463,275,883.0],[463,276,209.0],[463,277,2081.0],[463,278,676.0],[463,279,2092.0],[463,280,2066.0],[463,281,305.0],[463,283,966.0],[463,284,401.0],[463,285,2409.0],[463,286,446.0],[463,287,1990.0],[463,288,453.0],[463,289,1200.0],[463,290,1159.0],[463,291,500.0],[463,292,1824.0],[463,293,2111.0],[463,294,798.0],[463,295,1.0],[463,296,226.0],[463,297,1526.0],[463,298,1002.0],[463,299,536.0],[463,300,680.0],[463,301,5.0],[463,302,1849.0],[463,303,3121.0],[463,304,345.0],[463,305,16.0],[463,306,148.0],[463,307,303.0],[463,308,137.0],[463,309,1819.0],[463,310,843.0],[463,311,588.0],[463,312,743.0],[463,313,313.0],[463,314,2.0],[463,315,203.0],[463,316,238.0],[463,317,794.0],[463,318,225.0],[463,319,974.0],[463,320,9.0],[463,321,14.0],[463,322,114.0],[463,323,31.0],[463,324,2241.0],[463,325,139.0],[463,326,1591.0],[463,327,5.0],[463,328,1877.0],[463,329,843.0],[463,330,94.0],[463,333,55.0],[463,334,190.0],[463,335,95.0],[463,336,89.0],[463,337,199.0],[463,338,424.0],[463,339,1672.0],[463,342,1.0],[463,344,348.0],[463,350,2.0],[463,353,1.0],[463,356,14.0],[463,360,1.0],[463,361,2.0],[463,362,68.0],[463,363,198.0],[463,364,554.0],[463,365,93.0],[463,366,2.0],[463,367,55.0],[463,368,171.0],[463,369,64.0],[463,370,287.0],[463,371,3.0],[463,373,6.0],[463,375,88.0],[463,376,680.0],[463,377,291.0],[463,378,821.0],[463,379,1054.0],[463,380,2.0],[463,381,158.0],[463,382,376.0],[463,384,2.0],[463,385,1.0],[463,386,68.0],[463,387,228.0],[463,388,214.0],[463,389,16.0],[463,390,842.0],[463,391,1168.0],[463,392,91.0],[463,393,141.0],[463,394,466.0],[463,395,1220.0],[463,396,361.0],[463,397,11.0],[463,398,21.0],[463,399,14.0],[463,400,33.0],[463,401,52.0],[463,402,689.0],[463,403,1176.0],[463,404,140.0],[463,405,2333.0],[463,406,5176.0],[463,408,62.0],[463,409,15.0],[463,410,27.0],[463,412,1.0],[463,415,924.0],[463,416,2275.0],[463,417,405.0],[463,423,14.0],[463,424,172.0],[463,428,301.0],[463,429,4.0],[463,441,195.0],[464,0,4.0],[464,11,16.0],[464,16,6.0],[464,22,2.0],[464,23,4.0],[464,28,5.0],[464,30,9.0],[464,32,8.0],[464,34,28.0],[464,38,2.0],[464,43,123.0],[464,44,3.0],[464,45,1.0],[464,46,7.0],[464,56,1.0],[464,78,1.0],[464,90,1.0],[464,113,3.0],[464,118,1.0],[464,120,6.0],[464,122,2.0],[464,128,4.0],[464,135,2.0],[464,180,1.0],[464,197,13.0],[464,203,4.0],[464,208,2.0],[464,210,5.0],[464,212,6.0],[464,218,3.0],[464,223,1.0],[464,225,140.0],[464,227,1.0],[464,270,259.0],[464,281,1.0],[464,293,320.0],[464,298,141.0],[464,300,934.0],[464,302,400.0],[464,304,1.0],[464,308,160.0],[464,313,1.0],[464,316,1.0],[464,328,23.0],[464,362,9.0],[464,376,163.0],[464,389,1.0],[464,394,457.0],[464,395,1.0],[464,398,24.0],[464,403,3.0],[464,404,131.0],[464,406,253.0],[464,416,9.0],[465,2,1.0],[465,3,2.0],[465,7,5.0],[465,13,6.0],[465,14,4.0],[465,17,13.0],[465,18,6.0],[465,22,6.0],[465,23,4.0],[465,25,3.0],[465,31,2.0],[465,32,1.0],[465,38,4.0],[465,39,8.0],[465,46,3.0],[465,49,6.0],[465,55,1.0],[465,57,1.0],[465,92,1.0],[465,97,8.0],[465,103,1.0],[465,104,3.0],[465,107,7.0],[465,113,1.0],[465,114,1.0],[465,136,2.0],[465,139,3.0],[465,187,4.0],[465,193,2.0],[465,194,3.0],[465,197,9.0],[465,202,5.0],[465,203,4.0],[465,211,1.0],[465,214,2.0],[465,218,1.0],[465,226,7.0],[465,229,1.0],[465,272,152.0],[465,274,1.0],[465,277,268.0],[465,281,5.0],[465,283,183.0],[465,284,307.0],[465,287,878.0],[465,292,513.0],[465,293,431.0],[465,294,13.0],[465,297,4.0],[465,301,95.0],[465,308,171.0],[465,309,9.0],[465,316,131.0],[465,318,12.0],[465,319,126.0],[465,325,23.0],[465,329,1.0],[465,333,18.0],[465,337,2.0],[465,338,3.0],[465,363,28.0],[465,367,72.0],[465,378,80.0],[465,383,1.0],[465,385,19.0],[465,389,8.0],[465,391,4.0],[465,392,15.0],[465,398,1.0],[465,399,100.0],[465,406,2.0],[465,415,2.0],[465,417,10.0],[466,2,3.0],[466,4,3.0],[466,9,2.0],[466,11,96.0],[466,15,3.0],[466,16,4.0],[466,18,4.0],[466,19,5.0],[466,23,14.0],[466,26,3.0],[466,28,11.0],[466,31,1.0],[466,32,6.0],[466,33,5.0],[466,34,83.0],[466,35,2.0],[466,42,3.0],[466,43,14.0],[466,44,1.0],[466,45,29.0],[466,46,8.0],[466,68,2.0],[466,95,2.0],[466,105,2.0],[466,113,2.0],[466,122,1.0],[466,124,2.0],[466,128,1.0],[466,135,1.0],[466,191,3.0],[466,195,5.0],[466,203,7.0],[466,213,1.0],[466,218,1.0],[466,221,1.0],[466,270,1.0],[466,272,102.0],[466,275,30.0],[466,279,50.0],[466,281,1.0],[466,285,240.0],[466,286,51.0],[466,288,209.0],[466,291,1.0],[466,292,19.0],[466,293,502.0],[466,294,1.0],[466,297,1.0],[466,301,1.0],[466,302,149.0],[466,303,192.0],[466,308,31.0],[466,311,12.0],[466,313,1.0],[466,328,23.0],[466,329,24.0],[466,364,71.0],[466,375,18.0],[466,376,72.0],[466,378,33.0],[466,379,112.0],[466,386,33.0],[466,388,126.0],[466,391,60.0],[466,393,1.0],[466,394,1.0],[466,395,16.0],[466,398,1.0],[466,402,22.0],[466,403,107.0],[466,405,519.0],[466,406,102.0],[466,416,4.0],[466,428,8.0],[467,2,10.0],[467,7,2.0],[467,11,1.0],[467,14,1.0],[467,16,12.0],[467,20,5.0],[467,23,2.0],[467,24,4.0],[467,25,1.0],[467,33,6.0],[467,34,6.0],[467,36,7.0],[467,42,13.0],[467,45,10.0],[467,46,9.0],[467,71,9.0],[467,80,6.0],[467,82,69.0],[467,84,1.0],[467,86,19.0],[467,87,3.0],[467,92,10.0],[467,104,1.0],[467,106,8.0],[467,110,4.0],[467,114,3.0],[467,115,3.0],[467,123,1.0],[467,124,2.0],[467,126,1.0],[467,135,4.0],[467,136,1.0],[467,161,6.0],[467,170,2.0],[467,172,1.0],[467,177,5.0],[467,182,6.0],[467,190,3.0],[467,191,1.0],[467,194,2.0],[467,196,6.0],[467,200,4.0],[467,204,2.0],[467,205,2.0],[467,214,3.0],[467,216,1.0],[467,225,3.0],[467,251,8.0],[467,262,1.0],[467,264,1.0],[467,266,1.0],[467,267,2.0],[467,272,613.0],[467,277,66.0],[467,281,7.0],[467,284,153.0],[467,286,1004.0],[467,290,319.0],[467,293,85.0],[467,294,300.0],[467,295,109.0],[467,303,282.0],[467,304,324.0],[467,306,57.0],[467,315,328.0],[467,327,1.0],[467,328,56.0],[467,329,4.0],[467,337,1.0],[467,338,19.0],[467,339,1.0],[467,341,584.0],[467,348,7.0],[467,350,70.0],[467,351,1.0],[467,352,190.0],[467,354,69.0],[467,357,152.0],[467,362,1.0],[467,376,25.0],[467,394,1.0],[467,396,46.0],[467,402,221.0],[467,405,44.0],[467,406,103.0],[467,426,1.0],[467,440,78.0],[467,442,1358.0],[467,446,281.0],[468,45,11.0],[468,46,1.0],[468,49,4.0],[468,56,83.0],[468,57,1.0],[468,59,3.0],[468,68,1.0],[468,135,1.0],[468,139,2.0],[468,146,5.0],[468,225,235.0],[468,229,1.0],[468,233,1.0],[468,236,4.0],[468,239,1.0],[468,315,4.0],[468,319,54.0],[468,323,57.0],[468,326,262.0],[468,329,67.0],[468,338,9.0],[468,404,1.0],[468,406,5.0],[468,414,1.0],[468,416,1985.0],[468,417,8.0],[468,418,1.0],[468,428,22.0],[469,35,1.0],[469,45,1.0],[469,70,19.0],[469,71,9.0],[469,73,2.0],[469,78,2.0],[469,80,16.0],[469,81,35.0],[469,82,2.0],[469,161,3.0],[469,166,1.0],[469,168,2.0],[469,171,20.0],[469,250,1.0],[469,251,49.0],[469,258,2.0],[469,261,18.0],[469,281,2.0],[469,329,3.0],[469,340,77.0],[469,341,331.0],[469,343,35.0],[469,346,8.0],[469,348,59.0],[469,350,21.0],[469,351,1935.0],[469,352,46.0],[469,354,19.0],[469,430,227.0],[469,431,3.0],[469,433,3.0],[469,440,337.0],[469,442,35.0],[469,444,3.0],[469,446,1.0],[470,59,1.0],[470,63,1.0],[470,70,14.0],[470,71,96.0],[470,73,1.0],[470,74,5.0],[470,75,2.0],[470,81,2.0],[470,82,12.0],[470,160,9.0],[470,161,15.0],[470,164,2.0],[470,166,2.0],[470,191,1.0],[470,250,6.0],[470,251,10.0],[470,262,29.0],[470,264,2.0],[470,281,8.0],[470,329,8.0],[470,333,2.0],[470,340,619.0],[470,341,1714.0],[470,343,30.0],[470,344,192.0],[470,346,8.0],[470,354,45.0],[470,356,2.0],[470,357,6.0],[470,431,2.0],[470,435,10.0],[470,442,200.0],[471,5,8.0],[471,8,7.0],[471,9,6.0],[471,10,2.0],[471,15,5.0],[471,22,1.0],[471,23,2.0],[471,27,31.0],[471,28,8.0],[471,30,9.0],[471,31,3.0],[471,32,10.0],[471,33,11.0],[471,38,2.0],[471,40,2.0],[471,41,5.0],[471,42,16.0],[471,45,26.0],[471,46,19.0],[471,95,6.0],[471,98,4.0],[471,99,5.0],[471,101,1.0],[471,113,1.0],[471,118,2.0],[471,122,4.0],[471,123,5.0],[471,124,1.0],[471,131,1.0],[471,132,1.0],[471,136,1.0],[471,185,6.0],[471,186,2.0],[471,188,4.0],[471,189,2.0],[471,197,1.0],[471,200,1.0],[471,208,4.0],[471,211,2.0],[471,212,2.0],[471,213,4.0],[471,214,6.0],[471,222,1.0],[471,224,3.0],[471,225,1.0],[471,236,1.0],[471,271,1.0],[471,275,418.0],[471,278,397.0],[471,279,298.0],[471,280,95.0],[471,281,22.0],[471,284,12.0],[471,285,1.0],[471,287,27.0],[471,293,199.0],[471,296,12.0],[471,298,207.0],[471,299,1.0],[471,301,174.0],[471,302,431.0],[471,303,493.0],[471,304,198.0],[471,306,4.0],[471,308,21.0],[471,310,1.0],[471,311,28.0],[471,319,1.0],[471,326,47.0],[471,328,15.0],[471,338,3.0],[471,364,16.0],[471,367,6.0],[471,375,53.0],[471,378,1.0],[471,382,53.0],[471,387,444.0],[471,390,180.0],[471,391,2.0],[471,393,47.0],[471,394,19.0],[471,400,39.0],[471,401,54.0],[471,402,342.0],[471,405,563.0],[471,406,334.0],[472,0,5.0],[472,1,1.0],[472,2,22.0],[472,3,11.0],[472,4,1.0],[472,5,7.0],[472,6,9.0],[472,7,15.0],[472,8,54.0],[472,9,9.0],[472,10,169.0],[472,11,124.0],[472,13,21.0],[472,14,1.0],[472,15,14.0],[472,16,21.0],[472,17,13.0],[472,18,6.0],[472,19,73.0],[472,20,106.0],[472,21,9.0],[472,22,8.0],[472,23,29.0],[472,24,19.0],[472,25,11.0],[472,26,130.0],[472,27,5.0],[472,28,56.0],[472,29,11.0],[472,30,48.0],[472,31,51.0],[472,32,5.0],[472,33,50.0],[472,34,4.0],[472,35,976.0],[472,36,17.0],[472,37,6.0],[472,38,10.0],[472,39,75.0],[472,40,42.0],[472,41,2.0],[472,42,81.0],[472,43,56.0],[472,44,51.0],[472,45,161.0],[472,46,73.0],[472,47,103.0],[472,49,71.0],[472,54,1.0],[472,57,1.0],[472,59,13.0],[472,60,2.0],[472,65,2.0],[472,69,2.0],[472,80,1.0],[472,90,4.0],[472,91,4.0],[472,92,14.0],[472,93,4.0],[472,95,1.0],[472,96,12.0],[472,97,9.0],[472,98,31.0],[472,99,11.0],[472,100,38.0],[472,101,17.0],[472,103,3.0],[472,104,1.0],[472,105,7.0],[472,107,4.0],[472,109,3.0],[472,110,22.0],[472,111,1.0],[472,113,16.0],[472,114,9.0],[472,115,3.0],[472,116,77.0],[472,117,2.0],[472,118,20.0],[472,119,5.0],[472,120,4.0],[472,122,2.0],[472,123,17.0],[472,125,436.0],[472,126,8.0],[472,127,4.0],[472,128,7.0],[472,129,16.0],[472,130,9.0],[472,132,14.0],[472,133,7.0],[472,134,12.0],[472,135,29.0],[472,136,5.0],[472,137,42.0],[472,139,12.0],[472,149,1.0],[472,153,1.0],[472,180,2.0],[472,181,1.0],[472,182,7.0],[472,183,15.0],[472,186,64.0],[472,187,11.0],[472,188,25.0],[472,189,5.0],[472,190,16.0],[472,191,9.0],[472,193,2.0],[472,195,5.0],[472,197,19.0],[472,198,5.0],[472,199,5.0],[472,200,27.0],[472,201,4.0],[472,203,19.0],[472,204,9.0],[472,205,2.0],[472,206,58.0],[472,207,3.0],[472,208,44.0],[472,209,3.0],[472,210,5.0],[472,211,1.0],[472,212,1.0],[472,213,26.0],[472,215,447.0],[472,216,4.0],[472,218,9.0],[472,219,22.0],[472,220,9.0],[472,222,11.0],[472,223,2.0],[472,224,6.0],[472,225,290.0],[472,226,7.0],[472,227,47.0],[472,229,13.0],[472,239,5.0],[472,249,1.0],[472,270,207.0],[472,271,104.0],[472,272,848.0],[472,273,472.0],[472,274,1.0],[472,276,776.0],[472,277,1197.0],[472,278,2634.0],[472,279,600.0],[472,280,1875.0],[472,281,716.0],[472,283,625.0],[472,284,97.0],[472,285,1160.0],[472,287,711.0],[472,288,114.0],[472,289,428.0],[472,290,2526.0],[472,291,289.0],[472,292,7.0],[472,293,1886.0],[472,294,1000.0],[472,295,317.0],[472,296,5784.0],[472,297,239.0],[472,298,1338.0],[472,299,335.0],[472,300,643.0],[472,301,15.0],[472,302,110.0],[472,303,2222.0],[472,304,12.0],[472,305,44744.0],[472,306,586.0],[472,307,281.0],[472,308,689.0],[472,309,1663.0],[472,310,1224.0],[472,311,86.0],[472,312,1033.0],[472,313,216.0],[472,314,856.0],[472,315,2174.0],[472,316,480.0],[472,317,3655.0],[472,318,39.0],[472,319,1300.0],[472,320,5.0],[472,324,135.0],[472,326,1.0],[472,327,18.0],[472,328,24.0],[472,329,304.0],[472,330,116.0],[472,333,43.0],[472,334,19.0],[472,335,42.0],[472,337,2.0],[472,339,145.0],[472,341,1.0],[472,343,1.0],[472,350,1.0],[472,353,1.0],[472,360,1.0],[472,361,31.0],[472,362,38.0],[472,363,20.0],[472,364,41.0],[472,365,184.0],[472,367,5.0],[472,369,1.0],[472,370,6.0],[472,373,182.0],[472,376,383.0],[472,377,48.0],[472,378,20.0],[472,379,1217.0],[472,381,27.0],[472,382,168.0],[472,386,3.0],[472,387,33.0],[472,388,252.0],[472,389,76.0],[472,390,484.0],[472,391,850.0],[472,392,43.0],[472,394,197.0],[472,395,11.0],[472,396,4.0],[472,397,9.0],[472,398,2.0],[472,399,479.0],[472,400,148.0],[472,401,9.0],[472,402,855.0],[472,403,575.0],[472,404,1.0],[472,405,1597.0],[472,406,1176.0],[472,409,291.0],[472,417,2.0],[473,4,1.0],[473,7,1.0],[473,8,1.0],[473,10,36.0],[473,11,1.0],[473,19,1.0],[473,20,12.0],[473,22,11.0],[473,30,2.0],[473,31,14.0],[473,32,1.0],[473,33,3.0],[473,34,88.0],[473,35,1.0],[473,43,5.0],[473,46,4.0],[473,47,3.0],[473,56,2.0],[473,57,10.0],[473,97,1.0],[473,98,1.0],[473,99,2.0],[473,100,8.0],[473,101,1.0],[473,105,2.0],[473,108,1.0],[473,110,7.0],[473,112,1.0],[473,137,1.0],[473,147,5.0],[473,159,1.0],[473,187,1.0],[473,189,1.0],[473,190,7.0],[473,198,1.0],[473,200,7.0],[473,201,6.0],[473,202,1.0],[473,209,1.0],[473,212,1.0],[473,227,4.0],[473,272,4.0],[473,273,10.0],[473,275,5.0],[473,277,115.0],[473,278,80.0],[473,279,80.0],[473,280,450.0],[473,281,10.0],[473,284,1.0],[473,285,5.0],[473,287,24.0],[473,288,50.0],[473,290,535.0],[473,292,231.0],[473,293,2.0],[473,298,5.0],[473,299,31.0],[473,300,28.0],[473,302,17.0],[473,304,19.0],[473,311,2.0],[473,316,19.0],[473,317,73.0],[473,324,1.0],[473,325,3.0],[473,327,340.0],[473,328,26.0],[473,329,5.0],[473,338,18.0],[473,339,39.0],[473,363,12.0],[473,364,56.0],[473,370,18.0],[473,377,33.0],[473,378,15.0],[473,379,21.0],[473,382,56.0],[473,390,71.0],[473,391,363.0],[473,392,4.0],[473,394,3.0],[473,395,2.0],[473,402,5.0],[473,403,111.0],[473,406,87.0],[473,416,23.0],[473,417,25.0],[474,70,6.0],[474,71,8.0],[474,73,1.0],[474,74,1.0],[474,76,4.0],[474,80,7.0],[474,82,33.0],[474,83,19.0],[474,84,10.0],[474,87,2.0],[474,161,4.0],[474,164,1.0],[474,166,2.0],[474,170,9.0],[474,172,4.0],[474,173,1.0],[474,174,5.0],[474,250,1.0],[474,251,13.0],[474,254,2.0],[474,256,7.0],[474,260,9.0],[474,262,1.0],[474,264,7.0],[474,329,1.0],[474,337,1.0],[474,338,1.0],[474,340,320.0],[474,341,438.0],[474,344,55.0],[474,346,254.0],[474,348,21.0],[474,350,416.0],[474,352,125.0],[474,354,546.0],[474,356,30.0],[474,357,50.0],[474,359,1.0],[474,370,1.0],[474,440,105.0],[474,442,614.0],[474,444,9.0],[475,2,1.0],[475,3,1.0],[475,7,4.0],[475,10,4.0],[475,16,15.0],[475,19,4.0],[475,22,14.0],[475,23,9.0],[475,33,5.0],[475,36,5.0],[475,38,16.0],[475,42,2.0],[475,46,50.0],[475,69,1.0],[475,107,1.0],[475,112,6.0],[475,113,2.0],[475,126,2.0],[475,128,6.0],[475,132,3.0],[475,183,1.0],[475,196,2.0],[475,202,3.0],[475,203,4.0],[475,216,2.0],[475,218,3.0],[475,222,1.0],[475,226,13.0],[475,249,1.0],[475,286,112.0],[475,287,156.0],[475,291,1.0],[475,292,603.0],[475,293,499.0],[475,294,48.0],[475,306,152.0],[475,308,403.0],[475,312,174.0],[475,336,3.0],[475,339,33.0],[475,362,27.0],[475,363,24.0],[475,367,40.0],[475,375,1.0],[475,376,152.0],[475,379,60.0],[475,398,1.0],[475,406,828.0],[475,409,4.0],[476,1,1.0],[476,11,7.0],[476,15,1.0],[476,20,47.0],[476,41,11.0],[476,50,3.0],[476,58,5.0],[476,101,1.0],[476,110,34.0],[476,131,6.0],[476,148,2.0],[476,190,5.0],[476,191,2.0],[476,200,35.0],[476,221,5.0],[476,231,1.0],[476,238,6.0],[476,281,6.0],[476,282,1.0],[476,284,1.0],[476,286,1.0],[476,290,3280.0],[476,311,447.0],[476,324,1.0],[476,328,540.0],[476,361,13.0],[476,375,11.0],[476,391,22.0],[476,410,20.0],[477,3,8.0],[477,8,5.0],[477,11,20.0],[477,13,3.0],[477,14,3.0],[477,15,1.0],[477,16,4.0],[477,17,1.0],[477,20,1.0],[477,22,1.0],[477,23,2.0],[477,24,3.0],[477,26,2.0],[477,30,2.0],[477,33,1.0],[477,34,5.0],[477,35,2.0],[477,36,5.0],[477,37,2.0],[477,40,2.0],[477,42,21.0],[477,44,6.0],[477,45,18.0],[477,46,13.0],[477,49,11.0],[477,93,2.0],[477,96,2.0],[477,98,1.0],[477,103,1.0],[477,105,3.0],[477,113,5.0],[477,116,2.0],[477,117,1.0],[477,120,3.0],[477,123,1.0],[477,127,1.0],[477,131,1.0],[477,135,1.0],[477,136,2.0],[477,138,3.0],[477,139,1.0],[477,183,3.0],[477,186,1.0],[477,188,3.0],[477,190,1.0],[477,194,3.0],[477,195,4.0],[477,196,2.0],[477,200,1.0],[477,203,2.0],[477,204,1.0],[477,206,1.0],[477,210,1.0],[477,214,13.0],[477,215,1.0],[477,220,2.0],[477,228,1.0],[477,229,1.0],[477,258,1.0],[477,272,1.0],[477,273,130.0],[477,276,197.0],[477,277,28.0],[477,278,215.0],[477,280,1.0],[477,281,11.0],[477,283,79.0],[477,284,139.0],[477,285,273.0],[477,286,157.0],[477,287,51.0],[477,290,59.0],[477,291,1.0],[477,292,1.0],[477,293,281.0],[477,294,215.0],[477,296,254.0],[477,297,4.0],[477,300,176.0],[477,303,76.0],[477,307,43.0],[477,310,140.0],[477,311,59.0],[477,312,1.0],[477,314,88.0],[477,315,103.0],[477,316,158.0],[477,318,77.0],[477,319,135.0],[477,325,3.0],[477,330,3.0],[477,336,1.0],[477,348,23.0],[477,363,24.0],[477,364,12.0],[477,367,7.0],[477,368,2.0],[477,375,1.0],[477,376,1.0],[477,377,45.0],[477,382,14.0],[477,388,1.0],[477,391,34.0],[477,394,37.0],[477,395,11.0],[477,396,107.0],[477,399,4.0],[477,400,1.0],[477,401,1.0],[477,402,334.0],[477,405,293.0],[477,406,159.0],[477,409,139.0],[478,1,8.0],[478,7,7.0],[478,10,3.0],[478,13,6.0],[478,15,7.0],[478,20,6.0],[478,36,1.0],[478,46,5.0],[478,60,1.0],[478,91,6.0],[478,97,2.0],[478,100,5.0],[478,103,6.0],[478,105,4.0],[478,126,3.0],[478,136,2.0],[478,181,4.0],[478,187,5.0],[478,190,4.0],[478,193,3.0],[478,195,1.0],[478,200,3.0],[478,216,1.0],[478,226,3.0],[478,271,570.0],[478,277,371.0],[478,280,173.0],[478,281,22.0],[478,282,1.0],[478,283,668.0],[478,285,432.0],[478,290,426.0],[478,292,3.0],[478,306,70.0],[478,308,1.0],[478,316,212.0],[478,318,1.0],[478,328,2.0],[478,330,8.0],[478,367,106.0],[478,387,10.0],[478,388,4.0],[478,390,19.0],[478,399,7.0],[479,2,6.0],[479,3,2.0],[479,9,2.0],[479,10,7.0],[479,11,3.0],[479,18,17.0],[479,19,1.0],[479,20,3.0],[479,22,5.0],[479,29,11.0],[479,30,2.0],[479,31,8.0],[479,33,4.0],[479,34,3.0],[479,39,5.0],[479,45,1.0],[479,46,20.0],[479,47,1.0],[479,69,1.0],[479,92,4.0],[479,100,5.0],[479,101,2.0],[479,119,2.0],[479,123,5.0],[479,124,1.0],[479,129,1.0],[479,159,1.0],[479,182,1.0],[479,190,1.0],[479,194,1.0],[479,200,1.0],[479,201,4.0],[479,209,2.0],[479,213,12.0],[479,219,2.0],[479,272,368.0],[479,280,336.0],[479,281,45.0],[479,283,6.0],[479,284,4.0],[479,285,11.0],[479,288,1.0],[479,290,118.0],[479,292,1.0],[479,299,292.0],[479,300,167.0],[479,303,280.0],[479,304,31.0],[479,305,37.0],[479,309,161.0],[479,310,20.0],[479,314,1.0],[479,316,1.0],[479,317,6.0],[479,328,16.0],[479,336,1.0],[479,339,19.0],[479,363,51.0],[479,369,2.0],[479,378,227.0],[479,379,10.0],[479,382,54.0],[479,387,10.0],[479,391,280.0],[479,394,1.0],[479,405,3.0],[479,406,323.0],[479,407,1.0],[479,415,1.0],[480,2,2.0],[480,5,3.0],[480,8,1.0],[480,10,10.0],[480,11,2.0],[480,15,1.0],[480,16,7.0],[480,18,3.0],[480,25,1.0],[480,27,7.0],[480,30,1.0],[480,31,5.0],[480,32,4.0],[480,36,16.0],[480,45,2.0],[480,46,3.0],[480,58,1.0],[480,92,1.0],[480,95,1.0],[480,98,1.0],[480,100,14.0],[480,101,3.0],[480,115,4.0],[480,117,4.0],[480,122,1.0],[480,126,8.0],[480,135,1.0],[480,136,2.0],[480,148,1.0],[480,182,2.0],[480,185,3.0],[480,186,1.0],[480,188,1.0],[480,190,8.0],[480,195,3.0],[480,198,3.0],[480,207,1.0],[480,212,3.0],[480,216,8.0],[480,272,105.0],[480,275,162.0],[480,278,92.0],[480,280,687.0],[480,281,54.0],[480,284,1.0],[480,285,117.0],[480,288,244.0],[480,292,4.0],[480,295,68.0],[480,297,211.0],[480,300,59.0],[480,302,190.0],[480,304,6.0],[480,306,382.0],[480,312,1.0],[480,316,173.0],[480,328,37.0],[480,338,2.0],[480,340,1.0],[480,376,112.0],[480,391,120.0],[480,396,1.0],[480,399,4.0],[480,405,22.0],[481,5,40.0],[481,8,1.0],[481,10,1.0],[481,11,23.0],[481,12,1.0],[481,16,4.0],[481,17,17.0],[481,28,1.0],[481,32,9.0],[481,34,1.0],[481,35,2.0],[481,47,2.0],[481,52,1.0],[481,54,2.0],[481,55,1.0],[481,57,3.0],[481,59,50.0],[481,60,1.0],[481,63,4.0],[481,65,2.0],[481,67,2.0],[481,68,2.0],[481,69,1.0],[481,70,618.0],[481,71,6540.0],[481,73,28.0],[481,74,68.0],[481,75,1023.0],[481,76,606.0],[481,77,119.0],[481,78,19.0],[481,79,14.0],[481,80,690.0],[481,81,1442.0],[481,82,1954.0],[481,83,1738.0],[481,84,807.0],[481,86,778.0],[481,87,250.0],[481,88,30.0],[481,89,348.0],[481,98,6.0],[481,100,3.0],[481,101,14.0],[481,106,2.0],[481,117,2.0],[481,122,3.0],[481,125,1.0],[481,130,2.0],[481,137,1.0],[481,148,1.0],[481,149,11.0],[481,153,3.0],[481,155,1.0],[481,158,1.0],[481,159,1.0],[481,160,207.0],[481,161,2137.0],[481,163,10.0],[481,164,31.0],[481,165,12.0],[481,166,356.0],[481,167,69.0],[481,168,16.0],[481,169,4.0],[481,170,130.0],[481,171,648.0],[481,172,35.0],[481,173,6.0],[481,174,179.0],[481,176,116.0],[481,177,168.0],[481,178,7.0],[481,179,5.0],[481,190,95.0],[481,191,17.0],[481,196,2.0],[481,202,1.0],[481,207,1.0],[481,212,4.0],[481,216,1.0],[481,224,1.0],[481,225,1.0],[481,239,10.0],[481,242,1.0],[481,243,9.0],[481,245,4.0],[481,247,5.0],[481,248,2.0],[481,249,5.0],[481,250,246.0],[481,251,11242.0],[481,252,20.0],[481,253,11.0],[481,254,69.0],[481,255,36.0],[481,256,282.0],[481,257,63.0],[481,258,13.0],[481,259,277.0],[481,260,746.0],[481,261,2288.0],[481,262,291.0],[481,263,11.0],[481,264,240.0],[481,266,128.0],[481,267,127.0],[481,268,252.0],[481,269,3.0],[481,272,1.0],[481,273,2.0],[481,278,84.0],[481,279,2.0],[481,280,2.0],[481,281,1019.0],[481,282,3.0],[481,285,1.0],[481,286,220.0],[481,291,4.0],[481,292,110.0],[481,293,7.0],[481,297,126.0],[481,298,2.0],[481,300,1.0],[481,302,463.0],[481,304,2.0],[481,305,10.0],[481,309,2.0],[481,310,87.0],[481,315,1.0],[481,316,2.0],[481,317,7.0],[481,324,276.0],[481,325,5.0],[481,327,1.0],[481,328,89.0],[481,329,1780.0],[481,330,41.0],[481,331,13.0],[481,332,20.0],[481,333,289.0],[481,334,47.0],[481,335,165.0],[481,336,71.0],[481,337,94.0],[481,338,65.0],[481,339,162.0],[481,340,32191.0],[481,341,273794.0],[481,342,27.0],[481,343,1199.0],[481,344,2647.0],[481,345,7.0],[481,346,29594.0],[481,347,7099.0],[481,348,1266.0],[481,349,7.0],[481,350,14456.0],[481,351,78507.0],[481,352,1781.0],[481,353,46.0],[481,354,20920.0],[481,356,7796.0],[481,357,12120.0],[481,358,60.0],[481,359,3.0],[481,363,1.0],[481,365,627.0],[481,372,1.0],[481,375,1.0],[481,377,286.0],[481,386,2.0],[481,387,2.0],[481,399,2.0],[481,406,2.0],[481,416,4.0],[481,417,5.0],[481,418,1.0],[481,422,1.0],[481,428,2.0],[481,429,1.0],[481,430,861.0],[481,431,64.0],[481,432,6.0],[481,433,60.0],[481,434,5.0],[481,435,16578.0],[481,436,6.0],[481,437,3.0],[481,438,21.0],[481,440,7381.0],[481,441,960.0],[481,442,33058.0],[481,443,8.0],[481,444,5994.0],[481,446,8444.0],[481,447,361.0],[481,449,1.0],[482,0,25.0],[482,1,5.0],[482,2,67.0],[482,3,47.0],[482,4,17.0],[482,5,77.0],[482,6,4.0],[482,7,40.0],[482,8,34.0],[482,9,14.0],[482,10,101.0],[482,11,191.0],[482,13,103.0],[482,14,21.0],[482,15,74.0],[482,16,91.0],[482,17,89.0],[482,18,35.0],[482,19,46.0],[482,20,72.0],[482,21,69.0],[482,22,60.0],[482,23,58.0],[482,24,29.0],[482,25,33.0],[482,26,11.0],[482,27,9.0],[482,28,90.0],[482,29,94.0],[482,30,69.0],[482,31,56.0],[482,32,267.0],[482,33,207.0],[482,34,115.0],[482,35,30.0],[482,36,35.0],[482,37,58.0],[482,38,63.0],[482,39,75.0],[482,40,60.0],[482,41,24.0],[482,42,126.0],[482,43,93.0],[482,44,34.0],[482,45,568.0],[482,46,365.0],[482,47,61.0],[482,48,32.0],[482,49,75.0],[482,56,19.0],[482,57,9.0],[482,58,2.0],[482,60,1.0],[482,67,2.0],[482,68,8.0],[482,69,3.0],[482,70,1.0],[482,78,3.0],[482,90,34.0],[482,91,2.0],[482,92,68.0],[482,93,27.0],[482,95,62.0],[482,96,6.0],[482,97,25.0],[482,98,31.0],[482,99,19.0],[482,100,46.0],[482,101,11.0],[482,103,25.0],[482,104,12.0],[482,105,35.0],[482,106,4.0],[482,107,14.0],[482,108,9.0],[482,109,7.0],[482,110,27.0],[482,111,5.0],[482,113,34.0],[482,114,17.0],[482,115,23.0],[482,116,11.0],[482,117,2.0],[482,118,23.0],[482,119,15.0],[482,120,173.0],[482,121,2.0],[482,122,50.0],[482,123,74.0],[482,124,5.0],[482,125,5.0],[482,126,5.0],[482,127,19.0],[482,128,42.0],[482,129,36.0],[482,130,17.0],[482,131,4.0],[482,132,7.0],[482,133,1.0],[482,134,1.0],[482,135,39.0],[482,136,13.0],[482,137,20.0],[482,138,13.0],[482,139,27.0],[482,146,10.0],[482,148,9.0],[482,155,1.0],[482,158,3.0],[482,159,1.0],[482,168,1.0],[482,170,1.0],[482,180,19.0],[482,182,43.0],[482,183,16.0],[482,185,34.0],[482,186,13.0],[482,187,28.0],[482,188,25.0],[482,189,14.0],[482,190,89.0],[482,191,8.0],[482,193,31.0],[482,194,7.0],[482,195,29.0],[482,196,6.0],[482,197,33.0],[482,198,10.0],[482,199,43.0],[482,200,64.0],[482,201,9.0],[482,202,21.0],[482,203,32.0],[482,204,18.0],[482,205,21.0],[482,206,8.0],[482,207,5.0],[482,208,18.0],[482,209,26.0],[482,210,25.0],[482,211,3.0],[482,212,38.0],[482,213,101.0],[482,214,10.0],[482,215,43.0],[482,216,3.0],[482,217,23.0],[482,218,32.0],[482,219,37.0],[482,220,19.0],[482,221,8.0],[482,222,4.0],[482,223,2.0],[482,224,6.0],[482,225,197.0],[482,226,13.0],[482,227,71.0],[482,228,12.0],[482,229,25.0],[482,236,10.0],[482,238,6.0],[482,239,1.0],[482,240,1.0],[482,245,1.0],[482,249,3.0],[482,270,1514.0],[482,271,247.0],[482,272,3947.0],[482,273,1660.0],[482,274,2.0],[482,275,3089.0],[482,276,461.0],[482,277,1887.0],[482,278,2324.0],[482,279,1250.0],[482,280,3460.0],[482,281,483.0],[482,283,3375.0],[482,284,1045.0],[482,285,4953.0],[482,286,853.0],[482,287,3286.0],[482,288,821.0],[482,289,1348.0],[482,290,3784.0],[482,291,1096.0],[482,292,150.0],[482,293,4184.0],[482,294,2073.0],[482,295,1647.0],[482,296,517.0],[482,297,401.0],[482,298,1652.0],[482,299,1983.0],[482,300,2302.0],[482,301,139.0],[482,302,4565.0],[482,303,8855.0],[482,304,609.0],[482,305,253.0],[482,306,317.0],[482,307,1562.0],[482,308,3160.0],[482,309,2560.0],[482,310,1357.0],[482,311,543.0],[482,312,339.0],[482,313,88.0],[482,314,481.0],[482,315,2201.0],[482,316,554.0],[482,317,2167.0],[482,318,1039.0],[482,319,2765.0],[482,320,1.0],[482,321,9.0],[482,323,35.0],[482,324,5.0],[482,325,8.0],[482,326,609.0],[482,327,14.0],[482,328,504.0],[482,329,39.0],[482,330,63.0],[482,331,1.0],[482,333,13.0],[482,334,18.0],[482,335,14.0],[482,336,1.0],[482,337,25.0],[482,338,167.0],[482,339,268.0],[482,343,1.0],[482,347,1.0],[482,348,112.0],[482,360,1.0],[482,361,6.0],[482,362,83.0],[482,363,215.0],[482,364,514.0],[482,365,386.0],[482,366,1.0],[482,367,92.0],[482,368,116.0],[482,369,28.0],[482,370,173.0],[482,373,549.0],[482,374,143.0],[482,375,16.0],[482,376,1077.0],[482,377,875.0],[482,378,222.0],[482,379,359.0],[482,380,1.0],[482,381,203.0],[482,382,1272.0],[482,383,2.0],[482,384,1.0],[482,385,20.0],[482,386,15.0],[482,387,22.0],[482,388,542.0],[482,389,647.0],[482,390,745.0],[482,391,1164.0],[482,392,529.0],[482,393,359.0],[482,394,1548.0],[482,395,562.0],[482,396,322.0],[482,397,5.0],[482,398,159.0],[482,399,241.0],[482,400,385.0],[482,401,179.0],[482,402,2207.0],[482,403,1541.0],[482,404,459.0],[482,405,8728.0],[482,406,6476.0],[482,407,1.0],[482,408,309.0],[482,409,219.0],[482,413,1.0],[482,415,1.0],[482,416,99.0],[482,417,296.0],[482,418,1.0],[482,428,38.0],[482,429,5.0],[482,430,47.0],[482,442,1.0],[483,5,1.0],[483,8,1.0],[483,9,3.0],[483,10,4.0],[483,11,4.0],[483,13,10.0],[483,14,4.0],[483,15,14.0],[483,20,8.0],[483,21,32.0],[483,23,1.0],[483,30,11.0],[483,31,6.0],[483,32,4.0],[483,33,11.0],[483,38,4.0],[483,39,1.0],[483,44,4.0],[483,45,24.0],[483,46,26.0],[483,56,3.0],[483,90,1.0],[483,98,1.0],[483,99,2.0],[483,100,3.0],[483,101,1.0],[483,103,4.0],[483,104,3.0],[483,105,2.0],[483,110,2.0],[483,113,3.0],[483,119,3.0],[483,122,2.0],[483,123,3.0],[483,128,4.0],[483,136,1.0],[483,137,2.0],[483,185,1.0],[483,189,2.0],[483,190,1.0],[483,191,1.0],[483,193,3.0],[483,194,1.0],[483,195,5.0],[483,200,4.0],[483,212,2.0],[483,213,3.0],[483,218,1.0],[483,225,1.0],[483,270,17.0],[483,275,23.0],[483,278,81.0],[483,279,232.0],[483,280,195.0],[483,281,31.0],[483,283,501.0],[483,284,100.0],[483,285,558.0],[483,286,52.0],[483,288,1.0],[483,290,600.0],[483,292,7.0],[483,293,227.0],[483,296,1.0],[483,297,6.0],[483,299,156.0],[483,301,1.0],[483,302,112.0],[483,303,498.0],[483,305,1.0],[483,308,82.0],[483,316,100.0],[483,317,44.0],[483,319,7.0],[483,326,33.0],[483,328,1.0],[483,329,3.0],[483,364,8.0],[483,365,5.0],[483,375,22.0],[483,377,1.0],[483,390,198.0],[483,391,64.0],[483,392,1.0],[483,397,1.0],[483,398,13.0],[483,399,13.0],[483,404,26.0],[483,405,369.0],[483,406,488.0],[483,417,8.0],[484,1,5.0],[484,4,3.0],[484,5,1.0],[484,9,2.0],[484,15,5.0],[484,16,3.0],[484,18,1.0],[484,19,7.0],[484,27,2.0],[484,28,14.0],[484,35,5.0],[484,38,4.0],[484,39,1.0],[484,42,4.0],[484,43,8.0],[484,46,10.0],[484,47,15.0],[484,57,1.0],[484,69,3.0],[484,90,1.0],[484,91,4.0],[484,95,1.0],[484,96,2.0],[484,99,3.0],[484,100,3.0],[484,101,1.0],[484,105,2.0],[484,117,2.0],[484,118,10.0],[484,125,2.0],[484,137,3.0],[484,148,1.0],[484,159,1.0],[484,180,1.0],[484,181,1.0],[484,185,6.0],[484,186,1.0],[484,189,3.0],[484,190,4.0],[484,191,2.0],[484,195,2.0],[484,207,2.0],[484,208,6.0],[484,214,1.0],[484,215,2.0],[484,219,1.0],[484,227,5.0],[484,270,80.0],[484,271,138.0],[484,275,216.0],[484,276,106.0],[484,279,127.0],[484,280,338.0],[484,281,43.0],[484,285,490.0],[484,292,7.0],[484,297,103.0],[484,298,610.0],[484,302,1.0],[484,304,4.0],[484,305,241.0],[484,309,27.0],[484,317,284.0],[484,328,27.0],[484,333,10.0],[484,335,9.0],[484,338,30.0],[484,339,52.0],[484,350,1.0],[484,361,3.0],[484,364,36.0],[484,368,2.0],[484,376,64.0],[484,378,11.0],[484,379,123.0],[484,382,7.0],[484,388,1.0],[484,394,29.0],[484,398,41.0],[484,402,75.0],[484,403,127.0],[484,417,8.0],[485,52,1.0],[485,56,50.0],[485,146,22.0],[485,236,25.0],[485,314,2.0],[485,318,1.0],[485,326,2382.0],[485,328,1.0],[485,338,1.0],[485,416,1.0],[486,2,1.0],[486,4,4.0],[486,5,5.0],[486,11,1.0],[486,17,3.0],[486,19,5.0],[486,20,8.0],[486,21,5.0],[486,22,2.0],[486,28,3.0],[486,30,2.0],[486,34,2.0],[486,38,4.0],[486,40,8.0],[486,45,3.0],[486,46,18.0],[486,47,8.0],[486,48,1.0],[486,92,7.0],[486,107,2.0],[486,110,5.0],[486,120,4.0],[486,129,1.0],[486,130,8.0],[486,137,4.0],[486,138,1.0],[486,148,1.0],[486,197,2.0],[486,200,5.0],[486,208,2.0],[486,210,3.0],[486,220,4.0],[486,227,1.0],[486,228,2.0],[486,272,220.0],[486,281,4.0],[486,283,17.0],[486,286,25.0],[486,287,76.0],[486,290,481.0],[486,298,151.0],[486,300,342.0],[486,302,6.0],[486,303,8.0],[486,305,1.0],[486,306,1.0],[486,307,33.0],[486,308,1.0],[486,309,20.0],[486,310,280.0],[486,315,12.0],[486,316,1.0],[486,317,187.0],[486,318,28.0],[486,328,14.0],[486,364,113.0],[486,365,80.0],[486,379,56.0],[486,381,120.0],[486,382,34.0],[486,388,1.0],[486,391,8.0],[486,398,33.0],[486,402,6.0],[486,403,12.0],[486,405,9.0],[486,406,218.0],[487,56,1.0],[487,70,18.0],[487,71,25.0],[487,75,3.0],[487,76,7.0],[487,80,5.0],[487,81,6.0],[487,82,7.0],[487,83,71.0],[487,84,17.0],[487,86,2.0],[487,160,4.0],[487,161,22.0],[487,166,6.0],[487,171,1.0],[487,172,1.0],[487,173,1.0],[487,250,2.0],[487,251,78.0],[487,256,2.0],[487,261,2.0],[487,262,4.0],[487,263,1.0],[487,264,1.0],[487,266,2.0],[487,281,4.0],[487,329,10.0],[487,334,1.0],[487,335,2.0],[487,337,1.0],[487,340,363.0],[487,341,1510.0],[487,344,1.0],[487,346,432.0],[487,351,298.0],[487,352,191.0],[487,354,78.0],[487,356,37.0],[487,416,31.0],[487,430,289.0],[487,435,47.0],[487,440,38.0],[487,441,67.0],[487,442,113.0],[487,444,130.0],[487,446,13.0],[488,5,7.0],[488,8,3.0],[488,10,7.0],[488,11,25.0],[488,15,2.0],[488,16,7.0],[488,19,2.0],[488,20,4.0],[488,22,1.0],[488,25,2.0],[488,27,1.0],[488,30,9.0],[488,31,3.0],[488,33,3.0],[488,39,4.0],[488,44,1.0],[488,46,14.0],[488,47,2.0],[488,95,3.0],[488,98,1.0],[488,105,1.0],[488,115,2.0],[488,120,3.0],[488,123,2.0],[488,129,2.0],[488,137,1.0],[488,182,3.0],[488,185,4.0],[488,188,1.0],[488,190,1.0],[488,195,1.0],[488,200,1.0],[488,201,3.0],[488,204,1.0],[488,205,5.0],[488,210,1.0],[488,213,2.0],[488,219,4.0],[488,225,2.0],[488,227,1.0],[488,270,2.0],[488,272,35.0],[488,275,344.0],[488,278,116.0],[488,280,108.0],[488,281,14.0],[488,283,1.0],[488,285,344.0],[488,290,184.0],[488,292,5.0],[488,294,9.0],[488,295,157.0],[488,297,38.0],[488,300,293.0],[488,303,273.0],[488,304,2.0],[488,306,1.0],[488,309,125.0],[488,316,2.0],[488,317,61.0],[488,370,93.0],[488,376,116.0],[488,379,54.0],[488,382,68.0],[488,390,5.0],[488,391,81.0],[488,406,156.0],[489,30,2951.0],[489,33,42.0],[489,60,4.0],[489,64,3.0],[489,65,1.0],[489,120,18.0],[489,123,12.0],[489,154,2.0],[489,155,1.0],[489,210,16.0],[489,213,18.0],[489,244,4.0],[489,245,2.0],[489,281,7.0],[489,288,1.0],[489,294,1.0],[489,296,1.0],[489,299,1.0],[489,300,18.0],[489,303,1898.0],[489,304,5.0],[489,330,52.0],[489,334,144.0],[489,335,134.0],[489,336,1.0],[489,340,1.0],[489,390,23.0],[489,417,12.0],[490,2,6.0],[490,8,1.0],[490,10,3.0],[490,11,1.0],[490,13,5.0],[490,16,5.0],[490,18,16.0],[490,22,13.0],[490,29,9.0],[490,91,3.0],[490,100,3.0],[490,103,7.0],[490,108,5.0],[490,112,11.0],[490,190,2.0],[490,193,5.0],[490,198,3.0],[490,202,8.0],[490,271,182.0],[490,280,221.0],[490,281,13.0],[490,283,464.0],[490,284,1.0],[490,286,1.0],[490,288,903.0],[490,292,1390.0],[490,310,5.0],[490,314,1.0],[490,361,1.0],[490,362,187.0],[490,376,80.0],[490,389,134.0],[491,39,48.0],[491,51,1.0],[491,56,99.0],[491,236,2.0],[491,309,1.0],[491,321,13.0],[491,326,2.0],[491,328,5.0],[491,399,686.0],[491,404,1.0],[491,406,4.0],[491,408,1.0],[491,415,1.0],[491,416,2670.0],[491,417,2.0],[491,419,1.0],[491,421,1.0],[492,0,9.0],[492,1,1.0],[492,2,19.0],[492,3,47.0],[492,4,23.0],[492,5,18.0],[492,6,9.0],[492,7,7.0],[492,8,31.0],[492,9,14.0],[492,10,33.0],[492,11,441.0],[492,13,24.0],[492,14,5.0],[492,15,65.0],[492,16,88.0],[492,17,22.0],[492,18,11.0],[492,19,3.0],[492,20,31.0],[492,21,7.0],[492,22,27.0],[492,23,42.0],[492,24,22.0],[492,25,18.0],[492,26,30.0],[492,27,14.0],[492,28,894.0],[492,29,3.0],[492,30,154.0],[492,31,71.0],[492,32,78.0],[492,33,131.0],[492,34,44.0],[492,35,65.0],[492,36,38.0],[492,37,22.0],[492,38,44.0],[492,39,27.0],[492,40,43.0],[492,41,8.0],[492,42,125.0],[492,43,83.0],[492,44,32.0],[492,45,363.0],[492,46,199.0],[492,47,19.0],[492,48,35.0],[492,49,63.0],[492,53,1.0],[492,54,6.0],[492,56,1.0],[492,58,1.0],[492,59,6.0],[492,63,1.0],[492,68,1.0],[492,69,7.0],[492,70,1.0],[492,76,1.0],[492,80,1.0],[492,90,11.0],[492,91,1.0],[492,92,7.0],[492,93,37.0],[492,95,20.0],[492,96,22.0],[492,98,26.0],[492,99,14.0],[492,100,13.0],[492,101,13.0],[492,103,12.0],[492,104,5.0],[492,105,35.0],[492,106,26.0],[492,107,4.0],[492,109,1.0],[492,110,24.0],[492,112,4.0],[492,113,19.0],[492,114,11.0],[492,115,7.0],[492,116,17.0],[492,117,5.0],[492,118,22.0],[492,119,1.0],[492,120,15.0],[492,121,11.0],[492,122,28.0],[492,123,45.0],[492,124,1.0],[492,125,8.0],[492,126,6.0],[492,127,17.0],[492,128,17.0],[492,129,6.0],[492,130,18.0],[492,131,1.0],[492,132,3.0],[492,134,4.0],[492,135,16.0],[492,136,11.0],[492,137,10.0],[492,138,12.0],[492,139,32.0],[492,144,3.0],[492,146,1.0],[492,148,2.0],[492,149,1.0],[492,150,1.0],[492,159,1.0],[492,160,1.0],[492,180,3.0],[492,181,1.0],[492,182,9.0],[492,183,25.0],[492,185,10.0],[492,186,30.0],[492,188,17.0],[492,189,17.0],[492,190,6.0],[492,191,4.0],[492,193,10.0],[492,194,4.0],[492,195,28.0],[492,196,18.0],[492,197,26.0],[492,199,22.0],[492,200,32.0],[492,202,70.0],[492,203,22.0],[492,204,13.0],[492,205,11.0],[492,206,22.0],[492,207,5.0],[492,208,8.0],[492,209,2.0],[492,210,17.0],[492,211,16.0],[492,212,19.0],[492,213,99.0],[492,214,6.0],[492,215,8.0],[492,216,5.0],[492,217,10.0],[492,218,12.0],[492,219,9.0],[492,220,17.0],[492,222,4.0],[492,224,4.0],[492,225,33.0],[492,226,8.0],[492,227,51.0],[492,228,9.0],[492,229,28.0],[492,234,3.0],[492,236,1.0],[492,238,2.0],[492,239,3.0],[492,243,2.0],[492,249,3.0],[492,263,1.0],[492,270,578.0],[492,271,29.0],[492,272,620.0],[492,273,2373.0],[492,274,1.0],[492,275,1120.0],[492,276,1385.0],[492,278,1739.0],[492,279,1358.0],[492,280,792.0],[492,281,182.0],[492,282,2.0],[492,283,1429.0],[492,284,494.0],[492,285,4047.0],[492,286,2756.0],[492,287,1182.0],[492,288,1.0],[492,289,1.0],[492,290,3181.0],[492,291,86.0],[492,292,432.0],[492,293,2439.0],[492,294,1306.0],[492,295,607.0],[492,296,1290.0],[492,297,418.0],[492,298,212.0],[492,299,62.0],[492,300,1606.0],[492,301,1431.0],[492,302,3301.0],[492,303,6127.0],[492,304,16.0],[492,305,975.0],[492,306,494.0],[492,307,792.0],[492,308,1346.0],[492,309,841.0],[492,310,1954.0],[492,311,160.0],[492,312,5.0],[492,314,444.0],[492,315,826.0],[492,316,367.0],[492,317,985.0],[492,318,636.0],[492,319,2622.0],[492,320,7.0],[492,322,7.0],[492,324,223.0],[492,325,1.0],[492,326,19.0],[492,327,13.0],[492,328,269.0],[492,329,141.0],[492,330,28.0],[492,331,1.0],[492,333,32.0],[492,335,52.0],[492,336,1.0],[492,337,24.0],[492,338,1.0],[492,339,461.0],[492,340,103.0],[492,341,2.0],[492,346,2.0],[492,348,1.0],[492,350,1.0],[492,356,9.0],[492,360,1.0],[492,361,1.0],[492,362,198.0],[492,363,41.0],[492,364,276.0],[492,365,15.0],[492,367,135.0],[492,368,29.0],[492,369,1.0],[492,370,267.0],[492,371,2.0],[492,372,1.0],[492,375,44.0],[492,376,861.0],[492,377,59.0],[492,378,278.0],[492,379,28.0],[492,381,2.0],[492,382,298.0],[492,383,1.0],[492,384,1.0],[492,385,15.0],[492,386,1.0],[492,388,34.0],[492,390,2753.0],[492,391,848.0],[492,392,199.0],[492,394,722.0],[492,395,635.0],[492,396,146.0],[492,397,2.0],[492,398,194.0],[492,399,22.0],[492,400,2.0],[492,401,43.0],[492,402,2333.0],[492,403,1244.0],[492,404,263.0],[492,405,5422.0],[492,406,3619.0],[492,407,1.0],[492,408,441.0],[492,409,84.0],[492,414,1.0],[492,416,20.0],[492,417,39.0],[492,428,69.0],[492,429,4.0],[492,430,1.0],[492,438,1.0],[492,441,1.0],[493,6,1.0],[493,11,3.0],[493,15,55.0],[493,31,1.0],[493,104,1.0],[493,105,27.0],[493,186,3.0],[493,191,3.0],[493,195,22.0],[493,254,2.0],[493,276,123.0],[493,281,46.0],[493,284,52.0],[493,285,3480.0],[493,288,1.0],[493,292,32.0],[493,301,43.0],[493,344,34.0],[494,2,4.0],[494,8,1.0],[494,11,1.0],[494,19,3.0],[494,22,19.0],[494,28,1.0],[494,29,12.0],[494,31,4.0],[494,33,10.0],[494,35,18.0],[494,39,3.0],[494,40,3.0],[494,45,33.0],[494,47,2.0],[494,49,7.0],[494,56,5.0],[494,91,1.0],[494,92,4.0],[494,98,1.0],[494,100,4.0],[494,101,2.0],[494,123,5.0],[494,125,1.0],[494,129,2.0],[494,135,1.0],[494,139,1.0],[494,146,2.0],[494,190,6.0],[494,202,1.0],[494,213,1.0],[494,215,3.0],[494,227,3.0],[494,229,1.0],[494,236,2.0],[494,271,17.0],[494,272,267.0],[494,278,77.0],[494,280,249.0],[494,281,32.0],[494,285,26.0],[494,290,16.0],[494,292,61.0],[494,294,11.0],[494,299,1.0],[494,303,362.0],[494,304,1.0],[494,305,129.0],[494,309,159.0],[494,317,101.0],[494,318,1.0],[494,319,240.0],[494,326,200.0],[494,333,4.0],[494,364,1.0],[494,379,59.0],[494,382,108.0],[494,388,3.0],[494,389,165.0],[494,391,111.0],[494,395,417.0],[494,399,23.0],[494,400,26.0],[494,405,53.0],[494,406,77.0],[494,417,23.0],[495,0,5.0],[495,2,18.0],[495,4,11.0],[495,6,6.0],[495,8,1.0],[495,9,1.0],[495,10,52.0],[495,11,155.0],[495,15,24.0],[495,16,2.0],[495,21,35.0],[495,23,5.0],[495,31,53.0],[495,32,32.0],[495,34,69.0],[495,35,30.0],[495,36,7.0],[495,46,3.0],[495,56,2.0],[495,98,2.0],[495,100,1.0],[495,105,8.0],[495,106,3.0],[495,113,1.0],[495,190,1.0],[495,191,4.0],[495,195,5.0],[495,196,1.0],[495,197,1.0],[495,203,4.0],[495,211,1.0],[495,212,1.0],[495,214,1.0],[495,216,1.0],[495,272,1.0],[495,278,81.0],[495,281,2.0],[495,285,1571.0],[495,286,279.0],[495,292,7.0],[495,293,223.0],[495,334,1.0],[495,362,413.0],[495,364,2.0],[495,366,2.0],[495,370,1.0],[495,386,11.0],[495,390,12.0],[495,391,1105.0],[495,392,878.0],[495,394,659.0],[495,396,132.0],[495,416,46.0],[496,71,19.0],[496,73,4.0],[496,76,15.0],[496,80,36.0],[496,81,2.0],[496,84,10.0],[496,86,2.0],[496,87,1.0],[496,161,5.0],[496,166,9.0],[496,171,1.0],[496,174,5.0],[496,251,5.0],[496,256,4.0],[496,259,3.0],[496,260,2.0],[496,261,1.0],[496,264,3.0],[496,281,2.0],[496,329,4.0],[496,333,1.0],[496,341,617.0],[496,346,593.0],[496,350,85.0],[496,351,177.0],[496,354,322.0],[496,433,24.0],[496,436,2.0],[496,440,631.0],[496,444,2.0],[496,446,55.0],[496,447,1.0],[497,10,9.0],[497,11,1.0],[497,15,9.0],[497,17,3.0],[497,18,1.0],[497,26,15.0],[497,30,12.0],[497,34,3.0],[497,59,2.0],[497,67,3.0],[497,100,3.0],[497,101,1.0],[497,105,7.0],[497,116,12.0],[497,157,3.0],[497,190,5.0],[497,195,1.0],[497,198,15.0],[497,204,1.0],[497,206,6.0],[497,239,1.0],[497,247,2.0],[497,280,435.0],[497,281,38.0],[497,285,495.0],[497,287,217.0],[497,288,1.0],[497,292,1.0],[497,294,28.0],[497,296,619.0],[497,308,34.0],[497,329,55.0],[497,337,149.0],[497,375,5.0],[497,386,2.0],[497,390,265.0],[497,394,90.0],[498,3,10.0],[498,8,2.0],[498,11,50.0],[498,14,3.0],[498,16,2.0],[498,22,1.0],[498,23,1.0],[498,24,1.0],[498,28,7.0],[498,30,1.0],[498,31,3.0],[498,32,2.0],[498,33,1.0],[498,35,15.0],[498,37,6.0],[498,41,5.0],[498,42,14.0],[498,45,2.0],[498,46,2.0],[498,48,6.0],[498,49,1.0],[498,80,5.0],[498,100,2.0],[498,101,2.0],[498,104,1.0],[498,106,2.0],[498,114,4.0],[498,118,7.0],[498,122,3.0],[498,123,1.0],[498,131,2.0],[498,138,3.0],[498,194,1.0],[498,202,41.0],[498,203,1.0],[498,204,6.0],[498,208,5.0],[498,212,4.0],[498,213,3.0],[498,221,3.0],[498,227,13.0],[498,228,3.0],[498,280,32.0],[498,281,2.0],[498,284,94.0],[498,286,109.0],[498,293,143.0],[498,294,219.0],[498,297,79.0],[498,298,167.0],[498,299,1.0],[498,302,173.0],[498,303,143.0],[498,304,2.0],[498,305,1.0],[498,309,19.0],[498,311,169.0],[498,316,1.0],[498,317,1.0],[498,318,442.0],[498,329,4.0],[498,330,2.0],[498,348,19.0],[498,357,13.0],[498,362,39.0],[498,363,251.0],[498,365,3.0],[498,368,17.0],[498,370,1.0],[498,371,3.0],[498,376,1.0],[498,390,18.0],[498,391,86.0],[498,395,179.0],[498,396,1.0],[498,397,57.0],[498,402,244.0],[498,405,44.0],[498,406,60.0],[498,408,1.0],[498,409,3.0],[498,440,75.0],[499,4,1.0],[499,8,2.0],[499,10,1.0],[499,11,1.0],[499,21,5.0],[499,23,1.0],[499,31,4.0],[499,32,3.0],[499,33,24.0],[499,34,4.0],[499,35,27.0],[499,37,1.0],[499,42,11.0],[499,45,76.0],[499,46,23.0],[499,92,1.0],[499,98,3.0],[499,100,3.0],[499,101,1.0],[499,111,1.0],[499,113,1.0],[499,122,1.0],[499,135,1.0],[499,188,2.0],[499,190,1.0],[499,203,2.0],[499,212,3.0],[499,213,2.0],[499,214,10.0],[499,222,1.0],[499,224,1.0],[499,225,1.0],[499,226,10.0],[499,272,9.0],[499,275,17.0],[499,278,178.0],[499,280,35.0],[499,281,1.0],[499,285,7.0],[499,287,26.0],[499,291,108.0],[499,293,100.0],[499,298,12.0],[499,302,115.0],[499,303,300.0],[499,304,2.0],[499,316,42.0],[499,328,6.0],[499,337,3.0],[499,364,14.0],[499,366,1.0],[499,376,1.0],[499,377,30.0],[499,391,41.0],[499,393,129.0],[499,394,123.0],[499,395,30.0],[499,397,1.0],[499,398,1.0],[499,402,284.0],[499,405,457.0],[499,406,214.0],[500,0,5.0],[500,1,9.0],[500,2,53.0],[500,3,12.0],[500,4,42.0],[500,5,43.0],[500,6,8.0],[500,7,33.0],[500,8,28.0],[500,9,23.0],[500,10,61.0],[500,11,155.0],[500,13,35.0],[500,14,12.0],[500,15,28.0],[500,16,64.0],[500,17,57.0],[500,18,11.0],[500,19,152.0],[500,20,68.0],[500,21,11.0],[500,22,15.0],[500,23,62.0],[500,24,8.0],[500,25,9.0],[500,26,15.0],[500,27,13.0],[500,28,41.0],[500,29,48.0],[500,30,78.0],[500,31,32.0],[500,32,34.0],[500,33,45.0],[500,34,231.0],[500,35,57.0],[500,36,17.0],[500,37,5.0],[500,38,28.0],[500,39,29.0],[500,40,9.0],[500,41,23.0],[500,42,106.0],[500,43,235.0],[500,44,25.0],[500,45,112.0],[500,46,352.0],[500,47,48.0],[500,48,16.0],[500,49,66.0],[500,54,3.0],[500,55,1.0],[500,56,20.0],[500,57,30.0],[500,66,3.0],[500,68,7.0],[500,69,6.0],[500,78,2.0],[500,90,9.0],[500,91,3.0],[500,92,48.0],[500,93,18.0],[500,95,33.0],[500,96,10.0],[500,97,32.0],[500,98,33.0],[500,99,13.0],[500,100,58.0],[500,101,14.0],[500,103,15.0],[500,104,40.0],[500,105,10.0],[500,106,12.0],[500,107,10.0],[500,108,1.0],[500,109,5.0],[500,110,37.0],[500,112,10.0],[500,113,29.0],[500,114,5.0],[500,115,4.0],[500,116,6.0],[500,117,10.0],[500,118,19.0],[500,119,5.0],[500,120,12.0],[500,121,8.0],[500,122,11.0],[500,123,4.0],[500,125,3.0],[500,126,1.0],[500,127,2.0],[500,128,24.0],[500,129,10.0],[500,130,6.0],[500,131,11.0],[500,133,8.0],[500,134,4.0],[500,135,1.0],[500,136,26.0],[500,137,16.0],[500,138,10.0],[500,139,12.0],[500,145,1.0],[500,146,1.0],[500,149,1.0],[500,156,1.0],[500,158,4.0],[500,159,1.0],[500,168,1.0],[500,180,5.0],[500,182,20.0],[500,183,6.0],[500,185,20.0],[500,186,52.0],[500,187,25.0],[500,188,20.0],[500,189,12.0],[500,190,141.0],[500,191,8.0],[500,192,1.0],[500,193,9.0],[500,194,8.0],[500,195,13.0],[500,196,15.0],[500,197,21.0],[500,199,34.0],[500,200,29.0],[500,201,8.0],[500,202,6.0],[500,203,23.0],[500,204,6.0],[500,205,7.0],[500,206,12.0],[500,207,9.0],[500,208,12.0],[500,209,4.0],[500,210,12.0],[500,211,8.0],[500,212,7.0],[500,213,8.0],[500,214,3.0],[500,215,2.0],[500,216,1.0],[500,217,1.0],[500,218,11.0],[500,219,9.0],[500,220,4.0],[500,221,9.0],[500,223,4.0],[500,224,5.0],[500,225,4.0],[500,226,57.0],[500,227,26.0],[500,228,3.0],[500,229,14.0],[500,235,1.0],[500,236,3.0],[500,238,1.0],[500,246,1.0],[500,248,2.0],[500,249,1.0],[500,263,1.0],[500,270,295.0],[500,271,150.0],[500,272,2676.0],[500,273,849.0],[500,274,1.0],[500,275,1800.0],[500,276,942.0],[500,277,2384.0],[500,278,1464.0],[500,279,912.0],[500,280,3275.0],[500,281,369.0],[500,282,2.0],[500,283,1782.0],[500,284,821.0],[500,285,1368.0],[500,286,1433.0],[500,287,1360.0],[500,289,479.0],[500,290,3736.0],[500,292,1028.0],[500,293,3193.0],[500,294,389.0],[500,295,487.0],[500,296,495.0],[500,297,604.0],[500,298,1253.0],[500,299,377.0],[500,300,1527.0],[500,301,773.0],[500,302,1176.0],[500,303,539.0],[500,304,218.0],[500,305,278.0],[500,306,57.0],[500,307,109.0],[500,308,1471.0],[500,309,939.0],[500,310,304.0],[500,311,665.0],[500,313,448.0],[500,314,366.0],[500,315,1.0],[500,316,1193.0],[500,317,1117.0],[500,318,400.0],[500,319,1399.0],[500,320,36.0],[500,321,2.0],[500,323,62.0],[500,324,81.0],[500,325,123.0],[500,326,206.0],[500,327,1.0],[500,328,52.0],[500,329,38.0],[500,330,9.0],[500,331,1.0],[500,335,7.0],[500,336,70.0],[500,337,52.0],[500,338,176.0],[500,339,169.0],[500,344,1.0],[500,348,41.0],[500,350,1.0],[500,361,26.0],[500,362,94.0],[500,363,115.0],[500,364,796.0],[500,365,115.0],[500,366,7.0],[500,367,71.0],[500,368,67.0],[500,369,27.0],[500,370,56.0],[500,371,2.0],[500,373,80.0],[500,375,137.0],[500,376,823.0],[500,377,816.0],[500,378,135.0],[500,379,2485.0],[500,380,1.0],[500,381,1.0],[500,382,83.0],[500,383,1.0],[500,384,1.0],[500,385,10.0],[500,386,1.0],[500,387,10.0],[500,388,117.0],[500,389,760.0],[500,390,741.0],[500,391,529.0],[500,392,66.0],[500,393,815.0],[500,394,2902.0],[500,395,569.0],[500,396,281.0],[500,397,1.0],[500,398,9.0],[500,399,22.0],[500,400,77.0],[500,401,24.0],[500,402,1549.0],[500,403,1532.0],[500,404,403.0],[500,405,683.0],[500,406,5589.0],[500,408,229.0],[500,409,388.0],[500,416,457.0],[500,417,717.0],[500,418,2.0],[500,419,1.0],[500,422,23.0],[500,428,44.0],[501,2,5.0],[501,3,10.0],[501,8,12.0],[501,9,5.0],[501,13,5.0],[501,16,4.0],[501,27,14.0],[501,28,43.0],[501,31,8.0],[501,33,5.0],[501,34,1.0],[501,35,1.0],[501,40,4.0],[501,92,4.0],[501,98,5.0],[501,99,3.0],[501,103,3.0],[501,118,8.0],[501,121,2.0],[501,123,6.0],[501,125,1.0],[501,130,3.0],[501,182,1.0],[501,188,5.0],[501,189,2.0],[501,191,1.0],[501,193,3.0],[501,208,16.0],[501,211,1.0],[501,213,6.0],[501,215,10.0],[501,220,1.0],[501,225,4.0],[501,271,24.0],[501,272,303.0],[501,278,381.0],[501,279,207.0],[501,281,9.0],[501,283,258.0],[501,290,1.0],[501,298,602.0],[501,301,61.0],[501,303,388.0],[501,305,38.0],[501,310,123.0],[501,312,1.0],[501,317,7.0],[501,327,1.0],[501,329,13.0],[501,363,237.0],[501,364,4.0],[501,370,3.0],[501,376,87.0],[501,387,174.0],[501,388,202.0],[501,391,158.0],[501,394,1.0],[501,416,1.0],[502,2,4.0],[502,5,5.0],[502,7,3.0],[502,8,1.0],[502,10,17.0],[502,15,4.0],[502,17,1.0],[502,19,3.0],[502,23,12.0],[502,24,6.0],[502,25,3.0],[502,28,20.0],[502,31,19.0],[502,32,11.0],[502,34,4.0],[502,36,2.0],[502,38,19.0],[502,39,8.0],[502,41,11.0],[502,46,5.0],[502,47,10.0],[502,49,10.0],[502,69,2.0],[502,92,3.0],[502,95,7.0],[502,101,1.0],[502,113,5.0],[502,114,4.0],[502,118,9.0],[502,121,5.0],[502,122,8.0],[502,128,1.0],[502,129,2.0],[502,131,3.0],[502,137,2.0],[502,139,1.0],[502,182,5.0],[502,190,1.0],[502,195,1.0],[502,203,2.0],[502,204,1.0],[502,208,2.0],[502,211,7.0],[502,212,7.0],[502,219,3.0],[502,221,2.0],[502,227,3.0],[502,272,230.0],[502,275,223.0],[502,278,39.0],[502,281,6.0],[502,283,18.0],[502,285,119.0],[502,293,490.0],[502,294,225.0],[502,298,348.0],[502,301,435.0],[502,302,627.0],[502,305,2.0],[502,309,186.0],[502,311,422.0],[502,317,291.0],[502,328,1.0],[502,339,19.0],[502,367,28.0],[502,368,2.0],[502,370,277.0],[502,375,2.0],[502,377,23.0],[502,379,103.0],[502,382,2.0],[502,385,18.0],[502,391,203.0],[502,394,12.0],[502,396,31.0],[502,398,27.0],[502,406,113.0],[502,409,165.0],[502,416,19.0],[503,2,6.0],[503,3,5.0],[503,5,7.0],[503,8,2.0],[503,11,1.0],[503,17,5.0],[503,20,8.0],[503,21,1.0],[503,23,2.0],[503,30,1.0],[503,31,2.0],[503,33,3.0],[503,36,1.0],[503,39,1.0],[503,40,1.0],[503,41,1.0],[503,43,24.0],[503,46,1.0],[503,47,1.0],[503,49,4.0],[503,67,2.0],[503,92,10.0],[503,93,3.0],[503,98,1.0],[503,110,1.0],[503,113,2.0],[503,139,4.0],[503,182,10.0],[503,183,1.0],[503,185,3.0],[503,188,2.0],[503,200,5.0],[503,203,2.0],[503,210,2.0],[503,213,3.0],[503,216,2.0],[503,217,1.0],[503,219,1.0],[503,221,1.0],[503,229,4.0],[503,247,1.0],[503,272,378.0],[503,273,120.0],[503,275,158.0],[503,278,64.0],[503,281,1.0],[503,287,56.0],[503,290,319.0],[503,291,87.0],[503,293,144.0],[503,300,60.0],[503,303,86.0],[503,304,1.0],[503,306,86.0],[503,307,27.0],[503,309,16.0],[503,311,40.0],[503,317,55.0],[503,319,230.0],[503,337,31.0],[503,361,2.0],[503,362,3.0],[503,363,2.0],[503,364,1.0],[503,365,1.0],[503,377,58.0],[503,378,79.0],[503,381,1.0],[503,382,12.0],[503,385,4.0],[503,389,16.0],[503,391,3.0],[503,396,5.0],[503,400,23.0],[503,402,16.0],[503,403,314.0],[503,406,32.0],[503,428,4.0],[504,3,9.0],[504,4,11.0],[504,11,62.0],[504,15,15.0],[504,16,4.0],[504,21,6.0],[504,23,5.0],[504,27,2.0],[504,28,7.0],[504,29,1.0],[504,30,22.0],[504,31,2.0],[504,34,29.0],[504,35,1.0],[504,37,8.0],[504,38,6.0],[504,41,14.0],[504,42,6.0],[504,47,7.0],[504,56,1.0],[504,59,1.0],[504,94,2.0],[504,105,10.0],[504,111,3.0],[504,113,9.0],[504,117,2.0],[504,127,2.0],[504,128,2.0],[504,131,4.0],[504,135,1.0],[504,185,1.0],[504,195,8.0],[504,203,3.0],[504,207,5.0],[504,208,1.0],[504,209,1.0],[504,211,1.0],[504,217,7.0],[504,218,2.0],[504,221,3.0],[504,225,3.0],[504,238,1.0],[504,262,7.0],[504,275,41.0],[504,276,24.0],[504,281,2.0],[504,285,726.0],[504,290,31.0],[504,291,171.0],[504,292,11.0],[504,293,509.0],[504,297,158.0],[504,301,96.0],[504,304,4.0],[504,307,290.0],[504,308,60.0],[504,309,1.0],[504,311,363.0],[504,328,9.0],[504,329,49.0],[504,336,7.0],[504,362,1.0],[504,363,241.0],[504,364,199.0],[504,370,1.0],[504,375,47.0],[504,376,109.0],[504,383,1.0],[504,388,110.0],[504,390,498.0],[504,398,88.0],[504,400,5.0],[504,401,249.0],[504,402,104.0],[504,412,1.0],[504,416,3.0],[504,430,2.0],[505,10,22.0],[505,11,1.0],[505,56,29.0],[505,100,24.0],[505,101,4.0],[505,146,8.0],[505,190,16.0],[505,191,1.0],[505,236,12.0],[505,280,1524.0],[505,281,101.0],[505,285,29.0],[505,292,2.0],[505,314,2.0],[505,318,1.0],[505,326,844.0],[506,71,34.0],[506,80,8.0],[506,81,6.0],[506,82,6.0],[506,101,1.0],[506,161,11.0],[506,171,3.0],[506,174,2.0],[506,251,12.0],[506,259,1.0],[506,260,5.0],[506,261,6.0],[506,281,5.0],[506,329,7.0],[506,335,1.0],[506,341,1515.0],[506,347,2.0],[506,350,371.0],[506,351,278.0],[506,354,19.0],[506,435,13.0],[506,440,8.0],[506,442,84.0],[506,444,14.0],[507,0,5.0],[507,1,12.0],[507,2,13.0],[507,3,4.0],[507,4,12.0],[507,5,16.0],[507,7,2.0],[507,8,8.0],[507,9,2.0],[507,10,40.0],[507,11,35.0],[507,13,27.0],[507,14,3.0],[507,15,45.0],[507,16,15.0],[507,17,2.0],[507,18,1.0],[507,19,14.0],[507,20,20.0],[507,21,1.0],[507,22,24.0],[507,23,6.0],[507,24,17.0],[507,25,3.0],[507,26,17.0],[507,27,17.0],[507,28,24.0],[507,29,19.0],[507,30,21.0],[507,31,2.0],[507,32,185.0],[507,33,32.0],[507,34,19.0],[507,35,57.0],[507,36,2.0],[507,38,7.0],[507,39,46.0],[507,40,11.0],[507,41,22.0],[507,43,55.0],[507,44,2.0],[507,45,7.0],[507,46,110.0],[507,47,10.0],[507,48,10.0],[507,49,10.0],[507,50,5.0],[507,52,9.0],[507,54,52.0],[507,55,51.0],[507,56,350.0],[507,57,69.0],[507,58,23.0],[507,59,65.0],[507,60,58.0],[507,63,25.0],[507,64,156.0],[507,65,3.0],[507,67,15.0],[507,68,69.0],[507,69,42.0],[507,78,4.0],[507,82,2.0],[507,90,2.0],[507,91,2.0],[507,92,15.0],[507,93,5.0],[507,94,1.0],[507,95,20.0],[507,97,4.0],[507,98,3.0],[507,100,22.0],[507,101,2.0],[507,103,4.0],[507,104,3.0],[507,105,11.0],[507,106,6.0],[507,107,3.0],[507,110,8.0],[507,112,7.0],[507,113,1.0],[507,114,5.0],[507,116,8.0],[507,117,3.0],[507,118,4.0],[507,119,6.0],[507,120,8.0],[507,122,12.0],[507,123,1.0],[507,124,1.0],[507,126,1.0],[507,128,4.0],[507,129,2.0],[507,130,4.0],[507,131,9.0],[507,133,15.0],[507,134,2.0],[507,137,1.0],[507,138,5.0],[507,139,3.0],[507,142,7.0],[507,143,1.0],[507,144,19.0],[507,145,3.0],[507,146,44.0],[507,147,1.0],[507,148,26.0],[507,149,23.0],[507,150,31.0],[507,153,4.0],[507,154,33.0],[507,155,3.0],[507,156,1.0],[507,157,6.0],[507,158,9.0],[507,159,7.0],[507,168,1.0],[507,176,1.0],[507,180,1.0],[507,182,12.0],[507,183,3.0],[507,185,17.0],[507,186,55.0],[507,187,18.0],[507,188,6.0],[507,190,35.0],[507,191,2.0],[507,193,7.0],[507,194,2.0],[507,195,11.0],[507,196,10.0],[507,197,5.0],[507,198,1.0],[507,200,13.0],[507,202,1.0],[507,204,3.0],[507,205,1.0],[507,206,8.0],[507,207,6.0],[507,208,2.0],[507,209,2.0],[507,210,8.0],[507,212,17.0],[507,214,4.0],[507,215,3.0],[507,218,4.0],[507,220,5.0],[507,221,9.0],[507,223,14.0],[507,225,14.0],[507,226,1.0],[507,227,5.0],[507,228,4.0],[507,229,5.0],[507,230,1.0],[507,232,4.0],[507,234,15.0],[507,235,4.0],[507,236,47.0],[507,238,24.0],[507,239,24.0],[507,240,24.0],[507,243,6.0],[507,244,36.0],[507,245,1.0],[507,247,7.0],[507,248,6.0],[507,249,22.0],[507,258,2.0],[507,270,165.0],[507,271,106.0],[507,272,1008.0],[507,273,291.0],[507,275,890.0],[507,276,2.0],[507,277,205.0],[507,278,399.0],[507,279,40.0],[507,280,1929.0],[507,281,172.0],[507,283,1471.0],[507,284,292.0],[507,285,1516.0],[507,286,937.0],[507,287,322.0],[507,289,2.0],[507,290,1059.0],[507,292,351.0],[507,293,297.0],[507,294,675.0],[507,295,31.0],[507,296,743.0],[507,297,470.0],[507,298,452.0],[507,299,773.0],[507,300,932.0],[507,301,1.0],[507,302,1665.0],[507,303,264.0],[507,304,10.0],[507,305,4.0],[507,306,2.0],[507,308,423.0],[507,309,100.0],[507,310,633.0],[507,311,453.0],[507,312,1.0],[507,313,1341.0],[507,314,173.0],[507,315,8.0],[507,316,1.0],[507,317,261.0],[507,318,290.0],[507,319,332.0],[507,320,101.0],[507,321,10.0],[507,322,339.0],[507,323,99.0],[507,324,2259.0],[507,325,306.0],[507,326,4520.0],[507,327,1.0],[507,328,2373.0],[507,329,2725.0],[507,330,3454.0],[507,333,628.0],[507,334,2539.0],[507,335,249.0],[507,336,139.0],[507,337,712.0],[507,338,1375.0],[507,339,1862.0],[507,340,7.0],[507,348,215.0],[507,350,1.0],[507,352,37.0],[507,355,1.0],[507,356,49.0],[507,361,168.0],[507,362,7.0],[507,363,40.0],[507,364,422.0],[507,365,61.0],[507,366,1.0],[507,367,5.0],[507,368,1.0],[507,369,18.0],[507,370,93.0],[507,371,1.0],[507,372,1.0],[507,373,2.0],[507,375,297.0],[507,376,101.0],[507,377,9.0],[507,378,32.0],[507,379,167.0],[507,381,25.0],[507,382,311.0],[507,384,1.0],[507,385,32.0],[507,387,92.0],[507,388,134.0],[507,389,3.0],[507,390,269.0],[507,391,53.0],[507,392,138.0],[507,393,693.0],[507,394,516.0],[507,395,1170.0],[507,396,61.0],[507,398,20.0],[507,399,170.0],[507,400,2.0],[507,401,238.0],[507,403,329.0],[507,404,3.0],[507,405,137.0],[507,406,1871.0],[507,408,22.0],[507,409,1.0],[507,412,3.0],[507,413,2.0],[507,414,3.0],[507,415,673.0],[507,416,5799.0],[507,417,1897.0],[507,418,1.0],[507,419,3.0],[507,420,1.0],[507,422,5.0],[507,423,82.0],[507,424,1337.0],[507,425,1.0],[507,427,1.0],[507,428,1213.0],[507,429,18.0],[508,5,22.0],[508,7,5.0],[508,10,3.0],[508,11,5.0],[508,16,3.0],[508,17,8.0],[508,21,1.0],[508,22,4.0],[508,30,4.0],[508,34,2.0],[508,39,13.0],[508,40,2.0],[508,44,7.0],[508,71,8.0],[508,95,10.0],[508,97,4.0],[508,100,3.0],[508,101,1.0],[508,107,5.0],[508,111,2.0],[508,112,2.0],[508,116,2.0],[508,129,1.0],[508,130,2.0],[508,161,2.0],[508,185,9.0],[508,187,5.0],[508,190,2.0],[508,197,1.0],[508,201,2.0],[508,206,4.0],[508,219,6.0],[508,220,2.0],[508,221,14.0],[508,251,4.0],[508,275,638.0],[508,277,466.0],[508,280,112.0],[508,281,11.0],[508,287,288.0],[508,288,1.0],[508,291,96.0],[508,292,162.0],[508,296,105.0],[508,297,1.0],[508,309,377.0],[508,310,69.0],[508,316,5.0],[508,329,2.0],[508,341,391.0],[508,376,33.0],[508,382,146.0],[508,390,51.0],[508,394,48.0],[508,404,114.0],[508,406,9.0],[509,8,5.0],[509,10,91.0],[509,15,2.0],[509,16,2.0],[509,27,9.0],[509,31,3.0],[509,98,8.0],[509,100,3.0],[509,105,4.0],[509,188,6.0],[509,195,5.0],[509,274,1.0],[509,278,332.0],[509,281,10.0],[509,285,550.0],[509,292,2.0],[509,362,1.0],[509,370,1793.0],[509,376,23.0],[509,387,123.0],[509,391,64.0],[509,404,12.0],[510,4,1.0],[510,21,7.0],[510,27,11.0],[510,29,19.0],[510,30,3.0],[510,31,21.0],[510,36,4.0],[510,39,9.0],[510,40,27.0],[510,49,14.0],[510,111,1.0],[510,117,4.0],[510,126,1.0],[510,130,2.0],[510,139,3.0],[510,207,3.0],[510,216,3.0],[510,219,5.0],[510,220,5.0],[510,229,7.0],[510,297,280.0],[510,304,7.0],[510,306,172.0],[510,307,1.0],[510,309,250.0],[510,310,154.0],[510,318,5.0],[510,319,486.0],[510,329,4.0],[510,334,4.0],[510,335,19.0],[510,364,34.0],[510,381,195.0],[510,387,25.0],[510,389,1.0],[510,390,25.0],[510,391,363.0],[510,394,1.0],[510,400,614.0],[510,428,14.0],[511,2,4.0],[511,4,3.0],[511,7,4.0],[511,11,2.0],[511,13,1.0],[511,34,15.0],[511,37,4.0],[511,41,4.0],[511,42,27.0],[511,44,1.0],[511,46,17.0],[511,48,11.0],[511,54,1.0],[511,92,5.0],[511,127,6.0],[511,131,3.0],[511,132,1.0],[511,136,2.0],[511,144,2.0],[511,182,2.0],[511,200,1.0],[511,201,12.0],[511,217,6.0],[511,221,3.0],[511,226,4.0],[511,234,1.0],[511,272,191.0],[511,281,1.0],[511,307,197.0],[511,311,303.0],[511,316,128.0],[511,324,131.0],[511,364,157.0],[511,367,47.0],[511,400,10.0],[511,401,9.0],[511,402,684.0],[511,404,10.0],[511,406,129.0],[511,408,145.0],[512,18,28.0],[512,23,2.0],[512,38,10.0],[512,63,26.0],[512,69,4.0],[512,113,3.0],[512,128,7.0],[512,153,19.0],[512,159,3.0],[512,203,1.0],[512,218,4.0],[512,243,17.0],[512,249,2.0],[512,289,1.0],[512,293,153.0],[512,308,379.0],[512,330,1.0],[512,333,1400.0],[512,335,1.0],[512,339,183.0],[512,340,5.0],[512,378,650.0],[512,423,1.0],[513,3,2.0],[513,10,657.0],[513,11,89.0],[513,17,3.0],[513,18,1.0],[513,22,1.0],[513,24,1.0],[513,30,3.0],[513,34,1.0],[513,36,1055.0],[513,46,137.0],[513,72,1.0],[513,86,2.0],[513,100,630.0],[513,101,90.0],[513,108,2.0],[513,126,551.0],[513,129,1.0],[513,136,1.0],[513,186,2.0],[513,190,459.0],[513,191,65.0],[513,197,1.0],[513,198,2.0],[513,216,561.0],[513,270,1.0],[513,271,1.0],[513,272,4.0],[513,273,6.0],[513,274,1.0],[513,275,3.0],[513,276,12.0],[513,277,4.0],[513,279,3.0],[513,280,44045.0],[513,281,3784.0],[513,282,2.0],[513,285,60.0],[513,287,226.0],[513,288,160.0],[513,292,2.0],[513,293,20.0],[513,304,2.0],[513,306,38425.0],[513,308,2.0],[513,309,2.0],[513,311,12.0],[513,312,1.0],[513,313,1.0],[513,314,4.0],[513,315,2.0],[513,316,3.0],[513,317,1.0],[513,318,1.0],[513,324,3.0],[513,328,1.0],[513,340,3.0],[513,342,2.0],[513,350,3.0],[513,352,1.0],[513,354,1.0],[513,363,53.0],[513,370,6.0],[513,382,13.0],[513,390,74.0],[513,391,4.0],[513,396,16.0],[513,406,2547.0],[513,416,1.0],[513,446,64.0],[514,4,3.0],[514,7,2.0],[514,10,33.0],[514,11,1.0],[514,15,1.0],[514,16,18.0],[514,30,2.0],[514,32,4.0],[514,33,4.0],[514,35,11.0],[514,44,4.0],[514,45,1.0],[514,46,21.0],[514,47,5.0],[514,57,2.0],[514,60,1.0],[514,69,2.0],[514,97,2.0],[514,125,2.0],[514,135,1.0],[514,187,2.0],[514,195,3.0],[514,212,1.0],[514,214,1.0],[514,215,19.0],[514,224,1.0],[514,225,45.0],[514,227,2.0],[514,277,268.0],[514,280,1.0],[514,281,6.0],[514,285,223.0],[514,292,1.0],[514,302,217.0],[514,303,15.0],[514,305,3.0],[514,314,188.0],[514,317,59.0],[514,318,1.0],[514,330,5.0],[514,339,99.0],[514,364,45.0],[514,370,567.0],[514,376,149.0],[514,390,40.0],[514,395,295.0],[514,406,412.0],[514,417,3.0],[515,6,1.0],[515,11,1.0],[515,23,8.0],[515,30,2.0],[515,32,2.0],[515,39,10.0],[515,43,3.0],[515,47,1.0],[515,70,3.0],[515,71,58.0],[515,73,1.0],[515,74,1.0],[515,75,17.0],[515,76,1.0],[515,81,16.0],[515,82,8.0],[515,84,5.0],[515,86,12.0],[515,96,3.0],[515,113,5.0],[515,129,4.0],[515,137,1.0],[515,161,20.0],[515,163,1.0],[515,164,1.0],[515,165,1.0],[515,171,5.0],[515,174,2.0],[515,176,2.0],[515,186,1.0],[515,203,2.0],[515,219,6.0],[515,223,1.0],[515,227,32.0],[515,251,42.0],[515,253,2.0],[515,256,3.0],[515,259,1.0],[515,261,5.0],[515,264,5.0],[515,266,2.0],[515,276,172.0],[515,281,7.0],[515,293,608.0],[515,302,18.0],[515,305,26.0],[515,309,419.0],[515,313,57.0],[515,316,5.0],[515,317,16.0],[515,323,2.0],[515,329,12.0],[515,333,2.0],[515,337,1.0],[515,339,1.0],[515,341,1933.0],[515,343,34.0],[515,344,23.0],[515,346,161.0],[515,347,2.0],[515,350,1.0],[515,351,634.0],[515,352,30.0],[515,354,318.0],[515,356,118.0],[515,357,2.0],[515,390,37.0],[515,403,1.0],[515,431,1.0],[515,433,1.0],[515,434,1.0],[515,435,205.0],[515,440,4.0],[515,441,5.0],[515,442,264.0],[515,444,22.0],[515,446,107.0],[516,2,2.0],[516,24,3.0],[516,30,4.0],[516,32,1.0],[516,34,8.0],[516,46,2.0],[516,55,61.0],[516,63,2.0],[516,92,1.0],[516,100,1.0],[516,114,1.0],[516,120,1.0],[516,123,1.0],[516,190,2.0],[516,204,2.0],[516,272,43.0],[516,273,17.0],[516,275,1.0],[516,278,1.0],[516,280,93.0],[516,281,6.0],[516,285,5.0],[516,289,12.0],[516,290,3.0],[516,292,30.0],[516,293,8.0],[516,294,76.0],[516,300,70.0],[516,302,11.0],[516,303,37.0],[516,316,24.0],[516,317,4.0],[516,325,3.0],[516,340,17.0],[516,366,2.0],[516,379,14.0],[516,392,3.0],[516,394,246.0],[516,406,11.0],[516,415,1149.0],[516,416,1.0],[516,423,15.0],[517,70,6.0],[517,71,20.0],[517,81,6.0],[517,82,44.0],[517,83,114.0],[517,161,9.0],[517,172,5.0],[517,251,8.0],[517,262,10.0],[517,263,2.0],[517,281,1.0],[517,329,12.0],[517,333,2.0],[517,337,1.0],[517,339,1.0],[517,340,50.0],[517,341,949.0],[517,344,6.0],[517,348,19.0],[517,350,1.0],[517,352,484.0],[517,430,10.0],[517,441,158.0],[517,442,238.0],[517,446,1.0],[518,30,2.0],[518,46,2.0],[518,56,4.0],[518,57,121.0],[518,64,1.0],[518,120,1.0],[518,140,1.0],[518,147,1.0],[518,154,1.0],[518,210,2.0],[518,237,1.0],[518,300,178.0],[518,320,1.0],[518,325,1.0],[518,326,49.0],[518,334,54.0],[518,335,34.0],[518,406,22.0],[518,413,2.0],[518,416,35.0],[518,417,2883.0],[518,418,1.0],[518,419,2.0],[518,424,24.0],[518,428,1.0],[519,2,2.0],[519,8,10.0],[519,11,3.0],[519,15,2.0],[519,16,1.0],[519,31,2.0],[519,34,1.0],[519,56,1.0],[519,57,1.0],[519,58,2.0],[519,59,6.0],[519,63,3.0],[519,67,2.0],[519,70,69.0],[519,71,1167.0],[519,73,2.0],[519,74,23.0],[519,75,109.0],[519,76,38.0],[519,77,4.0],[519,78,12.0],[519,79,2.0],[519,80,5.0],[519,81,98.0],[519,82,596.0],[519,83,100.0],[519,84,62.0],[519,86,217.0],[519,87,62.0],[519,92,1.0],[519,98,4.0],[519,101,5.0],[519,105,1.0],[519,148,1.0],[519,149,3.0],[519,157,1.0],[519,160,7.0],[519,161,300.0],[519,163,3.0],[519,164,18.0],[519,166,16.0],[519,168,8.0],[519,170,1.0],[519,171,27.0],[519,172,44.0],[519,174,6.0],[519,176,26.0],[519,177,45.0],[519,178,2.0],[519,182,1.0],[519,188,6.0],[519,191,1.0],[519,195,1.0],[519,211,1.0],[519,239,3.0],[519,243,1.0],[519,245,1.0],[519,249,1.0],[519,250,11.0],[519,251,600.0],[519,254,11.0],[519,255,1.0],[519,256,16.0],[519,257,1.0],[519,258,5.0],[519,259,20.0],[519,260,45.0],[519,261,246.0],[519,262,71.0],[519,264,9.0],[519,266,13.0],[519,267,25.0],[519,268,9.0],[519,272,68.0],[519,278,393.0],[519,280,1.0],[519,281,145.0],[519,285,110.0],[519,293,2.0],[519,296,1.0],[519,305,2.0],[519,316,1.0],[519,317,2.0],[519,324,20.0],[519,328,202.0],[519,329,240.0],[519,330,3.0],[519,331,2.0],[519,332,1.0],[519,333,24.0],[519,334,2.0],[519,335,5.0],[519,336,2.0],[519,337,65.0],[519,338,2.0],[519,339,12.0],[519,340,1002.0],[519,341,35109.0],[519,342,1.0],[519,343,98.0],[519,344,879.0],[519,345,1.0],[519,346,1548.0],[519,347,145.0],[519,348,667.0],[519,350,175.0],[519,351,2499.0],[519,352,3930.0],[519,353,1.0],[519,354,1107.0],[519,355,1.0],[519,356,978.0],[519,357,2565.0],[519,358,15.0],[519,376,33.0],[519,391,39.0],[519,394,1.0],[519,399,2.0],[519,416,16.0],[519,419,1.0],[519,429,1.0],[519,430,1085.0],[519,431,15.0],[519,433,7.0],[519,434,3.0],[519,435,1932.0],[519,436,1.0],[519,437,1.0],[519,438,4.0],[519,440,19.0],[519,441,801.0],[519,442,8993.0],[519,443,1.0],[519,444,483.0],[519,446,2432.0],[519,447,1.0],[520,2,1.0],[520,4,6.0],[520,6,1.0],[520,7,3.0],[520,11,12.0],[520,13,2.0],[520,15,1.0],[520,17,2.0],[520,18,1.0],[520,19,5.0],[520,20,2.0],[520,22,7.0],[520,23,1.0],[520,24,2.0],[520,26,4.0],[520,29,1.0],[520,31,3.0],[520,32,1.0],[520,33,5.0],[520,38,1.0],[520,39,4.0],[520,40,4.0],[520,42,2.0],[520,43,5.0],[520,45,5.0],[520,46,2.0],[520,48,2.0],[520,49,6.0],[520,54,1.0],[520,59,1.0],[520,69,1.0],[520,92,7.0],[520,97,7.0],[520,98,1.0],[520,103,1.0],[520,110,1.0],[520,113,1.0],[520,114,1.0],[520,116,3.0],[520,123,2.0],[520,128,1.0],[520,129,2.0],[520,130,3.0],[520,138,3.0],[520,182,1.0],[520,187,7.0],[520,193,1.0],[520,195,1.0],[520,197,3.0],[520,198,20.0],[520,200,1.0],[520,204,1.0],[520,206,3.0],[520,212,1.0],[520,213,7.0],[520,215,21.0],[520,218,3.0],[520,219,3.0],[520,220,3.0],[520,227,1.0],[520,228,2.0],[520,272,237.0],[520,276,77.0],[520,277,140.0],[520,278,25.0],[520,279,42.0],[520,281,4.0],[520,283,183.0],[520,285,110.0],[520,287,165.0],[520,290,72.0],[520,292,42.0],[520,293,113.0],[520,294,94.0],[520,296,187.0],[520,298,14.0],[520,302,78.0],[520,303,258.0],[520,308,72.0],[520,309,152.0],[520,310,300.0],[520,313,180.0],[520,316,2.0],[520,317,16.0],[520,318,75.0],[520,319,61.0],[520,324,14.0],[520,325,5.0],[520,327,1.0],[520,329,32.0],[520,333,7.0],[520,339,36.0],[520,364,97.0],[520,370,1.0],[520,373,1.0],[520,376,9.0],[520,377,27.0],[520,379,66.0],[520,381,14.0],[520,382,180.0],[520,389,3.0],[520,391,124.0],[520,396,21.0],[520,398,2.0],[520,402,27.0],[520,403,115.0],[520,405,97.0],[520,406,29.0],[520,409,4.0],[521,0,3.0],[521,2,6.0],[521,17,1.0],[521,18,1.0],[521,30,2.0],[521,33,13.0],[521,37,1.0],[521,38,5.0],[521,39,4.0],[521,42,4.0],[521,43,14.0],[521,44,7.0],[521,46,6.0],[521,90,1.0],[521,107,1.0],[521,108,1.0],[521,123,2.0],[521,127,3.0],[521,128,2.0],[521,129,2.0],[521,130,1.0],[521,133,1.0],[521,134,1.0],[521,136,5.0],[521,182,1.0],[521,197,4.0],[521,213,4.0],[521,218,8.0],[521,219,2.0],[521,220,1.0],[521,224,2.0],[521,226,1.0],[521,270,119.0],[521,281,2.0],[521,287,180.0],[521,288,113.0],[521,303,286.0],[521,307,66.0],[521,308,304.0],[521,309,202.0],[521,310,30.0],[521,311,1.0],[521,314,162.0],[521,316,146.0],[521,327,1.0],[521,328,5.0],[521,338,67.0],[521,362,125.0],[521,385,1.0],[521,390,7.0],[521,393,200.0],[521,398,1.0],[521,401,17.0],[521,402,57.0],[521,403,184.0],[521,406,24.0],[522,1,1.0],[522,2,12.0],[522,5,16.0],[522,10,8.0],[522,15,4.0],[522,17,3.0],[522,21,4.0],[522,23,13.0],[522,32,1.0],[522,49,4.0],[522,54,1.0],[522,58,2.0],[522,90,1.0],[522,91,1.0],[522,95,3.0],[522,100,6.0],[522,105,6.0],[522,111,1.0],[522,113,2.0],[522,139,1.0],[522,144,2.0],[522,185,7.0],[522,195,3.0],[522,197,1.0],[522,199,1.0],[522,201,116.0],[522,203,3.0],[522,212,1.0],[522,215,39.0],[522,229,4.0],[522,234,2.0],[522,238,2.0],[522,270,52.0],[522,275,314.0],[522,278,59.0],[522,280,202.0],[522,281,13.0],[522,285,387.0],[522,287,223.0],[522,291,2.0],[522,292,1.0],[522,293,627.0],[522,301,1.0],[522,302,67.0],[522,305,3.0],[522,318,5.0],[522,319,188.0],[522,322,1.0],[522,324,204.0],[522,328,203.0],[522,329,5.0],[522,330,11.0],[522,338,27.0],[522,339,2.0],[522,361,2.0],[522,362,202.0],[522,365,190.0],[522,370,57.0],[522,388,1.0],[522,391,29.0],[522,406,27.0],[523,15,5.0],[523,16,2.0],[523,17,10.0],[523,30,4.0],[523,36,2.0],[523,38,1.0],[523,39,4.0],[523,41,1.0],[523,46,2.0],[523,95,3.0],[523,105,2.0],[523,126,7.0],[523,128,8.0],[523,129,3.0],[523,131,3.0],[523,136,1.0],[523,195,8.0],[523,218,4.0],[523,219,3.0],[523,221,1.0],[523,226,1.0],[523,275,72.0],[523,285,499.0],[523,292,1.0],[523,306,239.0],[523,308,464.0],[523,309,256.0],[523,311,87.0],[523,312,1.0],[523,316,76.0],[523,376,7.0],[523,377,184.0],[523,390,22.0],[523,391,25.0],[524,1,1.0],[524,2,2.0],[524,6,1.0],[524,10,4.0],[524,11,2.0],[524,15,4.0],[524,16,4.0],[524,17,2.0],[524,20,4.0],[524,27,2.0],[524,29,5.0],[524,31,2.0],[524,39,2.0],[524,42,7.0],[524,46,12.0],[524,54,2.0],[524,92,1.0],[524,97,1.0],[524,100,4.0],[524,101,1.0],[524,106,1.0],[524,107,5.0],[524,110,1.0],[524,121,2.0],[524,129,3.0],[524,136,5.0],[524,144,1.0],[524,146,1.0],[524,181,1.0],[524,190,3.0],[524,191,3.0],[524,195,1.0],[524,196,4.0],[524,200,3.0],[524,202,1.0],[524,207,1.0],[524,211,2.0],[524,219,1.0],[524,226,1.0],[524,234,5.0],[524,271,2.0],[524,272,89.0],[524,275,11.0],[524,276,86.0],[524,277,55.0],[524,278,17.0],[524,280,364.0],[524,281,29.0],[524,282,1.0],[524,284,8.0],[524,285,98.0],[524,286,103.0],[524,287,253.0],[524,290,195.0],[524,292,107.0],[524,295,1.0],[524,297,34.0],[524,300,80.0],[524,301,149.0],[524,302,1.0],[524,304,5.0],[524,308,1.0],[524,309,113.0],[524,311,11.0],[524,314,7.0],[524,316,147.0],[524,324,54.0],[524,325,2.0],[524,326,25.0],[524,328,2.0],[524,329,1.0],[524,337,7.0],[524,339,2.0],[524,364,17.0],[524,365,1.0],[524,376,2.0],[524,382,1.0],[524,389,60.0],[524,390,44.0],[524,391,4.0],[524,392,1.0],[524,394,32.0],[524,399,1.0],[524,401,8.0],[524,402,68.0],[524,406,48.0],[524,415,36.0],[525,2,34.0],[525,3,16.0],[525,4,34.0],[525,5,7.0],[525,6,5.0],[525,7,10.0],[525,8,9.0],[525,9,8.0],[525,10,40.0],[525,11,148.0],[525,13,24.0],[525,14,5.0],[525,15,46.0],[525,16,47.0],[525,17,31.0],[525,18,1.0],[525,19,20.0],[525,20,34.0],[525,21,18.0],[525,22,42.0],[525,23,37.0],[525,25,20.0],[525,26,3.0],[525,27,8.0],[525,28,26.0],[525,29,13.0],[525,30,51.0],[525,31,38.0],[525,32,93.0],[525,33,678.0],[525,34,33.0],[525,35,23.0],[525,38,3.0],[525,39,4.0],[525,40,15.0],[525,41,14.0],[525,42,53.0],[525,43,26.0],[525,44,4.0],[525,45,270.0],[525,46,161.0],[525,47,23.0],[525,53,1.0],[525,54,1.0],[525,55,4.0],[525,56,6.0],[525,68,2.0],[525,69,2.0],[525,91,1.0],[525,92,33.0],[525,93,16.0],[525,95,2.0],[525,96,7.0],[525,97,4.0],[525,98,19.0],[525,99,15.0],[525,100,25.0],[525,101,7.0],[525,103,7.0],[525,104,3.0],[525,105,13.0],[525,106,2.0],[525,107,9.0],[525,108,2.0],[525,109,5.0],[525,110,14.0],[525,112,7.0],[525,113,18.0],[525,115,2.0],[525,117,1.0],[525,118,2.0],[525,119,6.0],[525,120,8.0],[525,121,2.0],[525,122,35.0],[525,123,253.0],[525,124,5.0],[525,125,4.0],[525,129,1.0],[525,130,8.0],[525,131,7.0],[525,134,3.0],[525,135,13.0],[525,136,9.0],[525,137,11.0],[525,145,1.0],[525,146,1.0],[525,148,1.0],[525,158,2.0],[525,159,1.0],[525,171,1.0],[525,182,20.0],[525,183,570.0],[525,185,8.0],[525,186,43.0],[525,187,13.0],[525,188,16.0],[525,189,12.0],[525,190,40.0],[525,191,9.0],[525,193,5.0],[525,194,2.0],[525,195,18.0],[525,196,3.0],[525,197,8.0],[525,199,12.0],[525,200,37.0],[525,201,5.0],[525,202,18.0],[525,203,21.0],[525,205,1.0],[525,207,4.0],[525,208,2.0],[525,209,1.0],[525,210,4.0],[525,211,4.0],[525,212,43.0],[525,213,339.0],[525,214,11.0],[525,216,1.0],[525,218,1.0],[525,219,1.0],[525,220,4.0],[525,221,1.0],[525,224,1.0],[525,225,58.0],[525,226,87.0],[525,227,30.0],[525,234,1.0],[525,236,1.0],[525,238,4.0],[525,248,4.0],[525,249,2.0],[525,270,7.0],[525,271,30.0],[525,272,2072.0],[525,273,329.0],[525,275,236.0],[525,276,344.0],[525,277,113.0],[525,278,1158.0],[525,279,656.0],[525,280,1578.0],[525,281,390.0],[525,282,2.0],[525,283,868.0],[525,284,257.0],[525,285,2009.0],[525,286,192.0],[525,287,890.0],[525,288,36.0],[525,289,535.0],[525,290,1738.0],[525,291,172.0],[525,292,573.0],[525,293,2387.0],[525,294,3.0],[525,295,137.0],[525,296,68.0],[525,297,179.0],[525,298,272.0],[525,299,366.0],[525,300,1050.0],[525,301,293.0],[525,302,3987.0],[525,303,30865.0],[525,304,657.0],[525,305,339.0],[525,306,1.0],[525,307,2.0],[525,308,194.0],[525,309,329.0],[525,310,386.0],[525,311,545.0],[525,312,1.0],[525,313,1.0],[525,314,115.0],[525,315,266.0],[525,316,568.0],[525,317,630.0],[525,318,5.0],[525,319,8.0],[525,322,3.0],[525,323,18.0],[525,324,71.0],[525,325,112.0],[525,326,103.0],[525,327,8.0],[525,328,345.0],[525,329,21.0],[525,332,1.0],[525,333,1.0],[525,335,4.0],[525,336,6.0],[525,337,1.0],[525,338,219.0],[525,339,57.0],[525,345,1.0],[525,347,1.0],[525,362,46.0],[525,363,5.0],[525,364,663.0],[525,365,44.0],[525,366,1.0],[525,367,171.0],[525,368,16.0],[525,369,5.0],[525,370,274.0],[525,373,58.0],[525,374,4.0],[525,375,46.0],[525,376,733.0],[525,377,340.0],[525,378,5.0],[525,379,171.0],[525,381,45.0],[525,382,692.0],[525,385,1.0],[525,386,11.0],[525,387,18.0],[525,388,215.0],[525,389,11.0],[525,390,836.0],[525,391,635.0],[525,392,289.0],[525,393,286.0],[525,394,114.0],[525,395,428.0],[525,396,3.0],[525,398,16.0],[525,399,14.0],[525,400,89.0],[525,401,45.0],[525,402,1157.0],[525,403,411.0],[525,404,2.0],[525,405,4474.0],[525,406,2302.0],[525,409,1.0],[525,414,1.0],[525,416,19.0],[525,417,6.0],[525,426,1.0],[525,428,6.0],[525,429,1.0],[526,4,7.0],[526,6,1.0],[526,11,22.0],[526,19,24.0],[526,20,2.0],[526,23,4.0],[526,30,3.0],[526,33,4.0],[526,42,4.0],[526,43,1.0],[526,44,4.0],[526,46,3.0],[526,96,2.0],[526,97,1.0],[526,101,1.0],[526,110,1.0],[526,113,1.0],[526,120,1.0],[526,123,1.0],[526,136,1.0],[526,186,2.0],[526,191,1.0],[526,197,2.0],[526,203,4.0],[526,226,2.0],[526,276,164.0],[526,277,40.0],[526,285,3.0],[526,287,91.0],[526,290,78.0],[526,293,218.0],[526,299,7.0],[526,303,74.0],[526,310,8.0],[526,313,12.0],[526,317,20.0],[526,328,4.0],[526,329,2.0],[526,363,1.0],[526,364,161.0],[526,379,473.0],[526,388,4.0],[526,390,86.0],[526,402,51.0],[526,404,79.0],[526,405,1.0],[526,406,134.0],[527,59,1.0],[527,71,61.0],[527,74,11.0],[527,81,7.0],[527,82,25.0],[527,86,6.0],[527,161,23.0],[527,164,5.0],[527,176,3.0],[527,177,1.0],[527,251,38.0],[527,254,4.0],[527,262,1.0],[527,266,1.0],[527,267,1.0],[527,281,16.0],[527,329,17.0],[527,333,4.0],[527,335,1.0],[527,341,2754.0],[527,344,334.0],[527,356,70.0],[527,357,30.0],[527,358,1.0],[527,434,1.0],[527,441,137.0],[527,442,366.0],[527,446,69.0],[528,34,64.0],[528,35,1.0],[528,214,1.0],[528,366,1.0],[528,382,1.0],[528,394,1520.0],[529,0,1.0],[529,2,7.0],[529,4,1.0],[529,8,1.0],[529,9,7.0],[529,10,8.0],[529,11,51.0],[529,15,2.0],[529,19,4.0],[529,22,1.0],[529,23,4.0],[529,25,1.0],[529,34,8.0],[529,39,4.0],[529,41,6.0],[529,42,7.0],[529,43,2.0],[529,45,9.0],[529,46,30.0],[529,56,2.0],[529,90,1.0],[529,92,1.0],[529,98,1.0],[529,99,5.0],[529,100,10.0],[529,101,1.0],[529,103,1.0],[529,105,3.0],[529,113,1.0],[529,129,1.0],[529,131,4.0],[529,132,1.0],[529,136,1.0],[529,146,2.0],[529,188,2.0],[529,189,4.0],[529,190,5.0],[529,191,4.0],[529,203,3.0],[529,205,1.0],[529,213,3.0],[529,219,4.0],[529,221,5.0],[529,222,2.0],[529,225,1.0],[529,236,3.0],[529,270,35.0],[529,272,55.0],[529,278,69.0],[529,279,458.0],[529,280,542.0],[529,281,56.0],[529,283,19.0],[529,285,129.0],[529,292,95.0],[529,293,238.0],[529,295,97.0],[529,305,1.0],[529,309,223.0],[529,310,12.0],[529,311,281.0],[529,312,65.0],[529,316,43.0],[529,319,30.0],[529,325,1.0],[529,326,131.0],[529,328,7.0],[529,329,10.0],[529,339,5.0],[529,362,2.0],[529,364,9.0],[529,369,42.0],[529,371,1.0],[529,376,7.0],[529,377,4.0],[529,379,52.0],[529,386,5.0],[529,394,198.0],[529,396,2.0],[529,401,1.0],[529,402,122.0],[529,403,10.0],[529,405,158.0],[529,406,536.0],[529,407,1.0],[529,409,7.0],[530,2,11.0],[530,10,1.0],[530,15,1.0],[530,17,2.0],[530,22,10.0],[530,23,1.0],[530,24,2.0],[530,30,4.0],[530,43,14.0],[530,45,13.0],[530,69,2.0],[530,92,13.0],[530,100,1.0],[530,103,1.0],[530,107,2.0],[530,113,3.0],[530,114,1.0],[530,120,2.0],[530,133,3.0],[530,182,5.0],[530,190,4.0],[530,204,2.0],[530,210,2.0],[530,223,6.0],[530,225,1.0],[530,272,488.0],[530,279,4.0],[530,280,46.0],[530,281,4.0],[530,283,13.0],[530,285,1.0],[530,286,1.0],[530,287,216.0],[530,293,201.0],[530,294,198.0],[530,298,1.0],[530,300,188.0],[530,313,471.0],[530,339,10.0],[530,382,138.0],[530,396,1.0],[530,403,1.0],[530,405,203.0],[531,2,1.0],[531,4,1.0],[531,5,3.0],[531,23,1.0],[531,35,2.0],[531,47,1.0],[531,49,18.0],[531,86,24.0],[531,95,2.0],[531,125,2.0],[531,139,2.0],[531,176,10.0],[531,185,4.0],[531,203,1.0],[531,215,2.0],[531,266,16.0],[531,272,30.0],[531,275,322.0],[531,278,1.0],[531,279,1.0],[531,281,1.0],[531,284,1.0],[531,287,11.0],[531,290,9.0],[531,293,36.0],[531,305,104.0],[531,317,15.0],[531,356,737.0],[531,370,8.0],[531,402,1.0],[531,409,234.0],[532,15,1.0],[532,19,81.0],[532,32,119.0],[532,122,1.0],[532,195,1.0],[532,212,1.0],[532,285,247.0],[532,289,2.0],[532,292,2.0],[532,373,1.0],[532,379,1478.0],[533,0,5.0],[533,1,15.0],[533,2,34.0],[533,3,22.0],[533,4,38.0],[533,5,54.0],[533,6,35.0],[533,7,14.0],[533,8,15.0],[533,9,39.0],[533,10,68.0],[533,11,378.0],[533,13,83.0],[533,14,15.0],[533,15,62.0],[533,16,86.0],[533,17,39.0],[533,18,8.0],[533,19,54.0],[533,20,10.0],[533,21,7.0],[533,22,70.0],[533,23,60.0],[533,24,29.0],[533,25,3.0],[533,26,24.0],[533,27,19.0],[533,28,48.0],[533,29,21.0],[533,30,153.0],[533,31,56.0],[533,32,134.0],[533,33,65.0],[533,34,161.0],[533,35,59.0],[533,36,13.0],[533,37,16.0],[533,38,22.0],[533,39,43.0],[533,40,25.0],[533,41,29.0],[533,42,163.0],[533,43,31.0],[533,44,51.0],[533,45,495.0],[533,46,408.0],[533,47,18.0],[533,48,14.0],[533,49,47.0],[533,52,2.0],[533,54,1.0],[533,56,5.0],[533,64,2.0],[533,68,2.0],[533,69,1.0],[533,78,3.0],[533,81,2.0],[533,82,3.0],[533,90,4.0],[533,91,8.0],[533,92,48.0],[533,93,17.0],[533,94,1.0],[533,95,48.0],[533,96,11.0],[533,97,13.0],[533,98,22.0],[533,99,28.0],[533,100,46.0],[533,101,15.0],[533,103,16.0],[533,104,8.0],[533,105,21.0],[533,106,7.0],[533,107,10.0],[533,108,1.0],[533,109,1.0],[533,110,9.0],[533,111,1.0],[533,112,2.0],[533,113,38.0],[533,114,10.0],[533,115,1.0],[533,116,21.0],[533,117,4.0],[533,118,17.0],[533,119,7.0],[533,120,3.0],[533,121,4.0],[533,122,24.0],[533,123,27.0],[533,124,2.0],[533,125,3.0],[533,126,3.0],[533,127,15.0],[533,128,9.0],[533,129,13.0],[533,130,8.0],[533,131,9.0],[533,132,1.0],[533,133,8.0],[533,134,7.0],[533,135,37.0],[533,136,28.0],[533,137,14.0],[533,138,4.0],[533,139,27.0],[533,143,1.0],[533,148,4.0],[533,157,2.0],[533,158,4.0],[533,161,1.0],[533,172,1.0],[533,180,9.0],[533,181,5.0],[533,182,24.0],[533,183,6.0],[533,185,34.0],[533,186,10.0],[533,187,9.0],[533,188,27.0],[533,189,27.0],[533,190,50.0],[533,191,9.0],[533,193,10.0],[533,194,5.0],[533,195,16.0],[533,196,6.0],[533,197,14.0],[533,198,21.0],[533,199,2.0],[533,200,26.0],[533,201,6.0],[533,202,8.0],[533,203,32.0],[533,204,11.0],[533,205,4.0],[533,206,24.0],[533,207,6.0],[533,208,22.0],[533,209,11.0],[533,210,6.0],[533,211,7.0],[533,212,32.0],[533,213,37.0],[533,214,2.0],[533,215,20.0],[533,216,6.0],[533,217,8.0],[533,218,11.0],[533,219,6.0],[533,220,11.0],[533,221,6.0],[533,222,3.0],[533,223,2.0],[533,224,4.0],[533,225,133.0],[533,226,48.0],[533,227,76.0],[533,228,5.0],[533,229,82.0],[533,234,1.0],[533,236,1.0],[533,238,4.0],[533,246,1.0],[533,248,1.0],[533,262,1.0],[533,270,395.0],[533,271,280.0],[533,272,2210.0],[533,273,1062.0],[533,275,2959.0],[533,276,860.0],[533,277,738.0],[533,278,1424.0],[533,279,2437.0],[533,280,2613.0],[533,281,373.0],[533,283,2331.0],[533,284,1050.0],[533,285,2519.0],[533,286,1098.0],[533,287,1290.0],[533,288,94.0],[533,289,1.0],[533,290,1192.0],[533,291,488.0],[533,292,635.0],[533,293,3461.0],[533,294,1086.0],[533,295,180.0],[533,296,1372.0],[533,297,541.0],[533,298,1297.0],[533,299,790.0],[533,300,630.0],[533,301,632.0],[533,302,3285.0],[533,303,2758.0],[533,304,60.0],[533,305,591.0],[533,306,347.0],[533,307,478.0],[533,308,1323.0],[533,309,836.0],[533,310,986.0],[533,311,875.0],[533,312,4.0],[533,313,339.0],[533,314,369.0],[533,315,1900.0],[533,316,894.0],[533,317,1084.0],[533,318,396.0],[533,319,1733.0],[533,320,16.0],[533,321,1.0],[533,322,21.0],[533,323,26.0],[533,324,87.0],[533,325,10.0],[533,326,38.0],[533,327,19.0],[533,328,150.0],[533,329,22.0],[533,330,23.0],[533,333,11.0],[533,334,33.0],[533,336,31.0],[533,337,58.0],[533,338,229.0],[533,339,28.0],[533,344,1.0],[533,348,116.0],[533,352,274.0],[533,357,1.0],[533,361,167.0],[533,362,13.0],[533,363,165.0],[533,364,583.0],[533,365,99.0],[533,367,65.0],[533,368,2.0],[533,369,34.0],[533,370,371.0],[533,371,5.0],[533,372,1.0],[533,373,514.0],[533,375,235.0],[533,376,1082.0],[533,377,286.0],[533,378,121.0],[533,379,1063.0],[533,382,560.0],[533,383,2.0],[533,384,1.0],[533,385,3.0],[533,386,6.0],[533,387,19.0],[533,388,106.0],[533,389,72.0],[533,390,1324.0],[533,391,931.0],[533,392,226.0],[533,393,166.0],[533,394,2112.0],[533,395,915.0],[533,396,95.0],[533,397,2.0],[533,398,71.0],[533,399,264.0],[533,400,109.0],[533,401,56.0],[533,402,2889.0],[533,403,372.0],[533,404,581.0],[533,405,6747.0],[533,406,7196.0],[533,408,48.0],[533,409,70.0],[533,414,1.0],[533,416,72.0],[533,417,11.0],[533,418,1.0],[533,441,29.0],[534,2,2.0],[534,5,4.0],[534,19,10.0],[534,25,2.0],[534,29,1.0],[534,30,5.0],[534,31,2.0],[534,32,5.0],[534,38,1.0],[534,39,1.0],[534,43,31.0],[534,45,3.0],[534,46,3.0],[534,49,4.0],[534,92,1.0],[534,109,1.0],[534,115,1.0],[534,128,1.0],[534,129,1.0],[534,135,1.0],[534,139,1.0],[534,182,1.0],[534,199,4.0],[534,205,1.0],[534,218,2.0],[534,219,1.0],[534,226,4.0],[534,272,84.0],[534,281,1.0],[534,289,237.0],[534,295,137.0],[534,300,1.0],[534,308,192.0],[534,309,11.0],[534,315,46.0],[534,316,129.0],[534,362,9.0],[534,365,101.0],[534,370,2.0],[534,375,4.0],[534,379,98.0],[534,384,1.0],[534,389,38.0],[534,390,135.0],[534,391,41.0],[534,392,212.0],[534,403,483.0],[534,409,58.0],[535,4,1.0],[535,9,3.0],[535,17,2.0],[535,18,3.0],[535,21,1.0],[535,32,9.0],[535,44,1.0],[535,99,4.0],[535,107,1.0],[535,108,1.0],[535,122,2.0],[535,148,1.0],[535,188,8.0],[535,189,1.0],[535,197,3.0],[535,198,3.0],[535,200,1.0],[535,201,5.0],[535,212,3.0],[535,215,4.0],[535,225,27.0],[535,275,9.0],[535,278,1.0],[535,279,244.0],[535,281,2.0],[535,283,1.0],[535,287,153.0],[535,288,166.0],[535,291,165.0],[535,294,1.0],[535,302,515.0],[535,328,20.0],[535,329,18.0],[535,364,7.0],[536,82,20.0],[536,86,68.0],[536,176,3.0],[536,266,1.0],[536,341,38.0],[536,442,424.0],[536,446,1016.0],[537,56,20.0],[537,57,50.0],[537,64,2.0],[537,248,1.0],[537,338,41.0],[537,405,1.0],[537,409,1.0],[537,416,250.0],[537,417,1134.0],[537,424,36.0],[537,428,1.0],[538,3,5.0],[538,20,2.0],[538,22,5.0],[538,23,1.0],[538,30,1.0],[538,31,9.0],[538,38,5.0],[538,40,5.0],[538,62,1.0],[538,93,5.0],[538,112,4.0],[538,128,2.0],[538,130,4.0],[538,137,1.0],[538,183,2.0],[538,199,10.0],[538,200,2.0],[538,203,1.0],[538,220,3.0],[538,227,14.0],[538,273,243.0],[538,281,2.0],[538,285,15.0],[538,290,192.0],[538,292,377.0],[538,293,69.0],[538,300,5.0],[538,308,95.0],[538,310,231.0],[538,386,12.0],[538,391,104.0],[538,405,12.0],[539,9,2.0],[539,10,6.0],[539,11,2.0],[539,19,12.0],[539,26,7.0],[539,28,1.0],[539,30,4.0],[539,31,6.0],[539,32,3.0],[539,34,1.0],[539,39,1.0],[539,45,36.0],[539,46,9.0],[539,56,18.0],[539,99,2.0],[539,100,3.0],[539,116,2.0],[539,123,1.0],[539,136,1.0],[539,148,1.0],[539,189,1.0],[539,190,3.0],[539,206,1.0],[539,225,8.0],[539,272,1.0],[539,279,43.0],[539,280,252.0],[539,281,27.0],[539,289,21.0],[539,296,165.0],[539,302,123.0],[539,303,46.0],[539,308,3.0],[539,315,2.0],[539,316,5.0],[539,328,21.0],[539,329,5.0],[539,339,15.0],[539,379,190.0],[539,390,76.0],[539,391,144.0],[539,394,6.0],[539,399,15.0],[539,402,5.0],[539,403,2.0],[539,405,98.0],[539,406,136.0],[539,416,457.0],[540,0,5.0],[540,1,6.0],[540,2,2.0],[540,4,10.0],[540,5,33.0],[540,6,9.0],[540,7,6.0],[540,8,11.0],[540,10,101.0],[540,11,315.0],[540,13,104.0],[540,14,3.0],[540,15,118.0],[540,16,31.0],[540,17,8.0],[540,20,92.0],[540,21,15.0],[540,22,8.0],[540,23,35.0],[540,24,8.0],[540,25,14.0],[540,26,26.0],[540,27,19.0],[540,28,96.0],[540,30,130.0],[540,31,160.0],[540,32,64.0],[540,33,15.0],[540,34,53.0],[540,35,13.0],[540,36,10.0],[540,38,48.0],[540,39,1.0],[540,40,2.0],[540,41,20.0],[540,42,43.0],[540,46,156.0],[540,47,10.0],[540,48,11.0],[540,49,18.0],[540,54,12.0],[540,56,26.0],[540,58,8.0],[540,59,1.0],[540,60,1.0],[540,63,2.0],[540,66,2.0],[540,67,1.0],[540,68,2.0],[540,69,2.0],[540,78,1.0],[540,86,2.0],[540,90,4.0],[540,91,4.0],[540,95,15.0],[540,96,15.0],[540,97,8.0],[540,98,8.0],[540,100,45.0],[540,101,11.0],[540,103,26.0],[540,105,52.0],[540,106,7.0],[540,110,30.0],[540,111,1.0],[540,113,10.0],[540,114,3.0],[540,115,5.0],[540,116,11.0],[540,117,4.0],[540,118,18.0],[540,120,2.0],[540,121,2.0],[540,123,3.0],[540,124,1.0],[540,125,5.0],[540,126,3.0],[540,128,27.0],[540,130,7.0],[540,131,3.0],[540,136,19.0],[540,137,8.0],[540,138,13.0],[540,139,11.0],[540,144,10.0],[540,146,4.0],[540,148,4.0],[540,150,1.0],[540,153,1.0],[540,156,1.0],[540,158,3.0],[540,180,4.0],[540,181,5.0],[540,184,2.0],[540,185,42.0],[540,186,8.0],[540,187,8.0],[540,188,4.0],[540,189,16.0],[540,190,135.0],[540,191,6.0],[540,193,18.0],[540,194,1.0],[540,195,47.0],[540,196,11.0],[540,197,4.0],[540,199,9.0],[540,200,113.0],[540,201,4.0],[540,202,1.0],[540,203,16.0],[540,204,4.0],[540,205,5.0],[540,206,12.0],[540,207,3.0],[540,208,24.0],[540,210,1.0],[540,211,1.0],[540,212,1.0],[540,213,210.0],[540,214,7.0],[540,215,128.0],[540,216,5.0],[540,218,30.0],[540,220,1.0],[540,221,4.0],[540,226,21.0],[540,227,5.0],[540,228,9.0],[540,229,8.0],[540,234,7.0],[540,236,4.0],[540,238,4.0],[540,246,1.0],[540,258,2.0],[540,270,462.0],[540,271,487.0],[540,272,1.0],[540,273,4.0],[540,274,1.0],[540,275,1049.0],[540,276,864.0],[540,277,659.0],[540,278,580.0],[540,280,3235.0],[540,281,322.0],[540,282,2.0],[540,283,2306.0],[540,284,287.0],[540,285,5945.0],[540,286,901.0],[540,287,270.0],[540,290,5251.0],[540,291,136.0],[540,292,238.0],[540,293,1843.0],[540,294,389.0],[540,295,464.0],[540,296,999.0],[540,297,323.0],[540,298,1328.0],[540,300,2.0],[540,301,1.0],[540,302,4.0],[540,304,559.0],[540,305,252.0],[540,306,427.0],[540,307,2.0],[540,308,2347.0],[540,309,15.0],[540,310,267.0],[540,311,670.0],[540,314,3.0],[540,316,1226.0],[540,317,527.0],[540,318,722.0],[540,319,765.0],[540,320,4.0],[540,324,643.0],[540,325,6.0],[540,326,350.0],[540,327,2.0],[540,328,673.0],[540,329,35.0],[540,330,50.0],[540,333,30.0],[540,336,91.0],[540,337,63.0],[540,338,17.0],[540,339,114.0],[540,341,1.0],[540,348,67.0],[540,356,51.0],[540,361,9.0],[540,362,38.0],[540,364,224.0],[540,365,301.0],[540,366,1.0],[540,370,662.0],[540,371,3.0],[540,373,870.0],[540,375,191.0],[540,376,490.0],[540,377,1.0],[540,380,3.0],[540,381,3.0],[540,382,3.0],[540,384,1.0],[540,386,23.0],[540,387,131.0],[540,388,800.0],[540,390,2575.0],[540,391,3001.0],[540,392,1404.0],[540,393,349.0],[540,394,521.0],[540,395,1.0],[540,398,1.0],[540,399,2.0],[540,401,4.0],[540,402,799.0],[540,404,1.0],[540,406,1329.0],[540,411,1.0],[540,412,1.0],[540,415,1.0],[540,416,454.0],[540,427,1.0],[540,441,1.0],[541,5,2.0],[541,17,2.0],[541,19,1.0],[541,33,3.0],[541,44,6.0],[541,45,414.0],[541,46,8.0],[541,47,2.0],[541,82,3.0],[541,95,3.0],[541,98,1.0],[541,101,1.0],[541,103,1.0],[541,107,1.0],[541,134,1.0],[541,135,6.0],[541,136,5.0],[541,185,1.0],[541,188,4.0],[541,213,2.0],[541,225,104.0],[541,226,1.0],[541,227,8.0],[541,262,91.0],[541,275,69.0],[541,278,6.0],[541,280,1.0],[541,281,5.0],[541,283,61.0],[541,287,93.0],[541,303,171.0],[541,305,1.0],[541,314,135.0],[541,315,6.0],[541,316,323.0],[541,317,185.0],[541,376,2.0],[541,379,2.0],[541,391,1.0],[541,397,1.0],[541,404,1.0],[541,405,121.0],[541,406,12.0],[541,430,25.0],[542,5,7.0],[542,8,5.0],[542,11,5.0],[542,16,2.0],[542,20,3.0],[542,27,3.0],[542,28,1.0],[542,30,13.0],[542,41,6.0],[542,50,1.0],[542,92,1.0],[542,95,3.0],[542,98,2.0],[542,106,1.0],[542,110,1.0],[542,117,1.0],[542,127,1.0],[542,182,2.0],[542,185,2.0],[542,188,3.0],[542,200,1.0],[542,202,9.0],[542,207,1.0],[542,217,1.0],[542,272,58.0],[542,275,177.0],[542,278,137.0],[542,281,1.0],[542,290,400.0],[542,297,19.0],[542,307,6.0],[542,329,6.0],[542,376,97.0],[542,379,62.0],[542,380,1.0],[542,386,1.0],[542,388,10.0],[542,390,308.0],[542,398,2.0],[542,401,185.0],[543,21,33.0],[543,27,31.0],[543,34,2.0],[543,43,2.0],[543,46,141.0],[543,117,19.0],[543,133,2.0],[543,136,51.0],[543,201,23.0],[543,207,18.0],[543,223,4.0],[543,226,58.0],[543,273,1.0],[543,281,24.0],[543,297,1636.0],[543,303,1.0],[543,304,23.0],[543,308,1.0],[543,312,1.0],[543,313,106.0],[543,314,1.0],[543,316,4055.0],[543,328,1.0],[543,381,569.0],[543,406,3.0],[544,2,3.0],[544,3,6.0],[544,10,3.0],[544,11,2.0],[544,19,2.0],[544,20,3.0],[544,22,1.0],[544,30,20.0],[544,32,8.0],[544,33,4.0],[544,36,4.0],[544,37,1.0],[544,42,1.0],[544,45,1.0],[544,46,7.0],[544,47,1.0],[544,49,1.0],[544,92,1.0],[544,93,2.0],[544,100,1.0],[544,101,2.0],[544,123,3.0],[544,128,1.0],[544,135,3.0],[544,137,1.0],[544,182,5.0],[544,183,1.0],[544,190,1.0],[544,191,1.0],[544,212,4.0],[544,213,3.0],[544,217,2.0],[544,225,1.0],[544,227,1.0],[544,272,183.0],[544,273,242.0],[544,278,15.0],[544,280,167.0],[544,281,26.0],[544,290,84.0],[544,293,1.0],[544,302,211.0],[544,303,258.0],[544,304,3.0],[544,305,2.0],[544,307,83.0],[544,308,12.0],[544,309,1.0],[544,315,88.0],[544,317,101.0],[544,319,48.0],[544,327,2.0],[544,339,5.0],[544,363,92.0],[544,364,21.0],[544,368,1.0],[544,371,2.0],[544,377,4.0],[544,378,26.0],[544,379,38.0],[544,389,3.0],[544,390,280.0],[544,396,18.0],[544,404,3.0],[544,406,192.0],[545,1,1.0],[545,21,13.0],[545,34,16.0],[545,36,2.0],[545,39,5.0],[545,56,1.0],[545,111,8.0],[545,129,5.0],[545,201,7.0],[545,219,6.0],[545,236,3.0],[545,285,18.0],[545,287,1.0],[545,288,1.0],[545,291,1036.0],[545,309,271.0],[545,316,2.0],[545,326,111.0],[545,361,4.0],[545,394,425.0],[545,396,42.0],[545,406,5.0],[546,0,6.0],[546,5,2.0],[546,16,4.0],[546,21,1.0],[546,30,1.0],[546,39,2.0],[546,90,6.0],[546,95,3.0],[546,111,1.0],[546,120,2.0],[546,129,2.0],[546,180,4.0],[546,185,5.0],[546,194,1.0],[546,210,2.0],[546,270,486.0],[546,275,257.0],[546,280,1.0],[546,284,121.0],[546,291,80.0],[546,300,229.0],[546,309,84.0],[546,324,3.0],[546,376,111.0],[546,402,2.0],[547,2,1.0],[547,8,2.0],[547,14,1.0],[547,23,5.0],[547,32,1.0],[547,33,1.0],[547,35,12.0],[547,42,1.0],[547,45,17.0],[547,46,1.0],[547,47,5.0],[547,92,5.0],[547,98,5.0],[547,104,1.0],[547,122,2.0],[547,123,1.0],[547,125,4.0],[547,135,2.0],[547,137,1.0],[547,182,2.0],[547,188,1.0],[547,203,4.0],[547,215,3.0],[547,227,14.0],[547,272,126.0],[547,277,1.0],[547,278,175.0],[547,281,14.0],[547,284,64.0],[547,285,1.0],[547,287,72.0],[547,293,193.0],[547,302,45.0],[547,303,76.0],[547,305,414.0],[547,317,159.0],[547,329,2.0],[547,382,10.0],[547,388,7.0],[547,391,1.0],[547,402,66.0],[547,403,12.0],[547,405,220.0],[547,406,41.0],[548,0,4.0],[548,1,16.0],[548,2,27.0],[548,3,7.0],[548,4,9.0],[548,5,34.0],[548,6,2.0],[548,7,17.0],[548,8,7.0],[548,9,12.0],[548,10,97.0],[548,11,27.0],[548,13,30.0],[548,14,7.0],[548,15,36.0],[548,16,68.0],[548,17,36.0],[548,19,10.0],[548,20,49.0],[548,21,5.0],[548,22,31.0],[548,23,24.0],[548,24,23.0],[548,25,1.0],[548,26,10.0],[548,28,13.0],[548,29,11.0],[548,30,140.0],[548,31,58.0],[548,32,67.0],[548,33,21.0],[548,34,171.0],[548,35,10.0],[548,36,3.0],[548,38,7.0],[548,39,34.0],[548,40,13.0],[548,41,29.0],[548,42,37.0],[548,43,33.0],[548,44,2.0],[548,45,106.0],[548,46,115.0],[548,47,16.0],[548,48,3.0],[548,49,60.0],[548,54,2.0],[548,56,19.0],[548,59,2.0],[548,82,1.0],[548,86,3.0],[548,90,5.0],[548,91,1.0],[548,92,24.0],[548,95,37.0],[548,96,1.0],[548,97,15.0],[548,98,3.0],[548,99,10.0],[548,100,24.0],[548,101,4.0],[548,103,14.0],[548,104,2.0],[548,105,3.0],[548,106,10.0],[548,107,15.0],[548,110,17.0],[548,112,4.0],[548,113,14.0],[548,114,12.0],[548,116,4.0],[548,118,5.0],[548,119,8.0],[548,120,4.0],[548,122,6.0],[548,123,5.0],[548,124,6.0],[548,125,4.0],[548,127,1.0],[548,128,1.0],[548,129,15.0],[548,130,4.0],[548,131,8.0],[548,132,7.0],[548,133,7.0],[548,135,6.0],[548,136,10.0],[548,137,5.0],[548,138,2.0],[548,139,13.0],[548,144,1.0],[548,146,1.0],[548,164,1.0],[548,176,3.0],[548,180,4.0],[548,182,25.0],[548,185,18.0],[548,186,2.0],[548,187,11.0],[548,188,7.0],[548,189,18.0],[548,190,20.0],[548,191,3.0],[548,193,13.0],[548,194,3.0],[548,195,4.0],[548,196,8.0],[548,197,15.0],[548,200,19.0],[548,202,3.0],[548,203,4.0],[548,204,9.0],[548,206,7.0],[548,208,7.0],[548,209,5.0],[548,210,3.0],[548,212,12.0],[548,213,18.0],[548,214,8.0],[548,215,60.0],[548,216,1.0],[548,218,1.0],[548,219,14.0],[548,220,7.0],[548,221,5.0],[548,222,7.0],[548,223,3.0],[548,224,8.0],[548,225,274.0],[548,226,41.0],[548,227,19.0],[548,228,2.0],[548,229,9.0],[548,238,1.0],[548,239,1.0],[548,270,326.0],[548,271,79.0],[548,272,1888.0],[548,273,3.0],[548,275,2199.0],[548,276,242.0],[548,277,1034.0],[548,278,381.0],[548,279,825.0],[548,280,2210.0],[548,281,257.0],[548,282,1.0],[548,283,1700.0],[548,284,373.0],[548,285,1176.0],[548,286,1195.0],[548,287,2047.0],[548,288,50.0],[548,290,3112.0],[548,292,309.0],[548,293,1451.0],[548,294,894.0],[548,295,20.0],[548,296,356.0],[548,298,547.0],[548,299,589.0],[548,300,667.0],[548,301,1.0],[548,302,1207.0],[548,303,975.0],[548,304,558.0],[548,305,208.0],[548,306,173.0],[548,307,4.0],[548,308,161.0],[548,309,1402.0],[548,310,682.0],[548,311,738.0],[548,312,798.0],[548,313,329.0],[548,315,5.0],[548,316,787.0],[548,317,837.0],[548,318,276.0],[548,319,1267.0],[548,320,8.0],[548,323,2.0],[548,324,94.0],[548,326,12.0],[548,327,1.0],[548,328,78.0],[548,329,60.0],[548,330,3.0],[548,331,1.0],[548,334,1.0],[548,336,10.0],[548,337,52.0],[548,338,2.0],[548,339,6.0],[548,341,1.0],[548,344,11.0],[548,348,1.0],[548,350,2.0],[548,351,1.0],[548,352,45.0],[548,355,1.0],[548,356,169.0],[548,360,1.0],[548,361,223.0],[548,362,7.0],[548,363,96.0],[548,364,156.0],[548,365,11.0],[548,366,2.0],[548,367,199.0],[548,370,540.0],[548,371,2.0],[548,373,4.0],[548,375,155.0],[548,376,749.0],[548,378,1.0],[548,379,176.0],[548,380,2.0],[548,381,33.0],[548,382,746.0],[548,384,1.0],[548,386,131.0],[548,387,3.0],[548,388,6.0],[548,389,1.0],[548,390,2848.0],[548,391,1047.0],[548,392,1124.0],[548,393,34.0],[548,394,1662.0],[548,395,115.0],[548,398,37.0],[548,399,2.0],[548,400,125.0],[548,401,20.0],[548,402,342.0],[548,403,172.0],[548,404,61.0],[548,405,1392.0],[548,406,2022.0],[548,407,2.0],[548,409,416.0],[548,410,2.0],[548,416,471.0],[548,424,1.0],[548,426,1.0],[548,427,1.0],[548,442,1.0],[549,7,11.0],[549,8,1.0],[549,10,1.0],[549,16,1.0],[549,18,1.0],[549,20,8.0],[549,21,5.0],[549,22,3.0],[549,30,8.0],[549,32,1.0],[549,33,2.0],[549,42,12.0],[549,45,27.0],[549,46,22.0],[549,68,1.0],[549,98,3.0],[549,112,1.0],[549,123,1.0],[549,136,1.0],[549,137,1.0],[549,185,1.0],[549,186,1.0],[549,188,1.0],[549,190,1.0],[549,200,1.0],[549,222,1.0],[549,275,22.0],[549,276,73.0],[549,278,82.0],[549,281,1.0],[549,284,2.0],[549,287,20.0],[549,290,164.0],[549,291,37.0],[549,292,219.0],[549,303,85.0],[549,315,2.0],[549,317,45.0],[549,364,1.0],[549,367,84.0],[549,370,11.0],[549,376,1.0],[549,378,5.0],[549,382,20.0],[549,390,208.0],[549,391,7.0],[549,394,1.0],[549,398,1.0],[549,402,173.0],[549,403,3.0],[549,405,624.0],[549,406,383.0],[549,428,16.0],[550,4,2.0],[550,45,1.0],[550,56,4.0],[550,57,2.0],[550,67,1.0],[550,68,6.0],[550,69,8.0],[550,95,1.0],[550,107,3.0],[550,144,2.0],[550,146,1.0],[550,158,1.0],[550,159,2.0],[550,236,1.0],[550,249,3.0],[550,275,47.0],[550,283,1.0],[550,285,3.0],[550,287,24.0],[550,292,1.0],[550,311,17.0],[550,314,1.0],[550,324,19.0],[550,326,110.0],[550,329,10.0],[550,337,40.0],[550,338,295.0],[550,339,398.0],[550,364,1.0],[550,416,53.0],[550,417,40.0],[550,428,6.0],[551,5,1.0],[551,8,4.0],[551,9,3.0],[551,11,5.0],[551,13,3.0],[551,20,6.0],[551,26,7.0],[551,43,15.0],[551,46,12.0],[551,57,1.0],[551,95,1.0],[551,98,4.0],[551,99,1.0],[551,116,3.0],[551,133,2.0],[551,136,1.0],[551,188,2.0],[551,189,2.0],[551,193,1.0],[551,200,3.0],[551,206,2.0],[551,215,8.0],[551,223,3.0],[551,238,1.0],[551,275,33.0],[551,278,170.0],[551,279,92.0],[551,281,8.0],[551,282,1.0],[551,283,136.0],[551,290,349.0],[551,296,277.0],[551,305,1.0],[551,310,1.0],[551,313,536.0],[551,316,1.0],[551,319,1.0],[551,328,37.0],[551,364,1.0],[551,369,26.0],[551,387,1.0],[551,395,7.0],[551,401,3.0],[551,403,53.0],[551,406,177.0],[551,417,5.0],[551,428,8.0],[552,10,1.0],[552,15,4.0],[552,17,3.0],[552,20,2.0],[552,22,1.0],[552,32,6.0],[552,39,2.0],[552,42,14.0],[552,46,52.0],[552,47,4.0],[552,105,6.0],[552,107,1.0],[552,110,2.0],[552,122,2.0],[552,136,1.0],[552,197,1.0],[552,200,2.0],[552,219,1.0],[552,226,1.0],[552,285,413.0],[552,287,183.0],[552,290,155.0],[552,292,162.0],[552,302,178.0],[552,308,9.0],[552,309,64.0],[552,316,1.0],[552,333,1.0],[552,340,1.0],[552,370,28.0],[552,375,3.0],[552,376,1.0],[552,402,226.0],[552,406,680.0],[553,71,18.0],[553,84,8.0],[553,161,6.0],[553,174,4.0],[553,251,10.0],[553,264,3.0],[553,281,5.0],[553,329,6.0],[553,339,2.0],[553,341,1231.0],[553,354,375.0],[553,444,37.0],[554,5,2.0],[554,10,2.0],[554,11,2.0],[554,15,3.0],[554,17,7.0],[554,20,1.0],[554,26,7.0],[554,30,2.0],[554,38,1.0],[554,42,1.0],[554,58,1.0],[554,100,2.0],[554,101,1.0],[554,107,2.0],[554,110,1.0],[554,116,4.0],[554,120,1.0],[554,128,1.0],[554,148,1.0],[554,185,2.0],[554,186,1.0],[554,190,1.0],[554,195,2.0],[554,197,2.0],[554,200,2.0],[554,206,4.0],[554,210,1.0],[554,227,1.0],[554,275,86.0],[554,276,8.0],[554,280,118.0],[554,281,10.0],[554,285,147.0],[554,287,460.0],[554,288,1.0],[554,290,115.0],[554,293,11.0],[554,294,1.0],[554,295,1.0],[554,296,212.0],[554,300,84.0],[554,301,1.0],[554,304,6.0],[554,308,42.0],[554,317,3.0],[554,328,20.0],[554,376,2.0],[554,402,25.0],[555,0,11.0],[555,2,39.0],[555,3,8.0],[555,4,19.0],[555,5,71.0],[555,6,1.0],[555,7,35.0],[555,8,19.0],[555,9,4.0],[555,10,85.0],[555,11,182.0],[555,13,33.0],[555,14,6.0],[555,15,79.0],[555,16,37.0],[555,17,30.0],[555,18,10.0],[555,19,51.0],[555,20,168.0],[555,21,11.0],[555,22,37.0],[555,23,16.0],[555,24,21.0],[555,25,55.0],[555,26,10.0],[555,27,18.0],[555,28,59.0],[555,29,28.0],[555,30,253.0],[555,31,124.0],[555,32,39.0],[555,33,79.0],[555,34,138.0],[555,35,46.0],[555,36,20.0],[555,37,523.0],[555,38,10.0],[555,39,96.0],[555,40,10.0],[555,41,36.0],[555,42,109.0],[555,43,62.0],[555,44,45.0],[555,45,173.0],[555,46,357.0],[555,47,1.0],[555,48,31.0],[555,49,74.0],[555,50,3.0],[555,52,174.0],[555,53,2.0],[555,54,145.0],[555,55,81.0],[555,56,2694.0],[555,57,267.0],[555,58,61.0],[555,59,29.0],[555,60,44.0],[555,61,1.0],[555,63,645.0],[555,64,149.0],[555,65,18.0],[555,66,4.0],[555,67,94.0],[555,68,92.0],[555,69,852.0],[555,70,7.0],[555,71,5.0],[555,78,8.0],[555,81,9.0],[555,82,48.0],[555,86,1.0],[555,90,4.0],[555,92,59.0],[555,93,3.0],[555,95,65.0],[555,96,8.0],[555,97,29.0],[555,98,24.0],[555,99,1.0],[555,100,33.0],[555,101,9.0],[555,103,11.0],[555,104,3.0],[555,105,30.0],[555,106,1.0],[555,107,8.0],[555,109,5.0],[555,110,73.0],[555,112,2.0],[555,113,11.0],[555,114,14.0],[555,115,10.0],[555,116,3.0],[555,117,10.0],[555,118,8.0],[555,119,1.0],[555,120,27.0],[555,121,9.0],[555,122,19.0],[555,123,32.0],[555,124,3.0],[555,125,1.0],[555,126,3.0],[555,127,10.0],[555,128,6.0],[555,129,41.0],[555,130,5.0],[555,131,4.0],[555,133,5.0],[555,134,13.0],[555,135,12.0],[555,136,9.0],[555,137,4.0],[555,138,1.0],[555,139,49.0],[555,142,69.0],[555,143,8.0],[555,144,81.0],[555,145,6.0],[555,146,93.0],[555,147,5.0],[555,148,69.0],[555,149,11.0],[555,150,34.0],[555,151,1.0],[555,153,395.0],[555,154,30.0],[555,155,16.0],[555,157,36.0],[555,158,39.0],[555,159,313.0],[555,161,136.0],[555,168,6.0],[555,172,22.0],[555,176,5.0],[555,180,4.0],[555,182,23.0],[555,183,4.0],[555,185,46.0],[555,186,14.0],[555,187,24.0],[555,188,13.0],[555,189,1.0],[555,190,50.0],[555,191,7.0],[555,193,13.0],[555,194,3.0],[555,195,33.0],[555,196,5.0],[555,197,6.0],[555,198,49.0],[555,199,2.0],[555,200,91.0],[555,201,2.0],[555,202,6.0],[555,203,16.0],[555,204,11.0],[555,205,8.0],[555,206,3.0],[555,207,11.0],[555,208,9.0],[555,209,4.0],[555,210,16.0],[555,211,5.0],[555,212,14.0],[555,213,33.0],[555,214,4.0],[555,215,3.0],[555,216,1.0],[555,217,6.0],[555,218,7.0],[555,219,29.0],[555,220,5.0],[555,221,3.0],[555,222,2.0],[555,223,10.0],[555,224,97.0],[555,225,143.0],[555,226,29.0],[555,227,76.0],[555,228,4.0],[555,229,33.0],[555,231,2.0],[555,232,82.0],[555,233,4.0],[555,234,65.0],[555,235,6.0],[555,236,220.0],[555,237,4.0],[555,238,54.0],[555,239,17.0],[555,240,30.0],[555,241,1.0],[555,243,347.0],[555,244,23.0],[555,245,18.0],[555,246,1.0],[555,247,63.0],[555,248,39.0],[555,249,379.0],[555,250,2.0],[555,258,2.0],[555,262,25.0],[555,266,1.0],[555,270,300.0],[555,271,8.0],[555,272,2562.0],[555,273,322.0],[555,275,3624.0],[555,276,442.0],[555,277,2350.0],[555,278,1195.0],[555,279,235.0],[555,280,2661.0],[555,281,359.0],[555,282,5.0],[555,283,1862.0],[555,284,557.0],[555,285,5009.0],[555,286,299.0],[555,287,1331.0],[555,288,5.0],[555,289,666.0],[555,290,9162.0],[555,291,194.0],[555,292,386.0],[555,293,1409.0],[555,294,1226.0],[555,295,715.0],[555,296,301.0],[555,297,1157.0],[555,298,791.0],[555,299,255.0],[555,300,2467.0],[555,301,1036.0],[555,302,2042.0],[555,303,3863.0],[555,304,202.0],[555,305,120.0],[555,306,185.0],[555,307,143.0],[555,308,476.0],[555,309,2950.0],[555,310,309.0],[555,311,246.0],[555,312,4.0],[555,313,765.0],[555,314,842.0],[555,315,547.0],[555,316,622.0],[555,317,64.0],[555,318,119.0],[555,319,3085.0],[555,320,155.0],[555,321,12.0],[555,322,5934.0],[555,323,180.0],[555,324,6612.0],[555,325,654.0],[555,326,6456.0],[555,327,12.0],[555,328,5448.0],[555,329,1622.0],[555,330,2750.0],[555,331,10.0],[555,332,2.0],[555,333,34655.0],[555,334,2033.0],[555,335,1586.0],[555,336,266.0],[555,337,5156.0],[555,338,4073.0],[555,339,43528.0],[555,340,157.0],[555,341,7.0],[555,344,1.0],[555,348,480.0],[555,349,1.0],[555,350,3.0],[555,351,1.0],[555,352,2435.0],[555,356,130.0],[555,361,12.0],[555,362,63.0],[555,363,97.0],[555,364,388.0],[555,365,53.0],[555,366,4.0],[555,367,18.0],[555,368,6.0],[555,369,76.0],[555,370,92.0],[555,371,3.0],[555,373,50.0],[555,374,16.0],[555,375,10.0],[555,376,518.0],[555,377,483.0],[555,378,133.0],[555,379,817.0],[555,380,2.0],[555,381,123.0],[555,382,890.0],[555,385,374.0],[555,386,9.0],[555,387,20.0],[555,388,428.0],[555,389,370.0],[555,390,2523.0],[555,391,2013.0],[555,392,3.0],[555,393,137.0],[555,394,2846.0],[555,395,766.0],[555,396,331.0],[555,397,4.0],[555,398,26.0],[555,399,406.0],[555,400,36.0],[555,401,477.0],[555,402,1763.0],[555,403,641.0],[555,404,700.0],[555,405,1031.0],[555,406,5611.0],[555,407,1.0],[555,408,349.0],[555,409,193.0],[555,410,3.0],[555,411,1.0],[555,412,9.0],[555,413,2.0],[555,414,4.0],[555,415,1142.0],[555,416,63895.0],[555,417,5821.0],[555,418,7.0],[555,419,7.0],[555,422,2.0],[555,423,32.0],[555,424,1257.0],[555,426,1.0],[555,428,876.0],[555,429,177.0],[555,430,96.0],[555,437,1.0],[555,440,3.0],[555,441,110.0],[555,442,20.0],[556,0,7.0],[556,1,3.0],[556,2,58.0],[556,3,21.0],[556,4,39.0],[556,5,30.0],[556,6,2.0],[556,7,17.0],[556,8,19.0],[556,9,32.0],[556,10,91.0],[556,11,81.0],[556,13,31.0],[556,14,14.0],[556,15,50.0],[556,16,42.0],[556,17,83.0],[556,18,32.0],[556,19,73.0],[556,20,82.0],[556,21,7.0],[556,22,35.0],[556,23,43.0],[556,24,34.0],[556,25,10.0],[556,26,33.0],[556,27,21.0],[556,28,55.0],[556,29,56.0],[556,30,43.0],[556,31,58.0],[556,32,109.0],[556,33,104.0],[556,34,116.0],[556,35,29.0],[556,36,17.0],[556,37,23.0],[556,38,9.0],[556,39,59.0],[556,40,37.0],[556,41,38.0],[556,42,114.0],[556,43,14.0],[556,44,19.0],[556,45,127.0],[556,46,254.0],[556,47,19.0],[556,48,14.0],[556,49,72.0],[556,52,1.0],[556,54,5.0],[556,55,5.0],[556,59,1.0],[556,60,1.0],[556,68,3.0],[556,69,2.0],[556,82,1.0],[556,86,4.0],[556,90,7.0],[556,91,3.0],[556,92,59.0],[556,93,17.0],[556,95,25.0],[556,96,2.0],[556,97,13.0],[556,98,20.0],[556,99,27.0],[556,100,33.0],[556,101,10.0],[556,103,15.0],[556,104,2.0],[556,105,14.0],[556,106,5.0],[556,107,22.0],[556,108,2.0],[556,109,1.0],[556,110,52.0],[556,111,4.0],[556,112,8.0],[556,113,27.0],[556,114,21.0],[556,115,2.0],[556,116,21.0],[556,117,13.0],[556,118,27.0],[556,119,18.0],[556,120,4.0],[556,121,6.0],[556,122,34.0],[556,123,27.0],[556,124,3.0],[556,125,2.0],[556,126,6.0],[556,127,16.0],[556,128,4.0],[556,129,34.0],[556,130,26.0],[556,131,12.0],[556,132,5.0],[556,134,1.0],[556,135,10.0],[556,136,8.0],[556,137,6.0],[556,138,7.0],[556,139,15.0],[556,147,1.0],[556,158,1.0],[556,172,1.0],[556,176,1.0],[556,180,6.0],[556,181,1.0],[556,182,33.0],[556,183,12.0],[556,184,1.0],[556,185,15.0],[556,186,6.0],[556,187,13.0],[556,188,17.0],[556,189,13.0],[556,190,53.0],[556,191,10.0],[556,193,10.0],[556,194,6.0],[556,195,18.0],[556,196,3.0],[556,197,27.0],[556,198,2.0],[556,199,1.0],[556,200,46.0],[556,201,6.0],[556,202,39.0],[556,203,19.0],[556,204,22.0],[556,205,7.0],[556,206,11.0],[556,207,13.0],[556,208,29.0],[556,209,10.0],[556,210,8.0],[556,211,9.0],[556,212,26.0],[556,213,48.0],[556,214,2.0],[556,215,10.0],[556,216,4.0],[556,217,15.0],[556,218,4.0],[556,219,26.0],[556,220,23.0],[556,221,13.0],[556,222,6.0],[556,224,3.0],[556,225,29.0],[556,226,25.0],[556,227,53.0],[556,228,13.0],[556,229,18.0],[556,234,4.0],[556,238,1.0],[556,246,3.0],[556,248,2.0],[556,266,2.0],[556,270,531.0],[556,271,104.0],[556,272,3240.0],[556,273,1121.0],[556,274,1.0],[556,275,1670.0],[556,276,139.0],[556,277,1233.0],[556,278,1489.0],[556,279,1439.0],[556,280,2611.0],[556,281,312.0],[556,282,3.0],[556,283,1711.0],[556,284,503.0],[556,285,2397.0],[556,286,466.0],[556,287,3665.0],[556,288,542.0],[556,289,43.0],[556,290,5511.0],[556,291,472.0],[556,292,1210.0],[556,293,3009.0],[556,294,2030.0],[556,295,305.0],[556,296,1219.0],[556,297,1115.0],[556,298,2193.0],[556,299,1366.0],[556,300,901.0],[556,301,655.0],[556,302,4632.0],[556,303,3190.0],[556,304,232.0],[556,305,260.0],[556,306,418.0],[556,307,816.0],[556,308,590.0],[556,309,2042.0],[556,310,2004.0],[556,311,1034.0],[556,312,232.0],[556,314,158.0],[556,315,574.0],[556,316,746.0],[556,317,339.0],[556,318,555.0],[556,319,1783.0],[556,320,6.0],[556,321,3.0],[556,322,11.0],[556,323,4.0],[556,324,189.0],[556,325,54.0],[556,326,1.0],[556,327,6.0],[556,328,26.0],[556,329,33.0],[556,330,9.0],[556,331,1.0],[556,333,30.0],[556,335,3.0],[556,336,41.0],[556,337,21.0],[556,338,92.0],[556,339,92.0],[556,340,1.0],[556,345,1.0],[556,350,1.0],[556,352,70.0],[556,356,86.0],[556,361,44.0],[556,362,163.0],[556,363,148.0],[556,364,652.0],[556,365,10.0],[556,366,3.0],[556,367,68.0],[556,368,9.0],[556,369,1.0],[556,370,480.0],[556,371,3.0],[556,373,30.0],[556,374,30.0],[556,375,72.0],[556,376,397.0],[556,377,520.0],[556,378,432.0],[556,379,1244.0],[556,381,27.0],[556,382,299.0],[556,383,2.0],[556,385,17.0],[556,386,6.0],[556,388,182.0],[556,389,308.0],[556,390,539.0],[556,391,603.0],[556,392,334.0],[556,393,173.0],[556,394,1842.0],[556,395,294.0],[556,396,101.0],[556,398,93.0],[556,399,53.0],[556,400,43.0],[556,401,202.0],[556,402,2249.0],[556,403,122.0],[556,404,260.0],[556,405,1910.0],[556,406,3141.0],[556,408,45.0],[556,409,303.0],[556,415,24.0],[556,416,20.0],[556,417,1.0],[556,428,1.0],[557,3,2.0],[557,6,2.0],[557,15,4.0],[557,16,3.0],[557,17,3.0],[557,23,4.0],[557,45,4.0],[557,46,15.0],[557,93,2.0],[557,106,1.0],[557,113,1.0],[557,183,5.0],[557,195,3.0],[557,196,2.0],[557,203,1.0],[557,273,215.0],[557,281,1.0],[557,285,215.0],[557,286,302.0],[557,287,36.0],[557,291,1.0],[557,292,4.0],[557,293,197.0],[557,377,36.0],[557,406,233.0],[558,70,9.0],[558,71,13.0],[558,74,1.0],[558,81,7.0],[558,82,1.0],[558,84,8.0],[558,86,3.0],[558,87,8.0],[558,160,2.0],[558,161,6.0],[558,176,1.0],[558,250,3.0],[558,251,10.0],[558,266,2.0],[558,281,4.0],[558,293,1.0],[558,329,7.0],[558,340,270.0],[558,341,808.0],[558,343,7.0],[558,344,17.0],[558,348,36.0],[558,354,3.0],[558,356,41.0],[558,426,1.0],[558,430,151.0],[558,435,10.0],[558,441,111.0],[558,444,107.0],[558,446,21.0],[558,447,117.0],[559,18,1.0],[559,22,6.0],[559,23,2.0],[559,37,6.0],[559,38,4.0],[559,42,3.0],[559,43,3.0],[559,47,2.0],[559,112,2.0],[559,127,2.0],[559,128,3.0],[559,137,5.0],[559,202,1.0],[559,217,3.0],[559,218,1.0],[559,219,1.0],[559,223,1.0],[559,227,1.0],[559,281,1.0],[559,283,47.0],[559,288,46.0],[559,292,248.0],[559,293,102.0],[559,307,245.0],[559,308,197.0],[559,309,33.0],[559,316,1.0],[559,317,138.0],[559,402,9.0],[559,403,77.0],[560,16,9.0],[560,23,4.0],[560,30,1.0],[560,40,1.0],[560,45,33.0],[560,78,1.0],[560,168,1.0],[560,286,1.0],[560,293,98.0],[560,309,29.0],[560,348,44.0],[560,376,201.0],[560,390,36.0],[560,405,829.0],[561,13,11.0],[561,28,13.0],[561,29,6.0],[561,34,13.0],[561,38,3.0],[561,44,4.0],[561,103,8.0],[561,118,8.0],[561,128,1.0],[561,134,1.0],[561,193,4.0],[561,208,10.0],[561,224,2.0],[561,283,1138.0],[561,294,1.0],[561,298,746.0],[561,308,129.0],[561,314,138.0],[561,380,1.0],[561,390,1.0],[561,394,327.0],[562,69,1.0],[562,70,61.0],[562,82,10.0],[562,172,5.0],[562,232,2.0],[562,250,2.0],[562,322,56.0],[562,340,1.0],[562,351,1.0],[562,352,454.0],[562,426,1.0],[562,430,941.0],[563,2,1.0],[563,11,1.0],[563,29,1.0],[563,30,41.0],[563,31,9.0],[563,32,17.0],[563,33,12.0],[563,34,254.0],[563,35,52.0],[563,44,1.0],[563,54,2.0],[563,55,12.0],[563,56,489.0],[563,57,144.0],[563,58,3.0],[563,59,1.0],[563,61,1.0],[563,68,1.0],[563,70,477.0],[563,121,1.0],[563,122,9.0],[563,123,9.0],[563,124,7.0],[563,144,3.0],[563,146,9.0],[563,148,3.0],[563,149,3.0],[563,160,176.0],[563,210,1.0],[563,212,8.0],[563,213,5.0],[563,214,137.0],[563,215,3.0],[563,234,1.0],[563,236,24.0],[563,239,2.0],[563,250,171.0],[563,272,29.0],[563,280,2.0],[563,281,4.0],[563,301,96.0],[563,302,971.0],[563,303,662.0],[563,304,398.0],[563,305,1.0],[563,310,3.0],[563,316,3.0],[563,318,1.0],[563,324,129.0],[563,325,22.0],[563,326,577.0],[563,328,319.0],[563,329,67.0],[563,332,3.0],[563,334,2.0],[563,335,1.0],[563,336,8.0],[563,337,1.0],[563,338,1.0],[563,339,22.0],[563,340,20280.0],[563,366,3.0],[563,383,1.0],[563,384,1.0],[563,387,1.0],[563,390,877.0],[563,391,74.0],[563,392,7.0],[563,394,5852.0],[563,395,1198.0],[563,404,4.0],[563,408,4.0],[563,409,1.0],[563,412,4.0],[563,414,1.0],[563,415,260.0],[563,416,12539.0],[563,417,2875.0],[563,418,4.0],[563,419,1.0],[563,426,1.0],[563,428,5.0],[563,429,3.0],[563,430,1929.0],[564,0,4.0],[564,5,3.0],[564,7,5.0],[564,8,1.0],[564,10,2.0],[564,17,1.0],[564,20,4.0],[564,33,4.0],[564,38,10.0],[564,39,3.0],[564,41,6.0],[564,46,3.0],[564,49,1.0],[564,64,7.0],[564,68,6.0],[564,90,5.0],[564,95,2.0],[564,97,6.0],[564,100,1.0],[564,107,1.0],[564,128,3.0],[564,131,3.0],[564,140,2.0],[564,154,1.0],[564,180,5.0],[564,185,4.0],[564,187,35.0],[564,188,1.0],[564,200,2.0],[564,213,2.0],[564,218,7.0],[564,243,1.0],[564,244,1.0],[564,248,1.0],[564,270,286.0],[564,275,345.0],[564,277,241.0],[564,278,43.0],[564,280,7.0],[564,281,6.0],[564,282,2.0],[564,287,66.0],[564,290,254.0],[564,303,202.0],[564,308,489.0],[564,309,36.0],[564,311,121.0],[564,319,11.0],[564,320,43.0],[564,323,10.0],[564,329,13.0],[564,333,1.0],[564,334,178.0],[564,335,12.0],[564,338,66.0],[564,370,11.0],[564,376,3.0],[564,382,26.0],[564,398,51.0],[564,401,2.0],[564,404,1.0],[564,406,66.0],[564,416,8.0],[564,422,1.0],[564,428,102.0],[564,429,1.0],[565,13,1.0],[565,15,7.0],[565,33,7.0],[565,45,8.0],[565,47,1.0],[565,68,5.0],[565,105,9.0],[565,123,2.0],[565,158,4.0],[565,195,4.0],[565,213,3.0],[565,227,2.0],[565,281,1.0],[565,285,567.0],[565,292,2.0],[565,302,1.0],[565,303,230.0],[565,305,5.0],[565,317,73.0],[565,338,287.0],[565,373,9.0],[566,2,6.0],[566,15,27.0],[566,17,2.0],[566,22,1.0],[566,35,8.0],[566,39,2.0],[566,49,1.0],[566,92,4.0],[566,105,2.0],[566,107,1.0],[566,129,4.0],[566,182,2.0],[566,195,1.0],[566,219,1.0],[566,272,230.0],[566,285,546.0],[566,287,105.0],[566,292,7.0],[566,309,101.0],[566,316,1.0],[566,319,6.0],[566,375,269.0],[566,382,86.0],[566,383,1.0],[566,390,10.0],[566,395,107.0],[566,406,6.0],[567,2,4.0],[567,6,3.0],[567,9,1.0],[567,11,1.0],[567,13,6.0],[567,23,2.0],[567,31,3.0],[567,32,4.0],[567,40,5.0],[567,45,10.0],[567,92,1.0],[567,96,3.0],[567,99,3.0],[567,103,2.0],[567,113,2.0],[567,122,1.0],[567,130,1.0],[567,189,2.0],[567,203,2.0],[567,212,2.0],[567,220,1.0],[567,225,1.0],[567,272,145.0],[567,276,275.0],[567,278,1.0],[567,279,275.0],[567,281,3.0],[567,283,188.0],[567,284,16.0],[567,285,2.0],[567,289,42.0],[567,293,187.0],[567,297,9.0],[567,302,332.0],[567,303,1.0],[567,310,47.0],[567,311,27.0],[567,319,1.0],[567,320,1.0],[567,324,1.0],[567,383,1.0],[567,390,32.0],[567,391,37.0],[567,403,22.0],[567,404,1.0],[567,405,175.0],[568,2,1.0],[568,10,2.0],[568,20,11.0],[568,37,5.0],[568,40,2.0],[568,92,5.0],[568,100,1.0],[568,110,4.0],[568,127,4.0],[568,139,1.0],[568,182,6.0],[568,200,11.0],[568,217,5.0],[568,272,169.0],[568,280,143.0],[568,281,13.0],[568,290,539.0],[568,307,188.0],[568,319,29.0],[568,339,20.0],[568,397,1.0],[568,400,9.0],[569,30,1.0],[569,33,49.0],[569,35,2.0],[569,47,1.0],[569,70,1.0],[569,71,364.0],[569,73,2.0],[569,75,89.0],[569,76,170.0],[569,78,1.0],[569,79,1.0],[569,80,302.0],[569,81,102.0],[569,82,361.0],[569,83,73.0],[569,84,100.0],[569,86,443.0],[569,87,77.0],[569,88,1.0],[569,161,81.0],[569,163,1.0],[569,166,68.0],[569,170,5.0],[569,171,40.0],[569,172,6.0],[569,173,1.0],[569,174,23.0],[569,176,12.0],[569,177,29.0],[569,220,1.0],[569,239,1.0],[569,248,1.0],[569,251,804.0],[569,256,85.0],[569,260,7.0],[569,261,245.0],[569,262,9.0],[569,263,1.0],[569,264,29.0],[569,266,16.0],[569,267,24.0],[569,268,6.0],[569,281,40.0],[569,315,1.0],[569,329,63.0],[569,333,16.0],[569,335,1.0],[569,337,2.0],[569,339,1.0],[569,340,1.0],[569,341,8808.0],[569,342,1.0],[569,343,112.0],[569,344,3.0],[569,346,7994.0],[569,347,20.0],[569,350,311.0],[569,351,5634.0],[569,352,287.0],[569,354,2444.0],[569,356,375.0],[569,357,2145.0],[569,358,10.0],[569,371,1.0],[569,374,2.0],[569,382,1.0],[569,387,1.0],[569,393,981.0],[569,394,2.0],[569,410,1.0],[569,412,1.0],[569,416,1.0],[569,422,1.0],[569,423,2.0],[569,429,2.0],[569,430,1.0],[569,431,3042.0],[569,432,1.0],[569,433,1.0],[569,434,1.0],[569,435,1428.0],[569,436,2.0],[569,437,1.0],[569,438,2.0],[569,440,4782.0],[569,441,303.0],[569,442,5448.0],[569,443,2.0],[569,444,1092.0],[569,446,5897.0],[569,447,477.0],[569,448,1.0],[570,44,38.0],[570,134,20.0],[570,224,16.0],[570,281,10.0],[570,290,1.0],[570,314,1347.0],[570,335,1.0],[571,55,3.0],[571,56,1.0],[571,57,33.0],[571,64,2.0],[571,147,1.0],[571,155,1.0],[571,335,27.0],[571,415,84.0],[571,416,23.0],[571,417,952.0],[571,424,8.0],[572,7,7.0],[572,15,4.0],[572,30,1.0],[572,32,13.0],[572,35,5.0],[572,40,1.0],[572,46,1.0],[572,122,4.0],[572,195,2.0],[572,212,3.0],[572,215,3.0],[572,285,58.0],[572,301,1.0],[572,302,558.0],[572,305,92.0],[572,308,6.0],[572,310,15.0],[572,317,5.0],[572,362,1.0],[572,367,72.0],[572,375,79.0],[572,382,2.0],[572,390,88.0],[572,406,8.0],[573,15,5.0],[573,17,3.0],[573,21,2.0],[573,33,9.0],[573,37,3.0],[573,41,1.0],[573,46,7.0],[573,107,4.0],[573,123,9.0],[573,127,2.0],[573,197,3.0],[573,213,7.0],[573,217,1.0],[573,281,6.0],[573,283,1.0],[573,285,110.0],[573,287,251.0],[573,292,1.0],[573,303,620.0],[573,307,174.0],[573,309,10.0],[573,327,2.0],[573,329,1.0],[573,376,8.0],[573,381,58.0],[573,401,1.0],[573,406,79.0],[574,2,3.0],[574,14,2.0],[574,19,20.0],[574,21,2.0],[574,23,4.0],[574,42,14.0],[574,45,3.0],[574,92,2.0],[574,113,1.0],[574,132,1.0],[574,182,2.0],[574,194,1.0],[574,203,2.0],[574,272,99.0],[574,284,105.0],[574,290,18.0],[574,293,320.0],[574,379,360.0],[574,381,60.0],[574,391,16.0],[574,399,6.0],[574,402,187.0],[574,405,50.0],[574,409,2.0],[575,7,22.0],[575,97,14.0],[575,187,3.0],[575,273,2.0],[575,277,900.0],[575,281,13.0],[575,367,119.0],[575,417,3.0],[576,30,5.0],[576,31,3.0],[576,32,6.0],[576,33,35.0],[576,34,24.0],[576,37,6.0],[576,38,19.0],[576,39,4.0],[576,40,5.0],[576,42,1.0],[576,43,1.0],[576,45,50.0],[576,46,58.0],[576,49,1.0],[576,51,2.0],[576,52,2.0],[576,53,1.0],[576,56,15.0],[576,57,307.0],[576,58,2.0],[576,59,7.0],[576,65,1.0],[576,66,1.0],[576,68,1.0],[576,69,1.0],[576,70,1064.0],[576,74,295.0],[576,78,10.0],[576,81,1.0],[576,82,5.0],[576,122,2.0],[576,123,8.0],[576,124,3.0],[576,130,1.0],[576,141,1.0],[576,143,1.0],[576,146,1.0],[576,148,1.0],[576,150,1.0],[576,160,17.0],[576,164,153.0],[576,168,7.0],[576,172,3.0],[576,189,1.0],[576,191,1.0],[576,212,2.0],[576,213,7.0],[576,214,7.0],[576,220,1.0],[576,225,1.0],[576,226,1.0],[576,231,4.0],[576,233,1.0],[576,236,1.0],[576,237,3.0],[576,240,3.0],[576,250,8.0],[576,254,147.0],[576,258,6.0],[576,261,1.0],[576,262,26.0],[576,281,6.0],[576,295,1.0],[576,296,1.0],[576,297,1.0],[576,302,207.0],[576,303,758.0],[576,304,635.0],[576,306,32.0],[576,308,125.0],[576,309,1.0],[576,310,143.0],[576,318,6.0],[576,321,60.0],[576,323,19.0],[576,325,17.0],[576,326,346.0],[576,327,3.0],[576,328,196.0],[576,329,50.0],[576,330,174.0],[576,334,1.0],[576,335,1.0],[576,339,2.0],[576,340,819.0],[576,344,10974.0],[576,348,467.0],[576,350,2.0],[576,351,124.0],[576,352,241.0],[576,361,7.0],[576,382,1.0],[576,390,39.0],[576,391,121.0],[576,392,162.0],[576,397,39.0],[576,398,281.0],[576,399,56.0],[576,402,4.0],[576,403,46.0],[576,405,3.0],[576,406,946.0],[576,410,7.0],[576,413,2.0],[576,414,1.0],[576,416,5.0],[576,417,7853.0],[576,418,2.0],[576,419,1.0],[576,421,1.0],[576,422,2.0],[576,425,4.0],[576,426,4.0],[576,428,1.0],[576,429,6.0],[576,430,17842.0],[576,431,1.0],[576,434,1.0],[577,3,3.0],[577,15,1.0],[577,16,5.0],[577,20,1.0],[577,27,1.0],[577,30,2.0],[577,32,1.0],[577,33,5.0],[577,35,1.0],[577,42,6.0],[577,43,10.0],[577,45,9.0],[577,46,18.0],[577,47,2.0],[577,120,1.0],[577,136,1.0],[577,137,1.0],[577,196,1.0],[577,200,1.0],[577,210,2.0],[577,213,2.0],[577,227,2.0],[577,232,1.0],[577,281,1.0],[577,283,8.0],[577,285,11.0],[577,287,2.0],[577,290,130.0],[577,297,1.0],[577,300,121.0],[577,302,29.0],[577,303,176.0],[577,305,1.0],[577,317,31.0],[577,322,11.0],[577,339,2.0],[577,363,37.0],[577,376,77.0],[577,391,1.0],[577,395,37.0],[577,402,90.0],[577,406,250.0],[577,424,1.0],[577,428,3.0],[578,1,2.0],[578,7,1.0],[578,8,1.0],[578,11,10.0],[578,17,4.0],[578,33,1.0],[578,38,5.0],[578,46,6.0],[578,47,1.0],[578,91,4.0],[578,97,1.0],[578,107,1.0],[578,128,4.0],[578,137,3.0],[578,157,2.0],[578,159,1.0],[578,181,1.0],[578,187,1.0],[578,218,1.0],[578,227,95.0],[578,262,12.0],[578,271,162.0],[578,277,43.0],[578,278,50.0],[578,287,362.0],[578,303,45.0],[578,308,193.0],[578,317,19.0],[578,337,15.0],[578,362,1.0],[578,402,1.0],[578,406,134.0],[579,2,2.0],[579,3,1.0],[579,11,1.0],[579,16,3.0],[579,21,5.0],[579,30,3.0],[579,32,1.0],[579,33,1.0],[579,40,2.0],[579,43,2.0],[579,46,2.0],[579,47,1.0],[579,69,1.0],[579,92,2.0],[579,100,5.0],[579,123,1.0],[579,130,2.0],[579,133,3.0],[579,137,3.0],[579,186,1.0],[579,190,2.0],[579,208,1.0],[579,213,1.0],[579,220,1.0],[579,272,64.0],[579,278,1.0],[579,280,223.0],[579,281,19.0],[579,296,5.0],[579,298,42.0],[579,302,64.0],[579,303,17.0],[579,305,1.0],[579,308,1.0],[579,310,75.0],[579,313,146.0],[579,317,57.0],[579,338,4.0],[579,339,96.0],[579,363,15.0],[579,376,10.0],[579,379,1.0],[579,381,28.0],[579,390,41.0],[579,392,1.0],[579,400,6.0],[579,406,81.0],[580,2,1.0],[580,12,17.0],[580,21,11.0],[580,45,10.0],[580,48,2.0],[580,86,10.0],[580,92,2.0],[580,272,119.0],[580,363,1.0],[580,366,6.0],[580,372,143.0],[580,381,368.0],[580,397,1.0],[580,405,190.0],[580,408,43.0],[580,446,83.0],[581,2,3.0],[581,22,4.0],[581,30,9.0],[581,33,1.0],[581,35,20.0],[581,42,1.0],[581,43,9.0],[581,44,1.0],[581,92,1.0],[581,123,4.0],[581,125,2.0],[581,182,2.0],[581,210,2.0],[581,213,3.0],[581,215,1.0],[581,272,145.0],[581,300,42.0],[581,303,152.0],[581,310,5.0],[581,312,1.0],[581,325,2.0],[581,339,1.0],[581,364,6.0],[581,382,55.0],[581,390,67.0],[581,395,502.0],[581,402,58.0],[581,403,221.0],[581,404,14.0],[582,2,1.0],[582,10,8.0],[582,11,15.0],[582,15,6.0],[582,26,15.0],[582,44,2.0],[582,46,46.0],[582,101,2.0],[582,116,6.0],[582,134,1.0],[582,136,10.0],[582,206,10.0],[582,226,12.0],[582,281,2.0],[582,285,372.0],[582,292,1.0],[582,296,624.0],[582,314,40.0],[582,316,510.0],[582,362,5.0],[582,370,168.0],[582,375,1.0],[583,0,9.0],[583,2,12.0],[583,3,18.0],[583,4,11.0],[583,5,19.0],[583,6,2.0],[583,7,15.0],[583,8,24.0],[583,10,13.0],[583,11,120.0],[583,13,7.0],[583,16,5.0],[583,17,31.0],[583,18,1.0],[583,19,3.0],[583,20,178.0],[583,21,6.0],[583,22,10.0],[583,24,6.0],[583,25,1.0],[583,26,36.0],[583,27,13.0],[583,28,27.0],[583,29,77.0],[583,30,26.0],[583,31,18.0],[583,32,151.0],[583,33,14.0],[583,34,169.0],[583,35,2.0],[583,36,1.0],[583,38,4.0],[583,39,2.0],[583,40,466.0],[583,41,1.0],[583,42,17.0],[583,43,122.0],[583,44,4.0],[583,45,19.0],[583,46,15.0],[583,47,20.0],[583,48,2.0],[583,49,27.0],[583,54,2.0],[583,55,9.0],[583,56,34.0],[583,57,11.0],[583,60,1.0],[583,63,1.0],[583,69,4.0],[583,81,13.0],[583,90,13.0],[583,92,10.0],[583,93,26.0],[583,95,10.0],[583,96,1.0],[583,97,19.0],[583,98,20.0],[583,101,5.0],[583,103,4.0],[583,106,6.0],[583,107,2.0],[583,110,60.0],[583,114,2.0],[583,116,14.0],[583,117,6.0],[583,119,5.0],[583,120,14.0],[583,121,11.0],[583,122,2.0],[583,123,4.0],[583,124,3.0],[583,128,2.0],[583,129,3.0],[583,130,10.0],[583,133,44.0],[583,134,1.0],[583,135,9.0],[583,136,5.0],[583,137,10.0],[583,138,2.0],[583,139,10.0],[583,144,2.0],[583,145,5.0],[583,147,1.0],[583,150,1.0],[583,157,1.0],[583,180,10.0],[583,182,8.0],[583,183,8.0],[583,185,11.0],[583,186,34.0],[583,187,15.0],[583,188,9.0],[583,189,1.0],[583,190,1.0],[583,191,2.0],[583,192,2.0],[583,193,2.0],[583,196,8.0],[583,197,8.0],[583,198,2.0],[583,200,86.0],[583,201,7.0],[583,202,5.0],[583,204,2.0],[583,206,11.0],[583,207,1.0],[583,208,1.0],[583,209,9.0],[583,210,16.0],[583,211,4.0],[583,212,1.0],[583,213,8.0],[583,214,5.0],[583,215,50.0],[583,218,15.0],[583,219,1.0],[583,220,2.0],[583,223,43.0],[583,225,7.0],[583,226,6.0],[583,227,13.0],[583,228,2.0],[583,229,11.0],[583,234,1.0],[583,235,5.0],[583,249,1.0],[583,270,649.0],[583,272,781.0],[583,273,1368.0],[583,275,1047.0],[583,276,58.0],[583,277,1083.0],[583,278,1135.0],[583,279,10.0],[583,280,72.0],[583,281,94.0],[583,282,6.0],[583,283,193.0],[583,285,1.0],[583,286,633.0],[583,287,781.0],[583,288,64.0],[583,290,9580.0],[583,292,352.0],[583,293,2.0],[583,294,183.0],[583,295,1.0],[583,296,1112.0],[583,297,336.0],[583,298,36.0],[583,299,515.0],[583,300,1426.0],[583,301,680.0],[583,302,1.0],[583,303,596.0],[583,304,749.0],[583,305,5.0],[583,306,1.0],[583,308,99.0],[583,309,148.0],[583,310,2.0],[583,311,9.0],[583,312,2.0],[583,313,4705.0],[583,315,544.0],[583,316,401.0],[583,317,686.0],[583,318,195.0],[583,319,946.0],[583,321,6.0],[583,324,95.0],[583,325,381.0],[583,326,2.0],[583,327,3.0],[583,328,1.0],[583,329,27.0],[583,330,24.0],[583,334,2.0],[583,335,1.0],[583,338,2.0],[583,339,1.0],[583,345,1.0],[583,349,1.0],[583,363,3.0],[583,364,367.0],[583,370,175.0],[583,373,31.0],[583,374,30.0],[583,377,381.0],[583,379,82.0],[583,380,2.0],[583,381,277.0],[583,382,209.0],[583,385,10.0],[583,387,17.0],[583,388,368.0],[583,389,969.0],[583,391,117.0],[583,392,607.0],[583,394,112.0],[583,395,23.0],[583,396,9.0],[583,399,1.0],[583,400,8889.0],[583,402,214.0],[583,403,100.0],[583,404,102.0],[583,407,2.0],[583,408,2.0],[583,412,2.0],[583,416,821.0],[583,417,171.0],[583,424,1.0],[583,429,77.0],[583,441,299.0],[584,38,8.0],[584,49,14.0],[584,70,62.0],[584,71,95.0],[584,75,16.0],[584,82,1.0],[584,84,4.0],[584,86,3.0],[584,160,1.0],[584,161,2.0],[584,250,1.0],[584,251,3.0],[584,255,2.0],[584,266,1.0],[584,281,1.0],[584,329,3.0],[584,333,3.0],[584,341,383.0],[584,356,15.0],[584,398,178.0],[584,409,212.0],[584,430,1.0],[584,431,1.0],[584,433,6.0],[584,435,252.0],[584,442,2.0],[584,444,68.0],[584,446,16.0],[585,11,1.0],[585,21,8.0],[585,29,33.0],[585,32,3.0],[585,35,26.0],[585,46,1.0],[585,47,1.0],[585,122,2.0],[585,125,1.0],[585,215,1.0],[585,302,123.0],[585,389,618.0],[585,395,576.0],[585,403,11.0],[585,406,14.0],[586,5,1.0],[586,26,7.0],[586,31,1.0],[586,46,18.0],[586,49,1.0],[586,95,1.0],[586,103,1.0],[586,116,7.0],[586,129,1.0],[586,136,1.0],[586,185,1.0],[586,193,1.0],[586,196,2.0],[586,206,3.0],[586,219,1.0],[586,226,4.0],[586,249,3.0],[586,275,110.0],[586,278,14.0],[586,283,63.0],[586,286,63.0],[586,296,165.0],[586,309,240.0],[586,319,10.0],[586,339,34.0],[586,377,8.0],[586,391,11.0],[586,405,2.0],[586,406,323.0],[587,2,7.0],[587,5,1.0],[587,9,4.0],[587,11,3.0],[587,19,6.0],[587,22,4.0],[587,31,7.0],[587,32,3.0],[587,42,24.0],[587,46,10.0],[587,92,1.0],[587,95,1.0],[587,99,2.0],[587,100,3.0],[587,112,2.0],[587,122,4.0],[587,129,1.0],[587,187,11.0],[587,189,1.0],[587,190,6.0],[587,194,1.0],[587,212,1.0],[587,239,1.0],[587,272,93.0],[587,275,42.0],[587,277,2.0],[587,279,146.0],[587,280,90.0],[587,281,16.0],[587,284,46.0],[587,292,169.0],[587,297,16.0],[587,302,85.0],[587,308,2.0],[587,309,5.0],[587,317,1.0],[587,329,24.0],[587,337,21.0],[587,338,20.0],[587,339,1.0],[587,362,100.0],[587,364,5.0],[587,379,98.0],[587,380,1.0],[587,391,143.0],[587,400,3.0],[587,402,482.0],[587,406,136.0],[587,441,1.0],[588,5,2.0],[588,11,5.0],[588,22,4.0],[588,34,3.0],[588,39,11.0],[588,41,3.0],[588,42,14.0],[588,45,1.0],[588,57,1.0],[588,95,8.0],[588,120,1.0],[588,131,3.0],[588,185,6.0],[588,221,4.0],[588,275,231.0],[588,285,8.0],[588,300,91.0],[588,311,227.0],[588,312,2.0],[588,328,13.0],[588,382,114.0],[588,394,34.0],[588,398,1.0],[588,399,234.0],[588,402,194.0],[588,406,2.0],[588,417,67.0],[589,6,4.0],[589,37,3.0],[589,71,12.0],[589,90,3.0],[589,96,3.0],[589,127,4.0],[589,161,3.0],[589,180,2.0],[589,186,6.0],[589,217,1.0],[589,239,1.0],[589,251,6.0],[589,270,127.0],[589,272,1.0],[589,276,232.0],[589,281,4.0],[589,285,1.0],[589,307,86.0],[589,328,1.0],[589,329,1.0],[589,340,1.0],[589,341,362.0],[589,349,88.0],[590,28,9.0],[590,46,18.0],[590,47,2.0],[590,118,6.0],[590,137,1.0],[590,208,11.0],[590,227,1.0],[590,281,2.0],[590,298,417.0],[590,305,2.0],[590,316,1.0],[590,317,172.0],[590,364,3.0],[590,389,1.0],[590,406,170.0],[591,7,1.0],[591,20,13.0],[591,58,2.0],[591,110,5.0],[591,148,3.0],[591,187,4.0],[591,200,2.0],[591,238,1.0],[591,277,161.0],[591,281,3.0],[591,290,501.0],[591,328,111.0],[592,16,8.0],[592,23,1.0],[592,28,3.0],[592,32,8.0],[592,33,4.0],[592,46,1.0],[592,49,3.0],[592,122,5.0],[592,123,2.0],[592,139,1.0],[592,196,1.0],[592,212,9.0],[592,213,1.0],[592,215,3.0],[592,279,35.0],[592,281,2.0],[592,293,112.0],[592,294,1.0],[592,295,1.0],[592,296,1.0],[592,302,300.0],[592,303,189.0],[592,308,37.0],[592,316,41.0],[592,319,166.0],[592,350,1.0],[592,362,5.0],[592,365,33.0],[592,367,1.0],[592,376,110.0],[592,388,45.0],[592,406,2.0],[592,409,1.0],[592,417,3.0],[593,6,2.0],[593,22,3.0],[593,23,1.0],[593,30,1.0],[593,31,4.0],[593,32,3.0],[593,33,7.0],[593,40,1.0],[593,46,2.0],[593,49,2.0],[593,56,3.0],[593,57,3.0],[593,64,5.0],[593,69,1.0],[593,96,2.0],[593,100,3.0],[593,122,3.0],[593,123,3.0],[593,124,1.0],[593,130,1.0],[593,139,1.0],[593,186,3.0],[593,190,2.0],[593,213,5.0],[593,220,1.0],[593,275,34.0],[593,276,105.0],[593,280,149.0],[593,281,15.0],[593,293,38.0],[593,300,1.0],[593,302,187.0],[593,303,290.0],[593,304,1.0],[593,309,1.0],[593,310,54.0],[593,319,48.0],[593,320,1.0],[593,321,3.0],[593,325,1.0],[593,329,15.0],[593,330,2.0],[593,333,3.0],[593,334,3.0],[593,339,48.0],[593,364,3.0],[593,365,3.0],[593,382,38.0],[593,390,90.0],[593,391,75.0],[593,399,7.0],[593,406,47.0],[593,416,55.0],[593,417,31.0],[593,424,18.0],[593,428,2.0],[594,1,1.0],[594,2,4.0],[594,3,12.0],[594,4,60.0],[594,5,12.0],[594,6,15.0],[594,7,16.0],[594,8,10.0],[594,9,13.0],[594,10,43.0],[594,11,110.0],[594,13,10.0],[594,14,9.0],[594,15,46.0],[594,16,56.0],[594,17,15.0],[594,20,73.0],[594,21,21.0],[594,22,28.0],[594,23,14.0],[594,25,6.0],[594,26,25.0],[594,28,38.0],[594,29,20.0],[594,30,68.0],[594,31,46.0],[594,32,20.0],[594,33,93.0],[594,34,82.0],[594,35,101.0],[594,36,1.0],[594,38,3.0],[594,39,25.0],[594,41,33.0],[594,42,156.0],[594,43,115.0],[594,44,1.0],[594,45,232.0],[594,46,219.0],[594,47,28.0],[594,49,2.0],[594,54,1.0],[594,56,9.0],[594,58,6.0],[594,59,1.0],[594,68,1.0],[594,69,2.0],[594,74,1.0],[594,91,4.0],[594,92,8.0],[594,94,2.0],[594,95,10.0],[594,96,11.0],[594,97,7.0],[594,98,13.0],[594,100,23.0],[594,101,5.0],[594,104,3.0],[594,105,19.0],[594,106,10.0],[594,107,6.0],[594,110,12.0],[594,112,1.0],[594,113,9.0],[594,115,1.0],[594,116,22.0],[594,118,15.0],[594,119,2.0],[594,121,2.0],[594,122,10.0],[594,123,7.0],[594,125,1.0],[594,128,2.0],[594,129,1.0],[594,131,6.0],[594,133,3.0],[594,135,4.0],[594,136,5.0],[594,137,12.0],[594,146,6.0],[594,148,1.0],[594,180,1.0],[594,181,3.0],[594,182,2.0],[594,185,9.0],[594,186,93.0],[594,187,8.0],[594,188,7.0],[594,190,13.0],[594,191,2.0],[594,194,2.0],[594,195,18.0],[594,196,18.0],[594,197,4.0],[594,200,13.0],[594,201,3.0],[594,202,3.0],[594,203,11.0],[594,205,1.0],[594,206,18.0],[594,208,23.0],[594,209,1.0],[594,212,10.0],[594,213,15.0],[594,214,34.0],[594,215,1.0],[594,218,1.0],[594,219,5.0],[594,221,7.0],[594,222,2.0],[594,223,4.0],[594,225,12.0],[594,226,8.0],[594,227,133.0],[594,236,2.0],[594,238,3.0],[594,239,1.0],[594,248,2.0],[594,249,1.0],[594,270,4.0],[594,271,171.0],[594,272,247.0],[594,273,1.0],[594,275,617.0],[594,276,853.0],[594,277,689.0],[594,278,748.0],[594,280,1365.0],[594,281,172.0],[594,282,1.0],[594,284,533.0],[594,285,2485.0],[594,286,1690.0],[594,287,629.0],[594,288,1.0],[594,289,2.0],[594,290,1350.0],[594,292,40.0],[594,293,1190.0],[594,295,257.0],[594,296,1148.0],[594,297,29.0],[594,298,1551.0],[594,299,199.0],[594,301,51.0],[594,302,898.0],[594,303,1357.0],[594,304,6.0],[594,305,10.0],[594,306,9.0],[594,308,129.0],[594,309,357.0],[594,311,432.0],[594,313,378.0],[594,315,1.0],[594,316,363.0],[594,317,802.0],[594,319,23.0],[594,320,5.0],[594,325,9.0],[594,326,272.0],[594,328,391.0],[594,329,7.0],[594,335,1.0],[594,336,51.0],[594,338,204.0],[594,339,68.0],[594,341,1.0],[594,361,13.0],[594,362,23.0],[594,363,206.0],[594,364,1153.0],[594,365,145.0],[594,366,2.0],[594,367,49.0],[594,370,443.0],[594,373,138.0],[594,374,1.0],[594,375,275.0],[594,376,629.0],[594,377,107.0],[594,382,583.0],[594,385,3.0],[594,386,30.0],[594,388,27.0],[594,389,208.0],[594,390,750.0],[594,391,711.0],[594,393,1.0],[594,394,920.0],[594,395,1925.0],[594,396,5.0],[594,398,77.0],[594,399,252.0],[594,401,668.0],[594,402,2392.0],[594,403,555.0],[594,405,4028.0],[594,406,2476.0],[594,409,4.0],[594,416,1.0],[594,418,1.0],[594,426,1.0],[594,429,9.0],[595,8,2.0],[595,9,2.0],[595,10,15.0],[595,17,7.0],[595,22,6.0],[595,34,3.0],[595,49,1.0],[595,52,1.0],[595,59,1.0],[595,100,1.0],[595,139,1.0],[595,280,1.0],[595,366,2.0],[595,368,5.0],[595,369,151.0],[595,370,297.0],[595,377,135.0],[595,381,9.0],[595,382,83.0],[595,394,16.0],[595,404,28.0],[595,409,12.0],[595,414,15.0],[595,417,1.0],[595,419,100.0],[596,10,8.0],[596,11,4.0],[596,34,1.0],[596,45,4.0],[596,49,18.0],[596,57,6.0],[596,64,5.0],[596,65,1.0],[596,100,4.0],[596,113,2.0],[596,149,2.0],[596,154,1.0],[596,190,6.0],[596,191,1.0],[596,227,1.0],[596,239,1.0],[596,244,2.0],[596,276,1.0],[596,280,474.0],[596,281,41.0],[596,287,4.0],[596,293,59.0],[596,321,3.0],[596,329,49.0],[596,333,5.0],[596,334,91.0],[596,335,2.0],[596,403,43.0],[596,405,47.0],[596,409,224.0],[596,417,108.0],[596,424,3.0],[597,4,1.0],[597,30,9.0],[597,35,20.0],[597,43,1.0],[597,133,3.0],[597,313,201.0],[597,364,35.0],[597,388,3.0],[597,390,215.0],[597,395,400.0],[597,405,1.0],[598,17,1.0],[598,29,6.0],[598,31,7.0],[598,40,1.0],[598,56,9.0],[598,107,2.0],[598,119,9.0],[598,121,4.0],[598,130,1.0],[598,197,2.0],[598,209,9.0],[598,211,1.0],[598,287,227.0],[598,299,573.0],[598,301,286.0],[598,304,2.0],[598,310,7.0],[598,389,1.0],[598,391,12.0],[598,416,230.0],[599,71,5.0],[599,75,2.0],[599,76,5.0],[599,77,9.0],[599,80,9.0],[599,83,24.0],[599,84,1.0],[599,87,1.0],[599,166,6.0],[599,167,5.0],[599,256,3.0],[599,257,2.0],[599,261,9.0],[599,264,4.0],[599,281,1.0],[599,329,3.0],[599,341,298.0],[599,346,378.0],[599,347,331.0],[599,350,29.0],[599,351,107.0],[599,354,94.0],[599,440,152.0],[599,444,17.0],[599,446,10.0],[599,447,33.0],[600,81,1.0],[600,82,27.0],[600,83,2.0],[600,172,1.0],[600,261,1.0],[600,262,14.0],[600,338,3.0],[600,347,2.0],[600,351,104.0],[600,352,125.0],[600,354,1.0],[600,434,1.0],[600,442,512.0],[601,10,4.0],[601,15,10.0],[601,16,5.0],[601,30,1.0],[601,105,7.0],[601,190,3.0],[601,195,2.0],[601,277,53.0],[601,280,116.0],[601,281,9.0],[601,285,368.0],[601,292,4.0],[601,364,1.0],[601,375,10.0],[601,376,88.0],[601,390,99.0],[601,391,19.0],[602,0,5.0],[602,1,2.0],[602,2,10.0],[602,3,19.0],[602,4,19.0],[602,5,11.0],[602,6,4.0],[602,7,16.0],[602,8,61.0],[602,9,1.0],[602,10,19.0],[602,11,83.0],[602,13,16.0],[602,14,15.0],[602,15,37.0],[602,16,39.0],[602,17,29.0],[602,18,29.0],[602,19,74.0],[602,20,44.0],[602,21,8.0],[602,22,17.0],[602,23,30.0],[602,24,7.0],[602,25,1.0],[602,26,18.0],[602,27,7.0],[602,28,31.0],[602,29,5.0],[602,30,102.0],[602,31,41.0],[602,32,23.0],[602,33,77.0],[602,34,62.0],[602,35,28.0],[602,36,16.0],[602,37,2.0],[602,38,7.0],[602,39,10.0],[602,40,20.0],[602,41,19.0],[602,42,43.0],[602,43,131.0],[602,44,11.0],[602,45,331.0],[602,46,137.0],[602,47,8.0],[602,48,8.0],[602,49,19.0],[602,54,1.0],[602,55,2.0],[602,56,8.0],[602,58,1.0],[602,64,3.0],[602,68,8.0],[602,69,2.0],[602,81,3.0],[602,90,5.0],[602,92,8.0],[602,93,11.0],[602,95,13.0],[602,96,4.0],[602,97,2.0],[602,98,6.0],[602,100,11.0],[602,101,2.0],[602,102,1.0],[602,103,7.0],[602,104,6.0],[602,105,20.0],[602,106,3.0],[602,107,16.0],[602,108,4.0],[602,109,7.0],[602,110,22.0],[602,111,2.0],[602,112,1.0],[602,113,3.0],[602,114,3.0],[602,116,5.0],[602,117,1.0],[602,118,11.0],[602,119,1.0],[602,120,9.0],[602,122,8.0],[602,123,20.0],[602,126,2.0],[602,128,2.0],[602,129,3.0],[602,130,7.0],[602,131,7.0],[602,132,2.0],[602,133,6.0],[602,134,1.0],[602,135,2.0],[602,136,9.0],[602,137,3.0],[602,138,1.0],[602,139,12.0],[602,144,1.0],[602,146,2.0],[602,148,1.0],[602,157,1.0],[602,159,1.0],[602,180,7.0],[602,182,16.0],[602,183,6.0],[602,184,1.0],[602,185,8.0],[602,186,13.0],[602,187,5.0],[602,188,8.0],[602,189,1.0],[602,190,52.0],[602,191,3.0],[602,192,4.0],[602,193,3.0],[602,194,3.0],[602,195,14.0],[602,196,2.0],[602,197,6.0],[602,198,7.0],[602,199,4.0],[602,200,103.0],[602,201,57.0],[602,202,151.0],[602,203,16.0],[602,206,9.0],[602,207,1.0],[602,208,2.0],[602,209,1.0],[602,210,11.0],[602,212,5.0],[602,213,33.0],[602,214,2.0],[602,215,1.0],[602,216,2.0],[602,217,1.0],[602,218,1.0],[602,219,1.0],[602,220,12.0],[602,221,4.0],[602,223,6.0],[602,225,21.0],[602,226,5.0],[602,227,12.0],[602,229,11.0],[602,234,3.0],[602,238,1.0],[602,240,2.0],[602,247,1.0],[602,248,2.0],[602,270,315.0],[602,271,65.0],[602,272,615.0],[602,273,717.0],[602,275,481.0],[602,276,187.0],[602,277,293.0],[602,278,494.0],[602,279,27.0],[602,280,736.0],[602,281,103.0],[602,282,1.0],[602,283,678.0],[602,284,745.0],[602,285,1984.0],[602,286,354.0],[602,287,1360.0],[602,288,345.0],[602,289,736.0],[602,290,2394.0],[602,291,416.0],[602,292,78.0],[602,293,1399.0],[602,294,238.0],[602,295,75.0],[602,296,664.0],[602,297,156.0],[602,298,468.0],[602,299,25.0],[602,300,805.0],[602,301,28.0],[602,302,869.0],[602,303,2518.0],[602,304,33.0],[602,305,52.0],[602,306,214.0],[602,307,40.0],[602,308,477.0],[602,309,255.0],[602,310,825.0],[602,311,346.0],[602,312,251.0],[602,313,465.0],[602,314,72.0],[602,315,4.0],[602,316,398.0],[602,317,392.0],[602,318,90.0],[602,319,708.0],[602,321,1.0],[602,323,1.0],[602,324,110.0],[602,325,10.0],[602,326,54.0],[602,328,151.0],[602,329,4.0],[602,330,15.0],[602,336,7.0],[602,337,42.0],[602,338,172.0],[602,339,42.0],[602,341,1.0],[602,348,9.0],[602,360,1.0],[602,362,22.0],[602,363,66.0],[602,364,312.0],[602,365,6.0],[602,366,1.0],[602,367,186.0],[602,368,15.0],[602,369,25.0],[602,370,137.0],[602,371,2.0],[602,372,1.0],[602,373,44.0],[602,374,1.0],[602,375,122.0],[602,376,708.0],[602,377,129.0],[602,378,433.0],[602,379,1158.0],[602,382,223.0],[602,384,1.0],[602,386,1.0],[602,387,1.0],[602,388,318.0],[602,389,82.0],[602,390,1237.0],[602,391,657.0],[602,392,145.0],[602,393,55.0],[602,394,807.0],[602,395,504.0],[602,396,51.0],[602,397,4.0],[602,398,10.0],[602,399,42.0],[602,400,23.0],[602,401,336.0],[602,402,724.0],[602,403,333.0],[602,404,30.0],[602,405,4864.0],[602,406,2035.0],[602,407,1.0],[602,408,121.0],[602,409,39.0],[602,415,15.0],[602,416,99.0],[602,417,5.0],[602,419,1.0],[602,424,31.0],[602,428,11.0],[602,429,1.0],[602,437,1.0],[602,441,18.0],[602,443,1.0],[603,0,1.0],[603,13,2.0],[603,15,4.0],[603,22,1.0],[603,28,1.0],[603,30,1.0],[603,32,1.0],[603,39,1.0],[603,42,2.0],[603,43,6.0],[603,46,7.0],[603,92,1.0],[603,103,1.0],[603,105,1.0],[603,118,1.0],[603,195,4.0],[603,208,1.0],[603,270,61.0],[603,271,3.0],[603,272,25.0],[603,280,8.0],[603,283,130.0],[603,285,177.0],[603,292,60.0],[603,298,50.0],[603,302,49.0],[603,309,19.0],[603,390,3.0],[603,402,20.0],[603,403,73.0],[603,406,76.0],[603,408,2.0],[604,5,2.0],[604,8,2.0],[604,11,1.0],[604,46,20.0],[604,95,5.0],[604,98,1.0],[604,185,4.0],[604,188,1.0],[604,191,1.0],[604,275,220.0],[604,278,43.0],[604,312,2.0],[604,402,4.0],[604,406,425.0],[604,428,1.0],[605,0,10.0],[605,18,8.0],[605,35,1.0],[605,36,6.0],[605,46,20.0],[605,47,8.0],[605,65,1.0],[605,68,9.0],[605,90,4.0],[605,115,1.0],[605,126,3.0],[605,136,1.0],[605,180,1.0],[605,205,2.0],[605,215,6.0],[605,216,1.0],[605,270,328.0],[605,280,1.0],[605,295,29.0],[605,306,150.0],[605,309,7.0],[605,325,3.0],[605,335,1.0],[605,354,1.0],[605,378,119.0],[605,428,138.0],[606,71,9.0],[606,82,16.0],[606,83,1.0],[606,161,2.0],[606,176,1.0],[606,251,3.0],[606,264,1.0],[606,281,1.0],[606,329,1.0],[606,341,402.0],[606,354,12.0],[606,356,30.0],[606,368,15.0],[606,442,224.0],[606,444,4.0],[607,1,3.0],[607,2,26.0],[607,3,5.0],[607,4,10.0],[607,5,3.0],[607,6,11.0],[607,7,20.0],[607,8,12.0],[607,9,8.0],[607,10,76.0],[607,11,120.0],[607,13,18.0],[607,14,5.0],[607,15,16.0],[607,16,527.0],[607,17,41.0],[607,18,2.0],[607,19,90.0],[607,20,29.0],[607,21,9.0],[607,22,31.0],[607,23,21.0],[607,24,1.0],[607,25,5.0],[607,26,13.0],[607,27,2.0],[607,28,24.0],[607,29,8.0],[607,30,36.0],[607,31,53.0],[607,32,103.0],[607,33,52.0],[607,34,142.0],[607,35,9.0],[607,36,1.0],[607,37,2.0],[607,38,3.0],[607,39,27.0],[607,40,10.0],[607,41,23.0],[607,42,71.0],[607,43,43.0],[607,45,228.0],[607,46,138.0],[607,47,10.0],[607,48,1.0],[607,49,5.0],[607,54,3.0],[607,55,2.0],[607,56,14.0],[607,57,2.0],[607,58,1.0],[607,63,1.0],[607,68,2.0],[607,69,2.0],[607,76,1.0],[607,91,3.0],[607,92,32.0],[607,93,3.0],[607,95,8.0],[607,96,20.0],[607,98,9.0],[607,99,6.0],[607,100,47.0],[607,101,10.0],[607,103,15.0],[607,104,6.0],[607,105,6.0],[607,106,2.0],[607,107,20.0],[607,109,6.0],[607,110,14.0],[607,112,1.0],[607,113,15.0],[607,114,5.0],[607,115,2.0],[607,116,10.0],[607,117,1.0],[607,118,2.0],[607,120,4.0],[607,121,1.0],[607,122,19.0],[607,123,22.0],[607,124,1.0],[607,125,2.0],[607,128,6.0],[607,129,16.0],[607,130,4.0],[607,131,4.0],[607,132,3.0],[607,133,5.0],[607,135,10.0],[607,136,10.0],[607,137,11.0],[607,145,2.0],[607,146,2.0],[607,149,1.0],[607,159,1.0],[607,180,1.0],[607,181,2.0],[607,182,7.0],[607,183,2.0],[607,185,1.0],[607,186,85.0],[607,187,3.0],[607,188,16.0],[607,189,3.0],[607,190,61.0],[607,191,9.0],[607,193,3.0],[607,194,2.0],[607,195,4.0],[607,196,4.0],[607,197,92.0],[607,199,9.0],[607,200,42.0],[607,201,4.0],[607,202,34.0],[607,203,20.0],[607,205,2.0],[607,206,5.0],[607,207,1.0],[607,208,2.0],[607,210,2.0],[607,212,15.0],[607,213,20.0],[607,214,3.0],[607,215,34.0],[607,216,1.0],[607,217,1.0],[607,219,10.0],[607,220,4.0],[607,221,4.0],[607,222,1.0],[607,223,3.0],[607,224,4.0],[607,225,143.0],[607,226,8.0],[607,227,28.0],[607,229,9.0],[607,234,1.0],[607,235,3.0],[607,236,1.0],[607,238,1.0],[607,270,34.0],[607,271,175.0],[607,272,1213.0],[607,273,309.0],[607,275,173.0],[607,276,460.0],[607,277,296.0],[607,278,714.0],[607,279,374.0],[607,280,3074.0],[607,281,323.0],[607,283,836.0],[607,284,252.0],[607,285,769.0],[607,286,196.0],[607,287,1874.0],[607,288,9.0],[607,289,587.0],[607,290,1602.0],[607,291,260.0],[607,292,297.0],[607,293,1390.0],[607,294,23.0],[607,295,90.0],[607,296,499.0],[607,297,184.0],[607,298,146.0],[607,299,35.0],[607,300,511.0],[607,301,9.0],[607,302,1608.0],[607,303,2239.0],[607,304,244.0],[607,305,92.0],[607,307,17.0],[607,308,252.0],[607,309,1062.0],[607,310,532.0],[607,311,266.0],[607,312,149.0],[607,313,309.0],[607,315,428.0],[607,316,469.0],[607,317,459.0],[607,318,16.0],[607,319,118.0],[607,320,4.0],[607,324,64.0],[607,325,70.0],[607,326,242.0],[607,327,4.0],[607,328,233.0],[607,329,5.0],[607,333,7.0],[607,335,4.0],[607,336,4.0],[607,338,16.0],[607,339,122.0],[607,343,1.0],[607,350,1.0],[607,361,6.0],[607,362,33.0],[607,363,49.0],[607,364,292.0],[607,365,20.0],[607,366,2.0],[607,367,199.0],[607,368,17.0],[607,369,142.0],[607,370,129.0],[607,372,1.0],[607,373,106.0],[607,374,8.0],[607,375,116.0],[607,376,1292.0],[607,377,203.0],[607,378,54.0],[607,379,1263.0],[607,380,1.0],[607,381,49.0],[607,382,720.0],[607,385,17.0],[607,386,2.0],[607,388,179.0],[607,389,50.0],[607,390,533.0],[607,391,1155.0],[607,392,338.0],[607,393,2.0],[607,394,915.0],[607,395,161.0],[607,396,16.0],[607,398,12.0],[607,399,52.0],[607,400,8.0],[607,401,397.0],[607,402,1148.0],[607,403,466.0],[607,404,7.0],[607,405,3324.0],[607,406,2387.0],[607,408,5.0],[607,409,35.0],[607,416,179.0],[607,417,54.0],[607,418,1.0],[608,2,11.0],[608,23,8.0],[608,32,6.0],[608,41,1.0],[608,43,2.0],[608,92,3.0],[608,113,1.0],[608,145,1.0],[608,182,2.0],[608,203,4.0],[608,272,328.0],[608,281,1.0],[608,285,2.0],[608,293,317.0],[608,308,11.0],[608,311,43.0],[608,324,12.0],[608,325,4.0],[608,339,10.0],[608,385,10.0],[608,400,2.0],[608,403,13.0],[608,408,1.0],[609,1,1.0],[609,7,1.0],[609,16,2.0],[609,19,3.0],[609,21,3.0],[609,33,6.0],[609,46,10.0],[609,111,1.0],[609,123,6.0],[609,136,6.0],[609,181,1.0],[609,199,1.0],[609,201,3.0],[609,213,5.0],[609,271,45.0],[609,281,4.0],[609,287,1.0],[609,289,134.0],[609,291,230.0],[609,294,1.0],[609,303,445.0],[609,305,1.0],[609,308,1.0],[609,316,270.0],[609,367,18.0],[609,376,76.0],[610,3,1.0],[610,6,1.0],[610,7,1.0],[610,9,1.0],[610,10,1.0],[610,11,3.0],[610,22,3.0],[610,31,1.0],[610,33,1.0],[610,34,1.0],[610,35,3.0],[610,43,3.0],[610,44,1.0],[610,45,2.0],[610,47,1.0],[610,94,1.0],[610,96,1.0],[610,106,1.0],[610,110,1.0],[610,122,1.0],[610,133,1.0],[610,134,1.0],[610,135,1.0],[610,136,2.0],[610,197,1.0],[610,200,2.0],[610,202,1.0],[610,212,2.0],[610,213,7.0],[610,215,2.0],[610,223,1.0],[610,224,2.0],[610,225,2.0],[610,226,1.0],[610,227,12.0],[610,273,8.0],[610,275,2.0],[610,276,18.0],[610,278,1.0],[610,280,37.0],[610,286,14.0],[610,287,48.0],[610,290,18.0],[610,291,21.0],[610,293,3.0],[610,298,3.0],[610,299,10.0],[610,302,120.0],[610,303,32.0],[610,305,38.0],[610,313,91.0],[610,314,26.0],[610,315,46.0],[610,316,63.0],[610,317,49.0],[610,328,33.0],[610,329,4.0],[610,364,7.0],[610,367,3.0],[610,376,2.0],[610,377,5.0],[610,378,1.0],[610,382,99.0],[610,391,53.0],[610,395,18.0],[610,405,35.0],[611,5,3.0],[611,7,3.0],[611,20,9.0],[611,32,8.0],[611,33,2.0],[611,39,5.0],[611,46,12.0],[611,95,5.0],[611,97,6.0],[611,101,1.0],[611,110,3.0],[611,122,4.0],[611,136,2.0],[611,185,1.0],[611,187,3.0],[611,200,4.0],[611,212,2.0],[611,219,5.0],[611,260,1.0],[611,275,94.0],[611,277,230.0],[611,281,3.0],[611,290,655.0],[611,292,1.0],[611,302,345.0],[611,303,98.0],[611,309,241.0],[611,316,105.0],[611,377,1.0],[612,17,9.0],[612,27,5.0],[612,31,10.0],[612,39,1.0],[612,49,1.0],[612,107,3.0],[612,117,2.0],[612,121,1.0],[612,197,2.0],[612,207,2.0],[612,211,3.0],[612,287,345.0],[612,297,141.0],[612,301,351.0],[612,304,5.0],[612,377,1.0],[612,399,14.0],[612,409,28.0],[613,19,5.0],[613,22,2.0],[613,23,1.0],[613,24,6.0],[613,31,1.0],[613,36,1.0],[613,41,2.0],[613,45,30.0],[613,49,4.0],[613,91,1.0],[613,93,5.0],[613,114,1.0],[613,139,2.0],[613,150,2.0],[613,183,3.0],[613,197,2.0],[613,204,5.0],[613,211,2.0],[613,212,1.0],[613,221,1.0],[613,229,3.0],[613,232,1.0],[613,271,22.0],[613,273,231.0],[613,280,31.0],[613,281,4.0],[613,287,47.0],[613,293,15.0],[613,294,278.0],[613,299,3.0],[613,301,127.0],[613,302,20.0],[613,311,30.0],[613,318,4.0],[613,319,174.0],[613,322,4.0],[613,330,59.0],[613,364,15.0],[613,379,151.0],[613,382,13.0],[613,396,17.0],[613,400,1.0],[613,405,38.0],[613,417,3.0],[614,56,1.0],[614,57,37.0],[614,69,1.0],[614,334,29.0],[614,335,14.0],[614,339,63.0],[614,406,22.0],[614,416,33.0],[614,417,640.0],[614,424,6.0],[615,11,2.0],[615,56,3.0],[615,59,3.0],[615,70,11.0],[615,71,578.0],[615,74,16.0],[615,75,44.0],[615,76,54.0],[615,80,56.0],[615,81,10.0],[615,82,245.0],[615,83,28.0],[615,84,17.0],[615,86,52.0],[615,87,3.0],[615,101,3.0],[615,149,1.0],[615,160,4.0],[615,161,218.0],[615,164,9.0],[615,166,28.0],[615,170,8.0],[615,171,4.0],[615,172,4.0],[615,174,11.0],[615,176,2.0],[615,177,2.0],[615,191,1.0],[615,239,2.0],[615,250,7.0],[615,251,316.0],[615,254,11.0],[615,255,1.0],[615,256,25.0],[615,260,6.0],[615,261,24.0],[615,262,1.0],[615,264,1.0],[615,266,6.0],[615,267,4.0],[615,281,117.0],[615,305,2.0],[615,329,202.0],[615,330,1.0],[615,331,1.0],[615,333,25.0],[615,334,2.0],[615,335,4.0],[615,336,2.0],[615,337,52.0],[615,338,2.0],[615,339,15.0],[615,340,543.0],[615,341,28874.0],[615,343,2.0],[615,344,652.0],[615,346,1909.0],[615,347,28.0],[615,348,1.0],[615,350,827.0],[615,351,524.0],[615,352,1.0],[615,354,415.0],[615,356,290.0],[615,357,229.0],[615,374,1.0],[615,396,1.0],[615,416,4.0],[615,425,1.0],[615,431,6.0],[615,432,1.0],[615,435,1031.0],[615,436,1.0],[615,438,4.0],[615,440,548.0],[615,441,7.0],[615,442,4284.0],[615,444,169.0],[615,446,781.0],[616,3,4.0],[616,11,8.0],[616,22,3.0],[616,26,3.0],[616,31,2.0],[616,35,6.0],[616,44,8.0],[616,46,11.0],[616,93,3.0],[616,96,1.0],[616,128,3.0],[616,134,2.0],[616,182,1.0],[616,183,4.0],[616,186,5.0],[616,206,1.0],[616,218,1.0],[616,225,6.0],[616,272,15.0],[616,273,185.0],[616,280,1.0],[616,296,109.0],[616,303,1.0],[616,308,88.0],[616,330,6.0],[616,339,17.0],[616,373,1.0],[616,382,45.0],[616,390,1.0],[616,391,59.0],[616,395,207.0],[616,401,10.0],[616,404,136.0],[616,406,264.0],[617,14,2.0],[617,16,18.0],[617,45,31.0],[617,46,1.0],[617,104,1.0],[617,131,1.0],[617,194,3.0],[617,284,256.0],[617,311,11.0],[617,376,248.0],[617,405,113.0],[618,59,1.0],[618,71,17.0],[618,161,4.0],[618,251,7.0],[618,281,4.0],[618,329,2.0],[618,331,1.0],[618,333,1.0],[618,339,1.0],[618,341,778.0],[618,353,1.0],[619,0,1.0],[619,1,2.0],[619,2,14.0],[619,3,4.0],[619,4,9.0],[619,5,5.0],[619,6,2.0],[619,7,20.0],[619,8,3.0],[619,9,11.0],[619,10,170.0],[619,11,263.0],[619,13,13.0],[619,14,1.0],[619,15,47.0],[619,16,24.0],[619,17,11.0],[619,18,3.0],[619,19,28.0],[619,20,34.0],[619,22,26.0],[619,23,21.0],[619,24,57.0],[619,25,49.0],[619,26,29.0],[619,27,23.0],[619,28,47.0],[619,29,3.0],[619,30,169.0],[619,31,36.0],[619,32,1.0],[619,33,55.0],[619,34,120.0],[619,35,3.0],[619,36,8.0],[619,37,16.0],[619,38,15.0],[619,39,59.0],[619,41,13.0],[619,42,147.0],[619,43,6.0],[619,44,30.0],[619,45,60.0],[619,46,153.0],[619,47,7.0],[619,48,3.0],[619,49,14.0],[619,52,2.0],[619,54,39.0],[619,55,34.0],[619,56,89.0],[619,57,66.0],[619,58,8.0],[619,59,9.0],[619,60,18.0],[619,62,1.0],[619,63,10.0],[619,64,72.0],[619,65,3.0],[619,66,1.0],[619,67,4.0],[619,68,14.0],[619,69,31.0],[619,70,26.0],[619,78,2.0],[619,90,1.0],[619,91,3.0],[619,92,11.0],[619,95,4.0],[619,96,1.0],[619,97,12.0],[619,98,4.0],[619,99,8.0],[619,100,55.0],[619,101,12.0],[619,103,8.0],[619,105,13.0],[619,106,7.0],[619,107,5.0],[619,109,3.0],[619,110,15.0],[619,112,1.0],[619,113,11.0],[619,114,22.0],[619,115,1.0],[619,116,17.0],[619,117,6.0],[619,118,8.0],[619,120,12.0],[619,121,7.0],[619,122,1.0],[619,123,5.0],[619,126,1.0],[619,127,15.0],[619,128,11.0],[619,129,19.0],[619,131,8.0],[619,132,3.0],[619,134,3.0],[619,135,5.0],[619,136,3.0],[619,137,1.0],[619,140,1.0],[619,142,2.0],[619,143,1.0],[619,144,19.0],[619,146,13.0],[619,148,13.0],[619,149,10.0],[619,150,9.0],[619,153,6.0],[619,154,7.0],[619,155,1.0],[619,157,2.0],[619,158,1.0],[619,159,9.0],[619,160,12.0],[619,182,7.0],[619,185,5.0],[619,187,11.0],[619,188,3.0],[619,189,24.0],[619,190,43.0],[619,191,7.0],[619,193,5.0],[619,195,6.0],[619,196,3.0],[619,197,11.0],[619,198,22.0],[619,199,4.0],[619,200,46.0],[619,201,4.0],[619,202,4.0],[619,203,9.0],[619,204,29.0],[619,206,20.0],[619,207,3.0],[619,208,4.0],[619,209,5.0],[619,210,10.0],[619,211,4.0],[619,212,1.0],[619,213,12.0],[619,214,1.0],[619,216,3.0],[619,217,7.0],[619,218,10.0],[619,219,15.0],[619,221,6.0],[619,222,3.0],[619,223,1.0],[619,224,1.0],[619,225,127.0],[619,226,2.0],[619,227,4.0],[619,228,1.0],[619,230,3.0],[619,232,1.0],[619,233,2.0],[619,234,18.0],[619,236,28.0],[619,237,1.0],[619,238,16.0],[619,239,3.0],[619,240,14.0],[619,243,3.0],[619,244,10.0],[619,246,1.0],[619,247,4.0],[619,248,5.0],[619,249,20.0],[619,250,8.0],[619,258,4.0],[619,270,29.0],[619,271,154.0],[619,272,786.0],[619,273,1.0],[619,274,1.0],[619,275,360.0],[619,276,85.0],[619,277,673.0],[619,278,136.0],[619,279,507.0],[619,280,3143.0],[619,281,351.0],[619,283,674.0],[619,284,51.0],[619,285,1824.0],[619,286,1035.0],[619,287,836.0],[619,288,257.0],[619,289,610.0],[619,290,1849.0],[619,291,1.0],[619,292,114.0],[619,293,1131.0],[619,294,2435.0],[619,295,20.0],[619,296,1242.0],[619,297,123.0],[619,298,474.0],[619,299,1.0],[619,300,1349.0],[619,301,529.0],[619,302,73.0],[619,303,368.0],[619,304,214.0],[619,305,2.0],[619,306,160.0],[619,307,613.0],[619,308,788.0],[619,309,1448.0],[619,310,1.0],[619,311,488.0],[619,312,336.0],[619,313,17.0],[619,314,236.0],[619,315,184.0],[619,316,371.0],[619,317,195.0],[619,318,63.0],[619,319,1.0],[619,320,161.0],[619,321,14.0],[619,322,177.0],[619,323,134.0],[619,324,2025.0],[619,325,86.0],[619,326,2208.0],[619,327,4.0],[619,328,919.0],[619,329,772.0],[619,330,1190.0],[619,331,2.0],[619,333,391.0],[619,334,712.0],[619,335,144.0],[619,336,104.0],[619,337,337.0],[619,338,729.0],[619,339,1965.0],[619,340,1452.0],[619,341,1.0],[619,347,1.0],[619,348,330.0],[619,356,1.0],[619,361,2.0],[619,363,132.0],[619,364,295.0],[619,365,16.0],[619,367,60.0],[619,370,1616.0],[619,371,3.0],[619,373,118.0],[619,375,222.0],[619,376,108.0],[619,377,33.0],[619,379,351.0],[619,380,1.0],[619,381,17.0],[619,382,294.0],[619,385,669.0],[619,386,1.0],[619,387,344.0],[619,388,273.0],[619,389,12.0],[619,390,518.0],[619,391,369.0],[619,392,1.0],[619,393,458.0],[619,394,1888.0],[619,395,137.0],[619,396,25.0],[619,397,1.0],[619,398,131.0],[619,399,304.0],[619,400,11.0],[619,401,63.0],[619,402,2377.0],[619,403,234.0],[619,404,330.0],[619,405,879.0],[619,406,3016.0],[619,408,4.0],[619,409,152.0],[619,412,1.0],[619,415,616.0],[619,416,867.0],[619,417,1645.0],[619,418,1.0],[619,422,25.0],[619,423,17.0],[619,424,609.0],[619,426,1.0],[619,428,110.0],[619,429,15.0],[619,442,1.0],[620,8,3.0],[620,13,1.0],[620,15,1.0],[620,16,1.0],[620,23,2.0],[620,24,2.0],[620,28,4.0],[620,35,7.0],[620,36,4.0],[620,38,1.0],[620,39,1.0],[620,46,24.0],[620,91,1.0],[620,97,1.0],[620,98,4.0],[620,100,1.0],[620,101,1.0],[620,105,1.0],[620,113,2.0],[620,114,2.0],[620,118,1.0],[620,128,1.0],[620,129,1.0],[620,188,1.0],[620,190,53.0],[620,203,2.0],[620,208,1.0],[620,218,1.0],[620,219,5.0],[620,271,8.0],[620,277,66.0],[620,278,167.0],[620,280,158.0],[620,281,22.0],[620,283,78.0],[620,285,54.0],[620,287,7.0],[620,293,180.0],[620,294,114.0],[620,298,118.0],[620,306,1.0],[620,308,106.0],[620,309,94.0],[620,316,1.0],[620,364,5.0],[620,376,43.0],[620,392,1.0],[620,395,34.0],[620,396,26.0],[620,406,25.0],[621,15,18.0],[621,105,8.0],[621,195,4.0],[621,285,687.0],[621,292,12.0],[621,375,2.0],[622,71,3.0],[622,82,26.0],[622,161,3.0],[622,251,2.0],[622,262,1.0],[622,329,1.0],[622,333,1.0],[622,341,116.0],[622,351,1.0],[622,370,1.0],[622,431,1.0],[622,442,465.0],[622,443,1.0],[623,29,11.0],[623,33,1.0],[623,119,5.0],[623,209,4.0],[623,250,40.0],[623,287,1.0],[623,299,513.0],[623,303,97.0],[623,319,5.0],[624,70,5.0],[624,71,24.0],[624,73,4.0],[624,81,6.0],[624,86,6.0],[624,160,2.0],[624,161,6.0],[624,163,1.0],[624,171,3.0],[624,250,5.0],[624,251,17.0],[624,261,2.0],[624,281,2.0],[624,329,2.0],[624,335,1.0],[624,340,452.0],[624,341,1013.0],[624,343,93.0],[624,350,55.0],[624,351,196.0],[624,433,1.0],[624,446,88.0],[625,5,1.0],[625,7,1.0],[625,28,1.0],[625,32,1.0],[625,45,1.0],[625,56,6.0],[625,82,1.0],[625,95,3.0],[625,100,1.0],[625,110,1.0],[625,118,1.0],[625,172,1.0],[625,185,1.0],[625,187,3.0],[625,190,2.0],[625,236,1.0],[625,272,6.0],[625,275,96.0],[625,277,60.0],[625,280,135.0],[625,281,11.0],[625,285,8.0],[625,290,65.0],[625,292,36.0],[625,298,31.0],[625,299,5.0],[625,352,70.0],[625,370,1.0],[625,404,13.0],[625,405,2.0],[625,406,1.0],[625,416,146.0],[626,10,6.0],[626,16,1.0],[626,18,1.0],[626,23,1.0],[626,28,1.0],[626,31,10.0],[626,33,2.0],[626,35,3.0],[626,45,13.0],[626,46,2.0],[626,82,1.0],[626,123,2.0],[626,136,1.0],[626,172,1.0],[626,186,15.0],[626,211,1.0],[626,215,1.0],[626,226,3.0],[626,227,2.0],[626,262,32.0],[626,284,1.0],[626,293,12.0],[626,298,28.0],[626,303,82.0],[626,305,115.0],[626,310,3.0],[626,316,136.0],[626,317,55.0],[626,376,33.0],[626,378,6.0],[626,391,120.0],[626,405,146.0],[627,1,5.0],[627,2,181.0],[627,3,122.0],[627,4,138.0],[627,5,54.0],[627,6,49.0],[627,7,68.0],[627,8,183.0],[627,9,90.0],[627,10,272.0],[627,11,762.0],[627,12,1.0],[627,13,45.0],[627,14,56.0],[627,15,767.0],[627,16,223.0],[627,17,235.0],[627,18,83.0],[627,19,244.0],[627,20,238.0],[627,21,73.0],[627,22,248.0],[627,23,149.0],[627,25,4.0],[627,26,53.0],[627,27,34.0],[627,28,137.0],[627,29,56.0],[627,30,755.0],[627,31,310.0],[627,32,251.0],[627,33,432.0],[627,34,576.0],[627,35,242.0],[627,37,1.0],[627,38,6.0],[627,39,157.0],[627,40,145.0],[627,41,85.0],[627,42,448.0],[627,43,472.0],[627,44,65.0],[627,45,952.0],[627,46,929.0],[627,47,162.0],[627,50,3.0],[627,52,2.0],[627,53,1.0],[627,54,11.0],[627,55,138.0],[627,56,46.0],[627,57,119.0],[627,58,6.0],[627,59,8.0],[627,63,1.0],[627,65,1.0],[627,66,2.0],[627,67,6.0],[627,68,42.0],[627,69,25.0],[627,70,4.0],[627,71,18.0],[627,81,3.0],[627,82,1.0],[627,91,1.0],[627,92,162.0],[627,93,73.0],[627,94,3.0],[627,95,64.0],[627,96,25.0],[627,97,68.0],[627,98,121.0],[627,99,58.0],[627,100,196.0],[627,101,52.0],[627,103,12.0],[627,104,29.0],[627,105,105.0],[627,106,15.0],[627,107,96.0],[627,108,3.0],[627,109,6.0],[627,110,97.0],[627,111,8.0],[627,112,23.0],[627,113,58.0],[627,116,36.0],[627,117,17.0],[627,118,58.0],[627,119,10.0],[627,120,42.0],[627,121,17.0],[627,122,84.0],[627,123,120.0],[627,124,20.0],[627,125,50.0],[627,128,4.0],[627,129,71.0],[627,130,65.0],[627,131,34.0],[627,132,5.0],[627,133,19.0],[627,134,6.0],[627,135,57.0],[627,136,74.0],[627,137,68.0],[627,142,1.0],[627,143,2.0],[627,144,4.0],[627,145,4.0],[627,146,15.0],[627,147,1.0],[627,148,12.0],[627,149,4.0],[627,156,1.0],[627,157,5.0],[627,158,3.0],[627,159,15.0],[627,160,3.0],[627,161,5.0],[627,181,2.0],[627,182,99.0],[627,183,54.0],[627,184,2.0],[627,185,35.0],[627,186,153.0],[627,187,88.0],[627,188,219.0],[627,189,36.0],[627,190,231.0],[627,191,27.0],[627,193,14.0],[627,194,29.0],[627,195,72.0],[627,196,21.0],[627,197,143.0],[627,198,31.0],[627,199,16.0],[627,200,225.0],[627,201,83.0],[627,202,226.0],[627,203,64.0],[627,205,3.0],[627,206,33.0],[627,207,16.0],[627,208,39.0],[627,209,11.0],[627,210,35.0],[627,211,8.0],[627,212,90.0],[627,213,291.0],[627,214,48.0],[627,215,280.0],[627,218,5.0],[627,219,69.0],[627,220,69.0],[627,221,25.0],[627,222,29.0],[627,223,28.0],[627,224,20.0],[627,225,413.0],[627,226,137.0],[627,227,356.0],[627,233,1.0],[627,234,6.0],[627,235,4.0],[627,236,16.0],[627,238,14.0],[627,239,2.0],[627,246,2.0],[627,247,4.0],[627,248,3.0],[627,249,10.0],[627,250,3.0],[627,251,970.0],[627,262,2.0],[627,270,7.0],[627,271,198.0],[627,272,9322.0],[627,273,4896.0],[627,274,2.0],[627,275,2877.0],[627,276,1949.0],[627,277,4043.0],[627,278,8168.0],[627,279,3485.0],[627,280,14161.0],[627,281,1769.0],[627,282,3.0],[627,283,1826.0],[627,284,3581.0],[627,285,11197.0],[627,286,2178.0],[627,287,14539.0],[627,288,1301.0],[627,289,1088.0],[627,290,12687.0],[627,291,1539.0],[627,292,3892.0],[627,293,7572.0],[627,294,11.0],[627,295,98.0],[627,296,2362.0],[627,297,1343.0],[627,298,3092.0],[627,299,749.0],[627,300,5165.0],[627,301,1468.0],[627,302,10931.0],[627,303,16503.0],[627,304,1786.0],[627,305,3715.0],[627,306,11.0],[627,307,16.0],[627,308,316.0],[627,309,5269.0],[627,310,5697.0],[627,311,2632.0],[627,312,157.0],[627,313,1783.0],[627,314,636.0],[627,315,3485.0],[627,316,4977.0],[627,317,5164.0],[627,318,2.0],[627,319,18.0],[627,320,14.0],[627,321,2.0],[627,322,95.0],[627,323,150.0],[627,324,509.0],[627,325,344.0],[627,326,1117.0],[627,327,33.0],[627,328,919.0],[627,329,319.0],[627,332,1.0],[627,333,1.0],[627,334,2.0],[627,335,19.0],[627,336,121.0],[627,337,365.0],[627,338,665.0],[627,339,1208.0],[627,340,252.0],[627,341,7.0],[627,345,1.0],[627,347,1.0],[627,348,1.0],[627,350,3.0],[627,352,128.0],[627,359,1.0],[627,360,3.0],[627,361,22.0],[627,362,358.0],[627,363,1210.0],[627,364,2939.0],[627,365,258.0],[627,366,4.0],[627,367,516.0],[627,368,326.0],[627,369,359.0],[627,370,905.0],[627,371,8.0],[627,373,32.0],[627,374,1.0],[627,375,781.0],[627,376,3435.0],[627,377,179.0],[627,378,1462.0],[627,379,3657.0],[627,380,3.0],[627,381,436.0],[627,382,4339.0],[627,383,1.0],[627,385,13.0],[627,386,94.0],[627,387,25.0],[627,388,795.0],[627,389,541.0],[627,390,5451.0],[627,391,5611.0],[627,392,1331.0],[627,393,1205.0],[627,394,3343.0],[627,395,2717.0],[627,396,3.0],[627,397,2.0],[627,398,14.0],[627,399,239.0],[627,400,451.0],[627,401,250.0],[627,402,7483.0],[627,403,7260.0],[627,404,763.0],[627,405,12949.0],[627,406,11703.0],[627,407,6.0],[627,409,3.0],[627,410,124.0],[627,411,1.0],[627,412,1.0],[627,413,1.0],[627,414,1.0],[627,415,1947.0],[627,416,448.0],[627,417,2621.0],[627,418,1.0],[627,420,1.0],[627,424,1.0],[627,426,1.0],[627,428,741.0],[627,429,68.0],[627,438,1.0],[627,441,92.0],[628,2,21.0],[628,4,1.0],[628,5,13.0],[628,7,9.0],[628,8,4.0],[628,10,5.0],[628,11,38.0],[628,15,15.0],[628,16,1.0],[628,17,6.0],[628,19,5.0],[628,20,24.0],[628,22,4.0],[628,23,8.0],[628,24,12.0],[628,26,9.0],[628,27,3.0],[628,30,19.0],[628,31,114.0],[628,32,2.0],[628,33,9.0],[628,34,8.0],[628,35,2.0],[628,39,2.0],[628,41,6.0],[628,42,1.0],[628,43,48.0],[628,45,25.0],[628,46,67.0],[628,47,18.0],[628,48,10.0],[628,49,19.0],[628,50,1.0],[628,56,553.0],[628,58,2.0],[628,59,3.0],[628,60,6.0],[628,64,2.0],[628,65,10.0],[628,69,9.0],[628,78,28.0],[628,82,7.0],[628,83,29.0],[628,92,12.0],[628,95,13.0],[628,97,4.0],[628,98,6.0],[628,100,5.0],[628,101,1.0],[628,105,11.0],[628,107,3.0],[628,110,13.0],[628,113,4.0],[628,114,4.0],[628,116,8.0],[628,117,1.0],[628,120,98.0],[628,121,1.0],[628,123,2.0],[628,129,1.0],[628,136,2.0],[628,137,5.0],[628,138,3.0],[628,139,11.0],[628,146,5.0],[628,148,1.0],[628,149,1.0],[628,150,1.0],[628,155,10.0],[628,159,2.0],[628,168,7.0],[628,172,5.0],[628,176,1.0],[628,182,14.0],[628,185,7.0],[628,187,2.0],[628,188,5.0],[628,190,41.0],[628,195,4.0],[628,196,1.0],[628,197,4.0],[628,200,17.0],[628,202,1.0],[628,203,2.0],[628,204,8.0],[628,206,10.0],[628,211,1.0],[628,212,1.0],[628,213,7.0],[628,215,3.0],[628,225,1.0],[628,226,1.0],[628,227,7.0],[628,228,4.0],[628,229,7.0],[628,236,2.0],[628,239,2.0],[628,240,2.0],[628,244,1.0],[628,245,7.0],[628,249,4.0],[628,258,8.0],[628,262,190.0],[628,266,2.0],[628,272,1080.0],[628,275,826.0],[628,277,505.0],[628,278,313.0],[628,280,286.0],[628,281,54.0],[628,285,714.0],[628,287,559.0],[628,290,1671.0],[628,292,9.0],[628,293,577.0],[628,294,467.0],[628,296,482.0],[628,297,72.0],[628,298,1.0],[628,300,1.0],[628,301,1.0],[628,302,97.0],[628,303,486.0],[628,304,3.0],[628,305,5.0],[628,309,36.0],[628,311,92.0],[628,313,1.0],[628,316,65.0],[628,317,610.0],[628,318,382.0],[628,319,579.0],[628,320,1.0],[628,323,39.0],[628,324,4.0],[628,326,152.0],[628,328,52.0],[628,329,218.0],[628,330,151.0],[628,331,1.0],[628,334,43.0],[628,335,1081.0],[628,336,81.0],[628,337,1.0],[628,339,463.0],[628,343,1.0],[628,346,1.0],[628,348,1280.0],[628,352,249.0],[628,356,105.0],[628,362,2.0],[628,364,79.0],[628,373,1.0],[628,375,31.0],[628,376,42.0],[628,379,138.0],[628,382,138.0],[628,388,17.0],[628,390,440.0],[628,391,2188.0],[628,395,4.0],[628,396,2.0],[628,399,2.0],[628,400,2.0],[628,401,1.0],[628,402,8.0],[628,403,961.0],[628,404,5.0],[628,405,420.0],[628,406,1209.0],[628,408,6.0],[628,409,4.0],[628,412,1.0],[628,415,1.0],[628,416,13474.0],[628,417,2.0],[628,418,4.0],[628,423,1.0],[628,424,31.0],[628,428,1.0],[629,28,3.0],[629,71,13.0],[629,76,2.0],[629,80,3.0],[629,81,8.0],[629,84,9.0],[629,86,1.0],[629,118,1.0],[629,161,3.0],[629,166,6.0],[629,171,4.0],[629,174,4.0],[629,251,1.0],[629,256,2.0],[629,261,2.0],[629,264,6.0],[629,266,1.0],[629,281,4.0],[629,298,50.0],[629,329,3.0],[629,333,1.0],[629,339,1.0],[629,341,397.0],[629,346,183.0],[629,350,31.0],[629,351,272.0],[629,354,489.0],[629,356,30.0],[629,440,8.0],[629,442,11.0],[629,444,21.0],[629,446,21.0],[630,8,4.0],[630,13,1.0],[630,15,1.0],[630,20,3.0],[630,36,4.0],[630,43,5.0],[630,98,1.0],[630,107,1.0],[630,110,2.0],[630,188,1.0],[630,200,3.0],[630,215,44.0],[630,278,73.0],[630,281,2.0],[630,285,109.0],[630,287,93.0],[630,290,291.0],[630,292,2.0],[630,305,3.0],[630,317,46.0],[630,339,10.0],[630,364,29.0],[630,373,10.0],[630,377,4.0],[630,395,1.0],[630,396,51.0],[630,397,1.0],[630,403,96.0],[631,71,31.0],[631,83,1.0],[631,84,5.0],[631,86,11.0],[631,87,9.0],[631,161,12.0],[631,177,3.0],[631,251,7.0],[631,267,3.0],[631,281,1.0],[631,329,7.0],[631,335,1.0],[631,337,1.0],[631,341,980.0],[631,357,316.0],[631,358,3.0],[631,444,32.0],[631,446,95.0],[632,71,3.0],[632,78,1.0],[632,80,1.0],[632,81,1.0],[632,82,7.0],[632,83,2.0],[632,84,1.0],[632,172,5.0],[632,251,2.0],[632,262,28.0],[632,264,4.0],[632,329,1.0],[632,339,1.0],[632,341,263.0],[632,348,4.0],[632,352,232.0],[632,354,123.0],[632,440,6.0],[632,441,22.0],[633,42,7.0],[633,46,2.0],[633,56,3.0],[633,155,1.0],[633,228,1.0],[633,245,1.0],[633,312,1.0],[633,318,3.0],[633,322,1.0],[633,328,6.0],[633,329,41.0],[633,330,121.0],[633,334,4.0],[633,335,74.0],[633,402,77.0],[633,406,73.0],[633,416,144.0],[634,1,10.0],[634,8,7.0],[634,91,17.0],[634,98,11.0],[634,181,4.0],[634,188,4.0],[634,271,622.0],[634,278,375.0],[634,281,12.0],[634,282,1.0],[635,30,4.0],[635,33,8.0],[635,35,5.0],[635,40,5.0],[635,46,3.0],[635,123,4.0],[635,148,1.0],[635,213,1.0],[635,281,3.0],[635,287,39.0],[635,303,259.0],[635,304,2.0],[635,305,1.0],[635,309,61.0],[635,328,10.0],[635,376,4.0],[635,390,60.0],[635,395,94.0],[635,400,82.0],[635,406,2.0],[635,414,1.0],[636,23,5.0],[636,32,2.0],[636,39,2.0],[636,45,3.0],[636,68,1.0],[636,113,2.0],[636,129,1.0],[636,203,2.0],[636,219,1.0],[636,287,10.0],[636,293,298.0],[636,298,6.0],[636,302,83.0],[636,309,63.0],[636,315,1.0],[636,338,101.0],[636,382,44.0],[636,405,144.0],[636,424,4.0],[637,69,1.0],[637,70,913.0],[637,74,6.0],[637,76,2.0],[637,80,5.0],[637,81,10.0],[637,82,8.0],[637,84,3.0],[637,86,1.0],[637,87,3.0],[637,156,1.0],[637,160,439.0],[637,164,3.0],[637,170,2.0],[637,171,6.0],[637,174,1.0],[637,177,2.0],[637,250,434.0],[637,254,5.0],[637,260,4.0],[637,261,3.0],[637,264,2.0],[637,267,3.0],[637,280,1.0],[637,281,1.0],[637,304,1.0],[637,316,2.0],[637,331,1.0],[637,332,10.0],[637,333,2.0],[637,334,9.0],[637,335,13.0],[637,336,16.0],[637,337,1.0],[637,338,3.0],[637,339,40.0],[637,340,53006.0],[637,341,13.0],[637,344,270.0],[637,346,61.0],[637,347,2.0],[637,348,1.0],[637,350,266.0],[637,351,866.0],[637,352,3.0],[637,354,217.0],[637,356,16.0],[637,357,161.0],[637,430,13.0],[637,440,2.0],[637,442,102.0],[637,444,47.0],[637,446,4.0],[638,30,16.0],[638,120,6.0],[638,210,5.0],[638,276,1.0],[638,300,651.0],[638,301,1.0],[638,336,1.0],[638,386,1.0],[638,389,12.0],[639,4,9.0],[639,8,1.0],[639,22,3.0],[639,32,4.0],[639,36,2.0],[639,49,4.0],[639,98,3.0],[639,122,1.0],[639,139,2.0],[639,202,1.0],[639,212,2.0],[639,229,2.0],[639,278,89.0],[639,281,1.0],[639,292,100.0],[639,302,194.0],[639,318,1.0],[639,319,201.0],[639,338,1.0],[639,364,104.0],[639,373,4.0],[639,396,85.0],[639,402,7.0],[640,24,2.0],[640,56,4.0],[640,58,3.0],[640,146,4.0],[640,148,1.0],[640,236,4.0],[640,238,1.0],[640,294,53.0],[640,324,1.0],[640,326,283.0],[640,328,161.0],[641,82,24.0],[641,86,5.0],[641,87,2.0],[641,171,2.0],[641,251,1.0],[641,351,125.0],[641,352,1.0],[641,354,7.0],[641,356,17.0],[641,357,72.0],[641,370,1.0],[641,438,1.0],[641,442,499.0],[641,446,53.0],[642,5,7.0],[642,17,1.0],[642,22,4.0],[642,41,14.0],[642,95,4.0],[642,107,5.0],[642,185,2.0],[642,197,4.0],[642,275,346.0],[642,281,1.0],[642,287,228.0],[642,363,8.0],[642,365,60.0],[642,382,88.0],[642,396,6.0],[642,401,185.0],[642,409,1.0],[643,71,12.0],[643,83,1.0],[643,86,7.0],[643,161,7.0],[643,251,3.0],[643,281,2.0],[643,329,4.0],[643,341,752.0],[643,357,9.0],[643,435,10.0],[643,446,70.0],[644,11,1.0],[644,14,38.0],[644,71,141.0],[644,74,2.0],[644,75,14.0],[644,76,68.0],[644,78,2.0],[644,80,214.0],[644,81,80.0],[644,82,157.0],[644,83,9.0],[644,84,50.0],[644,86,923.0],[644,87,1.0],[644,88,1.0],[644,89,1.0],[644,104,1.0],[644,125,1.0],[644,161,53.0],[644,166,47.0],[644,168,2.0],[644,170,7.0],[644,171,30.0],[644,172,5.0],[644,174,14.0],[644,176,13.0],[644,177,1.0],[644,194,1.0],[644,239,2.0],[644,249,1.0],[644,251,317.0],[644,254,2.0],[644,256,25.0],[644,260,7.0],[644,261,25.0],[644,262,1.0],[644,264,10.0],[644,266,17.0],[644,281,21.0],[644,329,36.0],[644,331,3.0],[644,333,10.0],[644,334,3.0],[644,335,1.0],[644,337,1.0],[644,338,2.0],[644,339,6.0],[644,341,6947.0],[644,342,2.0],[644,344,89.0],[644,345,1.0],[644,346,3088.0],[644,347,1.0],[644,348,128.0],[644,349,1.0],[644,350,398.0],[644,351,4338.0],[644,352,296.0],[644,353,3.0],[644,354,1340.0],[644,356,416.0],[644,357,7.0],[644,374,639.0],[644,394,1.0],[644,398,1.0],[644,422,1.0],[644,430,1.0],[644,431,3.0],[644,433,8.0],[644,435,249.0],[644,440,4029.0],[644,441,35.0],[644,442,2214.0],[644,444,356.0],[644,446,12370.0],[644,447,10.0],[645,0,1.0],[645,4,28.0],[645,6,1.0],[645,10,5.0],[645,11,32.0],[645,13,4.0],[645,14,7.0],[645,15,2.0],[645,16,4.0],[645,17,7.0],[645,19,1.0],[645,22,1.0],[645,26,3.0],[645,31,14.0],[645,33,28.0],[645,34,2.0],[645,35,3.0],[645,38,9.0],[645,40,1.0],[645,44,2.0],[645,45,29.0],[645,46,14.0],[645,90,1.0],[645,100,1.0],[645,103,1.0],[645,104,1.0],[645,106,1.0],[645,107,2.0],[645,124,1.0],[645,130,1.0],[645,135,1.0],[645,186,1.0],[645,194,7.0],[645,197,2.0],[645,202,1.0],[645,213,1.0],[645,214,1.0],[645,218,3.0],[645,225,1.0],[645,270,30.0],[645,273,14.0],[645,276,90.0],[645,278,5.0],[645,280,11.0],[645,281,5.0],[645,283,74.0],[645,284,407.0],[645,285,19.0],[645,286,281.0],[645,287,275.0],[645,290,17.0],[645,292,160.0],[645,296,68.0],[645,297,20.0],[645,303,164.0],[645,304,108.0],[645,308,303.0],[645,310,43.0],[645,315,1.0],[645,318,1.0],[645,326,1.0],[645,328,1.0],[645,333,1.0],[645,340,1.0],[645,363,2.0],[645,364,505.0],[645,368,1.0],[645,370,74.0],[645,373,47.0],[645,376,7.0],[645,377,18.0],[645,379,52.0],[645,381,35.0],[645,382,58.0],[645,387,14.0],[645,390,5.0],[645,391,293.0],[645,393,1.0],[645,395,28.0],[645,398,1.0],[645,400,8.0],[645,404,11.0],[645,405,620.0],[645,406,159.0],[645,416,18.0],[646,20,21.0],[646,110,6.0],[646,200,11.0],[646,281,3.0],[646,286,1.0],[646,290,1336.0],[646,293,1.0],[647,4,1.0],[647,7,4.0],[647,16,1.0],[647,20,2.0],[647,34,1.0],[647,45,3.0],[647,46,14.0],[647,106,1.0],[647,196,1.0],[647,200,2.0],[647,285,9.0],[647,286,80.0],[647,290,93.0],[647,292,1.0],[647,302,53.0],[647,364,16.0],[647,367,87.0],[647,382,2.0],[647,405,7.0],[647,406,216.0],[648,2,5.0],[648,8,6.0],[648,11,1.0],[648,92,8.0],[648,98,4.0],[648,182,1.0],[648,188,5.0],[648,272,375.0],[648,278,199.0],[648,281,5.0],[648,309,12.0],[648,325,1.0],[649,35,6.0],[649,68,1.0],[649,125,7.0],[649,215,5.0],[649,227,1.0],[649,281,3.0],[649,305,479.0],[649,317,33.0],[649,329,1.0],[649,338,24.0],[650,2,1.0],[650,10,7.0],[650,11,3.0],[650,16,1.0],[650,19,2.0],[650,22,1.0],[650,30,5.0],[650,31,1.0],[650,32,2.0],[650,33,2.0],[650,47,1.0],[650,123,1.0],[650,203,3.0],[650,272,6.0],[650,289,147.0],[650,293,10.0],[650,301,32.0],[650,302,125.0],[650,303,74.0],[650,328,58.0],[650,337,3.0],[650,339,18.0],[650,376,21.0],[650,382,25.0],[650,390,77.0],[651,5,4.0],[651,15,1.0],[651,21,8.0],[651,39,2.0],[651,111,2.0],[651,201,6.0],[651,291,425.0],[651,292,1.0],[651,365,162.0],[651,375,2.0],[651,399,20.0],[652,11,1.0],[652,15,1.0],[652,59,2.0],[652,63,1.0],[652,70,15.0],[652,71,470.0],[652,73,8.0],[652,74,8.0],[652,75,48.0],[652,76,34.0],[652,77,4.0],[652,78,1.0],[652,80,129.0],[652,81,38.0],[652,82,94.0],[652,83,21.0],[652,84,95.0],[652,86,71.0],[652,87,25.0],[652,101,2.0],[652,105,1.0],[652,149,1.0],[652,160,3.0],[652,161,176.0],[652,164,5.0],[652,166,17.0],[652,167,4.0],[652,170,4.0],[652,171,15.0],[652,172,4.0],[652,174,27.0],[652,176,7.0],[652,177,8.0],[652,178,1.0],[652,191,1.0],[652,195,1.0],[652,215,1.0],[652,239,1.0],[652,250,6.0],[652,251,245.0],[652,254,3.0],[652,256,14.0],[652,257,2.0],[652,260,13.0],[652,261,24.0],[652,262,2.0],[652,264,25.0],[652,266,8.0],[652,267,13.0],[652,268,4.0],[652,281,82.0],[652,285,81.0],[652,292,1.0],[652,305,1.0],[652,317,1.0],[652,329,120.0],[652,331,1.0],[652,333,13.0],[652,335,2.0],[652,337,6.0],[652,338,1.0],[652,339,6.0],[652,340,671.0],[652,341,20845.0],[652,342,1.0],[652,344,433.0],[652,346,1958.0],[652,347,520.0],[652,348,11.0],[652,350,880.0],[652,351,1524.0],[652,352,278.0],[652,354,2275.0],[652,356,434.0],[652,357,1039.0],[652,358,5.0],[652,392,1.0],[652,431,3.0],[652,432,1.0],[652,433,70.0],[652,434,2.0],[652,435,822.0],[652,436,3.0],[652,438,4.0],[652,440,2213.0],[652,441,83.0],[652,442,1876.0],[652,443,1.0],[652,444,551.0],[652,446,750.0],[652,447,160.0],[653,8,30.0],[653,9,1.0],[653,16,1.0],[653,21,2.0],[653,24,6.0],[653,30,4.0],[653,44,3.0],[653,88,1.0],[653,98,1.0],[653,106,1.0],[653,111,4.0],[653,114,2.0],[653,188,1.0],[653,189,1.0],[653,196,1.0],[653,201,2.0],[653,204,2.0],[653,270,19.0],[653,279,58.0],[653,281,1.0],[653,286,157.0],[653,291,275.0],[653,292,65.0],[653,294,272.0],[653,358,6.0],[653,390,86.0],[653,404,64.0],[654,8,1.0],[654,11,6.0],[654,17,1.0],[654,29,1.0],[654,34,13.0],[654,42,1.0],[654,46,4.0],[654,110,1.0],[654,211,14.0],[654,214,1.0],[654,272,2.0],[654,278,21.0],[654,287,8.0],[654,290,73.0],[654,294,1.0],[654,389,13.0],[654,394,340.0],[654,402,12.0],[654,406,30.0],[655,70,14.0],[655,71,9.0],[655,84,3.0],[655,86,19.0],[655,161,3.0],[655,176,1.0],[655,251,4.0],[655,281,2.0],[655,329,3.0],[655,333,1.0],[655,337,1.0],[655,341,489.0],[655,354,8.0],[655,356,1.0],[655,357,16.0],[655,430,193.0],[655,442,2.0],[655,444,50.0],[655,446,314.0],[656,0,5.0],[656,1,1.0],[656,3,14.0],[656,10,2.0],[656,11,1.0],[656,29,14.0],[656,39,5.0],[656,40,2.0],[656,90,4.0],[656,100,5.0],[656,129,3.0],[656,130,1.0],[656,180,2.0],[656,190,2.0],[656,214,1.0],[656,219,4.0],[656,220,1.0],[656,270,147.0],[656,271,1.0],[656,280,125.0],[656,281,7.0],[656,309,166.0],[656,310,68.0],[656,361,8.0],[656,363,287.0],[656,370,2.0],[656,382,2.0],[656,389,257.0],[656,423,1.0],[657,71,7.0],[657,82,9.0],[657,87,2.0],[657,161,4.0],[657,177,3.0],[657,251,5.0],[657,267,2.0],[657,281,4.0],[657,329,3.0],[657,341,647.0],[657,356,6.0],[657,357,203.0],[657,358,2.0],[657,442,169.0],[658,7,1.0],[658,11,93.0],[658,17,1.0],[658,33,1.0],[658,34,5.0],[658,40,5.0],[658,41,3.0],[658,46,3.0],[658,47,2.0],[658,57,1.0],[658,70,1.0],[658,75,1.0],[658,97,5.0],[658,101,5.0],[658,123,1.0],[658,128,2.0],[658,130,3.0],[658,131,1.0],[658,137,1.0],[658,187,2.0],[658,191,2.0],[658,215,1.0],[658,220,7.0],[658,221,2.0],[658,227,1.0],[658,277,206.0],[658,281,6.0],[658,287,9.0],[658,303,75.0],[658,305,1.0],[658,308,45.0],[658,310,209.0],[658,311,158.0],[658,317,95.0],[658,340,11.0],[658,371,1.0],[658,391,1.0],[658,393,7.0],[658,401,1.0],[658,406,34.0],[658,407,1.0],[658,417,15.0],[658,435,32.0],[659,4,29.0],[659,11,50.0],[659,17,2.0],[659,184,1.0],[659,191,1.0],[659,197,1.0],[659,274,1.0],[659,287,71.0],[659,333,4.0],[659,364,511.0],[660,71,9.0],[660,161,3.0],[660,251,7.0],[660,281,1.0],[660,329,11.0],[660,333,1.0],[660,336,1.0],[660,341,618.0],[660,351,10.0],[661,1,1.0],[661,2,17.0],[661,3,8.0],[661,4,4.0],[661,5,20.0],[661,6,2.0],[661,7,11.0],[661,8,5.0],[661,9,9.0],[661,10,23.0],[661,11,91.0],[661,13,5.0],[661,14,16.0],[661,15,29.0],[661,16,21.0],[661,17,13.0],[661,18,13.0],[661,19,11.0],[661,20,66.0],[661,21,1.0],[661,22,34.0],[661,23,26.0],[661,25,1.0],[661,26,12.0],[661,27,10.0],[661,28,27.0],[661,29,14.0],[661,30,62.0],[661,31,36.0],[661,32,27.0],[661,33,73.0],[661,34,51.0],[661,35,77.0],[661,38,5.0],[661,39,14.0],[661,40,25.0],[661,41,18.0],[661,42,59.0],[661,43,8.0],[661,44,17.0],[661,45,145.0],[661,46,124.0],[661,47,13.0],[661,52,2.0],[661,54,8.0],[661,56,4.0],[661,58,3.0],[661,67,2.0],[661,68,2.0],[661,69,3.0],[661,92,23.0],[661,93,9.0],[661,95,10.0],[661,96,7.0],[661,97,6.0],[661,98,6.0],[661,99,9.0],[661,100,12.0],[661,101,9.0],[661,103,9.0],[661,104,8.0],[661,105,10.0],[661,106,5.0],[661,107,8.0],[661,108,1.0],[661,110,16.0],[661,113,22.0],[661,116,10.0],[661,117,2.0],[661,118,4.0],[661,119,9.0],[661,120,5.0],[661,121,4.0],[661,122,6.0],[661,123,22.0],[661,124,1.0],[661,125,3.0],[661,128,1.0],[661,129,8.0],[661,130,9.0],[661,131,1.0],[661,132,6.0],[661,133,1.0],[661,134,11.0],[661,135,12.0],[661,136,10.0],[661,137,5.0],[661,142,2.0],[661,144,8.0],[661,148,2.0],[661,158,2.0],[661,182,59.0],[661,183,7.0],[661,185,3.0],[661,186,7.0],[661,187,3.0],[661,188,3.0],[661,189,14.0],[661,190,14.0],[661,191,3.0],[661,193,3.0],[661,194,6.0],[661,195,8.0],[661,196,4.0],[661,197,81.0],[661,198,1.0],[661,199,7.0],[661,200,114.0],[661,202,91.0],[661,203,24.0],[661,206,6.0],[661,207,3.0],[661,208,10.0],[661,209,6.0],[661,210,8.0],[661,211,3.0],[661,212,6.0],[661,213,42.0],[661,214,11.0],[661,215,26.0],[661,217,1.0],[661,218,1.0],[661,219,7.0],[661,220,7.0],[661,221,3.0],[661,222,6.0],[661,224,8.0],[661,225,547.0],[661,226,47.0],[661,227,15.0],[661,232,1.0],[661,233,1.0],[661,234,2.0],[661,238,2.0],[661,248,1.0],[661,249,1.0],[661,270,6.0],[661,271,1.0],[661,272,1170.0],[661,273,532.0],[661,274,1.0],[661,275,339.0],[661,276,220.0],[661,277,236.0],[661,278,360.0],[661,279,864.0],[661,280,1091.0],[661,281,148.0],[661,282,1.0],[661,283,461.0],[661,284,905.0],[661,285,1174.0],[661,286,383.0],[661,287,620.0],[661,288,22.0],[661,289,18.0],[661,290,2012.0],[661,291,20.0],[661,292,26.0],[661,293,1960.0],[661,294,3.0],[661,295,31.0],[661,296,594.0],[661,297,193.0],[661,298,614.0],[661,299,535.0],[661,300,1029.0],[661,301,350.0],[661,302,710.0],[661,303,2513.0],[661,304,134.0],[661,305,160.0],[661,306,3.0],[661,307,7.0],[661,308,67.0],[661,309,524.0],[661,310,640.0],[661,311,130.0],[661,312,336.0],[661,313,62.0],[661,314,600.0],[661,315,244.0],[661,316,430.0],[661,317,434.0],[661,319,11.0],[661,320,1.0],[661,322,42.0],[661,323,21.0],[661,324,366.0],[661,325,55.0],[661,326,54.0],[661,327,5.0],[661,328,226.0],[661,329,17.0],[661,334,2.0],[661,336,8.0],[661,337,59.0],[661,338,103.0],[661,339,177.0],[661,352,1.0],[661,361,21.0],[661,362,37.0],[661,363,15.0],[661,364,134.0],[661,365,206.0],[661,367,119.0],[661,369,28.0],[661,370,106.0],[661,371,2.0],[661,375,86.0],[661,376,369.0],[661,377,63.0],[661,378,173.0],[661,379,183.0],[661,380,1.0],[661,382,519.0],[661,383,1.0],[661,386,1.0],[661,387,63.0],[661,388,56.0],[661,389,123.0],[661,390,1196.0],[661,391,547.0],[661,392,325.0],[661,393,446.0],[661,394,1116.0],[661,395,627.0],[661,396,2.0],[661,398,2.0],[661,399,2.0],[661,400,157.0],[661,401,223.0],[661,402,816.0],[661,403,108.0],[661,404,248.0],[661,405,2339.0],[661,406,1642.0],[661,416,124.0],[661,417,3.0],[661,428,19.0],[661,430,1.0],[661,435,1.0],[662,17,2.0],[662,29,1.0],[662,46,2.0],[662,57,2.0],[662,68,3.0],[662,95,2.0],[662,107,2.0],[662,197,2.0],[662,275,92.0],[662,287,346.0],[662,309,9.0],[662,328,4.0],[662,382,1.0],[662,398,1.0],[662,406,38.0],[662,417,17.0],[662,428,17.0],[663,6,1.0],[663,15,4.0],[663,17,1.0],[663,105,5.0],[663,186,30.0],[663,195,4.0],[663,285,521.0],[663,287,26.0],[663,292,4.0],[663,400,6.0],[664,10,1.0],[664,20,6.0],[664,71,2.0],[664,110,1.0],[664,161,2.0],[664,171,1.0],[664,190,1.0],[664,200,3.0],[664,251,1.0],[664,261,1.0],[664,280,86.0],[664,281,7.0],[664,285,2.0],[664,290,251.0],[664,305,6.0],[664,326,10.0],[664,341,139.0],[664,351,45.0],[664,364,1.0],[665,3,1.0],[665,13,4.0],[665,19,1.0],[665,20,4.0],[665,23,1.0],[665,32,6.0],[665,38,1.0],[665,39,14.0],[665,45,13.0],[665,46,1.0],[665,47,4.0],[665,103,2.0],[665,110,3.0],[665,113,1.0],[665,122,4.0],[665,137,1.0],[665,158,1.0],[665,193,1.0],[665,199,1.0],[665,212,2.0],[665,227,2.0],[665,281,1.0],[665,283,63.0],[665,290,153.0],[665,293,42.0],[665,302,239.0],[665,308,86.0],[665,315,1.0],[665,317,80.0],[665,338,56.0],[665,363,5.0],[665,373,71.0],[665,379,24.0],[665,390,3.0],[665,399,259.0],[665,400,9.0],[665,405,125.0],[665,406,40.0],[666,15,9.0],[666,105,5.0],[666,195,3.0],[666,285,485.0],[666,292,5.0],[667,4,1.0],[667,10,1.0],[667,20,1.0],[667,30,4.0],[667,33,1.0],[667,43,2.0],[667,107,1.0],[667,133,1.0],[667,188,1.0],[667,197,3.0],[667,200,2.0],[667,278,11.0],[667,280,12.0],[667,287,108.0],[667,290,95.0],[667,292,151.0],[667,302,6.0],[667,303,1.0],[667,328,3.0],[667,364,19.0],[667,376,20.0],[667,390,26.0],[667,403,57.0],[667,406,2.0],[668,52,29.0],[668,82,9.0],[668,412,479.0],[668,442,177.0],[669,71,1.0],[669,75,7.0],[669,86,1.0],[669,89,1.0],[669,161,3.0],[669,167,1.0],[669,171,1.0],[669,251,2.0],[669,257,1.0],[669,261,14.0],[669,281,1.0],[669,336,1.0],[669,339,1.0],[669,341,303.0],[669,347,72.0],[669,435,177.0],[669,442,1.0],[669,444,1.0],[669,446,1.0],[670,11,2.0],[670,15,3.0],[670,19,9.0],[670,23,3.0],[670,35,1.0],[670,36,2.0],[670,46,2.0],[670,97,1.0],[670,105,4.0],[670,113,1.0],[670,137,1.0],[670,187,1.0],[670,195,2.0],[670,203,3.0],[670,216,1.0],[670,281,4.0],[670,285,151.0],[670,292,3.0],[670,293,179.0],[670,296,1.0],[670,302,43.0],[670,305,128.0],[670,306,22.0],[670,310,4.0],[670,317,10.0],[670,336,9.0],[670,379,99.0],[671,30,17.0],[671,390,510.0],[671,392,1.0],[672,56,1.0],[672,57,21.0],[672,65,1.0],[672,138,1.0],[672,245,2.0],[672,330,76.0],[672,334,2.0],[672,335,48.0],[672,336,2.0],[672,405,1.0],[672,413,1.0],[672,417,384.0],[672,420,2.0],[672,424,2.0],[672,428,5.0],[673,71,7.0],[673,149,1.0],[673,161,2.0],[673,251,4.0],[673,281,1.0],[673,329,3.0],[673,341,540.0],[673,351,1.0],[673,385,1.0],[674,13,3.0],[674,22,8.0],[674,28,5.0],[674,57,3.0],[674,103,3.0],[674,112,1.0],[674,193,2.0],[674,283,213.0],[674,301,24.0],[674,354,1.0],[674,382,92.0],[674,388,111.0],[674,417,57.0],[674,442,1.0],[675,7,3.0],[675,38,1.0],[675,45,6.0],[675,46,2.0],[675,49,7.0],[675,135,6.0],[675,139,2.0],[675,188,2.0],[675,225,2.0],[675,229,4.0],[675,278,10.0],[675,281,3.0],[675,303,6.0],[675,308,25.0],[675,315,269.0],[675,318,3.0],[675,319,260.0],[675,327,6.0],[675,367,57.0],[675,406,5.0],[676,17,2.0],[676,22,2.0],[676,40,2.0],[676,48,5.0],[676,69,2.0],[676,138,2.0],[676,197,1.0],[676,220,1.0],[676,228,5.0],[676,234,1.0],[676,287,23.0],[676,310,78.0],[676,318,339.0],[676,319,9.0],[676,324,29.0],[676,330,1.0],[676,339,19.0],[676,382,17.0],[676,391,7.0],[677,59,1.0],[677,71,9.0],[677,82,1.0],[677,161,4.0],[677,251,1.0],[677,281,1.0],[677,329,3.0],[677,333,1.0],[677,341,427.0],[677,442,27.0],[678,45,24.0],[678,405,411.0],[679,2,240.0],[679,3,20.0],[679,4,33.0],[679,6,1.0],[679,7,1.0],[679,8,3.0],[679,9,5.0],[679,10,11.0],[679,11,9.0],[679,13,16.0],[679,14,3.0],[679,17,6.0],[679,18,3.0],[679,19,9.0],[679,20,8.0],[679,21,14.0],[679,22,7.0],[679,23,98.0],[679,24,28.0],[679,25,6.0],[679,26,7.0],[679,27,1.0],[679,28,7.0],[679,29,15.0],[679,30,21.0],[679,31,17.0],[679,32,10.0],[679,35,23.0],[679,36,5.0],[679,39,3.0],[679,40,17.0],[679,41,14.0],[679,42,98.0],[679,43,26.0],[679,44,15.0],[679,45,69.0],[679,46,12.0],[679,47,1.0],[679,48,2.0],[679,49,7.0],[679,51,2.0],[679,54,9.0],[679,55,1.0],[679,57,34.0],[679,59,8.0],[679,60,1.0],[679,61,14.0],[679,70,11.0],[679,72,12.0],[679,73,11.0],[679,74,14.0],[679,76,21.0],[679,78,1.0],[679,79,17.0],[679,80,2.0],[679,81,2.0],[679,82,8.0],[679,84,9.0],[679,85,10.0],[679,87,16.0],[679,88,11.0],[679,89,4.0],[679,92,2.0],[679,93,11.0],[679,94,3.0],[679,98,3.0],[679,99,6.0],[679,100,10.0],[679,101,10.0],[679,103,9.0],[679,104,1.0],[679,107,5.0],[679,108,1.0],[679,109,11.0],[679,110,5.0],[679,111,2.0],[679,112,2.0],[679,113,4.0],[679,114,7.0],[679,115,1.0],[679,116,6.0],[679,118,7.0],[679,120,3.0],[679,121,7.0],[679,122,1.0],[679,125,10.0],[679,126,4.0],[679,129,5.0],[679,130,4.0],[679,131,2.0],[679,132,20.0],[679,133,12.0],[679,134,12.0],[679,135,17.0],[679,136,9.0],[679,139,8.0],[679,144,4.0],[679,146,1.0],[679,147,23.0],[679,151,2.0],[679,160,5.0],[679,162,11.0],[679,163,5.0],[679,166,12.0],[679,169,6.0],[679,170,1.0],[679,171,4.0],[679,172,5.0],[679,174,6.0],[679,175,10.0],[679,177,3.0],[679,178,2.0],[679,179,7.0],[679,182,1.0],[679,183,2.0],[679,184,3.0],[679,186,1.0],[679,187,32.0],[679,188,1.0],[679,189,2.0],[679,190,2.0],[679,191,9.0],[679,193,10.0],[679,194,2.0],[679,197,4.0],[679,198,3.0],[679,199,8.0],[679,200,3.0],[679,201,4.0],[679,202,6.0],[679,203,8.0],[679,204,5.0],[679,205,4.0],[679,206,9.0],[679,207,2.0],[679,208,6.0],[679,210,1.0],[679,211,11.0],[679,212,409.0],[679,215,10.0],[679,216,6.0],[679,217,3.0],[679,219,3.0],[679,220,3.0],[679,221,4.0],[679,222,15.0],[679,223,4.0],[679,224,10.0],[679,225,140.0],[679,226,10.0],[679,227,1.0],[679,229,9.0],[679,234,4.0],[679,237,18.0],[679,241,4.0],[679,249,2.0],[679,250,6.0],[679,252,11.0],[679,253,14.0],[679,256,9.0],[679,259,5.0],[679,260,4.0],[679,261,1.0],[679,262,3.0],[679,263,10.0],[679,264,2.0],[679,265,7.0],[679,267,6.0],[679,268,7.0],[679,269,157.0],[679,272,1.0],[679,273,910.0],[679,274,351.0],[679,276,69.0],[679,278,193.0],[679,279,97.0],[679,280,718.0],[679,281,665.0],[679,282,33.0],[679,283,1290.0],[679,284,122.0],[679,285,4.0],[679,287,793.0],[679,288,307.0],[679,289,1016.0],[679,290,573.0],[679,291,647.0],[679,292,559.0],[679,293,724.0],[679,294,615.0],[679,295,383.0],[679,296,438.0],[679,297,55.0],[679,298,348.0],[679,300,164.0],[679,301,1335.0],[679,302,2.0],[679,303,1.0],[679,305,940.0],[679,306,309.0],[679,307,28.0],[679,309,257.0],[679,310,390.0],[679,311,468.0],[679,312,1490.0],[679,313,856.0],[679,314,509.0],[679,315,954.0],[679,316,514.0],[679,317,67.0],[679,318,50.0],[679,319,622.0],[679,321,8.0],[679,324,341.0],[679,325,1.0],[679,326,2.0],[679,327,1964.0],[679,328,2.0],[679,331,832.0],[679,332,1.0],[679,333,122.0],[679,336,1.0],[679,337,4.0],[679,338,46.0],[679,339,19.0],[679,340,754.0],[679,342,839.0],[679,343,664.0],[679,344,26.0],[679,346,1178.0],[679,347,2.0],[679,348,1.0],[679,349,842.0],[679,350,250.0],[679,351,181.0],[679,352,651.0],[679,353,2.0],[679,354,446.0],[679,355,394.0],[679,357,419.0],[679,358,230.0],[679,359,106.0],[679,360,1.0],[679,362,479.0],[679,363,6.0],[679,364,692.0],[679,369,168.0],[679,370,43.0],[679,381,1.0],[679,384,323.0],[679,387,36.0],[679,388,61.0],[679,389,347.0],[679,390,253.0],[679,392,82.0],[679,397,1.0],[679,398,1.0],[679,402,1048.0],[679,403,113.0],[679,404,1.0],[679,405,831.0],[679,406,1.0],[679,408,4.0],[679,409,1.0],[679,415,58.0],[679,416,1.0],[679,417,1.0],[679,419,182.0],[679,430,1.0],[679,434,135.0],[679,438,15.0],[679,439,1.0],[679,447,1.0],[680,80,5.0],[680,170,6.0],[680,260,4.0],[680,350,465.0],[681,11,154.0],[681,22,4.0],[681,30,7.0],[681,101,2.0],[681,120,3.0],[681,191,1.0],[681,210,3.0],[681,227,2.0],[681,300,363.0],[681,371,3.0],[681,382,94.0],[682,30,28.0],[682,34,1.0],[682,136,1.0],[682,390,446.0],[683,5,5.0],[683,10,2.0],[683,95,6.0],[683,101,1.0],[683,185,5.0],[683,190,2.0],[683,273,1.0],[683,275,507.0],[683,280,69.0],[683,281,8.0],[683,303,5.0],[683,319,9.0],[683,391,52.0],[683,405,2.0],[684,17,7.0],[684,19,9.0],[684,107,1.0],[684,109,1.0],[684,197,2.0],[684,199,5.0],[684,284,1.0],[684,287,336.0],[684,289,448.0],[684,335,1.0],[685,71,1.0],[685,80,7.0],[685,81,1.0],[685,161,1.0],[685,170,2.0],[685,171,1.0],[685,251,7.0],[685,281,1.0],[685,329,1.0],[685,341,255.0],[685,350,237.0],[685,351,54.0],[686,5,5.0],[686,59,1.0],[686,67,1.0],[686,68,1.0],[686,70,24.0],[686,71,377.0],[686,73,2.0],[686,74,1.0],[686,75,61.0],[686,76,10.0],[686,77,21.0],[686,78,2.0],[686,80,27.0],[686,81,101.0],[686,82,137.0],[686,83,108.0],[686,84,52.0],[686,86,92.0],[686,87,38.0],[686,101,5.0],[686,129,1.0],[686,157,2.0],[686,159,1.0],[686,161,141.0],[686,164,1.0],[686,165,1.0],[686,166,8.0],[686,167,6.0],[686,168,1.0],[686,170,4.0],[686,171,38.0],[686,172,4.0],[686,174,6.0],[686,176,8.0],[686,177,14.0],[686,239,1.0],[686,247,2.0],[686,249,2.0],[686,250,2.0],[686,251,326.0],[686,254,1.0],[686,255,1.0],[686,256,4.0],[686,257,6.0],[686,258,2.0],[686,259,1.0],[686,260,8.0],[686,261,329.0],[686,262,233.0],[686,264,4.0],[686,266,5.0],[686,267,11.0],[686,281,74.0],[686,293,1.0],[686,329,112.0],[686,333,23.0],[686,334,1.0],[686,335,2.0],[686,336,1.0],[686,337,147.0],[686,338,101.0],[686,339,53.0],[686,340,4.0],[686,341,18657.0],[686,343,2.0],[686,344,5.0],[686,346,913.0],[686,347,1074.0],[686,348,137.0],[686,349,1.0],[686,350,600.0],[686,351,4687.0],[686,352,79.0],[686,353,3.0],[686,354,606.0],[686,356,318.0],[686,357,1232.0],[686,358,6.0],[686,365,189.0],[686,375,15.0],[686,399,2.0],[686,418,1.0],[686,423,4.0],[686,430,498.0],[686,431,5.0],[686,433,4.0],[686,435,1103.0],[686,438,1.0],[686,440,241.0],[686,441,3.0],[686,442,2363.0],[686,444,582.0],[686,446,1020.0],[686,447,129.0],[687,16,1.0],[687,19,3.0],[687,41,1.0],[687,45,14.0],[687,49,14.0],[687,67,1.0],[687,139,4.0],[687,221,1.0],[687,229,2.0],[687,247,2.0],[687,307,1.0],[687,310,1.0],[687,311,53.0],[687,318,1.0],[687,319,217.0],[687,337,53.0],[687,376,51.0],[687,379,49.0],[688,27,3.0],[688,35,11.0],[688,213,1.0],[688,215,1.0],[688,281,1.0],[688,297,100.0],[688,303,30.0],[688,304,1.0],[688,383,1.0],[688,387,1.0],[688,395,309.0],[688,406,2.0],[688,428,1.0],[689,22,11.0],[689,33,6.0],[689,112,2.0],[689,123,3.0],[689,213,9.0],[689,281,1.0],[689,292,256.0],[689,303,193.0],[690,76,10.0],[690,166,8.0],[690,256,5.0],[690,346,429.0],[691,10,2.0],[691,21,1.0],[691,22,2.0],[691,38,1.0],[691,40,8.0],[691,64,1.0],[691,80,3.0],[691,130,4.0],[691,170,1.0],[691,213,7.0],[691,220,1.0],[691,249,1.0],[691,260,1.0],[691,287,5.0],[691,293,29.0],[691,308,19.0],[691,310,237.0],[691,311,3.0],[691,339,14.0],[691,341,16.0],[691,350,98.0],[691,370,70.0],[691,382,25.0],[691,424,5.0],[692,5,2.0],[692,10,3.0],[692,15,5.0],[692,17,9.0],[692,22,1.0],[692,38,3.0],[692,39,4.0],[692,40,1.0],[692,49,5.0],[692,95,4.0],[692,100,2.0],[692,107,1.0],[692,108,2.0],[692,129,1.0],[692,130,1.0],[692,139,1.0],[692,185,1.0],[692,190,27.0],[692,191,1.0],[692,219,3.0],[692,227,4.0],[692,275,146.0],[692,280,186.0],[692,281,16.0],[692,285,90.0],[692,287,192.0],[692,288,78.0],[692,290,41.0],[692,303,41.0],[692,306,1.0],[692,308,54.0],[692,309,113.0],[692,310,99.0],[692,316,2.0],[692,319,23.0],[692,375,18.0],[692,377,118.0],[692,404,3.0],[692,409,6.0],[693,23,2.0],[693,34,4.0],[693,197,1.0],[693,203,2.0],[693,287,30.0],[693,293,127.0],[693,390,1.0],[693,394,319.0],[694,57,22.0],[694,64,1.0],[694,244,1.0],[694,334,30.0],[694,405,1.0],[694,416,1.0],[694,417,419.0],[694,424,1.0],[695,2,17.0],[695,4,9.0],[695,5,9.0],[695,6,9.0],[695,7,9.0],[695,8,12.0],[695,9,1.0],[695,10,31.0],[695,11,101.0],[695,13,5.0],[695,14,10.0],[695,15,22.0],[695,16,21.0],[695,17,10.0],[695,18,9.0],[695,19,4.0],[695,20,30.0],[695,21,19.0],[695,22,21.0],[695,23,13.0],[695,24,33.0],[695,25,1.0],[695,26,4.0],[695,27,2.0],[695,28,13.0],[695,29,4.0],[695,30,74.0],[695,31,78.0],[695,32,28.0],[695,33,44.0],[695,34,34.0],[695,35,22.0],[695,36,7.0],[695,37,1.0],[695,39,20.0],[695,40,5.0],[695,41,18.0],[695,42,32.0],[695,43,14.0],[695,44,6.0],[695,45,80.0],[695,46,66.0],[695,47,15.0],[695,48,7.0],[695,49,4.0],[695,56,2.0],[695,57,8.0],[695,68,1.0],[695,69,1.0],[695,78,1.0],[695,92,17.0],[695,93,3.0],[695,95,3.0],[695,96,7.0],[695,97,3.0],[695,98,11.0],[695,99,6.0],[695,100,29.0],[695,101,11.0],[695,103,2.0],[695,104,4.0],[695,105,12.0],[695,106,5.0],[695,107,3.0],[695,108,3.0],[695,110,14.0],[695,111,4.0],[695,112,102.0],[695,113,9.0],[695,114,22.0],[695,116,2.0],[695,117,1.0],[695,118,4.0],[695,119,3.0],[695,120,7.0],[695,121,1.0],[695,122,5.0],[695,123,23.0],[695,124,7.0],[695,126,1.0],[695,129,7.0],[695,131,6.0],[695,132,2.0],[695,133,1.0],[695,135,12.0],[695,136,2.0],[695,137,11.0],[695,138,5.0],[695,139,1.0],[695,144,1.0],[695,182,9.0],[695,185,7.0],[695,186,8.0],[695,187,7.0],[695,188,9.0],[695,189,4.0],[695,190,35.0],[695,191,2.0],[695,193,2.0],[695,194,2.0],[695,195,13.0],[695,196,10.0],[695,197,5.0],[695,198,1.0],[695,200,35.0],[695,201,24.0],[695,202,2.0],[695,203,9.0],[695,204,13.0],[695,206,5.0],[695,207,1.0],[695,208,3.0],[695,209,1.0],[695,211,2.0],[695,212,7.0],[695,213,46.0],[695,214,9.0],[695,215,2.0],[695,216,1.0],[695,217,1.0],[695,219,2.0],[695,221,3.0],[695,222,3.0],[695,223,3.0],[695,224,1.0],[695,225,508.0],[695,226,5.0],[695,227,3.0],[695,228,1.0],[695,270,10.0],[695,271,1.0],[695,272,706.0],[695,273,100.0],[695,275,354.0],[695,276,710.0],[695,277,424.0],[695,278,672.0],[695,279,323.0],[695,280,1724.0],[695,281,227.0],[695,282,4.0],[695,283,343.0],[695,284,502.0],[695,285,1277.0],[695,286,832.0],[695,287,580.0],[695,288,337.0],[695,289,1.0],[695,290,1319.0],[695,291,242.0],[695,292,17.0],[695,293,849.0],[695,294,1442.0],[695,295,56.0],[695,296,197.0],[695,297,55.0],[695,298,202.0],[695,299,199.0],[695,300,211.0],[695,301,231.0],[695,302,891.0],[695,303,2082.0],[695,304,591.0],[695,305,75.0],[695,306,110.0],[695,307,87.0],[695,309,560.0],[695,310,23.0],[695,311,610.0],[695,312,156.0],[695,313,236.0],[695,315,404.0],[695,316,183.0],[695,317,606.0],[695,318,106.0],[695,319,106.0],[695,324,24.0],[695,327,7.0],[695,328,1.0],[695,329,25.0],[695,330,1.0],[695,336,1.0],[695,339,18.0],[695,340,1.0],[695,348,23.0],[695,349,1.0],[695,361,2.0],[695,363,2.0],[695,364,187.0],[695,365,16.0],[695,366,2.0],[695,367,3.0],[695,368,53.0],[695,370,1.0],[695,373,5.0],[695,374,1.0],[695,375,86.0],[695,376,204.0],[695,377,6.0],[695,379,109.0],[695,381,239.0],[695,382,382.0],[695,387,1.0],[695,388,60.0],[695,389,32.0],[695,390,1181.0],[695,391,1579.0],[695,393,15.0],[695,394,518.0],[695,395,445.0],[695,396,51.0],[695,398,3.0],[695,399,127.0],[695,400,61.0],[695,401,1.0],[695,402,358.0],[695,403,135.0],[695,404,169.0],[695,405,861.0],[695,406,1295.0],[695,408,149.0],[695,409,43.0],[695,416,32.0],[695,417,169.0],[695,428,8.0],[696,17,7.0],[696,30,1.0],[696,45,24.0],[696,47,1.0],[696,137,1.0],[696,197,1.0],[696,211,2.0],[696,227,1.0],[696,281,2.0],[696,287,132.0],[696,293,1.0],[696,296,3.0],[696,301,55.0],[696,305,1.0],[696,317,96.0],[696,379,3.0],[696,390,12.0],[696,403,5.0],[696,405,324.0],[697,70,5.0],[697,71,2.0],[697,81,3.0],[697,82,8.0],[697,86,2.0],[697,160,4.0],[697,161,1.0],[697,171,1.0],[697,250,1.0],[697,251,2.0],[697,261,1.0],[697,340,198.0],[697,341,86.0],[697,351,103.0],[697,353,1.0],[697,442,146.0],[697,446,5.0],[698,24,1.0],[698,56,10.0],[698,96,1.0],[698,187,4.0],[698,190,1.0],[698,191,1.0],[698,204,1.0],[698,276,66.0],[698,278,5.0],[698,280,22.0],[698,281,3.0],[698,294,16.0],[698,305,1.0],[698,308,16.0],[698,309,1.0],[698,312,12.0],[698,316,12.0],[698,317,15.0],[698,320,1.0],[698,394,19.0],[698,416,268.0],[699,9,2.0],[699,36,2.0],[699,56,8.0],[699,57,10.0],[699,126,1.0],[699,146,1.0],[699,306,71.0],[699,318,1.0],[699,330,66.0],[699,334,4.0],[699,339,1.0],[699,369,40.0],[699,401,12.0],[699,409,1.0],[699,416,253.0],[699,417,322.0],[699,419,1.0],[699,424,3.0],[700,17,2.0],[700,45,4.0],[700,59,1.0],[700,107,1.0],[700,197,3.0],[700,225,90.0],[700,287,327.0],[700,305,1.0],[700,315,1.0],[700,329,39.0],[701,2,12.0],[701,3,27.0],[701,4,8.0],[701,5,20.0],[701,6,3.0],[701,7,8.0],[701,8,23.0],[701,9,16.0],[701,10,29.0],[701,11,124.0],[701,13,12.0],[701,14,7.0],[701,15,16.0],[701,16,13.0],[701,17,23.0],[701,18,7.0],[701,19,62.0],[701,20,9.0],[701,21,31.0],[701,22,3.0],[701,23,23.0],[701,25,3.0],[701,26,3.0],[701,27,26.0],[701,28,22.0],[701,30,59.0],[701,31,12.0],[701,32,19.0],[701,33,16.0],[701,34,21.0],[701,35,3.0],[701,36,6.0],[701,37,3.0],[701,38,13.0],[701,39,23.0],[701,40,6.0],[701,42,38.0],[701,43,86.0],[701,45,81.0],[701,46,26.0],[701,47,23.0],[701,48,1.0],[701,49,29.0],[701,54,6.0],[701,56,27.0],[701,57,7.0],[701,58,1.0],[701,64,1.0],[701,70,27.0],[701,82,2.0],[701,92,18.0],[701,93,26.0],[701,96,1.0],[701,97,10.0],[701,98,22.0],[701,99,15.0],[701,100,26.0],[701,101,8.0],[701,103,4.0],[701,104,5.0],[701,105,5.0],[701,106,1.0],[701,107,22.0],[701,108,1.0],[701,109,2.0],[701,110,4.0],[701,112,1.0],[701,113,5.0],[701,116,1.0],[701,117,6.0],[701,118,6.0],[701,120,2.0],[701,122,5.0],[701,123,57.0],[701,124,2.0],[701,126,2.0],[701,127,3.0],[701,128,12.0],[701,129,11.0],[701,130,5.0],[701,132,5.0],[701,133,1.0],[701,135,13.0],[701,137,11.0],[701,138,2.0],[701,139,8.0],[701,143,4.0],[701,144,1.0],[701,148,2.0],[701,182,8.0],[701,183,15.0],[701,186,3.0],[701,187,1.0],[701,188,10.0],[701,189,12.0],[701,190,11.0],[701,191,9.0],[701,193,1.0],[701,194,5.0],[701,195,4.0],[701,196,2.0],[701,197,11.0],[701,198,1.0],[701,199,1.0],[701,200,6.0],[701,201,1.0],[701,202,1.0],[701,203,11.0],[701,206,3.0],[701,207,10.0],[701,208,7.0],[701,212,6.0],[701,213,3.0],[701,214,2.0],[701,215,10.0],[701,216,2.0],[701,217,3.0],[701,218,7.0],[701,219,10.0],[701,220,3.0],[701,222,6.0],[701,225,14.0],[701,226,1.0],[701,227,14.0],[701,228,3.0],[701,229,5.0],[701,236,1.0],[701,238,2.0],[701,262,1.0],[701,270,12.0],[701,271,1.0],[701,272,841.0],[701,273,1656.0],[701,275,5.0],[701,276,145.0],[701,277,240.0],[701,278,1201.0],[701,279,1122.0],[701,280,1487.0],[701,281,200.0],[701,283,495.0],[701,284,716.0],[701,285,1090.0],[701,286,229.0],[701,287,1544.0],[701,288,1.0],[701,289,191.0],[701,290,573.0],[701,291,1.0],[701,292,11.0],[701,293,1606.0],[701,296,173.0],[701,297,544.0],[701,298,511.0],[701,299,2.0],[701,300,241.0],[701,302,676.0],[701,303,530.0],[701,304,97.0],[701,305,7.0],[701,306,85.0],[701,307,119.0],[701,308,606.0],[701,309,794.0],[701,310,502.0],[701,312,315.0],[701,315,371.0],[701,316,5.0],[701,317,877.0],[701,318,264.0],[701,319,681.0],[701,321,1.0],[701,323,126.0],[701,324,79.0],[701,326,49.0],[701,327,1.0],[701,328,166.0],[701,329,17.0],[701,330,4.0],[701,337,1.0],[701,338,43.0],[701,341,1.0],[701,350,1.0],[701,352,156.0],[701,362,2.0],[701,363,6.0],[701,364,165.0],[701,365,483.0],[701,367,76.0],[701,370,134.0],[701,371,2.0],[701,376,177.0],[701,378,89.0],[701,379,972.0],[701,380,1.0],[701,381,107.0],[701,382,84.0],[701,385,24.0],[701,386,1.0],[701,387,244.0],[701,388,33.0],[701,390,989.0],[701,391,239.0],[701,392,176.0],[701,394,6.0],[701,395,21.0],[701,396,8.0],[701,397,2.0],[701,398,13.0],[701,399,20.0],[701,400,4.0],[701,401,1.0],[701,402,552.0],[701,403,1519.0],[701,404,2.0],[701,405,1037.0],[701,406,420.0],[701,408,3.0],[701,409,123.0],[701,416,565.0],[701,417,112.0],[701,424,15.0],[701,429,51.0],[701,430,513.0],[702,3,11.0],[702,8,7.0],[702,19,1.0],[702,46,1.0],[702,93,19.0],[702,98,4.0],[702,107,1.0],[702,183,2.0],[702,188,1.0],[702,273,749.0],[702,278,251.0],[702,280,4.0],[702,281,8.0],[702,287,79.0],[702,309,1.0],[702,328,1.0],[702,379,2.0],[702,391,2.0],[702,406,70.0],[703,30,8.0],[703,45,23.0],[703,225,1.0],[703,390,127.0],[703,405,297.0],[703,406,1.0],[704,75,3.0],[704,80,4.0],[704,81,24.0],[704,84,3.0],[704,87,1.0],[704,170,3.0],[704,171,10.0],[704,174,2.0],[704,177,1.0],[704,260,4.0],[704,261,7.0],[704,264,1.0],[704,343,4.0],[704,350,175.0],[704,351,1057.0],[704,352,1.0],[704,354,120.0],[704,357,59.0],[704,435,71.0],[704,442,8.0],[704,444,26.0],[704,446,24.0],[705,20,2.0],[705,71,3.0],[705,73,1.0],[705,77,46.0],[705,81,6.0],[705,86,2.0],[705,161,1.0],[705,167,2.0],[705,171,3.0],[705,200,1.0],[705,251,1.0],[705,261,49.0],[705,281,1.0],[705,290,128.0],[705,320,1.0],[705,340,12.0],[705,341,110.0],[705,343,24.0],[705,344,1.0],[705,346,17.0],[705,347,111.0],[705,351,22.0],[705,437,1.0],[705,441,132.0],[705,446,34.0],[706,33,12.0],[706,123,5.0],[706,213,6.0],[706,281,1.0],[706,303,429.0],[706,304,2.0],[707,31,1.0],[707,46,3.0],[707,49,4.0],[707,56,2.0],[707,69,1.0],[707,91,1.0],[707,139,1.0],[707,146,1.0],[707,229,1.0],[707,236,1.0],[707,318,1.0],[707,319,196.0],[707,326,147.0],[707,339,8.0],[707,361,26.0],[707,391,58.0],[707,402,14.0],[707,406,21.0],[708,32,5.0],[708,43,16.0],[708,122,2.0],[708,223,1.0],[708,302,89.0],[708,313,1.0],[708,403,345.0],[709,2,3.0],[709,11,16.0],[709,17,2.0],[709,18,1.0],[709,20,1.0],[709,23,2.0],[709,54,3.0],[709,58,1.0],[709,59,22.0],[709,60,1.0],[709,63,2.0],[709,64,2.0],[709,67,3.0],[709,70,44.0],[709,71,3326.0],[709,72,1.0],[709,73,41.0],[709,74,29.0],[709,75,798.0],[709,76,132.0],[709,77,20.0],[709,78,16.0],[709,79,13.0],[709,80,312.0],[709,81,584.0],[709,82,1216.0],[709,83,1035.0],[709,84,518.0],[709,86,417.0],[709,87,211.0],[709,88,1.0],[709,89,202.0],[709,92,6.0],[709,101,16.0],[709,107,1.0],[709,148,2.0],[709,149,12.0],[709,160,9.0],[709,161,1267.0],[709,163,21.0],[709,164,10.0],[709,165,9.0],[709,166,76.0],[709,167,13.0],[709,168,5.0],[709,169,3.0],[709,170,91.0],[709,171,263.0],[709,172,22.0],[709,173,3.0],[709,174,176.0],[709,176,49.0],[709,177,75.0],[709,178,2.0],[709,179,5.0],[709,182,5.0],[709,191,12.0],[709,192,1.0],[709,197,5.0],[709,234,1.0],[709,238,3.0],[709,239,16.0],[709,243,1.0],[709,247,1.0],[709,249,2.0],[709,250,10.0],[709,251,2852.0],[709,252,1.0],[709,253,18.0],[709,254,17.0],[709,255,5.0],[709,256,74.0],[709,257,18.0],[709,258,8.0],[709,259,304.0],[709,260,198.0],[709,261,585.0],[709,262,26.0],[709,263,9.0],[709,264,195.0],[709,266,52.0],[709,267,78.0],[709,268,3.0],[709,269,5.0],[709,270,2.0],[709,272,351.0],[709,273,1.0],[709,278,1.0],[709,279,3.0],[709,281,630.0],[709,285,1.0],[709,286,1.0],[709,287,146.0],[709,290,1.0],[709,291,1.0],[709,293,4.0],[709,294,2.0],[709,296,1.0],[709,302,1.0],[709,305,9.0],[709,309,1.0],[709,311,1.0],[709,317,1.0],[709,318,1.0],[709,320,1.0],[709,324,169.0],[709,328,175.0],[709,329,1079.0],[709,330,39.0],[709,331,8.0],[709,332,8.0],[709,333,170.0],[709,334,43.0],[709,335,23.0],[709,336,10.0],[709,337,53.0],[709,338,14.0],[709,339,69.0],[709,340,1334.0],[709,341,169516.0],[709,342,3.0],[709,343,1976.0],[709,344,923.0],[709,345,4.0],[709,346,6171.0],[709,347,1911.0],[709,348,980.0],[709,349,6.0],[709,350,11318.0],[709,351,33373.0],[709,352,1793.0],[709,353,19.0],[709,354,17991.0],[709,356,2809.0],[709,357,6533.0],[709,358,35.0],[709,359,4.0],[709,374,1.0],[709,375,2.0],[709,395,17.0],[709,423,1.0],[709,426,1.0],[709,430,524.0],[709,431,44.0],[709,432,1.0],[709,433,12.0],[709,434,4.0],[709,435,12307.0],[709,436,1.0],[709,438,15.0],[709,439,3.0],[709,440,2625.0],[709,441,214.0],[709,442,21515.0],[709,443,9.0],[709,444,3261.0],[709,446,5009.0],[709,447,1365.0],[709,448,1.0],[710,2,11.0],[710,3,4.0],[710,4,21.0],[710,5,9.0],[710,6,6.0],[710,7,1.0],[710,8,17.0],[710,9,10.0],[710,10,27.0],[710,11,23.0],[710,13,19.0],[710,14,3.0],[710,15,416.0],[710,16,15.0],[710,17,1.0],[710,18,6.0],[710,19,14.0],[710,20,53.0],[710,21,1.0],[710,22,34.0],[710,23,9.0],[710,24,18.0],[710,26,6.0],[710,27,8.0],[710,30,18.0],[710,31,31.0],[710,32,13.0],[710,33,37.0],[710,34,51.0],[710,35,59.0],[710,36,17.0],[710,37,8.0],[710,38,11.0],[710,39,7.0],[710,40,6.0],[710,41,25.0],[710,42,89.0],[710,43,34.0],[710,44,57.0],[710,45,114.0],[710,46,59.0],[710,47,10.0],[710,48,2.0],[710,49,12.0],[710,59,4.0],[710,63,1.0],[710,69,2.0],[710,92,4.0],[710,93,2.0],[710,95,4.0],[710,96,1.0],[710,98,22.0],[710,99,17.0],[710,100,15.0],[710,103,11.0],[710,104,4.0],[710,105,6.0],[710,106,1.0],[710,107,1.0],[710,110,17.0],[710,112,2.0],[710,113,3.0],[710,114,11.0],[710,116,6.0],[710,118,1.0],[710,120,3.0],[710,121,2.0],[710,122,10.0],[710,123,9.0],[710,124,1.0],[710,126,7.0],[710,127,8.0],[710,128,7.0],[710,129,1.0],[710,130,6.0],[710,131,9.0],[710,133,3.0],[710,134,10.0],[710,135,10.0],[710,136,4.0],[710,137,7.0],[710,138,2.0],[710,139,3.0],[710,150,2.0],[710,182,5.0],[710,183,3.0],[710,185,8.0],[710,188,13.0],[710,189,10.0],[710,190,12.0],[710,191,3.0],[710,193,2.0],[710,194,1.0],[710,195,6.0],[710,198,2.0],[710,200,18.0],[710,202,4.0],[710,203,4.0],[710,204,9.0],[710,206,7.0],[710,207,3.0],[710,208,2.0],[710,210,4.0],[710,211,2.0],[710,212,4.0],[710,213,10.0],[710,214,5.0],[710,215,13.0],[710,216,6.0],[710,217,5.0],[710,218,2.0],[710,219,1.0],[710,221,9.0],[710,222,1.0],[710,223,2.0],[710,224,17.0],[710,225,95.0],[710,226,5.0],[710,227,32.0],[710,228,3.0],[710,229,2.0],[710,239,3.0],[710,249,2.0],[710,271,11.0],[710,272,354.0],[710,273,131.0],[710,274,1.0],[710,275,363.0],[710,276,103.0],[710,277,12.0],[710,278,1002.0],[710,279,834.0],[710,280,1030.0],[710,281,141.0],[710,282,1.0],[710,283,815.0],[710,284,372.0],[710,285,404.0],[710,286,53.0],[710,287,15.0],[710,289,327.0],[710,290,2744.0],[710,292,508.0],[710,293,326.0],[710,294,898.0],[710,295,1.0],[710,296,389.0],[710,297,86.0],[710,298,182.0],[710,299,3.0],[710,300,520.0],[710,301,408.0],[710,302,803.0],[710,303,1128.0],[710,304,437.0],[710,305,124.0],[710,306,307.0],[710,307,326.0],[710,308,191.0],[710,309,86.0],[710,310,202.0],[710,311,981.0],[710,312,1.0],[710,313,208.0],[710,314,1041.0],[710,315,528.0],[710,316,71.0],[710,317,258.0],[710,318,199.0],[710,319,135.0],[710,321,2.0],[710,323,5.0],[710,326,15.0],[710,327,7.0],[710,328,1.0],[710,329,32.0],[710,330,27.0],[710,333,7.0],[710,339,144.0],[710,350,1.0],[710,362,66.0],[710,363,2.0],[710,364,421.0],[710,365,16.0],[710,367,4.0],[710,370,303.0],[710,371,1.0],[710,373,14.0],[710,374,1.0],[710,375,3.0],[710,376,254.0],[710,378,113.0],[710,379,124.0],[710,381,1.0],[710,382,544.0],[710,386,1.0],[710,388,41.0],[710,390,156.0],[710,391,310.0],[710,392,1.0],[710,393,180.0],[710,394,420.0],[710,395,1002.0],[710,396,44.0],[710,398,180.0],[710,399,59.0],[710,401,149.0],[710,402,1576.0],[710,403,538.0],[710,404,125.0],[710,405,1517.0],[710,406,1104.0],[710,407,1.0],[710,408,2.0],[710,409,39.0],[710,416,1.0],[710,417,3.0],[710,419,1.0],[710,423,15.0],[710,428,25.0],[710,429,4.0],[711,39,10.0],[711,41,3.0],[711,129,5.0],[711,219,1.0],[711,227,5.0],[711,309,311.0],[711,316,3.0],[711,401,107.0],[712,15,5.0],[712,28,4.0],[712,105,2.0],[712,150,1.0],[712,195,4.0],[712,285,307.0],[712,292,2.0],[712,298,1.0],[712,318,2.0],[712,330,39.0],[712,388,65.0],[713,2,3.0],[713,14,2.0],[713,41,21.0],[713,46,13.0],[713,56,5.0],[713,104,3.0],[713,131,12.0],[713,136,2.0],[713,146,5.0],[713,149,1.0],[713,157,1.0],[713,221,9.0],[713,226,4.0],[713,236,2.0],[713,281,1.0],[713,284,120.0],[713,307,1.0],[713,309,10.0],[713,311,626.0],[713,312,1.0],[713,316,167.0],[713,323,6.0],[713,326,227.0],[713,329,1.0],[713,330,13.0],[713,337,19.0],[713,362,78.0],[713,375,1.0],[713,396,5.0],[713,406,86.0],[714,80,17.0],[714,82,11.0],[714,170,1.0],[714,261,2.0],[714,346,24.0],[714,354,11.0],[714,435,1.0],[714,440,314.0],[714,442,153.0],[715,20,11.0],[715,22,1.0],[715,25,1.0],[715,31,1.0],[715,46,6.0],[715,105,1.0],[715,110,5.0],[715,195,1.0],[715,200,1.0],[715,225,9.0],[715,281,1.0],[715,282,1.0],[715,285,74.0],[715,290,363.0],[715,382,30.0],[715,385,2.0],[715,391,13.0],[715,406,131.0],[716,45,17.0],[716,339,2.0],[716,397,1.0],[716,405,460.0],[717,57,17.0],[717,237,1.0],[717,405,1.0],[717,417,414.0],[718,26,15.0],[718,116,7.0],[718,206,11.0],[718,281,1.0],[718,296,419.0],[718,317,17.0],[718,388,7.0],[718,409,7.0],[719,1,2.0],[719,4,23.0],[719,5,30.0],[719,6,2.0],[719,7,4.0],[719,8,1.0],[719,9,1.0],[719,10,26.0],[719,11,16.0],[719,15,21.0],[719,17,270.0],[719,20,55.0],[719,21,1.0],[719,23,36.0],[719,24,83.0],[719,28,11.0],[719,29,7.0],[719,30,64.0],[719,32,1.0],[719,34,4.0],[719,37,1.0],[719,38,5.0],[719,39,1.0],[719,42,3.0],[719,46,5.0],[719,50,3.0],[719,55,5.0],[719,56,6.0],[719,63,4.0],[719,65,1.0],[719,66,5.0],[719,68,3.0],[719,91,1.0],[719,95,19.0],[719,96,4.0],[719,98,1.0],[719,99,3.0],[719,100,26.0],[719,105,16.0],[719,107,134.0],[719,110,16.0],[719,113,11.0],[719,114,59.0],[719,118,1.0],[719,132,5.0],[719,135,1.0],[719,148,1.0],[719,153,4.0],[719,185,18.0],[719,186,2.0],[719,188,3.0],[719,189,8.0],[719,190,10.0],[719,195,10.0],[719,197,139.0],[719,200,142.0],[719,203,11.0],[719,204,49.0],[719,208,2.0],[719,217,3.0],[719,219,1.0],[719,220,1.0],[719,222,3.0],[719,225,17.0],[719,243,4.0],[719,271,42.0],[719,275,1334.0],[719,276,211.0],[719,277,1.0],[719,278,198.0],[719,279,435.0],[719,280,1460.0],[719,281,135.0],[719,282,3.0],[719,283,2.0],[719,285,1262.0],[719,286,1.0],[719,287,17340.0],[719,288,2.0],[719,290,2116.0],[719,292,15.0],[719,293,1583.0],[719,294,3988.0],[719,298,91.0],[719,299,2.0],[719,302,1.0],[719,304,1.0],[719,307,81.0],[719,310,46.0],[719,312,406.0],[719,314,1.0],[719,320,54.0],[719,328,74.0],[719,330,1.0],[719,333,249.0],[719,335,1.0],[719,336,119.0],[719,339,30.0],[719,340,1.0],[719,359,2.0],[719,362,27.0],[719,364,256.0],[719,367,47.0],[719,370,1.0],[719,375,13.0],[719,377,2.0],[719,381,2.0],[719,383,1.0],[719,384,4.0],[719,385,4.0],[719,388,114.0],[719,390,977.0],[719,393,1.0],[719,398,97.0],[719,399,42.0],[719,402,1.0],[719,406,97.0],[719,408,1.0],[719,410,33.0],[719,415,207.0],[719,416,62.0],[719,423,11.0],[719,428,46.0],[719,438,1.0],[720,59,1.0],[720,71,9.0],[720,161,3.0],[720,251,5.0],[720,329,4.0],[720,333,1.0],[720,341,372.0],[721,59,1.0],[721,68,1.0],[721,71,38.0],[721,76,3.0],[721,81,3.0],[721,84,6.0],[721,86,1.0],[721,87,1.0],[721,161,21.0],[721,170,1.0],[721,171,1.0],[721,251,16.0],[721,260,1.0],[721,261,2.0],[721,266,2.0],[721,281,8.0],[721,329,8.0],[721,333,2.0],[721,335,2.0],[721,341,2025.0],[721,346,36.0],[721,350,98.0],[721,351,43.0],[721,354,7.0],[721,356,57.0],[721,357,22.0],[721,442,5.0],[721,444,147.0],[722,30,1.0],[722,32,8.0],[722,33,6.0],[722,38,1.0],[722,39,2.0],[722,46,1.0],[722,122,3.0],[722,123,2.0],[722,129,2.0],[722,218,2.0],[722,276,1.0],[722,281,1.0],[722,300,64.0],[722,302,187.0],[722,303,129.0],[722,308,58.0],[722,309,131.0],[722,316,2.0],[722,393,96.0],[722,405,7.0],[723,15,1.0],[723,23,1.0],[723,25,2.0],[723,43,5.0],[723,113,2.0],[723,133,2.0],[723,180,1.0],[723,203,1.0],[723,205,2.0],[723,223,2.0],[723,225,1.0],[723,270,48.0],[723,285,2.0],[723,290,1.0],[723,292,61.0],[723,293,253.0],[723,295,65.0],[723,313,141.0],[723,362,6.0],[723,375,5.0],[723,406,4.0],[724,16,7.0],[724,68,4.0],[724,69,1.0],[724,106,3.0],[724,159,1.0],[724,196,5.0],[724,286,263.0],[724,339,93.0],[724,428,15.0],[725,71,4.0],[725,86,1.0],[725,161,3.0],[725,174,1.0],[725,251,5.0],[725,281,1.0],[725,329,1.0],[725,341,372.0],[725,354,4.0],[725,444,7.0],[725,446,14.0],[726,71,7.0],[726,89,80.0],[726,161,7.0],[726,251,5.0],[726,269,1.0],[726,281,1.0],[726,329,2.0],[726,341,365.0],[726,346,30.0],[726,359,1.0],[726,440,49.0],[726,446,21.0],[727,15,3.0],[727,16,5.0],[727,25,2.0],[727,56,3.0],[727,68,2.0],[727,146,1.0],[727,159,1.0],[727,239,1.0],[727,248,2.0],[727,322,19.0],[727,326,144.0],[727,329,27.0],[727,330,6.0],[727,338,60.0],[727,339,99.0],[727,375,45.0],[727,376,80.0],[727,385,30.0],[727,387,17.0],[727,416,75.0],[728,1,6.0],[728,4,1.0],[728,5,1.0],[728,6,1.0],[728,7,7.0],[728,8,4.0],[728,9,4.0],[728,10,1.0],[728,11,1.0],[728,13,1.0],[728,14,1.0],[728,15,7.0],[728,16,2.0],[728,17,8.0],[728,18,5.0],[728,19,74.0],[728,20,1.0],[728,22,20.0],[728,23,56.0],[728,26,79.0],[728,27,4.0],[728,28,6.0],[728,29,6.0],[728,30,131.0],[728,31,76.0],[728,32,21.0],[728,34,1.0],[728,35,13.0],[728,37,10.0],[728,39,14.0],[728,40,7.0],[728,41,15.0],[728,43,15.0],[728,44,98.0],[728,47,46.0],[728,48,4.0],[728,51,1.0],[728,52,2.0],[728,55,5.0],[728,56,28.0],[728,57,4.0],[728,60,3.0],[728,64,22.0],[728,66,1.0],[728,67,30.0],[728,68,27.0],[728,70,5.0],[728,91,5.0],[728,95,2.0],[728,97,1.0],[728,98,4.0],[728,101,1.0],[728,107,2.0],[728,108,3.0],[728,113,26.0],[728,116,39.0],[728,117,2.0],[728,118,5.0],[728,119,2.0],[728,120,12.0],[728,121,33.0],[728,122,5.0],[728,125,3.0],[728,127,3.0],[728,129,7.0],[728,130,1.0],[728,131,4.0],[728,133,4.0],[728,134,48.0],[728,142,2.0],[728,146,9.0],[728,148,4.0],[728,150,2.0],[728,155,2.0],[728,157,6.0],[728,158,10.0],[728,160,2.0],[728,181,1.0],[728,187,4.0],[728,188,3.0],[728,195,2.0],[728,197,3.0],[728,198,1.0],[728,203,14.0],[728,206,30.0],[728,207,3.0],[728,208,3.0],[728,209,4.0],[728,210,13.0],[728,211,31.0],[728,212,6.0],[728,215,4.0],[728,217,1.0],[728,219,11.0],[728,220,2.0],[728,221,3.0],[728,223,7.0],[728,224,44.0],[728,233,2.0],[728,236,10.0],[728,238,2.0],[728,240,4.0],[728,247,11.0],[728,248,11.0],[728,250,1.0],[728,270,2.0],[728,271,305.0],[728,275,80.0],[728,277,387.0],[728,278,316.0],[728,279,1.0],[728,281,80.0],[728,283,2.0],[728,285,244.0],[728,286,41.0],[728,287,539.0],[728,288,254.0],[728,290,1.0],[728,292,2.0],[728,293,2801.0],[728,294,1.0],[728,296,2894.0],[728,297,176.0],[728,298,330.0],[728,299,265.0],[728,300,1546.0],[728,301,3768.0],[728,302,651.0],[728,303,1.0],[728,305,233.0],[728,307,189.0],[728,309,663.0],[728,310,153.0],[728,311,212.0],[728,313,435.0],[728,314,3697.0],[728,316,2.0],[728,317,19.0],[728,318,9.0],[728,320,1.0],[728,321,2.0],[728,322,92.0],[728,326,1040.0],[728,328,116.0],[728,330,260.0],[728,332,1.0],[728,333,1.0],[728,335,13.0],[728,336,43.0],[728,337,1257.0],[728,338,1741.0],[728,339,11.0],[728,340,156.0],[728,344,1.0],[728,362,1.0],[728,363,1.0],[728,364,29.0],[728,369,98.0],[728,370,11.0],[728,373,7.0],[728,374,5.0],[728,375,32.0],[728,377,1.0],[728,379,1400.0],[728,382,537.0],[728,383,1.0],[728,388,1.0],[728,390,1809.0],[728,391,208.0],[728,392,133.0],[728,393,4.0],[728,395,223.0],[728,398,2.0],[728,400,5.0],[728,401,236.0],[728,402,1.0],[728,403,2.0],[728,404,2.0],[728,407,1.0],[728,408,36.0],[728,411,6.0],[728,415,52.0],[728,416,76.0],[728,417,76.0],[728,421,3.0],[728,424,331.0],[728,428,176.0],[729,13,12.0],[729,15,2.0],[729,16,1.0],[729,24,5.0],[729,30,1.0],[729,32,2.0],[729,103,9.0],[729,186,2.0],[729,193,5.0],[729,195,1.0],[729,201,1.0],[729,204,1.0],[729,212,1.0],[729,272,1.0],[729,276,28.0],[729,280,14.0],[729,281,1.0],[729,283,783.0],[729,285,99.0],[729,290,2.0],[729,291,73.0],[729,294,171.0],[729,302,80.0],[729,373,1.0],[729,376,23.0],[729,390,8.0],[729,396,3.0],[730,63,1.0],[730,71,165.0],[730,75,1.0],[730,82,27.0],[730,83,1.0],[730,161,8.0],[730,251,69.0],[730,281,3.0],[730,329,7.0],[730,333,1.0],[730,341,967.0],[730,350,3.0],[730,435,26.0],[730,438,3.0],[730,442,574.0],[730,447,1.0],[731,76,10.0],[731,166,4.0],[731,256,7.0],[731,346,375.0],[732,5,1.0],[732,23,1.0],[732,33,4.0],[732,43,2.0],[732,95,1.0],[732,105,1.0],[732,113,1.0],[732,123,1.0],[732,125,1.0],[732,185,3.0],[732,213,1.0],[732,275,69.0],[732,285,2.0],[732,293,4.0],[732,303,126.0],[732,305,31.0],[732,316,34.0],[732,317,4.0],[732,376,30.0],[732,391,1.0],[732,403,44.0],[733,2,38.0],[733,3,4.0],[733,4,16.0],[733,5,1.0],[733,6,3.0],[733,7,12.0],[733,8,13.0],[733,10,23.0],[733,11,87.0],[733,13,17.0],[733,15,42.0],[733,17,18.0],[733,18,5.0],[733,19,16.0],[733,20,12.0],[733,21,11.0],[733,22,21.0],[733,24,7.0],[733,25,13.0],[733,26,14.0],[733,28,16.0],[733,30,18.0],[733,31,6.0],[733,32,18.0],[733,33,26.0],[733,34,82.0],[733,35,89.0],[733,36,17.0],[733,37,3.0],[733,38,13.0]
[truncated: 330,275 more chars]
