# Supplementary material for: Maize synthesized benzoxazinoids affect the host associated microbiome
Source: Microbiome. 2019 Apr 11;7:59. doi: 10.1186/s40168-019-0677-7 (PMC6460791; doi:10.1186/s40168-019-0677-7)
Supplement: Supplementary file 2 — Supplementary files (SFL). The supplementary file consist of all the raw files (such as OTU tables, mapping files) and data analysis used in this study. (ZIP 331 kb) [file 40168_2019_677_MOESM2_ESM.zip › rep_sets3.tre]

(((('OTU_3312':0.00015,'OTU_997':0.01977)1.000:0.05971,(('OTU_2617':0.0143,(('OTU_2308':0.0043,'OTU_6797':0.01704)0.940:0.0073,(('OTU_4118':0.00549,'OTU_4743':0.0235)0.921:0.00644,'OTU_4679':0.01122)0.692:0.00077)0.871:0.00731)0.869:0.00784,(('OTU_183':0.01182,'OTU_2191':0.00828)0.913:0.00675,('OTU_1667':0.01551,'OTU_241':0.01398)0.908:0.00759)0.864:0.00738)0.958:0.02986)0.530:0.00906,(('OTU_4808':0.00749,((('OTU_2165':0.01263,'OTU_4074':0.00717)0.830:0.00396,('OTU_5495':0.01738,'OTU_467':0.01173)0.231:0.00608)0.763:0.00232,(('OTU_3272':0.02146,'OTU_6217':0.00152)0.995:0.01813,(('OTU_36':0.0051,('OTU_2301':0.01271,'OTU_557':0.00676)0.926:0.00651)0.747:0.00221,('OTU_2378':0.01226,('OTU_4423':0.01973,('OTU_1127':0.02398,('OTU_2701':0.00618,'OTU_5267':0.01484)0.947:0.00732)0.757:0.00122)0.917:0.00786)0.228:0.00288)0.843:0.00484)0.819:0.00439)0.972:0.02357)0.996:0.04886,(((('OTU_4582':0.00883,('OTU_698':0.01883,'OTU_8566':0.01756)0.833:0.00279)0.216:0.00341,('OTU_6964':0.02609,(('OTU_4325':0.01977,('OTU_1801':0.02165,'OTU_2065':0.02629)0.870:0.006)0.608:0.00475,(((('OTU_132':0.01432,('OTU_38':0.01223,'OTU_907':0.01324)0.867:0.0086)0.934:0.01059,'OTU_40':0.00235)0.970:0.01685,(('OTU_70':0.01622,('OTU_172':0.01077,('OTU_67':0.01784,'OTU_935':0.00873)0.446:0.01035)0.759:0.00517)0.703:0.00241,('OTU_32':0.0061,'OTU_8961':0.02065)0.870:0.00654)0.775:0.00352)0.850:0.00427,('OTU_294':0.01688,'OTU_408':0.01666)0.873:0.00467)0.939:0.01267)1.000:0.03233)0.845:0.00428)0.892:0.00679,((('OTU_3119':0.01149,'OTU_4730':0.00819)0.526:0.00458,'OTU_3043':0.02829)0.714:0.00125,('OTU_829':0.00918,('OTU_407':0.00635,((('OTU_226':0.01575,('OTU_298':0.00925,('OTU_1194':0.01349,('OTU_3081':0.00609,'OTU_97':0.012)0.466:0.00435)0.725:0.00277)0.885:0.00771)0.915:0.00853,((('OTU_3151':0.00676,'OTU_3155':0.01747)0.877:0.00568,'OTU_87':0.01039)0.393:0.0027,('OTU_4430':0.01533,'OTU_1650':0.00847)0.766:0.0031)0.841:0.0033)0.953:0.01207,('OTU_3035':0.01164,('OTU_15':0.01007,'OTU_1810':0.01234)0.513:0.00927)0.469:0.0036)0.741:0.00015)0.962:0.00947)0.539:0.00187)0.754:0.00243)0.999:0.04494,(((('OTU_8165':0.00925,('OTU_3199':0.01771,('OTU_3166':0.01761,('OTU_6181':0.00996,'OTU_6537':0.01256)0.741:0.00161)0.746:0.00355)0.978:0.01237)0.959:0.01334,('OTU_3401':0.01555,'OTU_4568':0.00712)0.000:0.00339)0.128:0.0126,'OTU_5419':0.00954)0.998:0.05638,(('OTU_2850':0.00999,('OTU_4976':0.01148,('OTU_8042':0.02441,'OTU_891':0.01022)0.335:0.01005)0.761:0.01231)0.891:0.01004,('OTU_415':0.00775,'OTU_1187':0.04192)0.962:0.0202)0.982:0.02727)0.831:0.01288)0.971:0.0313)0.769:0.00552)1.000:0.07168,((((((('OTU_3048':0.04284,'OTU_6686':0.00429)0.750:0.00824,('OTU_631':0.0021,('OTU_7293':0.03016,(('OTU_1237':0.00644,(('OTU_4073':0.01142,'OTU_4195':0.01378)0.428:0.00282,(('OTU_196':0.00795,'OTU_7557':0.01122)0.835:0.0053,'OTU_594':0.00636)0.493:0.00432)0.472:0.00388)0.994:0.01791,('OTU_1072':0.00296,(('OTU_6190':0.00634,(('OTU_2642':0.01154,'OTU_1627':0.0244)0.853:0.00524,'OTU_686':0.01345)0.715:0.00636)0.876:0.00915,'OTU_984':0.01376)0.844:0.003)0.679:0.0013)0.872:0.01036)1.000:0.06136)0.901:0.02415)1.000:0.05689,((('OTU_8631':0.04549,((('OTU_4323':0.01205,'OTU_4525':0.00668)0.204:0.00772,('OTU_6055':0.01241,('OTU_8389':0.01751,('OTU_4868':0.00994,'OTU_4248':0.0208)0.634:0.00362)0.950:0.01845)0.427:0.01282)0.998:0.11239,'OTU_7365':0.12179)0.261:0.02766)1.000:0.08816,((((('OTU_3057':0.01274,('OTU_2411':0.02787,'OTU_7484':0.02549)0.831:0.00766)1.000:0.11388,('OTU_6481':0.01784,(('OTU_8602':0.01117,'OTU_8729':0.01427)0.657:0.00495,(('OTU_3876':0.01986,'OTU_7053':0.00699)0.955:0.01895,('OTU_5493':0.02413,'OTU_7076':0.03073)0.997:0.04153)0.361:0.00486)0.956:0.02088)0.939:0.03307)0.352:0.01725,('OTU_5837':0.0106,(('OTU_5732':0.00674,'OTU_6693':0.02724)0.971:0.01659,('OTU_949':0.00726,('OTU_5864':0.03782,('OTU_6371':0.00015,('OTU_1533':0.01677,'OTU_6718':0.00941)0.999:0.02926)0.972:0.0097)0.250:0.00347)0.917:0.01383)0.980:0.03132)1.000:0.08633)0.983:0.05744,((('OTU_4392':0.01327,'OTU_8657':0.01594)0.998:0.05223,(('OTU_1518':0.0049,('OTU_3717':0.0427,'OTU_2263':0.00507)0.926:0.01504)1.000:0.06864,((('OTU_1507':0.04587,(('OTU_823':0.01087,('OTU_7067':0.04357,('OTU_1689':0.00967,'OTU_3904':0.01655)0.896:0.01008)0.207:0.00497)0.973:0.02543,(((('OTU_2153':0.00532,('OTU_3694':0.01289,('OTU_1502':0.01023,'OTU_971':0.00732)0.754:0.0055)0.830:0.00335)0.817:0.00418,('OTU_1119':0.01049,('OTU_1411':0.01687,'OTU_3076':0.01055)0.832:0.0088)0.734:0.00273)0.779:0.00134,(('OTU_8019':0.01186,'OTU_8058':0.01122)0.838:0.00394,((('OTU_3080':0.00612,'OTU_5245':0.01336)0.984:0.01073,('OTU_4033':0.01669,('OTU_3853':0.00937,'OTU_7189':0.00805)0.706:0.00136)0.382:0.00283)0.932:0.00014,('OTU_3140':0.01527,'OTU_300':0.00456)0.846:0.0045)0.871:0.00264)0.189:0.00014)0.990:0.02059,((((('OTU_3593':0.01786,'OTU_376':0.01416)0.936:0.01064,'OTU_4200':0.00752)0.152:0.00507,'OTU_1737':0.01123)0.900:0.00547,('OTU_5676':0.02997,'OTU_1128':0.00178)0.763:0.00679)0.903:0.00503,((('OTU_3007':0.01083,'OTU_3870':0.00943)0.951:0.00015,'OTU_890':0.01097)0.874:0.00279,('OTU_7517':0.01561,('OTU_1495':0.00271,('OTU_2338':0.0245,'OTU_3642':0.01187)0.871:0.00483)0.896:0.00425)0.736:0.00103)0.930:0.00421)0.647:0.00014)0.993:0.03094)0.945:0.01804)0.937:0.019,('OTU_4300':0.05941,('OTU_3299':0.02193,'OTU_4901':0.02637)0.949:0.02341)0.959:0.02177)0.857:0.02111,(('OTU_3238':0.04211,(('OTU_1633':0.0196,('OTU_2094':0.00755,'OTU_2332':0.04991)0.931:0.01528)0.840:0.0078,'OTU_5505':0.0081)0.999:0.05878)0.945:0.02276,((('OTU_2546':0.06465,('OTU_6440':0.02576,'OTU_7257':0.04819)0.734:0.01195)0.856:0.01326,('OTU_365':0.03503,'OTU_412':0.01772)0.998:0.04403)0.580:0.00696,'OTU_1475':0.08498)0.882:0.01194)0.225:0.0048)0.775:0.018)0.456:0.01145)0.793:0.01784,(('OTU_417':0.08524,('OTU_2776':0.01703,('OTU_5047':0.00798,'OTU_7129':0.01023)0.955:0.0223)0.996:0.05813)0.882:0.01888,'OTU_3834':0.071)0.734:0.01402)0.877:0.00845)0.332:0.00431,'OTU_5054':0.16101)0.858:0.01396)0.485:0.00639,(((((('OTU_3314':0.00014,('OTU_1556':0.00735,'OTU_4355':0.01099)0.988:0.01705)1.000:0.09711,((('OTU_3389':0.0821,'OTU_4584':0.09251)0.870:0.01432,('OTU_6574':0.04279,('OTU_8678':0.00015,('OTU_3572':0.01253,'OTU_6069':0.0075)0.945:0.01227)1.000:0.10806)0.990:0.05404)0.894:0.01948,(((('OTU_7498':0.01252,('OTU_4536':0.00896,'OTU_3559':0.02099)0.938:0.01032)0.808:0.00494,'OTU_8893':0.01176)0.992:0.03564,(((((('OTU_1513':0.00996,'OTU_5710':0.0216)0.235:0.00479,'OTU_7651':0.01102)0.863:0.00427,'OTU_5640':0.00688)0.949:0.006,('OTU_4036':0.01436,(('OTU_7250':0.02613,'OTU_910':0.0026)0.961:0.01181,'OTU_4100':0.0184)0.739:0.00831)0.870:0.00316)0.912:0.00826,('OTU_8595':0.01866,('OTU_6175':0.0187,'OTU_6785':0.02977)0.883:0.00861)0.902:0.0075)0.975:0.02704,('OTU_6169':0.05636,'OTU_7359':0.01123)0.935:0.02508)0.960:0.03257)0.951:0.02395,(('OTU_1395':0.00347,('OTU_4442':0.0071,'OTU_7240':0.01465)0.040:0.01125)1.000:0.11326,((('OTU_3074':0.0163,'OTU_8344':0.02167)1.000:0.07474,('OTU_4741':0.02556,'OTU_4992':0.02202)0.608:0.02624)0.914:0.03021,('OTU_7727':0.08045,('OTU_5518':0.01169,'OTU_5787':0.0428)0.996:0.05016)0.105:0.01989)0.883:0.02288)0.734:0.00234)0.924:0.01333)0.966:0.01806)0.752:0.00512,((('OTU_5946':0.02604,'OTU_7198':0.0163)0.998:0.05042,(((('OTU_1578':0.01913,'OTU_3661':0.0363)0.815:0.00713,('OTU_7929':0.02226,('OTU_5625':0.03408,('OTU_2784':0.01952,(('OTU_4446':0.01033,('OTU_2469':0.01614,'OTU_2971':0.01854)0.154:0.00917)0.948:0.01866,'OTU_1580':0.02072)0.146:0.00188)0.943:0.01293)0.745:0.00433)0.905:0.01221)0.991:0.02795,('OTU_1581':0.00703,'OTU_3868':0.01463)0.957:0.01671)0.010:0.00922,'OTU_1883':0.02268)0.942:0.02055)0.993:0.03242,('OTU_5219':0.05864,('OTU_3407':0.02155,(('OTU_3869':0.01235,'OTU_6376':0.02073)0.999:0.03476,(('OTU_4484':0.0085,('OTU_1902':0.02438,'OTU_5263':0.01613)0.678:0.0007)0.867:0.00986,('OTU_1541':0.02588,'OTU_7432':0.02358)0.199:0.01434)0.830:0.00969)0.937:0.01954)0.980:0.0248)0.660:0.007)0.934:0.01664)0.862:0.01895,('OTU_2170':0.04377,'OTU_5429':0.05383)0.996:0.0582)0.090:0.00799,((('OTU_6119':0.20956,(('OTU_3510':0.07759,((((('OTU_5130':0.0109,(((('OTU_3015':0.00779,('OTU_1723':0.00679,('OTU_8827':0.01075,('OTU_1937':0.00995,'OTU_6147':0.00949)0.765:0.00176)0.908:0.00875)0.164:0.00853)0.959:0.01325,'OTU_526':0.00015)0.300:0.00543,'OTU_4531':0.01837)1.000:0.03157,((('OTU_5502':0.0131,(('OTU_1586':0.01199,('OTU_6150':0.01741,('OTU_2880':0.0031,('OTU_1637':0.00335,'OTU_8673':0.01457)0.942:0.0078)0.948:0.00812)0.240:0.00196)0.076:0.00558,'OTU_2525':0.00716)0.932:0.00745)0.732:0.00125,((('OTU_3360':0.01181,'OTU_2600':0.00918)0.774:0.00507,('OTU_1547':0.00501,'OTU_6975':0.02267)0.854:0.00473)0.978:0.01115,(('OTU_566':0.00371,('OTU_2069':0.01437,'OTU_120':0.01127)0.841:0.00438)0.942:0.00621,((('OTU_209':0.01568,'OTU_966':0.00818)0.446:0.00385,'OTU_7831':0.01081)0.828:0.00608,'OTU_181':0.0078)0.893:0.00446)0.713:0.00247)0.758:0.00228)0.985:0.01067,'OTU_5143':0.0038)0.864:0.00014)0.960:0.011)0.861:0.01004,(((('OTU_1390':0.00099,('OTU_2775':0.01165,'OTU_2253':0.00746)0.957:0.01038)0.785:0.00324,'OTU_2851':0.02116)0.274:0.0044,'OTU_3337':0.02724)0.778:0.00307,('OTU_1754':0.01114,'OTU_2839':0.01683)0.918:0.00627)0.000:0.00248)0.895:0.01213,('OTU_8932':0.01506,(((('OTU_1106':0.02408,'OTU_413':0.01222)0.781:0.00375,('OTU_2861':0.01136,(('OTU_2836':0.01254,(('OTU_529':0.00812,'OTU_1453':0.0128)0.913:0.00513,(('OTU_379':0.01277,('OTU_8565':0.0104,'OTU_864':0.00759)0.199:0.00277)0.828:0.00368,'OTU_985':0.00661)0.873:0.00439)0.764:0.0019)0.834:0.0038,('OTU_6207':0.0066,('OTU_6927':0.00723,'OTU_1715':0.01335)0.778:0.00308)0.521:0.00288)0.797:0.00456)0.993:0.01973)0.856:0.00394,'OTU_1270':0.02658)0.740:0.003,('OTU_7962':0.00378,('OTU_2401':0.01897,'OTU_3026':0.01017)0.987:0.03081)1.000:0.04537)0.813:0.00592)0.863:0.00648)0.949:0.02127,((((('OTU_2984':0.01337,'OTU_3946':0.00714)0.982:0.01986,('OTU_1823':0.02757,'OTU_2623':0.00815)0.999:0.03024)0.894:0.01029,('OTU_3758':0.00769,('OTU_1015':0.01431,'OTU_6579':0.01473)0.853:0.00794)0.501:0.00258)0.617:0.00647,('OTU_1077':0.04539,'OTU_4143':0.02654)0.832:0.00724)0.967:0.03029,((('OTU_2570':0.00468,'OTU_7946':0.02295)0.998:0.04747,('OTU_455':0.03146,((('OTU_1389':0.01792,'OTU_3381':0.01432)0.950:0.01544,('OTU_1894':0.01311,'OTU_5366':0.01059)0.000:0.00689)0.725:0.00461,('OTU_505':0.01473,'OTU_7405':0.00816)0.000:0.00014)0.999:0.05613)0.732:0.01297)0.915:0.02027,('OTU_1092':0.00543,'OTU_2313':0.0579)0.995:0.04027)0.739:0.00949)0.897:0.02617)0.808:0.01235,(('OTU_2978':0.06793,('OTU_3085':0.00967,'OTU_8357':0.06796)0.918:0.02633)0.960:0.0236,((('OTU_1359':0.05005,('OTU_2697':0.01221,('OTU_6228':0.01817,'OTU_6677':0.03131)0.954:0.0207)0.999:0.04496)0.948:0.01769,(((('OTU_3364':0.05869,((('OTU_1593':0.00012,'OTU_7233':0.02229)0.994:0.03077,(('OTU_2420':0.01379,'OTU_718':0.01874)0.734:0.00481,('OTU_1076':0.00095,('OTU_2544':0.01421,'OTU_161':0.00971)0.970:0.0161)0.994:0.03385)0.675:0.00411)0.737:0.005,(('OTU_948':0.00261,('OTU_8613':0.00981,'OTU_1679':0.02679)0.188:0.01098)0.886:0.00979,('OTU_24':0.00349,((('OTU_49':0.01945,('OTU_190':0.00617,('OTU_3828':0.01193,('OTU_1381':0.01095,'OTU_219':0.00899)0.248:0.00386)0.621:0.00589)0.157:0.00972)0.805:0.00669,('OTU_94':0.01734,('OTU_2303':0.01059,'OTU_8812':0.01569)0.912:0.015)0.886:0.0065)0.884:0.00707,'OTU_3388':0.01374)0.967:0.01459)0.853:0.00462)0.946:0.01514)0.774:0.00475)0.967:0.01606,(('OTU_1176':0.01461,'OTU_3138':0.00587)0.997:0.03846,('OTU_6239':0.0239,'OTU_761':0.01277)0.923:0.02203)0.831:0.00489)0.921:0.01609,(('OTU_4967':0.00787,('OTU_497':0.01084,('OTU_260':0.02089,('OTU_1070':0.00761,'OTU_3139':0.00857)0.967:0.01246)0.878:0.00498)0.902:0.01303)0.911:0.01181,('OTU_8309':0.0223,'OTU_8811':0.06237)0.879:0.01763)0.981:0.03212)0.853:0.00942,('OTU_4334':0.05128,(('OTU_2264':0.01095,'OTU_5880':0.00802)0.987:0.02565,('OTU_4613':0.00704,('OTU_5237':0.00962,('OTU_2748':0.00585,('OTU_1800':0.00683,'OTU_8791':0.01215)0.945:0.0175)0.945:0.02132)0.921:0.02936)0.994:0.0315)0.077:0.00637)0.962:0.02087)0.158:0.00907)0.831:0.01903,(((('OTU_650':0.0091,('OTU_498':0.01024,('OTU_2114':0.0317,'OTU_6684':0.00912)0.866:0.00799)0.942:0.01369)0.998:0.03825,('OTU_2877':0.03308,(('OTU_5656':0.00068,('OTU_176':0.00869,'OTU_1786':0.01885)0.997:0.03761)0.989:0.02857,('OTU_1360':0.00396,('OTU_5865':0.01153,'OTU_637':0.01049)0.975:0.01739)0.906:0.00744)0.982:0.02079)0.941:0.01322)0.820:0.00721,(('OTU_8133':0.11885,(((((('OTU_3910':0.05887,'OTU_7767':0.01127)1.000:0.08469,('OTU_3966':0.02902,('OTU_5968':0.00245,('OTU_2669':0.01762,'OTU_1980':0.01705)0.840:0.00664)0.795:0.01273)0.998:0.05797)0.416:0.00839,'OTU_3099':0.0268)0.982:0.02931,'OTU_5163':0.01668)0.982:0.02666,('OTU_1887':0.00392,'OTU_7347':0.01431)0.954:0.01933)0.964:0.02131,('OTU_4205':0.02944,((('OTU_5002':0.00598,('OTU_3429':0.00719,('OTU_1958':0.01271,'OTU_3344':0.00543)0.889:0.00519)0.798:0.00693)0.924:0.00914,'OTU_5126':0.01003)0.512:0.01113,'OTU_3553':0.0079)0.995:0.03652)0.931:0.01684)0.100:0.01243)0.732:0.0058,((('OTU_2566':0.01957,'OTU_8741':0.08537)0.960:0.02385,(('OTU_2446':0.02137,('OTU_2759':0.01143,('OTU_1318':0.02286,('OTU_1096':0.0136,'OTU_563':0.00718)0.885:0.00792)0.673:0.00461)0.969:0.01897)0.908:0.01154,'OTU_4573':0.05369)0.944:0.0204)0.863:0.00015,('OTU_405':0.02108,'OTU_565':0.00539)0.997:0.02319)0.813:0.00345)0.998:0.02649)0.802:0.00544,(('OTU_2506':0.0495,('OTU_1561':0.01253,(('OTU_536':0.01587,((('OTU_235':0.01189,'OTU_434':0.01776)0.686:0.00582,('OTU_165':0.00557,('OTU_733':0.0202,('OTU_620':0.00888,'OTU_47':0.013)0.033:0.0068)0.991:0.00015)0.870:0.00472)0.999:0.02915,'OTU_961':0.01769)0.731:0.00394)0.995:0.02853,'OTU_651':0.02785)0.958:0.02049)0.874:0.01078)0.900:0.0137,((('OTU_7564':0.01238,('OTU_8653':0.04048,('OTU_863':0.04572,('OTU_1208':0.02907,('OTU_8649':0.02226,('OTU_749':0.01753,('OTU_2029':0.01292,'OTU_7181':0.01154)0.910:0.0088)0.745:0.01013)0.990:0.02464)0.901:0.01188)0.835:0.00503)0.890:0.00569)0.767:0.00515,(((('OTU_1059':0.01746,'OTU_3649':0.01656)0.972:0.01118,('OTU_989':0.03584,('OTU_2969':0.03646,'OTU_534':0.04444)0.811:0.00554)0.927:0.01618)0.798:0.0052,(((((('OTU_2369':0.00982,('OTU_3005':0.01616,'OTU_5297':0.00776)0.764:0.00359)0.824:0.00573,('OTU_3866':0.01866,(('OTU_712':0.0033,('OTU_1097':0.00926,'OTU_258':0.01036)0.976:0.0104)0.718:0.0018,'OTU_887':0.01485)0.977:0.01557)0.876:0.00529)0.893:0.00421,('OTU_4725':0.01907,('OTU_1856':0.01145,('OTU_3452':0.00997,'OTU_3599':0.00964)0.167:0.00637)0.871:0.00862)0.741:0.00237)0.772:0.00262,'OTU_5300':0.01157)0.952:0.00815,(((('OTU_1731':0.0022,('OTU_6252':0.03379,'OTU_1235':0.02598)0.898:0.01671)0.923:0.00807,(('OTU_2022':0.01797,'OTU_6564':0.02975)0.933:0.01135,('OTU_532':0.00352,('OTU_6284':0.02293,(('OTU_1143':0.01675,('OTU_1438':0.00873,(('OTU_3769':0.00955,'OTU_1422':0.02053)0.569:0.0041,'OTU_8367':0.00747)0.982:0.01098)0.823:0.0033)0.308:0.00191,'OTU_2797':0.00822)0.989:0.02186)0.938:0.01491)0.936:0.00948)0.674:0.00785)0.294:0.00233,(('OTU_1914':0.00956,('OTU_4228':0.00438,(('OTU_2628':0.01884,'OTU_6065':0.00643)0.983:0.01532,'OTU_972':0.0067)0.918:0.00923)0.876:0.00678)0.959:0.01234,((('OTU_4386':0.0151,('OTU_1079':0.01085,'OTU_4335':0.01031)0.885:0.00435)0.725:0.00153,'OTU_77':0.00326)0.921:0.00489,(('OTU_1759':0.00769,'OTU_2255':0.01718)0.508:0.00296,((('OTU_4013':0.00829,('OTU_2175':0.00649,'OTU_528':0.01315)0.946:0.00931)0.868:0.00361,'OTU_762':0.01181)0.975:0.00917,'OTU_7002':0.0014)0.979:0.01468)0.951:0.00867)0.383:0.00051)0.872:0.0038)0.878:0.00306,('OTU_3078':0.01238,('OTU_175':0.01151,'OTU_3110':0.01263)0.727:0.00129)0.760:0.00148)0.000:0.00015)0.753:0.00315,((('OTU_4951':0.01398,(('OTU_8713':0.02239,(('OTU_2305':0.0085,('OTU_6232':0.01655,'OTU_4713':0.00326)0.962:0.01274)0.935:0.00892,(((((('OTU_4524':0.01691,('OTU_2527':0.01347,(('OTU_3704':0.00748,'OTU_2000':0.0173)0.724:0.00303,(('OTU_7078':0.01674,'OTU_851':0.0033)0.952:0.01038,'OTU_3317':0.0134)0.778:0.00399)0.944:0.01553)0.961:0.01508)0.989:0.02709,(('OTU_1045':0.01426,'OTU_922':0.00859)0.866:0.00509,('OTU_1379':0.01066,((('OTU_979':0.00473,('OTU_2367':0.01065,'OTU_858':0.01506)0.856:0.00738)0.946:0.01139,'OTU_5055':0.00535)0.815:0.00627,'OTU_2934':0.00919)0.889:0.01064)0.425:0.00426)0.689:0.00361)0.810:0.0045,(('OTU_1839':0.01169,('OTU_1481':0.00803,'OTU_4975':0.0213)0.875:0.00579)0.650:0.00312,'OTU_7145':0.00643)0.956:0.00792)0.927:0.00629,('OTU_1631':0.02448,('OTU_3685':0.01459,('OTU_171':0.00319,('OTU_7519':0.01438,'OTU_1890':0.0138)0.576:0.00901)0.922:0.01126)0.232:0.00878)0.971:0.01392)0.832:0.00747,'OTU_1007':0.02842)0.855:0.00955,'OTU_1711':0.02805)0.928:0.01271)0.870:0.00473)0.874:0.00705,'OTU_1474':0.02973)0.795:0.00366)0.919:0.00728,(((('OTU_1323':0.00274,('OTU_8469':0.00357,('OTU_6421':0.01408,('OTU_2486':0.00303,'OTU_7534':0.01661)0.865:0.00714)0.821:0.00723)0.994:0.0212)0.610:0.00953,'OTU_4336':0.01187)0.872:0.00313,('OTU_1961':0.03522,'OTU_3106':0.00606)0.866:0.00586)0.857:0.00305,'OTU_6285':0.01044)0.910:0.00739)0.366:0.00179,('OTU_740':0.01486,'OTU_964':0.01383)0.978:0.01695)0.883:0.00388)0.892:0.00731)0.865:0.00594,('OTU_4589':0.03713,'OTU_5599':0.01705)0.684:0.00818)0.947:0.00797)0.956:0.02157,('OTU_2734':0.01352,'OTU_2831':0.02874)0.910:0.01287)0.975:0.0281)0.934:0.01846)0.466:0.00589)0.847:0.00558)0.992:0.03748)0.970:0.04139)0.696:0.00766,(('OTU_7553':0.04568,('OTU_8529':0.02519,('OTU_5441':0.06488,'OTU_1625':0.07528)0.376:0.01275)0.912:0.03777)0.972:0.04452,((('OTU_4606':0.03814,('OTU_7649':0.03137,'OTU_8984':0.01814)0.857:0.01088)0.964:0.02027,(((('OTU_4170':0.01707,'OTU_7218':0.02182)0.810:0.0079,((('OTU_2409':0.00015,'OTU_3116':0.02284)0.685:0.0188,'OTU_6191':0.02909)0.800:0.00354,((('OTU_4595':0.01674,'OTU_6792':0.01092)0.818:0.0052,('OTU_2866':0.01057,((('OTU_3205':0.02268,(('OTU_999':0.02308,'OTU_1250':0.00546)0.815:0.00015,('OTU_4922':0.01044,('OTU_1117':0.01262,'OTU_202':0.01427)0.770:0.00541)0.887:0.0054)0.817:0.00537)0.879:0.0069,('OTU_3873':0.0124,('OTU_1991':0.00398,'OTU_6778':0.0176)0.785:0.0049)0.756:0.00372)0.763:0.00234,'OTU_618':0.01829)0.835:0.00578)0.945:0.01426)0.756:0.00384,((((('OTU_8820':0.01494,('OTU_4319':0.01123,'OTU_8750':0.00972)0.871:0.00531)0.886:0.00615,('OTU_3414':0.00954,'OTU_7736':0.01539)0.744:0.00484)0.320:0.00172,('OTU_4590':0.01879,'OTU_571':0.00871)0.885:0.00927)0.880:0.00756,('OTU_1403':0.01932,'OTU_4854':0.00938)0.780:0.00474)0.258:0.00968,((('OTU_3233':0.0103,(((('OTU_2867':0.00551,'OTU_7049':0.01656)0.501:0.0042,'OTU_8952':0.00941)0.537:0.00016,('OTU_3073':0.00515,'OTU_3181':0.00686)0.957:0.01413)0.796:0.00344,('OTU_4090':0.01006,((('OTU_7713':0.01757,'OTU_8554':0.01321)0.921:0.00977,'OTU_6626':0.01131)0.748:0.00431,'OTU_3882':0.01544)0.891:0.00729)0.884:0.00603)0.254:0.00256)0.931:0.01324,'OTU_5018':0.01324)0.731:0.00258,'OTU_5115':0.01444)0.758:0.00184)0.814:0.01069)0.886:0.00873)0.898:0.00802)0.841:0.01008,(('OTU_1003':0.01374,('OTU_1998':0.00531,'OTU_2719':0.02834)0.869:0.00519)0.921:0.00838,('OTU_3802':0.00702,'OTU_3311':0.04124)0.948:0.01727)0.875:0.00746)0.911:0.01419,((('OTU_3201':0.00644,'OTU_8985':0.01422)0.851:0.00626,('OTU_3979':0.02157,('OTU_3029':0.00901,'OTU_5805':0.01208)0.853:0.00565)0.950:0.01086)0.537:0.0001,(('OTU_2875':0.00658,'OTU_8160':0.04372)0.991:0.03311,(('OTU_5660':0.01123,'OTU_7123':0.01622)0.849:0.0051,((('OTU_4579':0.00644,(('OTU_8610':0.01704,('OTU_5873':0.01242,('OTU_3019':0.00736,'OTU_5603':0.01826)0.860:0.00535)0.904:0.00554)0.650:0.00118,('OTU_5128':0.02154,(('OTU_1009':0.00713,('OTU_1951':0.01433,'OTU_4181':0.01099)0.695:0.00014)0.844:0.00519,(((('OTU_865':0.01037,('OTU_6820':0.02465,('OTU_2745':0.01486,'OTU_3891':0.00437)0.908:0.00656)0.660:0.00312)0.814:0.00662,('OTU_6977':0.00606,('OTU_1246':0.00477,'OTU_663':0.02975)0.827:0.00535)0.823:0.00724)0.918:0.01041,'OTU_5874':0.00905)0.509:0.00015,'OTU_4978':0.01235)0.293:0.00263)0.491:0.00073)0.914:0.00671)0.933:0.00858)0.727:0.00161,(('OTU_5446':0.03424,('OTU_2768':0.01573,'OTU_6266':0.01754)0.868:0.00619)0.785:0.00242,(('OTU_5709':0.02364,'OTU_5842':0.00957)0.964:0.01241,((('OTU_7021':0.012,('OTU_5876':0.00773,'OTU_8738':0.01266)0.975:0.01296)0.577:0.00244,((((('OTU_3862':0.01101,('OTU_6691':0.03534,'OTU_7135':0.02624)0.946:0.01606)0.916:0.01018,'OTU_8642':0.00931)0.774:0.00015,'OTU_5320':0.03459)0.991:0.01878,((('OTU_4083':0.01255,'OTU_8936':0.01876)0.847:0.00588,('OTU_4903':0.02739,'OTU_7267':0.01245)0.896:0.00728)0.777:0.00289,('OTU_5926':0.00523,('OTU_7655':0.02192,'OTU_8947':0.01173)0.970:0.01046)0.905:0.00862)0.869:0.00619)0.757:0.00311,('OTU_1349':0.00732,'OTU_2072':0.0167)0.848:0.00342)0.835:0.00331)0.818:0.00293,('OTU_3203':0.01739,('OTU_7243':0.00964,'OTU_8997':0.01834)0.905:0.0069)0.930:0.00939)0.936:0.00761)0.847:0.00375)0.873:0.00399)0.940:0.00834,'OTU_5958':0.02063)0.644:0.00107)0.208:0.0024)0.866:0.00776)0.802:0.00739)0.834:0.01335)0.998:0.07314,((('OTU_902':0.06453,'OTU_2975':0.01426)0.897:0.00941,('OTU_2400':0.04083,'OTU_5894':0.10289)0.740:0.00362)0.960:0.02126,(((('OTU_6513':0.04087,('OTU_5963':0.02138,'OTU_7430':0.00714)0.817:0.01013)0.746:0.01123,(((((((('OTU_5885':0.0198,('OTU_5838':0.01688,'OTU_4546':0.01258)0.000:0.00518)0.729:0.00438,('OTU_6991':0.02624,'OTU_7159':0.0194)0.080:0.00369)0.815:0.00882,((('OTU_5422':0.02489,'OTU_5714':0.01391)0.746:0.00439,('OTU_5882':0.01966,((((('OTU_3781':0.01086,('OTU_3757':0.01321,('OTU_1718':0.00789,((('OTU_8543':0.01631,'OTU_5045':0.01539)0.746:0.00674,('OTU_7180':0.01294,'OTU_970':0.00857)0.850:0.00545)0.936:0.00874,'OTU_2539':0.00693)0.888:0.00827)0.870:0.0065)0.883:0.00997)0.883:0.00633,('OTU_6917':0.03035,'OTU_4518':0.01136)0.825:0.00355)0.924:0.00781,((('OTU_4201':0.01092,('OTU_1923':0.00834,'OTU_745':0.03601)0.903:0.01481)0.263:0.00481,(((('OTU_5849':0.01807,('OTU_3217':0.01411,'OTU_3478':0.00804)0.913:0.01064)0.425:0.00638,('OTU_2396':0.01243,'OTU_6854':0.01396)0.906:0.01553)0.880:0.00765,('OTU_2534':0.00839,'OTU_5911':0.01589)0.828:0.00495)0.455:0.00398,'OTU_6210':0.01032)0.872:0.00823)0.656:0.00133,(('OTU_5023':0.03672,(('OTU_2234':0.01258,'OTU_6201':0.0134)0.925:0.00768,('OTU_8556':0.00901,'OTU_6063':0.01687)0.549:0.00016)0.958:0.01681)0.859:0.00991,('OTU_5638':0.04068,('OTU_1319':0.04584,'OTU_3018':0.03467)0.946:0.01966)0.839:0.00888)0.878:0.00775)0.898:0.00423)0.651:0.00083,('OTU_6813':0.02759,(('OTU_5241':0.02671,('OTU_4094':0.00658,'OTU_7891':0.01899)0.253:0.00415)0.956:0.00016,('OTU_5965':0.01832,'OTU_4280':0.00826)0.911:0.0071)0.811:0.00314)0.710:0.00015)0.963:0.01194,('OTU_4610':0.00796,'OTU_6763':0.01326)0.865:0.00386)0.905:0.00828)0.776:0.00506)0.971:0.0189,'OTU_5839':0.00433)0.889:0.01051)0.307:0.00594,('OTU_5871':0.01759,'OTU_6952':0.04881)0.868:0.01785)0.901:0.01025,(('OTU_1364':0.02216,('OTU_3039':0.0233,('OTU_2595':0.01199,'OTU_6166':0.02749)0.983:0.02322)0.371:0.00783)0.843:0.00501,(('OTU_6618':0.01521,('OTU_2423':0.01673,('OTU_3045':0.0131,'OTU_4179':0.01704)0.945:0.01329)0.474:0.00176)0.347:0.01024,'OTU_7222':0.04203)0.614:0.00037)0.840:0.00251)0.948:0.00016,('OTU_5703':0.03542,'OTU_8277':0.06003)0.899:0.01475)0.966:0.02769,'OTU_2992':0.02325)0.915:0.0113,(((((('OTU_4509':0.01169,('OTU_1587':0.026,'OTU_8363':0.00384)0.866:0.01132)0.888:0.00765,('OTU_2334':0.02237,'OTU_824':0.0071)0.888:0.01083)0.863:0.00398,'OTU_5467':0.01302)0.965:0.01109,(((('OTU_2803':0.03675,'OTU_811':0.01015)0.813:0.00412,((('OTU_667':0.01706,'OTU_7682':0.0217)0.905:0.00828,(((('OTU_2103':0.02257,((('OTU_1406':0.0252,'OTU_326':0.00355)0.978:0.02054,('OTU_1879':0.01918,'OTU_796':0.04173)0.229:0.0095)0.903:0.00925,('OTU_1000':0.04433,('OTU_8697':0.00602,(('OTU_4130':0.00968,'OTU_6567':0.01491)0.956:0.01767,('OTU_1607':0.02044,(('OTU_1382':0.01393,'OTU_7513':0.0183)0.943:0.02285,'OTU_4405':0.00014)0.929:0.01286)0.876:0.00885)0.996:0.02404)0.856:0.0043)0.907:0.0076)0.852:0.00937)0.296:0.00842,'OTU_2188':0.02039)0.801:0.00726,'OTU_3804':0.03554)0.913:0.00915,'OTU_6270':0.04197)0.669:0.00014)0.830:0.00479,(('OTU_2412':0.01584,('OTU_3778':0.00595,('OTU_2662':0.01007,'OTU_3969':0.01343)0.952:0.01739)0.745:0.00401)0.977:0.02435,('OTU_735':0.01328,('OTU_2621':0.00469,('OTU_1429':0.0166,('OTU_4292':0.00646,'OTU_5707':0.01848)0.549:0.00385)0.891:0.01389)0.979:0.0269)0.910:0.01863)0.892:0.01218)0.875:0.00663)0.920:0.00851,'OTU_4591':0.02377)0.967:0.01492,'OTU_2755':0.01117)0.189:0.00349)0.808:0.00603,(((('OTU_1026':0.04877,(('OTU_5334':0.02454,('OTU_6876':0.02496,('OTU_2466':0.01736,'OTU_2427':0.0286)0.097:0.00525)0.984:0.02619)0.888:0.0153,('OTU_4915':0.03035,('OTU_1568':0.02624,('OTU_3799':0.02377,'OTU_5022':0.00966)0.162:0.00138)0.890:0.01564)0.994:0.03686)0.220:0.00645)0.952:0.03219,((((('OTU_3796':0.01355,'OTU_7990':0.01227)0.580:0.00745,('OTU_3914':0.00919,('OTU_136':0.01487,('OTU_459':0.01324,'OTU_8919':0.0118)0.915:0.00761)0.749:0.00163)0.850:0.00659)0.896:0.00989,('OTU_3250':0.0156,'OTU_870':0.00934)0.734:0.00925)0.964:0.00015,'OTU_3194':0.02649)0.945:0.00765,'OTU_1532':0.00016)1.000:0.09313)0.950:0.00022,((((('OTU_1726':0.02456,(('OTU_6826':0.03035,'OTU_6877':0.00701)0.998:0.02188,(('OTU_7669':0.00699,((('OTU_3143':0.00983,'OTU_514':0.01213)0.847:0.00463,('OTU_106':0.01051,'OTU_2897':0.01371)0.912:0.00964)0.963:0.01198,(('OTU_4031':0.02854,('OTU_1751':0.01758,'OTU_5892':0.01092)0.837:0.01065)0.973:0.02081,(('OTU_1312':0.00801,('OTU_2771':0.02779,'OTU_3581':0.01354)0.388:0.00402)0.876:0.00558,('OTU_1940':0.015,'OTU_1002':0.01076)0.917:0.0081)0.933:0.00797)0.822:0.00419)0.917:0.00016)0.249:0.00533,'OTU_4146':0.02884)0.944:0.01214)0.921:0.0003)0.780:0.00529,'OTU_5501':0.01704)0.900:0.0118,(('OTU_1979':0.01679,('OTU_4326':0.02087,('OTU_2034':0.01882,'OTU_3424':0.01907)0.290:0.00014)0.336:0.00969)0.925:0.01414,'OTU_2433':0.00823)0.858:0.01195)0.451:0.01277,(((('OTU_2530':0.02184,'OTU_4928':0.00252)0.961:0.0177,('OTU_284':0.01026,'OTU_3855':0.0311)0.910:0.01238)0.869:0.00975,'OTU_2430':0.04851)0.923:0.01686,((((('OTU_6307':0.01913,'OTU_2043':0.02251)0.562:0.00474,('OTU_3377':0.01234,'OTU_7073':0.01305)0.969:0.01235)0.841:0.00408,'OTU_2589':0.0189)0.910:0.00862,('OTU_5104':0.03782,(((('OTU_1915':0.0237,'OTU_7390':0.00015)0.869:0.01042,'OTU_2048':0.01889)0.840:0.01692,'OTU_7162':0.00487)0.511:0.00939,'OTU_7134':0.01356)0.983:0.02047)0.731:0.00348)0.835:0.00631,(((('OTU_4445':0.03223,(('OTU_444':0.01599,((('OTU_4554':0.01327,('OTU_3950':0.01461,'OTU_3324':0.01546)0.312:0.00661)0.735:0.00504,('OTU_1197':0.01065,('OTU_2212':0.01823,'OTU_5275':0.00709)0.982:0.01412)0.697:0.00286)0.907:0.00939,('OTU_3169':0.01442,('OTU_4580':0.0058,('OTU_2657':0.00309,'OTU_1901':0.0187)0.851:0.01244)0.980:0.01665)0.961:0.0135)0.774:0.00373)0.862:0.00533,('OTU_1300':0.01447,'OTU_79':0.00937)0.945:0.01233)0.990:0.01856)0.274:0.00521,((('OTU_1112':0.02293,'OTU_3932':0.00338)0.915:0.0065,('OTU_6394':0.01199,('OTU_578':0.00298,'OTU_1567':0.02346)0.769:0.00911)0.617:0.00014)0.523:0.00435,'OTU_4958':0.00442)0.876:0.00604)0.992:0.03372,('OTU_3906':0.04933,((('OTU_785':0.00984,('OTU_6646':0.01888,'OTU_3538':0.01727)0.752:0.00432)0.963:0.02177,('OTU_429':0.01555,('OTU_153':0.01902,'OTU_328':0.01538)0.338:0.013)0.931:0.02108)0.937:0.02835,(('OTU_2272':0.02408,(('OTU_1131':0.02181,('OTU_1570':0.01204,'OTU_4715':0.00981)0.851:0.00372)0.861:0.00604,'OTU_5326':0.01592)0.800:0.00639)0.737:0.01969,('OTU_2337':0.05415,('OTU_2007':0.01895,'OTU_4215':0.0339)0.774:0.01638)0.536:0.01599)0.681:0.02579)0.963:0.02762)0.879:0.01407)0.938:0.01631,('OTU_5358':0.02169,('OTU_929':0.01986,((((('OTU_6251':0.00591,('OTU_1651':0.0149,'OTU_6816':0.01799)0.809:0.00524)0.966:0.02153,('OTU_6857':0.03181,('OTU_2637':0.00015,'OTU_8875':0.0283)0.975:0.02125)0.213:0.01281)0.868:0.00749,(((('OTU_5761':0.00572,'OTU_5898':0.01682)0.890:0.01206,((('OTU_7657':0.01039,'OTU_8937':0.01447)0.859:0.00397,('OTU_316':0.00014,('OTU_1348':0.02624,'OTU_4299':0.01226)0.929:0.01489)0.949:0.01498)0.899:0.00542,(('OTU_3833':0.01052,(('OTU_4989':0.0214,'OTU_825':0.01058)0.934:0.01317,'OTU_6868':0.01719)0.743:0.0019)0.815:0.0082,('OTU_2531':0.01153,('OTU_5121':0.01052,'OTU_6254':0.01806)0.926:0.00949)0.968:0.01782)0.815:0.00423)0.349:0.00145)0.853:0.00585,(('OTU_3527':0.01869,('OTU_680':0.02533,(('OTU_3821':0.00091,'OTU_6901':0.0234)0.945:0.01146,(('OTU_3191':0.01216,('OTU_2194':0.00528,('OTU_5772':0.015,'OTU_6719':0.0133)0.902:0.00733)0.959:0.00809)0.875:0.00327,(('OTU_5100':0.01713,'OTU_7005':0.01401)0.948:0.02277,'OTU_7265':0.01732)0.875:0.00622)0.963:0.01183)0.941:0.00881)0.352:0.00016)0.936:0.00851,'OTU_4190':0.00561)0.961:0.0104)0.880:0.00832,((((('OTU_3620':0.0146,'OTU_3780':0.01189)0.622:0.01181,'OTU_4154':0.0182)0.824:0.00887,'OTU_7110':0.0507)0.420:0.00466,'OTU_8754':0.01669)0.888:0.00627,('OTU_3028':0.04137,(('OTU_5731':0.03326,('OTU_4064':0.05701,'OTU_7194':0.02558)0.505:0.01478)0.938:0.02335,('OTU_1031':0.02438,('OTU_2267':0.02253,'OTU_2896':0.01055)0.834:0.0119)0.973:0.02441)0.420:0.00691)0.848:0.00716)0.870:0.00483)0.944:0.00993)0.729:0.00315,('OTU_3198':0.0098,'OTU_675':0.00983)0.936:0.01698)0.876:0.00796,'OTU_3745':0.00895)0.960:0.01255)0.257:0.00016)0.737:0.00497)0.690:0.00765)0.873:0.00757)0.894:0.02493)0.477:0.00751,('OTU_2189':0.0033,('OTU_3590':0.01524,'OTU_3963':0.00996)0.994:0.0461)1.000:0.14296)0.827:0.00869)0.655:0.00057,('OTU_7095':0.00848,((((('OTU_4070':0.0461,('OTU_1594':0.0393,'OTU_7526':0.01192)0.549:0.00895)0.888:0.0112,('OTU_2746':0.03592,('OTU_4959':0.04035,(((('OTU_2871':0.01273,'OTU_3546':0.01696)0.376:0.00787,(('OTU_1966':0.01612,'OTU_7246':0.01344)0.934:0.01684,('OTU_4119':0.02077,('OTU_5499':0.00456,('OTU_6151':0.02411,'OTU_7426':0.01218)0.836:0.00938)0.912:0.01204)0.126:0.00715)0.966:0.01489)0.913:0.01259,('OTU_7142':0.00865,'OTU_8487':0.01068)0.207:0.00248)0.402:0.00818,'OTU_6788':0.01359)0.898:0.01556)0.866:0.01485)0.738:0.00906)0.839:0.00886,(((('OTU_2961':0.0188,('OTU_510':0.00973,'OTU_6821':0.01068)0.966:0.01286)0.855:0.00436,('OTU_3539':0.03792,'OTU_5671':0.02973)0.802:0.01211)0.776:0.00461,'OTU_8931':0.01785)0.670:0.00101,('OTU_7228':0.00559,'OTU_2095':0.03515)0.316:0.00616)0.727:0.00657)0.915:0.01217,(('OTU_2647':0.01406,('OTU_4206':0.01959,'OTU_827':0.00396)0.942:0.01011)0.886:0.00824,(('OTU_2702':0.01026,'OTU_3342':0.03197)0.108:0.00575,(((('OTU_5962':0.0312,('OTU_3857':0.01884,'OTU_5556':0.01527)0.596:0.00669)0.686:0.00263,'OTU_1853':0.01549)0.874:0.00692,('OTU_2999':0.00848,('OTU_2533':0.01846,'OTU_4636':0.03027)0.313:0.00555)0.867:0.0078)0.847:0.00822,(('OTU_7169':0.0153,(('OTU_3549':0.01464,(((('OTU_6873':0.01355,('OTU_1089':0.00122,'OTU_3720':0.02239)0.953:0.00801)0.892:0.00834,(('OTU_3827':0.0112,'OTU_4052':0.04294)0.935:0.01891,('OTU_2245':0.03697,('OTU_3622':0.0224,'OTU_4391':0.01823)0.898:0.01249)0.905:0.01518)0.736:0.00476)0.856:0.00608,(('OTU_4081':0.02562,('OTU_3765':0.0328,'OTU_6724':0.02853)0.746:0.01102)0.899:0.0154,('OTU_8192':0.00636,('OTU_7147':0.02178,('OTU_8272':0.00835,('OTU_6864':0.0225,('OTU_4285':0.0173,'OTU_8333':0.00924)0.892:0.01086)0.900:0.01373)1.000:0.05403)0.661:0.00992)0.937:0.01913)0.845:0.00825)0.833:0.0083,'OTU_3412':0.00671)0.700:0.0062)0.454:0.00014,('OTU_2605':0.00978,('OTU_1296':0.00102,'OTU_5028':0.0239)0.891:0.01257)0.595:0.00507)0.963:0.01032)0.153:0.00014,('OTU_3890':0.02282,(((((('OTU_2064':0.01392,'OTU_7382':0.01222)0.751:0.00222,('OTU_5724':0.01069,((('OTU_2356':0.0142,(('OTU_2340':0.02251,'OTU_3165':0.00757)0.301:0.00693,'OTU_2758':0.0127)0.280:0.00014)0.920:0.00844,(('OTU_2597':0.02233,'OTU_3670':0.00949)0.899:0.00784,'OTU_4317':0.01024)0.586:0.00566)0.451:0.0007,(('OTU_5669':0.00869,('OTU_1710':0.01372,'OTU_6937':0.01507)0.810:0.00828)0.886:0.01047,('OTU_5232':0.02972,'OTU_5361':0.00651)0.654:0.00875)0.696:0.0032)0.874:0.00678)0.322:0.00014)0.763:0.00172,(('OTU_2281':0.01439,('OTU_2198':0.01691,('OTU_1836':0.01147,'OTU_1662':0.01373)0.904:0.00814)0.700:0.0042)0.755:0.00187,(('OTU_4295':0.01034,'OTU_5346':0.02353)0.397:0.00646,('OTU_5342':0.00907,'OTU_772':0.02441)0.888:0.00857)0.920:0.00674)0.965:0.00937)0.757:0.00169,((('OTU_1706':0.01306,'OTU_6731':0.01433)0.909:0.00768,(('OTU_2304':0.00228,'OTU_6934':0.01954)0.837:0.00475,('OTU_552':0.02688,('OTU_7106':0.01357,'OTU_3552':0.01644)0.071:0.00322)0.829:0.00676)0.960:0.01005)0.754:0.00014,(('OTU_3211':0.00742,(('OTU_4128':0.01853,'OTU_4395':0.01346)0.822:0.00573,'OTU_7775':0.03007)0.918:0.00822)0.784:0.00357,('OTU_3070':0.02136,'OTU_8667':0.00795)0.940:0.00868)0.598:0.00359)0.926:0.00811)0.893:0.00354,(((('OTU_4213':0.01593,'OTU_6624':0.00341)0.948:0.00891,('OTU_3173':0.00387,'OTU_8434':0.02245)0.927:0.01245)0.813:0.00192,((((('OTU_8782':0.00664,'OTU_913':0.01863)0.588:0.00534,'OTU_9008':0.01673)0.862:0.00658,('OTU_3037':0.0029,('OTU_6176':0.01942,'OTU_4953':0.00925)0.961:0.01288)0.326:0.00269)0.836:0.00545,'OTU_3340':0.01786)0.758:0.00176,(('OTU_5494':0.01613,'OTU_7120':0.01195)0.839:0.00677,(('OTU_1757':0.01543,('OTU_2708':0.02019,('OTU_2580':0.00732,('OTU_5060':0.01137,'OTU_8948':0.0133)0.869:0.00624)0.917:0.01163)0.739:0.004)0.391:0.0018,'OTU_6633':0.02099)0.349:0.00446)0.864:0.00588)0.847:0.00197)0.976:0.00961,(((('OTU_4111':0.02675,'OTU_5850':0.01066)0.913:0.00917,(('OTU_2764':0.00584,'OTU_6734':0.01898)0.953:0.0128,'OTU_2751':0.00922)0.470:0.00281)0.928:0.00933,'OTU_3164':0.01543)0.813:0.00331,(('OTU_4737':0.01884,('OTU_2996':0.00664,('OTU_8688':0.01788,'OTU_8474':0.00762)0.799:0.00603)0.893:0.00892)0.531:0.00556,'OTU_6220':0.02684)0.822:0.00752)0.942:0.0103)0.802:0.00015)0.936:0.00737,('OTU_4840':0.00447,'OTU_5977':0.01978)0.000:0.0045)0.735:0.00277)0.877:0.0062)0.894:0.00825)0.904:0.00951)0.903:0.00014)0.880:0.00387)0.898:0.00668,('OTU_3959':0.00964,(((('OTU_2437':0.01381,'OTU_8690':0.00407)0.962:0.01625,((('OTU_3681':0.00016,'OTU_1763':0.03623)0.910:0.01181,'OTU_4607':0.01788)0.830:0.00546,'OTU_4301':0.00517)0.946:0.01346)0.921:0.01285,((((('OTU_2812':0.01937,(('OTU_2371':0.01063,((('OTU_2413':0.00707,'OTU_5523':0.03922)0.862:0.00737,'OTU_3213':0.0353)0.708:0.00139,'OTU_7536':0.01219)0.946:0.01527)0.988:0.02415,'OTU_2824':0.01608)0.935:0.01296)0.688:0.00014,((('OTU_4113':0.0086,'OTU_7672':0.02021)0.993:0.02146,('OTU_3462':0.00854,('OTU_7107':0.02235,('OTU_3033':0.0012,('OTU_2269':0.01271,('OTU_4440':0.00149,'OTU_5739':0.02291)0.945:0.01269)0.769:0.01006)0.977:0.02408)0.877:0.00982)0.846:0.00658)0.856:0.01092,('OTU_5318':0.01075,('OTU_2106':0.01629,'OTU_7816':0.00528)0.889:0.00673)0.758:0.00479)0.856:0.00928)0.924:0.0087,(('OTU_5118':0.0181,(('OTU_6709':0.00489,'OTU_8740':0.01697)0.758:0.00316,'OTU_5951':0.02923)0.421:0.01029)0.676:0.00158,('OTU_2988':0.01414,'OTU_3032':0.00154)0.885:0.00365)0.882:0.00662)0.763:0.00839,('OTU_4970':0.01268,('OTU_2741':0.00602,('OTU_3967':0.02581,'OTU_5070':0.01565)0.816:0.00462)0.936:0.00829)0.911:0.00937)0.429:0.00047,(('OTU_3560':0.0182,'OTU_3614':0.01559)0.948:0.01318,('OTU_7034':0.01353,('OTU_4581':0.01353,'OTU_5900':0.01227)0.938:0.01233)0.828:0.00832)0.862:0.00584)0.918:0.01085)0.770:0.00169,('OTU_2479':0.00471,'OTU_3009':0.02096)0.948:0.01013)0.836:0.00339)0.861:0.00636)0.828:0.00519)0.791:0.00171)0.740:0.00322)0.974:0.01638,('OTU_1405':0.02069,('OTU_1199':0.01547,('OTU_1019':0.0091,'OTU_1960':0.01181)0.124:0.00391)0.742:0.00258)0.725:0.00684)0.829:0.00015)0.896:0.00679)0.510:0.00158,(('OTU_5664':0.02587,('OTU_2838':0.01088,'OTU_6056':0.02672)0.804:0.00564)0.912:0.00836,(('OTU_2363':0.01778,('OTU_5012':0.02798,('OTU_4211':0.01849,'OTU_5916':0.0301)0.814:0.00868)0.902:0.0129)0.761:0.00723,'OTU_5119':0.00115)0.922:0.01109)0.977:0.01614)0.660:0.00201,((('OTU_410':0.05065,(('OTU_437':0.00646,('OTU_1678':0.00275,('OTU_2769':0.02056,'OTU_6921':0.01551)0.399:0.00912)0.887:0.01857)0.866:0.00705,'OTU_8258':0.00878)0.924:0.02924)1.000:0.08849,('OTU_2913':0.01861,('OTU_2124':0.01672,'OTU_4340':0.01947)0.751:0.00893)0.750:0.00371)0.487:0.00657,('OTU_4078':0.0102,((('OTU_3386':0.0053,('OTU_8475':0.02025,('OTU_4160':0.00951,'OTU_6216':0.03147)0.870:0.01055)0.936:0.01523)0.743:0.00864,'OTU_5044':0.01141)0.882:0.00937,'OTU_2050':0.02035)0.869:0.0056)0.922:0.00921)0.997:0.02603)0.895:0.01831)0.927:0.02363)0.139:0.00873)0.944:0.02511)0.947:0.03403)0.906:0.03489,((((('OTU_8638':0.00194,(('OTU_2888':0.03494,(((('OTU_5456':0.01183,'OTU_8708':0.00595)0.957:0.00855,('OTU_1962':0.00941,('OTU_3628':0.02021,'OTU_4856':0.00087)0.949:0.01273)0.686:0.00071)0.958:0.00715,('OTU_5004':0.00624,'OTU_5611':0.01353)0.903:0.00549)0.959:0.00015,'OTU_6573':0.01518)0.880:0.00738)0.003:0.00176,('OTU_1993':0.00631,(('OTU_6058':0.0055,('OTU_6887':0.00237,'OTU_4811':0.02697)0.979:0.01769)0.952:0.00821,'OTU_6865':0.00702)1.000:0.02593)0.994:0.02411)0.744:0.00269)0.968:0.00998,'OTU_4916':0.02469)0.575:0.00523,'OTU_6420':0.00289)1.000:0.19512,('OTU_1336':0.05983,(((('OTU_6683':0.01591,'OTU_8587':0.0383)0.803:0.00643,'OTU_7915':0.00698)0.992:0.01706,'OTU_6808':0.00414)0.930:0.01602,'OTU_4597':0.00378)0.961:0.05655)0.999:0.15366)0.956:0.06249,((('OTU_1626':0.02374,'OTU_4592':0.03338)1.000:0.0674,((('OTU_6122':0.08561,(((('OTU_4034':0.02223,'OTU_6504':0.01162)0.994:0.03345,'OTU_8786':0.07829)0.895:0.01155,('OTU_1936':0.04028,'OTU_5758':0.0241)0.989:0.03213)0.893:0.01302,((('OTU_3718':0.07361,('OTU_2735':0.05281,'OTU_5351':0.07539)0.880:0.03091)0.593:0.01525,(('OTU_8313':0.0607,('OTU_6105':0.0385,'OTU_7016':0.02083)0.973:0.03193)0.911:0.02954,(('OTU_4942':0.05425,'OTU_7150':0.03969)0.985:0.03642,(('OTU_6720':0.03809,('OTU_4697':0.01162,('OTU_4460':0.01056,'OTU_5243':0.02522)0.766:0.00452)0.973:0.02974)0.923:0.02687,((('OTU_1430':0.03444,'OTU_6380':0.03943)0.153:0.00643,(('OTU_8864':0.00348,('OTU_4884':0.03296,('OTU_7260':0.0105,'OTU_8797':0.03149)0.880:0.01121)0.972:0.02129)0.000:0.00303,'OTU_1503':0.06957)0.259:0.01174)0.968:0.02296,(('OTU_4245':0.02093,'OTU_7396':0.0077)0.756:0.00599,('OTU_5688':0.04319,('OTU_4889':0.03117,'OTU_7060':0.0372)0.873:0.0152)0.979:0.03505)0.965:0.01959)0.923:0.02347)0.711:0.01056)0.949:0.02597)0.960:0.03816)0.940:0.02517,(((((('OTU_3563':0.02287,('OTU_7393':0.01038,('OTU_3832':0.01307,'OTU_4844':0.01769)0.711:0.01824)0.899:0.02373)0.921:0.01683,('OTU_3253':0.02309,('OTU_6089':0.01626,('OTU_5247':0.00596,'OTU_5483':0.02079)0.917:0.01065)0.298:0.01219)0.876:0.01119)0.984:0.02551,('OTU_4177':0.03078,'OTU_4431':0.05629)0.856:0.01139)0.123:0.00897,('OTU_2631':0.00946,'OTU_8433':0.01639)0.939:0.01944)0.577:0.01626,'OTU_6090':0.03983)0.872:0.01691,('OTU_2329':0.05688,'OTU_6118':0.02718)0.856:0.01046)0.897:0.01351)0.911:0.01741)0.383:0.01797)0.838:0.02987,(('OTU_7495':0.06602,('OTU_2459':0.04877,('OTU_2004':0.02981,((('OTU_3918':0.01149,('OTU_1963':0.01805,'OTU_632':0.01846)0.726:0.00258)0.974:0.01299,('OTU_2965':0.00865,('OTU_2132':0.03671,'OTU_8878':0.04662)0.936:0.01843)0.653:0.00125)0.812:0.00528,('OTU_1534':0.01381,'OTU_1837':0.0162)0.905:0.00886)0.969:0.02106)0.691:0.01312)0.212:0.00014)0.996:0.05832,('OTU_6800':0.06496,('OTU_3713':0.01953,(('OTU_5694':0.02414,('OTU_4166':0.0373,((('OTU_5214':0.04532,'OTU_7438':0.0197)0.577:0.00015,('OTU_2807':0.01529,'OTU_3468':0.01728)0.906:0.00888)0.455:0.00419,('OTU_5485':0.01545,'OTU_2021':0.02721)0.889:0.0089)0.912:0.01157)0.952:0.01952)0.763:0.0033,'OTU_6754':0.00553)0.662:0.01176)0.971:0.03768)0.780:0.04053)0.784:0.01424)0.904:0.02928,((((('OTU_6508':0.0013,(('OTU_2104':0.01462,'OTU_7512':0.00396)0.475:0.00609,(((('OTU_285':0.0078,(('OTU_1110':0.01803,'OTU_987':0.00014)0.980:0.01449,'OTU_886':0.01253)0.825:0.00486)0.771:0.00362,('OTU_1188':0.01677,'OTU_3418':0.005)0.914:0.00964)0.864:0.00393,'OTU_1335':0.00671)0.449:0.00344,('OTU_8163':0.00998,(('OTU_612':0.00733,('OTU_2809':0.00707,'OTU_5717':0.01263)0.255:0.00649)0.928:0.00802,('OTU_1550':0.0077,'OTU_5990':0.0206)0.870:0.00424)0.922:0.00736)0.772:0.00015)0.926:0.00609)1.000:0.04065)0.866:0.01888,'OTU_7586':0.02959)0.975:0.01175,(('OTU_2429':0.01452,'OTU_670':0.00654)0.950:0.01146,(('OTU_3177':0.00963,'OTU_6015':0.01246)0.992:0.02052,'OTU_2757':0.00586)0.800:0.00402)0.956:0.00957)0.475:0.00651,(('OTU_2250':0.01918,('OTU_7882':0.02746,'OTU_8247':0.01742)0.902:0.00983)0.237:0.00016,'OTU_5610':0.01049)0.688:0.00322)1.000:0.13388,(((('OTU_1084':0.03294,('OTU_1785':0.02177,'OTU_4135':0.0253)0.896:0.01189)0.987:0.03933,((((('OTU_427':0.02245,('OTU_2341':0.01273,('OTU_312':0.01781,'OTU_8801':0.00858)0.860:0.00412)0.296:0.00016)0.929:0.00814,(('OTU_3404':0.01194,('OTU_5917':0.00589,'OTU_4020':0.01861)0.960:0.01008)0.944:0.00015,('OTU_286':0.0122,'OTU_2035':0.01452)0.000:0.0016)0.982:0.01628)0.659:0.00082,((('OTU_1684':0.00564,('OTU_4504':0.00859,'OTU_1241':0.01866)0.918:0.01096)0.017:0.00357,'OTU_8571':0.01536)0.890:0.00787,(('OTU_315':0.00197,('OTU_1407':0.02236,'OTU_7182':0.04514)0.994:0.00014)0.956:0.0082,('OTU_6946':0.02178,('OTU_418':0.01893,'OTU_8918':0.00532)0.607:0.01041)0.847:0.00443)0.739:0.00169)0.943:0.01326)0.356:0.00428,((('OTU_6132':0.03843,((('OTU_3582':0.01384,'OTU_8618':0.01607)0.852:0.00887,('OTU_2717':0.01522,'OTU_586':0.02657)0.719:0.0129)0.947:0.01551,((('OTU_2383':0.01233,'OTU_6405':0.01456)0.929:0.01145,((((('OTU_6275':0.01347,('OTU_808':0.0069,(('OTU_1465':0.00474,('OTU_7558':0.01909,'OTU_597':0.0178)0.861:0.00929)0.817:0.00727,('OTU_8259':0.04682,(('OTU_2449':0.00212,('OTU_2186':0.01742,'OTU_3267':0.02561)0.919:0.01145)0.885:0.00495,('OTU_3193':0.04465,'OTU_1054':0.02202)0.868:0.00979)0.732:0.00015)0.804:0.01739)0.920:0.0131)0.227:0.00396)0.801:0.00523,(('OTU_1927':0.02024,('OTU_2058':0.02135,'OTU_2569':0.03986)0.921:0.01434)0.907:0.0162,'OTU_3915':0.01594)0.949:0.01396)0.897:0.00855,(('OTU_758':0.00406,('OTU_1116':0.00678,('OTU_4851':0.02794,'OTU_2156':0.01333)0.686:0.0083)0.971:0.01729)0.020:0.00015,('OTU_7867':0.00661,'OTU_3877':0.0227)0.946:0.01142)0.876:0.00415)0.833:0.00724,((('OTU_1254':0.00236,('OTU_6609':0.0149,(('OTU_1553':0.01448,'OTU_8934':0.01234)0.794:0.00463,((((('OTU_387':0.01197,'OTU_5530':0.01819)0.785:0.01059,'OTU_579':0.01402)0.125:0.00015,('OTU_5929':0.00993,'OTU_5345':0.01613)0.849:0.00398)0.847:0.0053,'OTU_4879':0.0098)0.130:0.00779,'OTU_1432':0.0152)0.248:0.00016)0.890:0.00897)0.650:0.01286)0.226:0.00827,('OTU_5370':0.01245,'OTU_3754':0.03281)0.105:0.00709)0.934:0.01273,((('OTU_1134':0.02167,'OTU_963':0.0145)0.859:0.00609,((('OTU_587':0.021,('OTU_2900':0.01725,'OTU_8892':0.01149)0.743:0.00558)0.928:0.01105,(('OTU_3947':0.00932,'OTU_6962':0.02367)0.959:0.01593,('OTU_3114':0.01898,'OTU_1987':0.02522)0.708:0.00985)0.000:0.00169)0.910:0.0154,(('OTU_2732':0.02709,'OTU_2787':0.00188)0.973:0.01481,('OTU_223':0.01781,'OTU_8975':0.02147)0.700:0.00195)0.961:0.01816)0.765:0.00554)0.949:0.01036,'OTU_1146':0.00778)0.793:0.00536)0.926:0.00976)0.740:0.00391,((('OTU_4380':0.01877,('OTU_2306':0.00464,'OTU_8348':0.02336)0.869:0.0075)0.927:0.00882,(('OTU_1232':0.00412,((('OTU_6663':0.03043,(('OTU_2419':0.0545,('OTU_2587':0.00749,'OTU_7987':0.04007)0.759:0.00453)0.864:0.01858,(('OTU_2770':0.01689,('OTU_1256':0.03631,'OTU_4810':0.01242)0.887:0.02124)0.898:0.00949,'OTU_6755':0.01275)0.804:0.00491)0.962:0.01806)0.879:0.0214,'OTU_7704':0.03569)0.911:0.01361,('OTU_4719':0.01652,('OTU_3819':0.01264,'OTU_5750':0.02273)0.737:0.00447)0.874:0.00616)0.930:0.00015)0.744:0.00188,'OTU_6748':0.01606)0.744:0.00209)0.856:0.00387,'OTU_1367':0.01678)0.739:0.00228)0.862:0.00518)0.200:0.00503,((('OTU_1130':0.00016,'OTU_938':0.02956)0.995:0.02123,(('OTU_1047':0.06197,((('OTU_1386':0.05291,(('OTU_3408':0.04946,('OTU_5558':0.02862,('OTU_6867':0.02048,('OTU_1598':0.01317,'OTU_8383':0.02281)0.500:0.00863)0.937:0.01698)0.732:0.00621)0.914:0.01177,((('OTU_2760':0.0142,((('OTU_3666':0.03796,'OTU_88':0.00294)0.914:0.01089,('OTU_3672':0.00691,'OTU_944':0.02056)0.949:0.01679)0.265:0.003,('OTU_2134':0.01087,'OTU_3813':0.03187)0.834:0.00691)0.863:0.00619)0.946:0.01289,('OTU_33':0.00016,'OTU_8315':0.02658)0.009:0.0039)0.833:0.00518,('OTU_5057':0.01756,'OTU_7605':0.0115)0.424:0.00811)0.887:0.00981)0.936:0.01278)0.873:0.0092,('OTU_277':0.0271,(('OTU_2778':0.00755,'OTU_6980':0.01945)1.000:0.03806,'OTU_4988':0.01795)0.194:0.00045)0.817:0.00605)0.949:0.01462,'OTU_5883':0.02302)0.369:0.01023)0.925:0.01685,'OTU_1268':0.04012)0.294:0.00071)0.889:0.00589,((('OTU_1463':0.01589,'OTU_1142':0.01892)0.782:0.00465,(('OTU_6470':0.00608,'OTU_843':0.0216)0.969:0.01713,(('OTU_31':0.02032,('OTU_1635':0.01483,('OTU_146':0.00798,'OTU_3688':0.02763)0.870:0.00672)0.985:0.02384)0.977:0.02261,(('OTU_757':0.01419,(((('OTU_1601':0.02094,'OTU_6943':0.02051)0.856:0.00507,('OTU_380':0.00901,'OTU_8135':0.0441)0.255:0.0119)1.000:0.02994,((('OTU_2586':0.05246,('OTU_1234':0.04164,(('OTU_1286':0.04738,'OTU_3528':0.02748)0.937:0.03259,'OTU_2504':0.01214)0.687:0.02274)0.734:0.00547)0.901:0.01533,('OTU_2258':0.00997,('OTU_2208':0.01452,'OTU_3810':0.01443)0.935:0.01057)0.954:0.01188)0.722:0.00251,'OTU_1253':0.02928)0.930:0.0119)0.732:0.00459,('OTU_119':0.00457,(('OTU_2485':0.00823,('OTU_1062':0.0155,'OTU_4511':0.01385)0.689:0.00706)0.989:0.02328,('OTU_2960':0.03216,((('OTU_2649':0.02934,'OTU_763':0.01082)0.940:0.01058,'OTU_8823':0.01185)0.871:0.00424,'OTU_329':0.00826)0.734:0.00015)0.213:0.00751)0.642:0.00399)0.962:0.01033)0.789:0.00392)0.929:0.01605,'OTU_2339':0.01437)0.928:0.01367)0.079:0.00463)0.774:0.00409)0.778:0.00468,('OTU_3690':0.00961,'OTU_1604':0.04749)0.862:0.00817)0.891:0.00767)0.961:0.0142)0.795:0.00618)0.473:0.00633)0.950:0.01103,'OTU_256':0.00015)0.938:0.00999,('OTU_8637':0.04807,('OTU_621':0.0493,(('OTU_562':0.01088,'OTU_5813':0.02243)0.921:0.01119,'OTU_305':0.00762)0.281:0.00198)0.858:0.00491)0.846:0.00455)0.964:0.01206)0.765:0.00398,('OTU_1934':0.02245,(((('OTU_213':0.02257,'OTU_269':0.00671)0.924:0.00959,('OTU_2643':0.00662,'OTU_8813':0.03042)0.934:0.0152)0.902:0.01043,'OTU_685':0.03052)0.734:0.00364,'OTU_770':0.01316)0.358:0.00333)0.754:0.00507)0.921:0.01675)0.595:0.0196,(('OTU_7216':0.02189,'OTU_3121':0.00555)0.756:0.00336,(('OTU_2025':0.00878,'OTU_5470':0.02434)0.853:0.00778,'OTU_1470':0.04838)0.746:0.00264)0.999:0.05594)0.069:0.01003,'OTU_5681':0.03389)0.997:0.1019)0.851:0.03267)0.993:0.05344)0.950:0.02921,(('OTU_5504':0.08907,(('OTU_615':0.00545,('OTU_2080':0.01075,('OTU_4897':0.01555,'OTU_6477':0.00794)0.916:0.01685)0.984:0.03109)0.996:0.05974,('OTU_1959':0.00015,('OTU_3277':0.01059,('OTU_6106':0.01376,'OTU_6597':0.00973)0.857:0.00447)0.941:0.01667)0.874:0.01636)0.999:0.12546)0.894:0.03147,('OTU_7818':0.12995,'OTU_2535':0.11721)0.035:0.00736)0.901:0.02033)0.992:0.07271)0.920:0.03216)0.851:0.01247,('OTU_5756':0.10196,'OTU_5806':0.09006)0.994:0.06839)0.500:0.00747)0.978:0.0315,(('OTU_3271':0.06621,((((('OTU_8611':0.04182,(('OTU_2804':0.021,('OTU_4435':0.00986,('OTU_4598':0.01908,'OTU_8204':0.01182)0.689:0.00425)0.977:0.02021)0.534:0.00922,(('OTU_8264':0.01844,('OTU_6379':0.01098,('OTU_6468':0.02691,'OTU_8662':0.0105)0.902:0.01644)0.980:0.01457)0.805:0.00655,((('OTU_6438':0.03567,('OTU_5006':0.01901,'OTU_7560':0.00975)0.853:0.00884)0.907:0.00878,'OTU_8395':0.01603)0.381:0.004,('OTU_7201':0.01798,('OTU_5186':0.01533,'OTU_8859':0.02437)0.934:0.00965)0.000:0.00237)0.933:0.01686)0.000:0.0077)0.954:0.01677)0.860:0.01089,('OTU_1485':0.02965,('OTU_7342':0.03502,('OTU_3144':0.03623,'OTU_7706':0.01843)0.950:0.02023)0.769:0.00862)0.755:0.00261)0.777:0.00202,(('OTU_5908':0.05153,('OTU_4103':0.04242,('OTU_1193':0.00429,'OTU_8113':0.01378)0.995:0.02302)0.619:0.00284)0.718:0.01856,(((('OTU_6033':0.05425,'OTU_3842':0.02645)0.733:0.00325,'OTU_5176':0.01581)0.219:0.00761,'OTU_8271':0.02895)0.806:0.00309,((((('OTU_5273':0.01415,'OTU_6668':0.02465)0.821:0.00699,'OTU_4881':0.04086)0.814:0.00588,((('OTU_1893':0.02019,'OTU_8105':0.01486)0.929:0.01059,((('OTU_3257':0.04432,'OTU_7255':0.00285)0.969:0.01949,('OTU_3892':0.00851,('OTU_3268':0.01262,('OTU_3321':0.00938,'OTU_3791':0.01039)0.947:0.01461)0.988:0.02828)0.993:0.0303)0.976:0.01864,('OTU_6158':0.01657,'OTU_6324':0.00977)0.998:0.02562)0.499:0.00016)0.957:0.00643,('OTU_8457':0.00528,('OTU_8087':0.00781,'OTU_8358':0.02027)0.933:0.01266)0.982:0.01672)0.412:0.0016)0.781:0.00213,((('OTU_2716':0.02031,'OTU_7187':0.02593)0.556:0.00299,'OTU_6049':0.01767)0.877:0.00308,(('OTU_7275':0.00935,'OTU_4616':0.03025)0.962:0.01532,('OTU_4776':0.01405,('OTU_4732':0.02153,'OTU_8201':0.04104)0.876:0.01356)0.898:0.01076)0.000:0.00026)0.732:0.00046)0.978:0.00559,(((('OTU_8365':0.02774,('OTU_7974':0.00859,'OTU_8656':0.01927)0.994:0.02845)0.947:0.02073,(('OTU_8270':0.03262,('OTU_4622':0.0057,'OTU_7685':0.03878)0.159:0.00914)0.939:0.01322,('OTU_8136':0.02851,('OTU_4374':0.00967,('OTU_7176':0.00677,(('OTU_1537':0.01242,'OTU_5629':0.00849)0.916:0.00992,'OTU_8641':0.01138)0.592:0.00351)0.906:0.00874)0.980:0.01953)0.716:0.00445)0.881:0.00983)0.221:0.00285,(('OTU_2682':0.02713,'OTU_8026':0.01294)0.908:0.00545,('OTU_4030':0.02681,('OTU_6607':0.01356,'OTU_8867':0.02079)0.988:0.01996)0.277:0.00228)0.994:0.01819)0.962:0.00015,((('OTU_4235':0.03362,('OTU_4634':0.04799,(('OTU_1526':0.01582,'OTU_1916':0.01924)0.969:0.01597,'OTU_1316':0.04475)0.201:0.00264)0.780:0.00404)0.965:0.0116,((('OTU_4682':0.00581,'OTU_7957':0.01213)0.888:0.00791,('OTU_2747':0.01198,'OTU_3341':0.01935)0.995:0.0292)0.973:0.01708,(('OTU_5619':0.06038,('OTU_7692':0.02148,'OTU_8686':0.03212)0.727:0.00741)0.924:0.01259,((('OTU_5746':0.04044,'OTU_5972':0.03837)0.749:0.00513,'OTU_4087':0.0456)0.818:0.00964,'OTU_1744':0.05204)0.906:0.01687)0.328:0.00209)0.205:0.00015)0.917:0.00432,((('OTU_4105':0.02333,(('OTU_1865':0.01832,'OTU_7149':0.01138)0.859:0.00685,('OTU_6745':0.02141,(('OTU_7083':0.0121,('OTU_3160':0.00754,('OTU_2205':0.00279,'OTU_4651':0.02435)0.990:0.01933)0.840:0.0049)0.755:0.00269,(((('OTU_5253':0.00166,(('OTU_2942':0.00259,'OTU_3719':0.02272)0.901:0.00732,('OTU_3224':0.00868,('OTU_3934':0.01076,'OTU_6608':0.01338)0.336:0.00413)0.657:0.0056)0.917:0.01077)0.995:0.02388,('OTU_2463':0.01066,('OTU_2242':0.00616,'OTU_6945':0.01836)0.952:0.01051)0.901:0.00843)0.853:0.00528,('OTU_7192':0.01976,'OTU_2001':0.02294)0.733:0.00341)0.243:0.00048,'OTU_1975':0.01392)0.968:0.01216)0.907:0.00721)0.775:0.0048)0.415:0.00462)0.848:0.00536,(((('OTU_2820':0.00712,('OTU_3362':0.01264,'OTU_4241':0.01133)0.730:0.00327)0.824:0.00365,('OTU_6323':0.015,'OTU_1140':0.01172)0.892:0.00815)0.985:0.01624,('OTU_6143':0.02617,('OTU_8219':0.03002,('OTU_3658':0.02028,(('OTU_4862':0.02242,'OTU_5955':0.00686)0.582:0.00764,'OTU_2928':0.01038)0.187:0.00015)0.933:0.0119)0.892:0.00971)0.954:0.01102)0.909:0.00552,((('OTU_1647':0.00976,'OTU_8172':0.02586)0.807:0.00877,((('OTU_3543':0.02579,'OTU_6596':0.00795)0.897:0.00863,'OTU_6665':0.02134)0.911:0.00794,((((((('OTU_6165':0.00508,'OTU_5998':0.0161)0.356:0.00405,'OTU_5321':0.01056)0.752:0.0019,('OTU_2484':0.01099,('OTU_1225':0.00979,('OTU_1992':0.01067,'OTU_8427':0.01776)0.889:0.00514)0.755:0.00245)0.871:0.00326)0.765:0.00194,(('OTU_6798':0.02004,('OTU_8999':0.01702,('OTU_7279':0.02065,('OTU_5349':0.01365,('OTU_5826':0.01848,'OTU_8274':0.01524)0.870:0.0072)0.829:0.00741)0.304:0.00694)0.545:0.00395)0.848:0.00551,('OTU_1401':0.00841,('OTU_2930':0.02008,'OTU_4347':0.00476)0.889:0.00725)0.755:0.00389)0.876:0.00509)0.879:0.00511,(('OTU_3830':0.007,'OTU_7274':0.01173)0.876:0.00779,(('OTU_2561':0.00817,'OTU_3031':0.01409)0.889:0.004,('OTU_5913':0.01662,('OTU_8968':0.01201,('OTU_4626':0.0126,'OTU_4806':0.00725)0.424:0.00752)0.349:0.01065)0.753:0.00276)0.933:0.00664)0.714:0.00049)0.909:0.00454,('OTU_8489':0.02317,(('OTU_4706':0.01236,('OTU_3256':0.01123,'OTU_3749':0.01331)0.794:0.00778)0.777:0.00153,'OTU_7576':0.00821)0.820:0.00276)0.758:0.00121)0.916:0.00463,(((('OTU_9000':0.01397,('OTU_3030':0.0071,'OTU_5223':0.01877)0.947:0.00833)0.744:0.00207,'OTU_5218':0.03439)0.650:0.00427,'OTU_5673':0.01753)0.690:0.00158,(('OTU_2490':0.00829,'OTU_2712':0.01709)0.914:0.00619,'OTU_2790':0.02257)0.786:0.0063)0.949:0.00015)0.861:0.00483)0.866:0.00656)0.770:0.00234,((('OTU_2389':0.00665,('OTU_7227':0.02521,(((('OTU_5365':0.01475,('OTU_4038':0.00611,'OTU_4867':0.01455)0.770:0.00279)0.867:0.00551,((((('OTU_4331':0.00961,'OTU_5550':0.01563)0.920:0.00676,('OTU_9007':0.0206,'OTU_7353':0.0036)0.902:0.00679)0.141:0.00264,'OTU_6395':0.02341)0.903:0.0072,'OTU_4062':0.01292)0.900:0.00641,('OTU_6593':0.00903,'OTU_7038':0.01313)0.365:0.00276)0.830:0.00015)0.845:0.00388,'OTU_6479':0.00907)0.352:0.00622,(('OTU_8255':0.02196,('OTU_2248':0.00014,('OTU_3646':0.01721,('OTU_2756':0.00696,('OTU_2860':0.01987,('OTU_8265':0.01021,'OTU_3322':0.01169)0.029:0.00315)0.154:0.00575)0.684:0.00773)0.165:0.00398)0.829:0.00596)0.847:0.00423,'OTU_1457':0.00925)0.693:0.00176)0.973:0.01542)0.956:0.01233)0.840:0.00561,'OTU_4945':0.01911)0.500:0.00532,((('OTU_2146':0.01909,('OTU_5355':0.00792,'OTU_7968':0.01312)0.817:0.00394)0.306:0.00283,('OTU_8954':0.01853,('OTU_1169':0.00788,'OTU_626':0.01453)0.891:0.00662)0.859:0.00455)0.443:0.00678,((((((('OTU_8093':0.02476,('OTU_6810':0.01048,(('OTU_5187':0.02727,'OTU_6591':0.03)0.926:0.01431,'OTU_1141':0.02332)0.734:0.00784)0.916:0.00926)0.324:0.00194,('OTU_4465':0.02191,'OTU_5464':0.01535)0.873:0.00552)0.858:0.00486,('OTU_2919':0.01657,'OTU_7985':0.02157)0.931:0.00672)0.902:0.00519,'OTU_2923':0.01992)0.923:0.00572,('OTU_2856':0.01658,((((('OTU_5852':0.01529,('OTU_2277':0.01091,('OTU_1965':0.0182,('OTU_3712':0.01004,(('OTU_4656':0.00793,('OTU_2166':0.00727,'OTU_8222':0.01245)0.713:0.00845)0.973:0.01395,'OTU_8515':0.01725)0.727:0.00242)0.703:0.00075)0.947:0.00729)0.469:0.00015)0.788:0.00266,(('OTU_3547':0.01375,'OTU_6345':0.01116)0.435:0.00667,('OTU_2554':0.01237,'OTU_4501':0.00962)0.827:0.00404)0.795:0.00338)0.843:0.00252,('OTU_2399':0.00687,'OTU_3762':0.01103)0.882:0.00398)0.893:0.00452,(('OTU_6366':0.01468,(('OTU_2291':0.02902,'OTU_5197':0.00476)0.895:0.00642,'OTU_4673':0.01639)0.862:0.00518)0.594:0.00636,'OTU_3310':0.00251)0.869:0.00641)0.780:0.00212,((('OTU_6152':0.0128,('OTU_2320':0.00397,('OTU_6198':0.0176,'OTU_2358':0.00809)0.571:0.00795)0.960:0.0125)0.932:0.00855,((((('OTU_7503':0.00801,('OTU_2482':0.01172,('OTU_1642':0.0115,'OTU_7373':0.00704)0.579:0.0055)0.797:0.00655)0.880:0.00816,('OTU_2408':0.01388,('OTU_2200':0.0061,'OTU_8844':0.01974)0.878:0.00545)0.367:0.00351)0.880:0.00842,'OTU_4028':0.01013)0.987:0.021,'OTU_6359':0.02424)0.725:0.00244,'OTU_3325':0.01157)0.923:0.00644)0.937:0.00958,'OTU_1374':0.01099)0.846:0.00016)0.883:0.00016)0.957:0.00943)0.723:0.0014,'OTU_613':0.01527)0.801:0.00136,'OTU_3961':0.02768)0.440:0.00015)0.970:0.009)0.880:0.00015)0.796:0.00269)0.943:0.00532)0.726:0.00107,((((('OTU_2694':0.01007,('OTU_8062':0.02732,('OTU_7048':0.01045,'OTU_8080':0.01569)0.721:0.00351)0.778:0.00198)0.928:0.00807,((('OTU_6378':0.02447,('OTU_5051':0.01655,'OTU_6402':0.02107)0.197:0.00518)0.774:0.0023,(((('OTU_2321':0.01973,'OTU_4061':0.00737)0.985:0.0191,('OTU_3498':0.02114,('OTU_4816':0.02883,'OTU_8698':0.00647)0.979:0.01338)0.742:0.00314)0.679:0.00403,('OTU_2542':0.00682,('OTU_1985':0.00551,'OTU_8039':0.01256)0.582:0.0069)0.976:0.01361)0.047:0.00163,((('OTU_1888':0.02602,'OTU_3331':0.02642)0.953:0.01225,('OTU_8217':0.01682,'OTU_6514':0.03356)0.878:0.00829)0.744:0.00267,(('OTU_8355':0.00772,('OTU_4102':0.00643,'OTU_5659':0.01811)0.944:0.00915)0.896:0.00965,'OTU_5633':0.03114)0.951:0.01277)0.596:0.00398)0.840:0.0027)0.259:0.00016,(('OTU_4401':0.00395,('OTU_3089':0.0067,'OTU_4940':0.01126)0.666:0.00939)0.775:0.01235,('OTU_2584':0.01563,'OTU_5377':0.00285)0.927:0.00989)0.807:0.00305)0.380:0.01278)0.819:0.00343,((('OTU_5588':0.00546,'OTU_2974':0.01995)0.893:0.0044,(('OTU_6638':0.01138,('OTU_4022':0.00578,('OTU_2818':0.02202,'OTU_8493':0.00755)0.876:0.00515)0.987:0.01398)0.856:0.00371,(('OTU_2494':0.00491,'OTU_5651':0.01469)0.881:0.00774,'OTU_4417':0.01076)0.353:0.00359)0.939:0.0086)0.860:0.00378,(('OTU_1449':0.00526,'OTU_5560':0.01277)0.754:0.00158,('OTU_3686':0.02459,'OTU_3809':0.01135)0.774:0.00399)0.874:0.00369)0.886:0.00286)0.866:0.00016,((((((('OTU_7434':0.01836,'OTU_2222':0.00634)0.904:0.00631,('OTU_5818':0.02325,(('OTU_3916':0.00511,'OTU_8494':0.01285)0.986:0.01176,('OTU_3460':0.00259,'OTU_6534':0.02511)0.874:0.00392)0.930:0.00613)0.923:0.00626)0.738:0.00136,('OTU_3497':0.0098,'OTU_5595':0.01239)0.778:0.00288)0.920:0.00404,(('OTU_9004':0.00553,('OTU_4451':0.00741,'OTU_8780':0.01537)0.927:0.00858)0.073:0.00628,('OTU_6125':0.0065,'OTU_7780':0.01603)0.959:0.01077)0.784:0.00312)0.830:0.00262,('OTU_1555':0.00967,'OTU_3921':0.00808)0.730:0.00134)0.793:0.00127,('OTU_4914':0.01184,(('OTU_6664':0.0058,('OTU_6399':0.01295,'OTU_8408':0.01103)0.777:0.00311)0.889:0.00465,(('OTU_6434':0.01137,('OTU_8822':0.00472,'OTU_7939':0.01682)0.903:0.00475)0.611:0.00406,('OTU_4420':0.00888,('OTU_3957':0.01328,'OTU_7463':0.00732)0.839:0.0042)0.880:0.00451)0.517:0.00108)0.811:0.00267)0.773:0.00176)0.759:0.00124,(('OTU_3534':0.01257,('OTU_1695':0.00406,('OTU_8312':0.01611,'OTU_7510':0.01703)0.843:0.00598)0.970:0.01122)0.895:0.0047,(('OTU_3427':0.01688,'OTU_4315':0.02232)0.748:0.0029,('OTU_8035':0.02192,('OTU_6580':0.02765,('OTU_6592':0.0086,('OTU_6585':0.02023,('OTU_5933':0.00482,'OTU_6822':0.0154)0.920:0.01131)0.436:0.00744)0.916:0.01141)0.051:0.00337)0.857:0.00553)0.651:0.00605)0.852:0.00506)0.790:0.00132)0.789:0.00128,(((((('OTU_2989':0.00847,'OTU_4045':0.01477)0.960:0.00966,('OTU_7547':0.01951,('OTU_2365':0.0175,'OTU_6558':0.0218)0.889:0.00685)0.678:0.00585)0.678:0.00011,(('OTU_4199':0.00454,'OTU_8731':0.01674)0.881:0.00534,('OTU_4752':0.01129,'OTU_7312':0.0101)0.707:0.00408)0.858:0.00495)0.831:0.0038,('OTU_5312':0.0073,'OTU_8597':0.02461)0.982:0.0127)0.697:0.00071,('OTU_8765':0.01212,((((('OTU_2911':0.01217,('OTU_6326':0.00617,'OTU_8188':0.02121)0.731:0.006)0.848:0.00427,('OTU_2834':0.01279,'OTU_8279':0.00559)0.892:0.00793)0.743:0.00148,'OTU_5609':0.00718)0.979:0.01123,('OTU_3822':0.00811,'OTU_4604':0.01105)0.000:0.00015)0.000:0.00277,('OTU_7711':0.00918,'OTU_1346':0.01882)0.936:0.00787)0.548:0.00469)0.925:0.00658)0.940:0.00531,(((('OTU_6411':0.01232,(('OTU_4233':0.00922,'OTU_8237':0.01363)0.900:0.00627,'OTU_8043':0.00391)0.613:0.0041)0.751:0.00165,((('OTU_5594':0.01218,('OTU_4635':0.00408,'OTU_5663':0.01634)0.599:0.00393)0.877:0.00581,'OTU_4619':0.01602)0.884:0.00657,((('OTU_8726':0.01458,('OTU_7697':0.01733,'OTU_8564':0.01059)0.077:0.00165)0.774:0.00205,(('OTU_1514':0.0122,'OTU_5050':0.00645)0.378:0.0031,('OTU_1769':0.0078,'OTU_4946':0.0162)0.924:0.00531)0.945:0.00015)0.778:0.00133,(('OTU_4444':0.01235,'OTU_8009':0.01375)0.772:0.00576,('OTU_6340':0.01649,'OTU_4964':0.0048)0.288:0.00323)0.789:0.0031)0.749:0.00151)0.409:0.00268)0.815:0.00265,(('OTU_2833':0.02371,(('OTU_4357':0.01308,'OTU_6726':0.00656)0.905:0.00548,(('OTU_7563':0.01248,('OTU_3743':0.01583,'OTU_8142':0.01993)0.230:0.00393)0.710:0.00568,((('OTU_1377':0.00685,('OTU_5632':0.01791,'OTU_2835':0.01665)0.198:0.00016)0.910:0.00459,'OTU_2282':0.008)0.909:0.00562,'OTU_1976':0.00424)0.924:0.00868)0.579:0.00015)0.881:0.00568)0.900:0.008,(((('OTU_2844':0.00656,'OTU_3252':0.01998)0.973:0.01987,(('OTU_7523':0.00812,('OTU_1154':0.00889,'OTU_7585':0.01489)0.964:0.01504)0.911:0.01147,'OTU_2972':0.01335)0.888:0.00748)0.819:0.00458,('OTU_4066':0.01547,('OTU_3851':0.00213,'OTU_8416':0.018)0.731:0.00483)0.274:0.00241)0.909:0.00712,'OTU_426':0.00721)0.725:0.00111)0.882:0.00431)0.873:0.00421,((('OTU_3059':0.01277,'OTU_3441':0.01534)0.904:0.00688,'OTU_5177':0.00827)0.384:0.0015,('OTU_4755':0.00487,('OTU_1798':0.00917,'OTU_1516':0.01234)0.732:0.00362)0.909:0.00505)0.867:0.00338)0.935:0.00556)0.769:0.00151)0.763:0.00128)0.789:0.00129)0.859:0.00248)0.781:0.00131)0.766:0.00144)0.869:0.00395)0.764:0.00175)0.526:0.00474,(((('OTU_3952':0.01299,'OTU_5481':0.01741)0.875:0.00757,('OTU_4586':0.02982,'OTU_8448':0.02373)0.932:0.01474)0.950:0.01451,(((('OTU_3421':0.01459,'OTU_3451':0.00859)0.990:0.02414,('OTU_1818':0.02996,(('OTU_4249':0.01782,('OTU_3788':0.01395,'OTU_4428':0.0046)0.988:0.02709)0.244:0.00786,'OTU_6393':0.02465)0.921:0.01042)0.813:0.00536)0.389:0.00511,('OTU_6457':0.01427,'OTU_7213':0.01167)0.955:0.01365)0.728:0.00369,(('OTU_6725':0.03871,('OTU_4221':0.02564,'OTU_5862':0.01636)0.613:0.013)0.795:0.00891,(((('OTU_4353':0.02762,('OTU_7559':0.04056,'OTU_4696':0.02172)0.239:0.00598)0.851:0.00758,'OTU_9021':0.01918)0.659:0.00731,('OTU_8203':0.02464,('OTU_225':0.00657,'OTU_3288':0.01152)0.987:0.01988)0.086:0.00547)0.740:0.00327,('OTU_2627':0.01808,'OTU_8703':0.02299)0.658:0.00502)0.904:0.00636)0.881:0.00624)0.666:0.00057)0.964:0.00943,((('OTU_4642':0.04967,('OTU_6736':0.01425,('OTU_3812':0.01516,('OTU_3733':0.00659,('OTU_8193':0.02032,('OTU_5994':0.01035,'OTU_7800':0.01309)0.277:0.00272)0.757:0.00399)0.764:0.00698)0.943:0.01343)0.999:0.04383)0.146:0.00964,(('OTU_5213':0.0429,('OTU_3179':0.04554,(((('OTU_8014':0.03952,(('OTU_1748':0.01209,'OTU_6825':0.02123)0.660:0.00909,('OTU_6300':0.03045,(('OTU_6535':0.02348,((('OTU_7307':0.01404,(('OTU_2030':0.02397,'OTU_5325':0.00417)0.619:0.00234,(('OTU_2211':0.00842,'OTU_4475':0.01007)0.816:0.00405,'OTU_6630':0.01816)0.207:0.00149)0.732:0.0016)0.834:0.00266,'OTU_8390':0.00946)0.467:0.00403,((((('OTU_6823':0.00958,(('OTU_7972':0.01033,('OTU_7729':0.0136,('OTU_4708':0.01108,(('OTU_7813':0.01876,('OTU_3922':0.01,'OTU_8008':0.01169)0.749:0.00285)0.558:0.00306,('OTU_4624':0.01366,('OTU_2460':0.02381,('OTU_1790':0.01385,'OTU_6856':0.00966)0.966:0.01357)0.798:0.00496)0.911:0.00893)0.816:0.0054)0.838:0.00516)0.910:0.01217)0.854:0.01079,'OTU_7315':0.00565)0.822:0.01271)0.851:0.00403,('OTU_1779':0.00561,('OTU_1464':0.00227,'OTU_4246':0.01781)0.888:0.0154)0.921:0.00697)0.473:0.00138,'OTU_5947':0.0253)0.910:0.0059,('OTU_1527':0.01219,'OTU_4403':0.00796)0.762:0.0017)0.881:0.00281,(('OTU_3285':0.0172,('OTU_8699':0.01526,'OTU_8338':0.00997)0.174:0.00181)0.924:0.00778,'OTU_5388':0.00939)0.721:0.00139)0.968:0.00015)0.980:0.02245)0.455:0.00475,((('OTU_3025':0.0084,('OTU_8734':0.01003,('OTU_6717':0.00959,'OTU_8381':0.01579)0.786:0.00343)0.918:0.00766)0.975:0.00869,'OTU_7572':0.00578)0.756:0.00235,'OTU_5498':0.00987)0.880:0.01461)0.934:0.01147)0.849:0.01163)0.889:0.01386)0.873:0.01584,('OTU_4272':0.01087,'OTU_5565':0.02967)0.883:0.01614)0.776:0.00691,'OTU_7029':0.02789)0.996:0.03339,'OTU_5328':0.03519)0.713:0.01291)0.893:0.01099)0.421:0.00726,(((((((('OTU_6722':0.00649,'OTU_2509':0.01611)0.762:0.00271,('OTU_4141':0.00128,'OTU_4479':0.01619)0.881:0.00795)0.606:0.00342,'OTU_4123':0.02898)0.813:0.00696,'OTU_1531':0.00225)0.995:0.02241,('OTU_2147':0.0328,'OTU_6614':0.00398)0.966:0.01585)0.762:0.00376,(((('OTU_2023':0.01515,'OTU_4263':0.0201)0.668:0.00322,('OTU_7936':0.01531,('OTU_3889':0.01758,'OTU_8683':0.03963)0.838:0.00759)0.788:0.00411)0.959:0.0098,('OTU_8923':0.01953,('OTU_1421':0.02449,'OTU_4418':0.02061)0.811:0.0051)0.360:0.00014)0.681:0.00583,('OTU_5626':0.01104,'OTU_6602':0.01249)0.993:0.01909)0.884:0.00429)0.885:0.00573,(((('OTU_8329':0.01016,('OTU_6784':0.00516,'OTU_6529':0.0156)0.836:0.00399)0.994:0.01825,('OTU_8199':0.0167,('OTU_1501':0.00329,'OTU_5646':0.01804)0.976:0.01503)0.958:0.01188)0.682:0.00078,('OTU_1549':0.01881,'OTU_4653':0.01941)0.931:0.00737)0.876:0.00625,(((('OTU_5427':0.01483,'OTU_8679':0.00986)0.810:0.0035,('OTU_6781':0.00578,'OTU_1042':0.03455)0.375:0.00295)0.999:0.04084,('OTU_5661':0.05702,'OTU_8103':0.02949)0.859:0.01142)0.923:0.00944,(('OTU_4151':0.02301,(('OTU_5637':0.00496,('OTU_2319':0.00972,'OTU_7670':0.013)0.929:0.00868)0.048:0.00652,'OTU_6764':0.00857)0.977:0.01082)0.854:0.00433,((('OTU_7305':0.05678,('OTU_5439':0.03893,'OTU_7592':0.01643)0.963:0.02944)0.918:0.01759,'OTU_4869':0.02062)0.738:0.00937,(('OTU_6621':0.01801,('OTU_2981':0.02119,'OTU_7814':0.00156)0.586:0.00733)0.996:0.02709,(('OTU_3640':0.01301,'OTU_4972':0.01036)0.969:0.01408,(('OTU_4412':0.02673,'OTU_8121':0.00472)0.843:0.01077,('OTU_8339':0.01957,('OTU_6973':0.01388,('OTU_2728':0.01077,'OTU_4350':0.01062)0.917:0.00512)0.226:0.00199)0.765:0.00396)0.899:0.00695)0.903:0.00936)0.894:0.00997)0.742:0.00332)0.671:0.00148)0.959:0.01471)0.281:0.0073)0.765:0.00291,'OTU_5387':0.01672)0.788:0.00312)0.634:0.00259)0.932:0.00899,((('OTU_3246':0.00154,'OTU_3439':0.0166)0.971:0.02414,'OTU_2451':0.05862)0.907:0.01413,('OTU_2082':0.02594,'OTU_3431':0.01909)0.846:0.00728)0.951:0.01447)0.654:0.00089)0.977:0.01616)0.887:0.01077,('OTU_4885':0.05126,(('OTU_8168':0.02734,(('OTU_8894':0.01533,('OTU_1358':0.01323,('OTU_3448':0.01841,'OTU_5303':0.0089)0.770:0.00855)0.894:0.00928)0.973:0.02187,('OTU_8742':0.02227,'OTU_4569':0.03578)0.211:0.00735)0.328:0.00456)0.856:0.0108,(((('OTU_6070':0.00779,('OTU_4351':0.00743,('OTU_1884':0.00804,'OTU_6705':0.00982)0.844:0.00356)0.506:0.00536)0.977:0.01809,(('OTU_7565':0.03956,('OTU_3260':0.02287,'OTU_7680':0.02006)0.993:0.04005)0.975:0.02305,('OTU_973':0.00973,((((('OTU_3449':0.00811,'OTU_5559':0.02629)1.000:0.05791,(('OTU_9014':0.03306,('OTU_5855':0.00383,('OTU_4654':0.01545,'OTU_5173':0.01494)0.507:0.00154)0.947:0.01236)0.891:0.00986,('OTU_1794':0.02368,'OTU_3264':0.0341)0.552:0.0045)0.944:0.01334)0.725:0.00309,(('OTU_8535':0.04378,('OTU_2377':0.02487,('OTU_7914':0.03242,'OTU_5589':0.03298)0.664:0.00842)0.234:0.00879)0.761:0.00607,((('OTU_7675':0.01977,('OTU_8552':0.01019,'OTU_8769':0.01517)0.995:0.02498)0.869:0.00726,'OTU_7497':0.01638)0.694:0.0035,(('OTU_2917':0.00859,('OTU_5042':0.02477,'OTU_3517':0.01419)0.883:0.00782)0.666:0.00476,'OTU_4494':0.02392)0.715:0.00268)0.795:0.00586)0.915:0.01457)0.506:0.00309,'OTU_3913':0.01724)0.975:0.01573,(('OTU_6913':0.01942,('OTU_3265':0.00863,'OTU_7319':0.00965)0.885:0.00014)0.872:0.01011,('OTU_4727':0.02199,('OTU_6005':0.01301,'OTU_8254':0.03403)0.984:0.02181)0.905:0.01155)0.902:0.00958)0.804:0.00536)0.949:0.01259)0.894:0.00746)0.732:0.00895,('OTU_5337':0.01276,'OTU_6689':0.02416)0.825:0.00575)0.892:0.00649,(('OTU_2853':0.02785,'OTU_5451':0.02228)0.937:0.02083,('OTU_2163':0.0339,'OTU_7632':0.07712)0.815:0.02513)0.536:0.00039)0.790:0.00927)0.976:0.02614)0.950:0.01961)0.935:0.03476)1.000:0.09933,((('OTU_8451':0.05808,(('OTU_5587':0.08961,(('OTU_4407':0.03212,('OTU_1558':0.0117,'OTU_4603':0.03276)0.498:0.00701)0.835:0.01338,('OTU_7443':0.07648,'OTU_8409':0.02114)0.737:0.02462)0.769:0.02872)0.867:0.02809,'OTU_5910':0.08379)0.885:0.02103)0.046:0.00779,((((((('OTU_5909':0.01933,('OTU_645':0.00717,(('OTU_861':0.00564,('OTU_2088':0.00732,'OTU_2091':0.01078)0.443:0.00513)0.848:0.00898,('OTU_1928':0.00909,'OTU_5111':0.018)0.726:0.00236)0.895:0.01272)0.980:0.01316)0.417:0.00264,'OTU_7367':0.00286)0.983:0.00931,('OTU_2772':0.00983,'OTU_1008':0.00823)0.866:0.00281)0.862:0.00016,('OTU_1497':0.01141,'OTU_3565':0.01118)0.952:0.00584)0.879:0.00015,'OTU_1933':0.01252)0.932:0.0127,'OTU_4019':0.01775)0.689:0.0101,('OTU_187':0.02062,'OTU_7454':0.01791)0.852:0.00763)0.864:0.01551)1.000:0.09043,((('OTU_3732':0.10357,(((('OTU_6888':0.01893,('OTU_3044':0.04517,'OTU_7071':0.01494)0.223:0.00517)0.892:0.00915,('OTU_2027':0.04231,('OTU_1671':0.03262,'OTU_4986':0.07615)0.820:0.01527)0.855:0.00814)0.967:0.01672,(((((((('OTU_803':0.01511,'OTU_847':0.00483)0.928:0.0106,('OTU_1152':0.00816,'OTU_2823':0.01265)0.513:0.00783)0.842:0.00732,((((('OTU_1278':0.006,'OTU_2201':0.01421)0.259:0.00014,('OTU_3136':0.00812,'OTU_2059':0.0199)0.947:0.01157)0.802:0.00477,('OTU_941':0.01088,'OTU_3734':0.00725)0.675:0.00434)0.910:0.00957,'OTU_4507':0.00012)0.645:0.00953,(('OTU_4271':0.01484,('OTU_2093':0.00265,'OTU_2336':0.02879)0.110:0.00668)0.166:0.01299,'OTU_831':0.02335)0.939:0.02807)0.632:0.0045)0.974:0.01429,('OTU_8629':0.01478,((('OTU_7126':0.02663,(((('OTU_1509':0.00267,'OTU_2181':0.02168)0.945:0.00702,(('OTU_1776':0.0054,('OTU_8089':0.00981,('OTU_5996':0.01957,('OTU_5385':0.00967,'OTU_7861':0.00979)0.110:0.00127)0.717:0.00302)0.904:0.00553)0.956:0.00698,('OTU_3602':0.00816,('OTU_8736':0.00621,(((('OTU_2457':0.00397,'OTU_6578':0.01418)0.937:0.00802,(('OTU_7449':0.01094,('OTU_1483':0.01584,('OTU_4021':0.01365,'OTU_499':0.00648)0.324:0.00702)0.245:0.00627)0.908:0.00593,('OTU_2416':0.01303,('OTU_1863':0.00782,('OTU_3489':0.01168,'OTU_5256':0.00636)0.890:0.00672)0.934:0.00915)0.863:0.0056)0.755:0.00217)0.999:0.02739,('OTU_8295':0.01986,('OTU_1285':0.01242,('OTU_2233':0.00347,('OTU_5877':0.0345,(((('OTU_2472':0.00158,('OTU_6740':0.00016,'OTU_8645':0.01861)0.999:0.02174)0.978:0.01665,('OTU_4016':0.00365,'OTU_1013':0.02332)0.900:0.00657)0.764:0.00256,(('OTU_648':0.01103,('OTU_2878':0.00126,('OTU_1163':0.01705,'OTU_3261':0.02211)0.801:0.00529)0.946:0.00545)0.838:0.00016,('OTU_3476':0.02675,'OTU_5324':0.00966)0.253:0.00403)0.983:0.0096)0.258:0.00014,('OTU_6818':0.02834,((('OTU_1400':0.01586,'OTU_8828':0.01553)0.907:0.00691,'OTU_2018':0.00836)0.868:0.00427,'OTU_7143':0.00665)0.209:0.00286)0.754:0.00115)0.931:0.01068)0.797:0.00711)0.838:0.00497)0.889:0.00401)0.752:0.00378)0.787:0.00312,'OTU_1765':0.01547)0.890:0.00506)0.891:0.00515)0.844:0.00272)0.862:0.00292)0.957:0.01045,(('OTU_1230':0.01572,('OTU_3761':0.01178,'OTU_8424':0.02159)0.698:0.0077)0.854:0.00733,'OTU_4709':0.00183)0.869:0.00592)0.897:0.00646,'OTU_4512':0.00994)0.868:0.00512)0.777:0.00321,((('OTU_2119':0.00849,(('OTU_2404':0.00187,('OTU_1969':0.00014,'OTU_2493':0.0223)0.998:0.02093)0.968:0.02777,'OTU_4144':0.02593)0.811:0.01395)0.868:0.01378,'OTU_5822':0.01439)0.736:0.00253,(('OTU_2806':0.00781,'OTU_7186':0.02076)0.711:0.00142,((('OTU_2957':0.01004,'OTU_928':0.01031)0.969:0.0144,(('OTU_5728':0.01859,'OTU_6956':0.01188)0.890:0.00889,(('OTU_4147':0.00477,('OTU_4760':0.00806,('OTU_6919':0.0257,'OTU_802':0.00321)0.924:0.00834)0.978:0.01399)0.048:0.00812,('OTU_5522':0.01358,(('OTU_2821':0.005,('OTU_8078':0.02255,'OTU_4965':0.01763)0.913:0.0132)0.702:0.00573,'OTU_3850':0.01256)0.748:0.00704)0.302:0.00357)0.882:0.00916)0.360:0.00608)0.747:0.00424,('OTU_1649':0.00733,('OTU_2724':0.00519,('OTU_1331':0.0098,'OTU_8994':0.00862)0.793:0.00574)0.960:0.01048)0.794:0.00454)0.744:0.00305)0.938:0.00586)0.754:0.00142)0.533:0.00287,(('OTU_2417':0.01116,('OTU_4448':0.01896,('OTU_835':0.00731,('OTU_3367':0.01231,'OTU_5722':0.01812)0.850:0.01098)0.922:0.01115)0.961:0.0135)0.898:0.00626,((('OTU_6428':0.00785,('OTU_5515':0.01212,('OTU_2141':0.01008,(('OTU_546':0.00277,('OTU_2293':0.01064,('OTU_2350':0.0103,'OTU_8567':0.00912)0.794:0.00359)0.936:0.00797)0.777:0.00364,'OTU_4775':0.01424)0.752:0.00229)0.907:0.00568)0.759:0.00202)0.954:0.00808,'OTU_3875':0.01331)0.787:0.00318,'OTU_8949':0.00251)0.870:0.0063)0.933:0.0092)0.829:0.00362)0.851:0.00305)0.741:0.00287,((('OTU_3372':0.0107,'OTU_4124':0.00778)0.984:0.01987,((((('OTU_2857':0.00557,'OTU_3258':0.02341)0.683:0.01806,'OTU_3008':0.01303)0.934:0.01505,('OTU_1864':0.01052,'OTU_5843':0.01024)0.942:0.00658)0.806:0.00286,'OTU_8213':0.01091)0.899:0.00646,'OTU_8795':0.00618)0.751:0.00397)0.788:0.00745,('OTU_2704':0.02422,'OTU_8630':0.02025)0.041:0.00468)0.981:0.01963)0.133:0.00092,('OTU_6502':0.01486,('OTU_1500':0.02192,'OTU_2478':0.01095)0.594:0.00835)0.814:0.01038)0.860:0.00402,(('OTU_6768':0.00497,((('OTU_1233':0.02211,'OTU_810':0.00015)0.976:0.01188,('OTU_1566':0.00431,(('OTU_236':0.00713,('OTU_4023':0.00677,'OTU_711':0.01147)0.867:0.0049)0.082:0.00425,('OTU_2754':0.0083,'OTU_895':0.01159)0.810:0.00333)0.960:0.01158)0.879:0.00517)0.378:0.00494,'OTU_7253':0.01476)0.721:0.00262)0.997:0.0245,('OTU_1522':0.01694,'OTU_1701':0.00861)0.914:0.01066)0.953:0.01221)0.882:0.00676,((('OTU_939':0.02908,(('OTU_3883':0.01694,'OTU_6714':0.00124)0.359:0.00276,('OTU_954':0.00981,(('OTU_1846':0.01105,'OTU_4770':0.00795)0.870:0.00479,('OTU_2590':0.00342,'OTU_756':0.01692)0.847:0.00498)0.731:0.00093)0.980:0.00706)0.835:0.00015)0.993:0.01553,((((('OTU_634':0.00813,('OTU_8099':0.00662,('OTU_3011':0.00955,'OTU_4485':0.00804)0.939:0.00561)0.884:0.00413)0.243:0.00399,'OTU_2190':0.01247)0.847:0.01308,'OTU_967':0.00161)0.968:0.01591,(('OTU_2680':0.0106,('OTU_7019':0.00942,'OTU_4411':0.01428)0.530:0.00625)0.760:0.0029,'OTU_7542':0.02409)0.921:0.00894)0.723:0.00154,('OTU_4738':0.00667,'OTU_6392':0.01126)0.983:0.01124)0.761:0.00229)0.914:0.01006,(('OTU_3669':0.00521,'OTU_6042':0.02744)0.870:0.01163,'OTU_1921':0.06303)0.462:0.0111)0.836:0.00575)0.811:0.00605)0.728:0.00437,('OTU_1229':0.05114,'OTU_5705':0.10199)0.819:0.01636)0.902:0.02647)0.898:0.02389,(('OTU_4096':0.02954,('OTU_8306':0.03478,('OTU_4337':0.0247,((('OTU_6538':0.00612,('OTU_3574':0.00926,'OTU_6213':0.01282)0.957:0.01258)0.937:0.00889,'OTU_5132':0.00889)0.016:0.00015,'OTU_4639':0.01711)0.999:0.03709)0.300:0.01008)0.943:0.02585)1.000:0.07751,(((('OTU_4328':0.07819,('OTU_2426':0.00847,'OTU_5244':0.00996)0.988:0.03316)0.660:0.005,(('OTU_3469':0.02548,('OTU_447':0.04434,('OTU_1750':0.02268,('OTU_2668':0.01615,'OTU_82':0.00389)0.818:0.01425)0.602:0.0114)0.639:0.01114)0.989:0.03068,'OTU_5743':0.05531)0.931:0.02281)0.900:0.01821,(((('OTU_3716':0.02244,'OTU_4345':0.04896)0.820:0.00693,(('OTU_3304':0.01523,('OTU_5730':0.01403,'OTU_950':0.00776)1.000:0.08345)0.557:0.01671,(((('OTU_1862':0.01781,('OTU_1793':0.00518,'OTU_1393':0.02772)0.891:0.01827)0.991:0.04384,('OTU_5302':0.05112,('OTU_2789':0.01885,'OTU_5020':0.02731)0.933:0.02274)0.591:0.01227)0.788:0.01012,(('OTU_713':0.00015,('OTU_8144':0.02077,'OTU_1215':0.01648)0.436:0.00615)0.945:0.01904,('OTU_4969':0.00914,'OTU_4685':0.07464)0.970:0.02641)0.794:0.00845)0.845:0.00911,'OTU_4480':0.02293)0.902:0.01639)0.897:0.01653)0.883:0.0163,('OTU_2854':0.04733,('OTU_1682':0.01034,'OTU_957':0.01551)0.981:0.02999)0.821:0.02295)0.011:0.01273,('OTU_2047':0.03766,'OTU_3399':0.02046)0.986:0.03751)0.837:0.01101)0.897:0.01378,('OTU_2907':0.04153,(('OTU_8480':0.01947,(('OTU_2167':0.03418,((('OTU_4699':0.01214,'OTU_7976':0.05811)0.871:0.00665,((('OTU_2685':0.01574,('OTU_7961':0.00837,('OTU_3894':0.01004,'OTU_8830':0.00834)0.853:0.00295)0.708:0.00121)0.956:0.01116,(('OTU_353':0.00811,('OTU_3229':0.0092,('OTU_560':0.02576,'OTU_1167':0.01936)0.627:0.00478)0.850:0.00554)0.894:0.01471,((((((('OTU_614':0.00363,'OTU_3782':0.0171)0.738:0.00221,('OTU_1584':0.01267,'OTU_2516':0.00734)0.871:0.00665)0.923:0.00677,('OTU_593':0.01009,('OTU_14':0.00733,'OTU_1849':0.01658)0.895:0.00435)0.498:0.01031)0.941:0.00015,('OTU_50':0.00287,(('OTU_237':0.00187,('OTU_323':0.01246,('OTU_218':0.007,'OTU_7156':0.01181)0.970:0.0151)0.894:0.00984)0.439:0.00448,'OTU_3970':0.01282)0.939:0.00944)0.862:0.00293)0.874:0.00277,(('OTU_5808':0.00824,((('OTU_6583':0.01421,'OTU_7607':0.00528)0.956:0.00558,('OTU_7177':0.00552,(('OTU_3461':0.0096,'OTU_2883':0.02168)0.864:0.0163,'OTU_1333':0.01394)0.909:0.00015)0.730:0.0013)0.949:0.0055,(('OTU_43':0.01927,'OTU_4583':0.00551)0.965:0.01192,('OTU_25':0.00592,('OTU_4997':0.01744,'OTU_7175':0.00286)0.535:0.0094)0.913:0.0049)0.899:0.00296)1.000:0.00016)0.909:0.00284,(((('OTU_6757':0.01476,'OTU_730':0.0143)0.988:0.01679,('OTU_1098':0.0083,'OTU_702':0.01142)0.285:0.00141)0.831:0.00422,(('OTU_672':0.00817,'OTU_4126':0.00986)0.761:0.00144,((('OTU_6909':0.00984,(('OTU_4871':0.00701,('OTU_167':0.01278,'OTU_8604':0.00975)0.962:0.01123)0.928:0.00679,'OTU_98':0.00841)0.754:0.00117)0.984:0.0094,'OTU_1055':0.00014)0.874:0.00412,('OTU_5168':0.00578,(('OTU_1926':0.00448,('OTU_352':0.00543,('OTU_1900':0.01027,'OTU_476':0.00942)0.340:0.0056)0.964:0.01111)0.729:0.0078,('OTU_8900':0.00678,('OTU_1591':0.00987,'OTU_1700':0.01023)0.856:0.00523)0.718:0.00262)0.877:0.01052)0.944:0.01481)0.949:0.00857)0.715:0.00014)0.991:0.01307,('OTU_548':0.01776,'OTU_90':0.0055)0.877:0.00565)0.734:0.00124)0.898:0.00283)0.763:0.00435,('OTU_456':0.00776,('OTU_4139':0.01101,'OTU_7811':0.00777)0.952:0.01088)0.584:0.00637)0.855:0.00673,(('OTU_17':0.01776,('OTU_7531':0.01973,(('OTU_6163':0.04425,('OTU_866':0.00759,('OTU_12':0.00016,'OTU_1162':0.0187)0.988:0.01358)0.131:0.00304)0.875:0.00418,('OTU_55':0.00168,(('OTU_6619':0.00887,'OTU_7088':0.01331)0.492:0.00387,'OTU_7085':0.01379)0.937:0.00995)0.830:0.00289)0.880:0.00016)0.226:0.00287)0.873:0.00494,('OTU_7731':0.01168,(('OTU_7171':0.01081,('OTU_205':0.00425,'OTU_3071':0.01878)0.953:0.00853)0.914:0.00748,'OTU_8573':0.00227)0.965:0.0093)0.368:0.00016)0.910:0.00459)0.886:0.01196)0.947:0.0174)0.772:0.00482,((((('OTU_152':0.01563,'OTU_2237':0.00611)0.943:0.00794,((('OTU_2290':0.00515,('OTU_185':0.00479,('OTU_1990':0.0134,'OTU_4312':0.00929)0.932:0.01056)0.919:0.00987)0.960:0.01155,'OTU_5751':0.00692)0.771:0.00421,'OTU_5906':0.01208)0.716:0.00129)0.848:0.00463,('OTU_1459':0.00823,'OTU_1683':0.01373)0.759:0.00317)0.869:0.00428,(('OTU_3794':0.00267,('OTU_4790':0.00436,(('OTU_2799':0.00571,'OTU_4819':0.01433)0.947:0.00887,('OTU_5644':0.00502,'OTU_8132':0.02132)0.352:0.00996)0.703:0.00112)0.993:0.01304)0.748:0.0031,(((('OTU_4704':0.00717,('OTU_1972':0.02123,('OTU_5086':0.02731,('OTU_940':0.01,('OTU_5989':0.00791,('OTU_3195':0.00409,'OTU_8772':0.01407)0.963:0.00955)0.872:0.005)0.710:0.00146)0.828:0.00771)0.990:0.02114)0.937:0.01166,'OTU_7127':0.00112)0.869:0.004,('OTU_3332':0.02835,('OTU_4095':0.00717,((('OTU_1060':0.0054,'OTU_3607':0.01647)0.000:0.00014,'OTU_7197':0.01618)0.437:0.00547,('OTU_3592':0.00605,(('OTU_5240':0.01633,(('OTU_4409':0.00141,'OTU_5098':0.01765)0.991:0.01612,'OTU_622':0.00653)0.235:0.00053)0.865:0.00641,('OTU_5469':0.00943,('OTU_3052':0.01382,'OTU_5939':0.01068)0.679:0.00454)0.930:0.00728)0.176:0.00249)0.956:0.00612)0.851:0.00302)0.861:0.00563)0.920:0.00498)0.357:0.00014,(('OTU_4499':0.02636,(('OTU_7942':0.0126,('OTU_2893':0.01737,'OTU_4734':0.01198)0.981:0.01446)0.464:0.00457,(('OTU_1841':0.00525,((('OTU_2703':0.06138,('OTU_2902':0.04473,'OTU_8310':0.02844)0.955:0.02021)0.911:0.02545,('OTU_1118':0.01855,'OTU_1214':0.03929)0.891:0.01082)0.968:0.01718,(('OTU_3949':0.01306,'OTU_8095':0.03509)0.471:0.00194,(((('OTU_1035':0.00014,('OTU_3020':0.00811,('OTU_5367':0.01162,'OTU_8003':0.00764)0.907:0.00813)0.963:0.01591)0.827:0.01124,'OTU_6144':0.01633)0.880:0.0086,'OTU_6902':0.01456)0.956:0.01419,(('OTU_4943':0.00708,('OTU_6293':0.00991,'OTU_943':0.03104)0.905:0.00745)0.916:0.00744,((('OTU_2613':0.0096,('OTU_7744':0.02359,'OTU_3120':0.0161)0.862:0.01362)0.876:0.00992,'OTU_955':0.00688)0.749:0.00261,'OTU_4122':0.01241)0.848:0.00324)0.668:0.00108)0.981:0.01189)0.893:0.00609)0.880:0.00014)0.529:0.00436,'OTU_4259':0.01847)0.746:0.00244)0.598:0.00385)0.904:0.00608,(('OTU_8945':0.00936,('OTU_687':0.00557,('OTU_8393':0.01844,'OTU_920':0.00726)0.915:0.0079)0.950:0.0111)0.920:0.00982,('OTU_2244':0.00414,('OTU_2345':0.01276,'OTU_4832':0.0113)0.842:0.00377)0.998:0.02708)0.868:0.0091)0.193:0.00428)0.979:0.01265)0.984:0.01086)0.832:0.00428,(('OTU_6947':0.00014,('OTU_5059':0.00573,'OTU_6271':0.01288)0.984:0.01516)0.694:0.00644,(('OTU_2054':0.01183,'OTU_2689':0.0139)0.883:0.00478,('OTU_2736':0.01373,'OTU_7554':0.0131)0.935:0.00918)0.982:0.01739)0.891:0.00889)0.978:0.00975)0.714:0.00445)0.946:0.0139,('OTU_4415':0.008,'OTU_7808':0.01041)0.705:0.00292)0.836:0.00762)0.635:0.00895,(('OTU_1658':0.02664,'OTU_3291':0.00617)0.995:0.03994,((((('OTU_2039':0.02669,'OTU_2814':0.00281)0.874:0.00933,('OTU_1756':0.00779,'OTU_3336':0.01858)0.931:0.01082)0.917:0.01517,('OTU_3308':0.01104,'OTU_5627':0.0273)0.996:0.03271)0.489:0.01161,('OTU_1948':0.02672,'OTU_5410':0.02347)0.889:0.01002)0.893:0.01394,'OTU_6795':0.03884)0.848:0.01432)0.974:0.0293)0.681:0.00172)0.752:0.0018,(('OTU_2385':0.01964,('OTU_4521':0.01572,('OTU_3234':0.01186,'OTU_872':0.00633)0.992:0.01996)0.663:0.00549)0.860:0.00015,'OTU_340':0.09906)0.886:0.00941)0.892:0.01337)0.907:0.01272)0.974:0.03177)0.894:0.01416)0.750:0.00785,((('OTU_4949':0.02459,('OTU_3189':0.01762,'OTU_8370':0.02276)0.000:0.01201)0.000:0.00437,('OTU_2456':0.01719,('OTU_4155':0.04233,('OTU_4311':0.01185,('OTU_4652':0.0088,(('OTU_1443':0.00462,'OTU_1981':0.01649)0.949:0.00911,('OTU_2056':0.01111,('OTU_2150':0.01637,'OTU_2184':0.00701)0.995:0.02091)0.697:0.00248)0.893:0.00583)0.940:0.01234)0.000:0.00636)1.000:0.05744)0.579:0.01688)0.977:0.03075,(('OTU_3374':0.01513,'OTU_5631':0.00652)0.999:0.04737,('OTU_8184':0.00183,('OTU_8519':0.01798,('OTU_7151':0.00935,'OTU_8286':0.01886)0.493:0.00285)0.973:0.01166)0.967:0.03146)0.697:0.01678)0.000:0.01883)0.959:0.04219)0.977:0.04862)0.609:0.03057)0.728:0.00834)0.938:0.0154)0.869:0.00486,('OTU_5931':0.14359,((('OTU_5298':0.11199,((('OTU_7446':0.01372,('OTU_6588':0.03675,'OTU_8485':0.00829)0.373:0.01145)0.994:0.03195,'OTU_5618':0.07793)0.352:0.00989,((((('OTU_6071':0.02299,('OTU_2700':0.0081,((('OTU_42':0.03567,'OTU_4557':0.01434)0.897:0.0095,('OTU_8478':0.02079,('OTU_231':0.01797,'OTU_6984':0.00438)0.766:0.00327)0.998:0.02313)0.944:0.01091,('OTU_3994':0.01179,('OTU_1629':0.02007,(('OTU_4282':0.00015,'OTU_8800':0.02004)0.978:0.02484,('OTU_2982':0.0166,'OTU_6349':0.01554)0.979:0.02839)0.922:0.01821)0.566:0.00028)0.902:0.00738)0.941:0.01524)0.182:0.00604)1.000:0.07791,(('OTU_3532':0.01636,('OTU_1613':0.0143,(('OTU_4333':0.01091,((((('OTU_1038':0.00857,'OTU_2084':0.01351)0.918:0.00828,('OTU_1099':0.01303,'OTU_2270':0.01108)0.779:0.00331)0.918:0.00816,((('OTU_2725':0.00226,('OTU_1145':0.01064,'OTU_2443':0.00873)0.945:0.00787)0.778:0.00226,(((('OTU_2968':0.00794,('OTU_5500':0.01461,'OTU_3677':0.01016)0.015:0.00238)0.950:0.00734,'OTU_4528':0.0087)0.991:0.00015,'OTU_4717':0.01364)0.916:0.0072,(('OTU_2105':0.01228,('OTU_2863':0.00556,('OTU_2660':0.01131,'OTU_7501':0.00849)0.952:0.00983)0.938:0.00791)0.764:0.00331,((('OTU_1944':0.00997,'OTU_2502':0.01386)0.731:0.0012,(('OTU_3968':0.00587,'OTU_1150':0.01909)0.766:0.00395,'OTU_7210':0.01204)0.328:0.00266)0.784:0.00122,'OTU_6206':0.01246)0.871:0.00014)0.907:0.00589)0.914:0.006)0.772:0.00308,'OTU_252':0.01499)0.760:0.00329)0.920:0.00887,'OTU_657':0.02565)0.887:0.00762,'OTU_8879':0.0037)0.891:0.00679)0.863:0.0079,'OTU_1402':0.01958)0.898:0.00819)0.783:0.0071)0.667:0.02418,(('OTU_2915':0.00846,('OTU_2323':0.01787,('OTU_7036':0.01046,(('OTU_8730':0.00568,('OTU_647':0.00316,(('OTU_2753':0.01893,'OTU_8976':0.00577)0.922:0.00893,('OTU_1795':0.00645,'OTU_3343':0.0156)0.934:0.00903)0.936:0.00798)0.917:0.0094)0.055:0.00535,('OTU_3871':0.01327,'OTU_5816':0.01581)0.547:0.00419)0.839:0.00705)0.974:0.01376)0.887:0.0056)0.910:0.00863,(('OTU_2811':0.02284,('OTU_6429':0.01436,('OTU_1074':0.00085,'OTU_1289':0.02729)0.854:0.01016)0.720:0.00347)0.849:0.00695,((((('OTU_5517':0.01142,('OTU_1848':0.0197,('OTU_7220':0.00014,((((((('OTU_1544':0.01579,'OTU_623':0.00715)0.973:0.00959,(('OTU_333':0.00015,('OTU_1943':0.00908,('OTU_403':0.00895,'OTU_6202':0.01024)0.815:0.00391)0.926:0.01061)0.982:0.01546,('OTU_5134':0.01328,(('OTU_5009':0.00533,'OTU_709':0.01297)0.851:0.00366,(('OTU_978':0.00639,('OTU_1628':0.01257,'OTU_2936':0.00583)0.948:0.00876)0.929:0.00864,('OTU_1321':0.01146,'OTU_1468':0.00843)0.143:0.00015)0.972:0.00722)0.904:0.00685)0.726:0.00327)0.949:0.00736)0.718:0.0033,'OTU_8126':0.05231)0.927:0.01021,((('OTU_466':0.00946,(('OTU_1342':0.01038,'OTU_4925':0.01097)0.911:0.00609,'OTU_243':0.00836)0.733:0.00162)0.934:0.00579,('OTU_732':0.0141,'OTU_774':0.00543)0.846:0.00279)0.938:0.00561,'OTU_246':0.00399)0.721:0.00262)0.758:0.00216,'OTU_3072':0.01663)0.516:0.00142,'OTU_2121':0.00788)0.879:0.00444,((('OTU_2373':0.00014,'OTU_3638':0.02617)0.741:0.00859,'OTU_8717':0.0091)0.859:0.00521,(('OTU_965':0.00909,'OTU_1778':0.02134)0.801:0.00291,'OTU_601':0.01681)0.679:0.0017)0.718:0.00688)0.906:0.01301)0.999:0.0227)0.725:0.00187)0.845:0.00329,(('OTU_2005':0.0339,'OTU_8781':0.0216)0.969:0.01897,((('OTU_3744':0.01303,'OTU_4275':0.01761)0.904:0.00939,(('OTU_257':0.00501,('OTU_535':0.00953,'OTU_6417':0.02847)0.874:0.00668)0.871:0.00483,'OTU_6148':0.00894)0.915:0.00998)0.763:0.00671,'OTU_4363':0.01069)0.982:0.01735)0.367:0.00015)0.857:0.00599,(('OTU_5421':0.00352,('OTU_1368':0.01729,'OTU_4814':0.02727)0.523:0.00597)0.922:0.01352,((((('OTU_3790':0.01719,'OTU_6742':0.00251)0.888:0.00607,('OTU_184':0.00649,'OTU_6390':0.01164)0.602:0.00504)0.837:0.00429,'OTU_550':0.00564)0.760:0.00256,(('OTU_809':0.00978,'OTU_5449':0.01423)0.927:0.00738,'OTU_330':0.0217)0.827:0.00498)0.981:0.02003,(('OTU_6898':0.0144,((((('OTU_414':0.00809,(('OTU_5048':0.01226,('OTU_844':0.01143,('OTU_1891':0.00837,('OTU_238':0.011,'OTU_5783':0.00507)0.841:0.00328)0.695:0.00107)0.857:0.00363)0.663:0.00511,('OTU_496':0.00813,('OTU_2639':0.00638,'OTU_1238':0.01701)0.853:0.00329)0.875:0.0026)0.930:0.00015)1.000:0.00014,('OTU_5788':0.00955,'OTU_7815':0.0096)0.808:0.00128)0.270:0.00286,'OTU_6461':0.01098)0.559:0.00267,((((('OTU_5258':0.00947,(((('OTU_8959':0.00621,(((('OTU_1675':0.00696,'OTU_1832':0.01883)0.668:0.00663,'OTU_299':0.02181)0.916:0.00889,(('OTU_958':0.00015,(('OTU_793':0.01966,((('OTU_2773':0.01332,'OTU_7069':0.01204)0.929:0.00933,('OTU_1645':0.00709,'OTU_2558':0.01247)0.470:0.00406)0.876:0.00015,'OTU_737':0.00772)0.871:0.00461)0.768:0.00292,('OTU_1107':0.00836,'OTU_5544':0.01609)0.748:0.00256)0.980:0.00898)0.982:0.00909,('OTU_3577':0.00823,('OTU_4841':0.01126,('OTU_4068':0.00505,'OTU_2832':0.01801)0.854:0.00518)0.560:0.00141)0.835:0.00286)0.770:0.00316)0.182:0.00015,(((('OTU_4125':0.01403,'OTU_6711':0.00517)0.930:0.01173,('OTU_5431':0.01367,('OTU_3333':0.01362,('OTU_8256':0.01685,'OTU_76':0.00464)0.761:0.0013)0.518:0.00157)0.729:0.00238)0.244:0.00587,('OTU_123':0.01417,'OTU_3373':0.02815)0.898:0.00565)0.162:0.00124,(('OTU_1308':0.01425,('OTU_3003':0.01118,'OTU_4240':0.00677)0.730:0.00122)1.000:0.02716,((((((('OTU_5105':0.01196,'OTU_832':0.00886)0.920:0.00536,'OTU_234':0.00813)0.346:0.00015,'OTU_8402':0.00819)0.851:0.00274,(('OTU_7089':0.01085,'OTU_3612':0.0113)0.907:0.00593,('OTU_4747':0.01364,('OTU_2901':0.01401,'OTU_659':0.00582)0.831:0.00866)0.889:0.00634)0.636:0.003)0.820:0.003,'OTU_8288':0.02168)0.000:0.00015,('OTU_5037':0.01365,('OTU_1022':0.00558,'OTU_7376':0.02865)0.742:0.01603)0.910:0.00945)0.237:0.00268,(('OTU_446':0.00957,(('OTU_8462':0.00951,('OTU_5861':0.01808,('OTU_1498':0.01064,'OTU_3864':0.00726)0.578:0.00292)0.736:0.00309)0.875:0.00294,('OTU_1446':0.01434,'OTU_295':0.00967)0.920:0.00557)0.758:0.00125)0.884:0.0028,'OTU_8068':0.00539)0.800:0.00247)0.724:0.00155)0.940:0.00985)0.998:0.02303)0.996:0.021)0.996:0.02854,'OTU_5768':0.01616)0.671:0.0088,'OTU_386':0.00513)0.998:0.02707,'OTU_8588':0.01283)0.717:0.00136)0.697:0.00249,(('OTU_1189':0.00534,'OTU_8825':0.01118)0.878:0.00511,'OTU_7061':0.01123)0.834:0.00433)0.751:0.00184,((('OTU_1950':0.00793,('OTU_1674':0.00845,'OTU_524':0.01036)0.865:0.00617)0.928:0.00737,(('OTU_2330':0.01503,'OTU_3417':0.0074)0.933:0.01063,('OTU_303':0.00527,('OTU_2726':0.00707,'OTU_39':0.01265)0.915:0.00579)0.708:0.00137)0.930:0.00717)0.897:0.00015,(('OTU_2152':0.01271,'OTU_2636':0.00689)0.903:0.00422,'OTU_493':0.00817)0.459:0.00016)0.851:0.00276)0.933:0.00649,('OTU_6500':0.01367,(('OTU_3105':0.00821,('OTU_1843':0.01143,'OTU_691':0.00874)0.466:0.00325)0.944:0.00773,('OTU_780':0.00153,('OTU_2055':0.01256,'OTU_6458':0.01223)0.872:0.00471)0.932:0.0049)0.637:0.00058)0.977:0.01054)0.211:0.00015,'OTU_127':0.00268)0.750:0.00137)0.960:0.00691,('OTU_7799':0.00457,('OTU_99':0.00195,(('OTU_1458':0.01157,(('OTU_247':0.00687,'OTU_744':0.02291)0.936:0.00788,'OTU_7504':0.02452)0.402:0.0038)0.953:0.00725,'OTU_7930':0.02087)0.477:0.00151)0.996:0.01607)0.718:0.00274)0.759:0.0022)0.918:0.00679,'OTU_2524':0.00169)0.898:0.00829)0.837:0.00592)0.983:0.01787)0.994:0.02392,(('OTU_3023':0.0251,(('OTU_527':0.00963,(('OTU_1136':0.01391,('OTU_7567':0.01225,'OTU_6681':0.00996)0.452:0.00128)0.900:0.00406,((('OTU_142':0.00314,('OTU_1175':0.01952,('OTU_2908':0.00897,'OTU_5003':0.00944)0.477:0.00669)0.946:0.00014)0.610:0.00255,'OTU_8423':0.01349)0.861:0.00422,'OTU_7545':0.00807)0.492:0.0027)0.712:0.00155)0.734:0.00213,'OTU_533':0.01058)0.885:0.01022)0.982:0.0195,(('OTU_4630':0.00975,'OTU_7488':0.01172)0.894:0.00015,('OTU_6928':0.01589,('OTU_3137':0.00871,'OTU_5952':0.00824)0.411:0.0047)0.976:0.01185)0.821:0.00861)0.697:0.00489)0.568:0.0044,(('OTU_5029':0.02487,('OTU_3878':0.03143,('OTU_6231':0.00854,('OTU_335':0.00937,'OTU_2777':0.0255)0.868:0.00016)0.941:0.01072)0.663:0.00568)0.791:0.00565,'OTU_795':0.01922)0.888:0.00801)0.984:0.01729)0.843:0.00672)0.967:0.02708)0.972:0.03689)0.942:0.02404,('OTU_5091':0.05089,('OTU_6136':0.06368,(('OTU_6467':0.01102,('OTU_2667':0.01483,'OTU_8179':0.02051)0.404:0.00609)0.778:0.01351,('OTU_7082':0.01922,'OTU_7602':0.03141)0.765:0.01125)0.976:0.02852)0.763:0.02788)0.912:0.01747)0.315:0.00016,(('OTU_4736':0.03474,('OTU_3776':0.00912,((('OTU_3562':0.01844,'OTU_8651':0.02625)0.986:0.02469,'OTU_7215':0.00807)0.684:0.00096,(('OTU_1347':0.01218,'OTU_5162':0.01702)0.981:0.0158,('OTU_764':0.00862,'OTU_6838':0.02529)0.664:0.00784)0.739:0.00443)0.628:0.00568)0.886:0.01685)0.940:0.01884,('OTU_1530':0.05174,(('OTU_3601':0.00763,(('OTU_1265':0.01491,'OTU_8261':0.01005)0.221:0.00131,'OTU_1632':0.02117)0.886:0.00419)0.822:0.00416,('OTU_6294':0.0115,'OTU_7258':0.01047)0.393:0.00162)0.911:0.02084)0.972:0.02184)0.970:0.02317)0.909:0.01515,('OTU_4237':0.0153,('OTU_5155':0.01318,'OTU_7068':0.00982)0.976:0.03004)1.000:0.10579)0.732:0.00715)0.567:0.00547)0.574:0.00513,((('OTU_2149':0.0144,'OTU_7158':0.01722)1.000:0.05627,(('OTU_4159':0.01258,(('OTU_3117':0.02284,'OTU_5848':0.01058)0.796:0.00463,(('OTU_8061':0.02164,((('OTU_2882':0.00944,(('OTU_778':0.00171,('OTU_826':0.00926,(('OTU_2187':0.01214,((('OTU_7045':0.0083,('OTU_8452':0.01158,('OTU_2786':0.0063,'OTU_7006':0.01448)0.800:0.00328)0.867:0.00602)0.939:0.00842,'OTU_3786':0.00903)0.000:0.00434,'OTU_1897':0.01677)0.832:0.00812)0.924:0.01012,'OTU_8471':0.00753)0.952:0.01082)0.874:0.00685)0.914:0.00675,'OTU_1882':0.01131)0.873:0.00436)0.834:0.00245,((('OTU_5568':0.00347,('OTU_8833':0.01138,'OTU_842':0.01344)0.853:0.00556)0.899:0.00662,('OTU_1170':0.00852,'OTU_4115':0.01209)0.893:0.00628)0.902:0.00437,(('OTU_448':0.01289,'OTU_7322':0.00952)0.712:0.00239,('OTU_2843':0.01719,'OTU_520':0.00406)0.346:0.00161)0.902:0.00334)0.156:0.00014)0.946:0.009,'OTU_5823':0.00583)0.941:0.01191)0.899:0.0089,('OTU_327':0.0093,'OTU_59':0.01662)0.903:0.00793)0.671:0.00241)0.951:0.01643)0.964:0.02017,(('OTU_475':0.00937,'OTU_7909':0.0091)0.933:0.01772,('OTU_371':0.01957,((('OTU_876':0.01557,'OTU_245':0.00419)0.740:0.0021,('OTU_5765':0.01514,('OTU_2045':0.00996,'OTU_991':0.00809)0.443:0.00172)0.770:0.00309)0.237:0.00402,'OTU_4508':0.00747)0.682:0.00118)0.942:0.02305)0.995:0.04006)0.169:0.00582)0.950:0.02109,(('OTU_7397':0.04903,(((('OTU_7678':0.01426,((('OTU_2063':0.01249,'OTU_8497':0.00636)0.924:0.00906,('OTU_3104':0.0119,('OTU_2616':0.01189,('OTU_2309':0.01717,'OTU_4917':0.01783)0.849:0.00621)0.907:0.0067)0.781:0.00279)0.481:0.00185,('OTU_7849':0.01452,((('OTU_3108':0.00679,((('OTU_4452':0.01067,((('OTU_3662':0.00902,('OTU_7361':0.01098,'OTU_1355':0.01449)0.843:0.00456)0.921:0.00583,('OTU_4042':0.00626,('OTU_1434':0.00781,'OTU_5452':0.0114)0.918:0.00896)0.775:0.00306)0.910:0.00617,('OTU_3816':0.01348,('OTU_1732':0.00185,'OTU_6935':0.01632)0.423:0.00514)0.790:0.00425)0.822:0.0034)0.948:0.01001,'OTU_2366':0.00213)0.748:0.00288,(('OTU_540':0.00015,('OTU_882':0.00876,'OTU_8680':0.01465)0.934:0.00952)0.883:0.00754,('OTU_1291':0.00831,'OTU_1968':0.01006)0.956:0.01049)0.824:0.00592)0.944:0.00942)0.930:0.01093,('OTU_4076':0.01123,'OTU_8034':0.00678)0.705:0.00358)0.643:0.00422,'OTU_5899':0.01077)0.639:0.00388)0.796:0.00458)0.735:0.00971)0.873:0.01109,('OTU_4931':0.0011,('OTU_8311':0.00554,'OTU_819':0.01443)0.993:0.01959)0.999:0.04392)0.870:0.01243,('OTU_7630':0.00206,('OTU_1488':0.01156,'OTU_1639':0.03688)0.517:0.00782)0.854:0.01252)0.469:0.02009,('OTU_1159':0.01226,'OTU_879':0.02986)0.967:0.02019)0.894:0.01503)0.114:0.00131,(('OTU_1467':0.00805,('OTU_7046':0.01246,'OTU_7428':0.0368)0.914:0.01091)0.790:0.00738,'OTU_7358':0.00455)1.000:0.14534)0.582:0.01462)0.825:0.00743)0.900:0.01045,((('OTU_794':0.02379,'OTU_1181':0.0563)0.868:0.02277,(('OTU_4161':0.01542,'OTU_4614':0.1084)0.765:0.00753,'OTU_4558':0.01608)0.668:0.00769)0.982:0.08787,(('OTU_4197':0.02692,(('OTU_1425':0.01428,'OTU_4896':0.0255)1.000:0.06111,'OTU_7626':0.03345)0.860:0.00913)0.980:0.04604,((('OTU_1573':0.03781,'OTU_7090':0.02503)0.811:0.00979,('OTU_6057':0.01978,((('OTU_3021':0.05232,(('OTU_919':0.01429,(('OTU_5110':0.01528,('OTU_4091':0.00555,(('OTU_356':0.00641,'OTU_968':0.02368)0.934:0.01082,'OTU_5702':0.01422)0.860:0.01225)0.813:0.007)0.300:0.00924,'OTU_945':0.03157)0.252:0.00928)0.757:0.01487,('OTU_1752':0.03416,(('OTU_6565':0.02133,'OTU_7104':0.03457)0.987:0.02701,'OTU_4163':0.02401)0.346:0.00615)0.927:0.02354)1.000:0.09549)0.174:0.00014,('OTU_6256':0.01622,'OTU_7770':0.02879)0.901:0.01027)1.000:0.0495,'OTU_6972':0.04975)0.839:0.00578)0.695:0.00436)0.904:0.01781,('OTU_6265':0.02076,'OTU_6971':0.01758)0.782:0.02207)0.986:0.0485)0.985:0.0796)0.999:0.12064)0.756:0.00378)0.918:0.01373)0.837:0.00503,(((((((('OTU_4963':0.01041,'OTU_6009':0.0208)0.714:0.00533,('OTU_6875':0.019,('OTU_8924':0.00015,'OTU_909':0.02188)0.986:0.0216)0.051:0.00735)0.915:0.03639,((('OTU_1949':0.01608,('OTU_7943':0.03569,'OTU_854':0.00631)0.821:0.00327)0.703:0.00535,'OTU_3305':0.01653)0.586:0.00015,('OTU_228':0.01315,('OTU_7886':0.01956,('OTU_3129':0.00208,'OTU_7355':0.01759)0.960:0.00789)0.720:0.00157)0.461:0.00645)0.919:0.03358)1.000:0.16202,(((('OTU_2432':0.02688,'OTU_665':0.01554)0.926:0.02772,(('OTU_3983':0.01255,(('OTU_1260':0.01988,'OTU_1306':0.01259)0.899:0.00906,('OTU_2261':0.02693,(('OTU_375':0.00966,(('OTU_541':0.00396,('OTU_4434':0.01141,'OTU_472':0.00962)0.936:0.00732)0.912:0.01028,('OTU_2168':0.00975,('OTU_2257':0.01724,('OTU_3171':0.01738,'OTU_4439':0.00755)0.788:0.00569)0.142:0.00363)0.319:0.00984)0.950:0.01842)0.805:0.00736,'OTU_6767':0.02461)0.759:0.01489)0.798:0.00619)0.502:0.00572)0.237:0.01035,'OTU_481':0.01734)0.996:0.06563)0.722:0.02049,(('OTU_7124':0.02493,(('OTU_5330':0.00014,((('OTU_4287':0.00846,('OTU_1148':0.00262,('OTU_516':0.01835,'OTU_4861':0.00919)0.947:0.00999)0.983:0.01554)0.980:0.01461,('OTU_5434':0.01653,('OTU_349':0.00141,('OTU_2256':0.01977,'OTU_3863':0.01697)0.909:0.00015)0.887:0.00807)0.714:0.0023)0.897:0.00898,(('OTU_9003':0.01282,('OTU_168':0.01738,'OTU_1889':0.01976)0.677:0.00545)0.285:0.00618,((('OTU_2556':0.01231,('OTU_3223':0.01285,'OTU_8508':0.01248)0.844:0.01346)0.889:0.00886,'OTU_58':0.00015)0.995:0.02358,'OTU_6774':0.0104)0.381:0.00315)0.874:0.00782)0.700:0.00582)1.000:0.09553,('OTU_5261':0.12199,(((((('OTU_6519':0.0107,((('OTU_6871':0.02072,'OTU_433':0.00841)0.901:0.00841,'OTU_3505':0.01626)0.325:0.0037,('OTU_1021':0.00209,(('OTU_351':0.01195,'OTU_4695':0.01705)0.866:0.00997,'OTU_624':0.01227)0.941:0.01515)0.914:0.00878)0.984:0.01642)0.892:0.00652,'OTU_4533':0.02572)0.733:0.00248,(('OTU_878':0.01631,'OTU_1327':0.01882)0.000:0.00016,(('OTU_289':0.01601,('OTU_2126':0.02179,'OTU_68':0.00528)0.464:0.00831)0.951:0.0133,'OTU_8901':0.00831)0.722:0.00171)0.906:0.00728)0.893:0.0086,('OTU_272':0.01599,'OTU_7851':0.02676)0.996:0.03619)0.216:0.00573,((('OTU_1995':0.01221,('OTU_7581':0.02424,('OTU_684':0.02656,(((('OTU_125':0.02271,'OTU_151':0.02374)0.943:0.01503,(('OTU_84':0.02205,('OTU_64':0.0114,'OTU_29':0.02257)0.040:0.00127)0.989:0.01783,('OTU_320':0.01848,'OTU_6':0.01418)0.814:0.01193)0.697:0.00444)0.873:0.00836,'OTU_2349':0.00349)0.767:0.00428,('OTU_1791':0.02898,'OTU_383':0.01249)0.457:0.01128)0.885:0.01125)0.669:0.00525)0.837:0.00818)0.751:0.00349,'OTU_627':0.01377)0.955:0.01173,'OTU_1696':0.02246)0.548:0.00014)0.893:0.00632,('OTU_240':0.01446,(('OTU_6505':0.00982,('OTU_30':0.01414,'OTU_3458':0.02648)0.650:0.01147)0.877:0.00761,'OTU_7638':0.10026)0.751:0.00345)0.432:0.00685)0.994:0.0517)0.336:0.00428)0.791:0.01605)0.910:0.01055,(('OTU_1953':0.01335,('OTU_4455':0.01278,'OTU_5777':0.0264)0.922:0.01036)0.945:0.01488,('OTU_1838':0.00251,('OTU_5122':0.02266,('OTU_6510':0.01223,'OTU_4864':0.01466)0.922:0.00715)0.660:0.00473)0.998:0.03229)0.701:0.0066)0.948:0.02925)0.950:0.0328,('OTU_6108':0.04669,'OTU_6242':0.01763)1.000:0.10091)0.522:0.01985)0.896:0.01994,(('OTU_6507':0.00256,('OTU_1326':0.01242,'OTU_6261':0.03404)0.921:0.01152)0.997:0.08572,((('OTU_6044':0.02567,('OTU_1690':0.02309,((('OTU_8725':0.01895,('OTU_6043':0.01906,((('OTU_1867':0.02781,'OTU_3338':0.00488)0.941:0.01762,(('OTU_3313':0.01284,'OTU_4304':0.01108)0.982:0.02458,('OTU_2581':0.00677,'OTU_5151':0.0231)0.757:0.00319)0.557:0.01013)0.920:0.0114,'OTU_4587':0.02683)0.674:0.00743)0.846:0.01021)0.924:0.01198,('OTU_4803':0.0151,('OTU_5649':0.009,('OTU_3405':0.01444,'OTU_7062':0.01517)0.817:0.00802)0.863:0.00532)0.902:0.00979)0.909:0.00888,'OTU_1665':0.00015)0.898:0.00887)0.630:0.00987)0.997:0.05605,((('OTU_1195':0.03052,'OTU_1440':0.01186)0.922:0.01574,('OTU_2572':0.01608,('OTU_8001':0.02916,('OTU_3667':0.01742,'OTU_8793':0.01128)0.640:0.00592)0.805:0.00687)0.923:0.01725)0.997:0.05779,('OTU_6493':0.05841,(('OTU_2139':0.01694,('OTU_3484':0.02383,'OTU_9005':0.01098)0.128:0.00772)0.698:0.00016,('OTU_5199':0.04863,('OTU_7829':0.01377,(('OTU_5734':0.02083,'OTU_6464':0.00825)0.994:0.02999,('OTU_6264':0.02216,'OTU_8668':0.0345)0.806:0.00874)0.297:0.00475)0.961:0.01802)0.854:0.01152)0.121:0.00903)0.069:0.00947)0.964:0.03398)0.971:0.03955,((('OTU_3316':0.02276,'OTU_5468':0.03835)0.996:0.05731,(('OTU_8262':0.09056,((('OTU_6897':0.01263,'OTU_6923':0.03011)0.938:0.021,(('OTU_2733':0.01927,('OTU_4817':0.01114,'OTU_5598':0.01497)0.766:0.00361)0.984:0.02156,'OTU_7419':0.01327)0.769:0.01112)0.849:0.01331,(((('OTU_6334':0.03317,'OTU_1714':0.02946)0.791:0.01365,('OTU_4284':0.01708,'OTU_942':0.00987)0.685:0.00357)0.098:0.00518,('OTU_2470':0.0424,('OTU_8605':0.02032,(('OTU_2496':0.01524,('OTU_2292':0.01061,'OTU_6209':0.0168)0.026:0.0039)0.866:0.00699,('OTU_3192':0.02932,'OTU_5683':0.01923)0.357:0.00596)0.679:0.00095)0.800:0.00413)0.729:0.00379)1.000:0.04969,'OTU_6221':0.00015)0.183:0.01365)0.948:0.03528)0.052:0.00674,'OTU_1039':0.15958)0.450:0.01952)0.084:0.01798,('OTU_1876':0.02138,(('OTU_2273':0.00659,'OTU_4594':0.03555)0.027:0.01311,((('OTU_3535':0.02434,('OTU_1847':0.0148,'OTU_3521':0.01474)0.437:0.00647)0.768:0.00584,('OTU_2351':0.00693,'OTU_2268':0.02506)0.585:0.00939)0.700:0.00326,'OTU_6549':0.02478)0.886:0.01069)0.847:0.01687)0.978:0.03802)0.926:0.02756)0.994:0.05651)0.864:0.01611)0.918:0.01491,((((('OTU_3555':0.00703,'OTU_4236':0.02543)0.984:0.02874,((('OTU_7284':0.02727,('OTU_6120':0.01952,'OTU_8974':0.04744)0.902:0.01415)0.508:0.00879,('OTU_5210':0.01283,((('OTU_3327':0.01538,'OTU_5666':0.0143)0.923:0.00842,'OTU_8129':0.01038)0.294:0.00283,('OTU_1918':0.01519,('OTU_3393':0.01588,'OTU_5901':0.01632)0.408:0.00707)0.865:0.00799)0.692:0.00162)0.551:0.00622)0.909:0.00935,'OTU_2448':0.0096)0.881:0.00997)0.968:0.02231,('OTU_7121':0.04674,((('OTU_2079':0.02006,'OTU_4227':0.01175)0.558:0.00259,(('OTU_4823':0.02052,('OTU_1693':0.01247,((((('OTU_1340':0.00889,'OTU_581':0.01044)0.929:0.00718,(('OTU_4314':0.01236,'OTU_838':0.00561)0.899:0.00561,(('OTU_1051':0.01279,('OTU_3319':0.00813,'OTU_605':0.01217)0.829:0.00332)0.942:0.00737,'OTU_1299':0.01465)0.802:0.00346)0.740:0.00163)0.697:0.00392,(('OTU_652':0.00635,('OTU_2483':0.01535,((((('OTU_1746':0.00922,('OTU_4912':0.01339,'OTU_584':0.00671)0.983:0.01829)0.802:0.00686,('OTU_1388':0.02624,'OTU_439':0.00016)0.989:0.015)0.714:0.00191,(('OTU_3784':0.0079,('OTU_199':0.00903,(((('OTU_2129':0.00737,'OTU_4390':0.01426)0.787:0.00527,('OTU_1063':0.0124,'OTU_227':0.00915)0.767:0.00193)0.764:0.00164,'OTU_7079':0.00683)0.934:0.00544,'OTU_48':0.00548)0.890:0.00332)0.878:0.00281)0.628:0.00014,'OTU_5689':0.01162)0.853:0.00413)0.871:0.00461,((('OTU_5617':0.009,'OTU_8183':0.00894)0.953:0.00784,('OTU_894':0.02861,(('OTU_3214':0.0046,'OTU_589':0.01372)0.938:0.00631,'OTU_3793':0.01104)0.000:0.00014)0.790:0.0029)0.598:0.00876,'OTU_8326':0.02578)0.871:0.00692)0.878:0.00426,('OTU_3248':0.00862,('OTU_3065':0.01171,'OTU_5133':0.00578)0.712:0.00823)0.764:0.00296)0.868:0.00304)0.761:0.0016)0.737:0.00144,('OTU_1317':0.00729,'OTU_6455':0.01432)0.984:0.0139)0.370:0.00631)0.434:0.00654,(((('OTU_2885':0.01148,(('OTU_783':0.00687,'OTU_840':0.02106)0.331:0.00483,((('OTU_1385':0.01411,('OTU_705':0.00874,('OTU_1001':0.00286,('OTU_7152':0.00868,('OTU_1108':0.00914,'OTU_8715':0.00907)0.813:0.00498)0.572:0.00611)0.947:0.00897)0.629:0.00524)0.836:0.00341,'OTU_852':0.01449)0.475:0.00154,'OTU_3109':0.00953)0.797:0.00716)0.793:0.00516)0.956:0.01415,'OTU_5903':0.00832)0.299:0.00015,'OTU_2852':0.02274)0.117:0.00346,'OTU_2973':0.01733)0.632:0.00448)0.793:0.00411,((('OTU_7805':0.01202,('OTU_1408':0.01048,'OTU_5249':0.00841)0.925:0.00696)0.578:0.00187,('OTU_2314':0.01084,'OTU_6522':0.0237)0.921:0.00796)0.911:0.00736,((('OTU_3361':0.01415,'OTU_1004':0.01402)0.910:0.01437,('OTU_6741':0.01607,(('OTU_2210':0.01242,('OTU_8482':0.0137,('OTU_2532':0.00706,'OTU_7378':0.01094)0.866:0.00558)0.746:0.00202)0.874:0.00646,('OTU_4397':0.01375,(((('OTU_805':0.00826,('OTU_3183':0.01108,'OTU_641':0.00703)0.927:0.00573)0.745:0.00218,'OTU_7748':0.01239)0.426:0.00352,'OTU_5713':0.01896)0.942:0.00763,('OTU_4904':0.01281,('OTU_2610':0.01145,'OTU_738':0.0085)0.921:0.00564)0.910:0.00673)0.613:0.00276)0.924:0.00677)0.346:0.00288)0.868:0.00621)0.639:0.00292,('OTU_4906':0.00824,('OTU_4476':0.01425,'OTU_1212':0.0228)0.656:0.00687)0.000:0.00014)0.799:0.00347)0.700:0.00438)0.964:0.00997)0.768:0.00416)0.932:0.00869,('OTU_3273':0.04647,((('OTU_1707':0.00399,('OTU_344':0.00495,('OTU_729':0.0158,'OTU_723':0.00538)0.883:0.00664)0.999:0.02415)0.824:0.01277,'OTU_8145':0.00658)0.985:0.01819,('OTU_6164':0.03311,'OTU_6855':0.01364)0.773:0.00477)0.943:0.01202)0.875:0.00809)0.947:0.01033)0.597:0.00395,(('OTU_7745':0.0217,(((('OTU_381':0.00754,(('OTU_6060':0.02465,('OTU_1391':0.01725,('OTU_6195':0.01356,'OTU_6644':0.00682)0.931:0.00954)0.876:0.00545)0.841:0.00958,('OTU_1442':0.01009,'OTU_5718':0.0119)0.746:0.00224)0.787:0.00253)0.829:0.00252,((((('OTU_3243':0.01444,('OTU_3249':0.02081,('OTU_8710':0.0125,'OTU_981':0.00794)0.505:0.00486)0.833:0.00757)0.757:0.00441,('OTU_1251':0.01853,'OTU_8346':0.00014)0.982:0.01187)0.780:0.00334,'OTU_7414':0.00452)0.915:0.00016,('OTU_1080':0.01019,('OTU_2130':0.00807,(('OTU_3185':0.01521,('OTU_7590':0.00612,'OTU_2011':0.01977)0.757:0.00399)0.733:0.00163,('OTU_3587':0.01085,'OTU_3953':0.00852)0.947:0.00745)0.808:0.00293)0.677:0.00482)0.525:0.0043)0.730:0.00209,'OTU_5282':0.04954)0.652:0.00488)0.987:0.01042,(('OTU_1135':0.01621,(('OTU_2407':0.01868,('OTU_3369':0.00834,('OTU_2665':0.01274,'OTU_4114':0.00586)0.856:0.00425)0.865:0.00607)0.868:0.00354,(('OTU_1686':0.00779,'OTU_3041':0.01032)0.767:0.00148,('OTU_5294':0.00784,('OTU_1870':0.00383,('OTU_461':0.01896,'OTU_6640':0.01794)0.593:0.00155)0.971:0.00891)0.872:0.00356)0.965:0.00723)0.656:0.00062)0.271:0.00186,'OTU_8761':0.0044)0.743:0.001)0.937:0.0045,'OTU_2135':0.01527)0.618:0.0014)0.736:0.00114,('OTU_2604':0.03578,((('OTU_1414':0.00323,((('OTU_1113':0.01413,'OTU_488':0.00947)0.932:0.00918,'OTU_1205':0.01042)0.640:0.00381,(('OTU_6933':0.01177,'OTU_689':0.00696)0.755:0.00179,('OTU_2591':0.01154,'OTU_1338':0.015)0.110:0.00424)0.832:0.00653)0.727:0.003)0.663:0.00272,('OTU_4566':0.01306,(('OTU_1302':0.01079,'OTU_868':0.00902)0.905:0.00547,('OTU_5062':0.01218,('OTU_2360':0.00985,('OTU_2074':0.00814,(('OTU_501':0.01082,('OTU_2236':0.01967,'OTU_6632':0.00992)0.171:0.00573)0.868:0.00548,'OTU_7624':0.00779)0.720:0.00475)0.927:0.00495)0.736:0.00095)0.766:0.00228)0.690:0.00142)0.273:0.00015)0.776:0.00343,(('OTU_572':0.02289,('OTU_974':0.00801,('OTU_8021':0.00765,('OTU_1469':0.01222,'OTU_8628':0.00925)0.829:0.00388)0.782:0.00295)0.844:0.0047)0.815:0.00283,('OTU_6247':0.014,(('OTU_8342':0.01287,('OTU_8978':0.01133,'OTU_6012':0.00843)0.879:0.00592)0.844:0.00416,'OTU_8225':0.01966)0.946:0.00848)0.757:0.00147)0.981:0.0098)0.297:0.00168)0.185:0.00347)0.089:0.00247)0.924:0.01577)0.985:0.02465)0.847:0.00659,(('OTU_6746':0.01596,('OTU_4382':0.01004,((('OTU_35':0.01147,('OTU_2865':0.00978,('OTU_1090':0.01135,'OTU_3604':0.00837)0.927:0.00654)0.761:0.00167)0.908:0.00459,('OTU_5921':0.02181,(('OTU_3149':0.01018,(('OTU_203':0.00706,(('OTU_200':0.00664,'OTU_2555':0.01252)0.961:0.01291,('OTU_441':0.00833,'OTU_8502':0.01172)0.760:0.003)0.780:0.00368)0.728:0.00112,'OTU_781':0.00964)0.812:0.00234)0.819:0.00268,'OTU_8764':0.01557)0.954:0.00769)0.388:0.0018)0.808:0.00286,((('OTU_679':0.01025,'OTU_7884':0.00931)0.095:0.00149,('OTU_1656':0.00715,'OTU_1814':0.01084)0.120:0.00169)0.907:0.00472,(((('OTU_6835':0.01904,'OTU_428':0.00989)0.797:0.00269,('OTU_2357':0.00824,('OTU_4538':0.01754,('OTU_1535':0.01721,'OTU_577':0.01039)0.892:0.00758)0.911:0.00513)0.741:0.00124)0.898:0.00266,(('OTU_1196':0.0138,(('OTU_1095':0.01068,('OTU_658':0.00895,'OTU_7620':0.01761)0.716:0.00764)0.732:0.00333,('OTU_2743':0.00966,(('OTU_198':0.00944,'OTU_92':0.00706)0.964:0.00823,'OTU_7575':0.00626)0.763:0.0021)0.843:0.00277)0.668:0.00015)0.929:0.00395,('OTU_384':0.00967,('OTU_148':0.00981,'OTU_221':0.00967)0.918:0.00408)0.899:0.00407)0.588:0.00014)0.925:0.00301,((('OTU_4615':0.01089,('OTU_465':0.00785,'OTU_7871':0.01965)0.829:0.00324)0.884:0.00014,(('OTU_19':0.00395,('OTU_3701':0.02513,'OTU_2949':0.01588)0.806:0.00271)0.992:0.01258,((('OTU_250':0.01392,'OTU_2648':0.00533)0.737:0.00014,('OTU_208':0.01215,'OTU_7549':0.01053)0.861:0.00383)0.887:0.00276,(((('OTU_105':0.00744,'OTU_1491':0.01496)0.867:0.00353,('OTU_45':0.00856,'OTU_1200':0.01076)0.139:0.00137)0.760:0.00181,'OTU_5264':0.00969)0.753:0.00123,'OTU_853':0.00684)0.913:0.00411)0.857:0.00274)0.892:0.00268)0.860:0.00274,'OTU_7658':0.01557)0.778:0.00132)0.427:0.00014)0.919:0.00444)0.765:0.00159)0.852:0.00772)0.975:0.02516,(('OTU_841':0.02911,((('OTU_8510':0.01751,'OTU_884':0.02795)0.904:0.00993,('OTU_2342':0.01034,('OTU_5936':0.03257,'OTU_3954':0.02702)0.838:0.00557)0.923:0.01062)0.923:0.01308,('OTU_6174':0.01056,(('OTU_3801':0.007,('OTU_6238':0.0107,('OTU_5224':0.00561,'OTU_5766':0.02509)0.151:0.00414)0.764:0.00296)0.913:0.00787,('OTU_1157':0.01945,'OTU_66':0.04275)0.283:0.0039)0.865:0.00672)0.840:0.01056)0.718:0.00783)0.962:0.02028,(('OTU_195':0.00422,('OTU_1178':0.0029,'OTU_133':0.01541)0.803:0.01178)0.190:0.00919,(('OTU_1378':0.03339,'OTU_293':0.00014)0.729:0.00794,'OTU_110':0.01596)0.717:0.00511)0.996:0.03932)0.108:0.00772)0.638:0.01479)0.976:0.03253,((((((('OTU_3042':0.02653,'OTU_317':0.00669)0.901:0.00797,('OTU_1799':0.01492,'OTU_22':0.0109)0.870:0.00451)0.950:0.01068,(((('OTU_274':0.00599,('OTU_1023':0.01967,'OTU_3178':0.01742)0.414:0.00534)0.843:0.00505,((((((('OTU_3874':0.03392,'OTU_4472':0.01627)0.994:0.0385,('OTU_1517':0.03006,('OTU_3606':0.05102,'OTU_903':0.0113)0.000:0.00015)0.629:0.01098)0.706:0.01208,('OTU_5329':0.05584,(((('OTU_124':0.00451,(('OTU_4994':0.0079,((((('OTU_2873':0.01115,'OTU_815':0.01528)0.772:0.00319,('OTU_3111':0.02224,'OTU_706':0.00363)0.880:0.00561)0.824:0.00744,((((('OTU_2692':0.01226,('OTU_4481':0.01378,('OTU_4930':0.00393,'OTU_8131':0.00766)0.954:0.01272)0.921:0.01107)0.847:0.00693,('OTU_2162':0.00014,(('OTU_649':0.00015,('OTU_1423':0.01733,('OTU_357':0.04102,'OTU_1451':0.01699)0.801:0.0065)0.943:0.01256)0.967:0.02066,(('OTU_103':0.01003,'OTU_16':0.00014)0.856:0.00711,(('OTU_2140':0.01498,'OTU_3061':0.01162)0.667:0.014,('OTU_4870':0.01652,('OTU_5634':0.03815,'OTU_495':0.00258)0.756:0.02046)0.972:0.02036)0.903:0.01722)0.117:0.00613)0.974:0.01932)0.753:0.00222)0.882:0.00421,'OTU_345':0.00558)0.918:0.00661,'OTU_2489':0.0152)0.819:0.00305,'OTU_34':0.01585)0.748:0.00189)0.878:0.00955,('OTU_139':0.00638,'OTU_896':0.02373)0.844:0.00584)0.798:0.00351,'OTU_1424':0.01239)0.822:0.00589)0.911:0.01238,(('OTU_666':0.03402,('OTU_2967':0.00802,('OTU_1217':0.01354,('OTU_309':0.0082,('OTU_7098':0.01735,'OTU_833':0.01159)0.757:0.00967)0.891:0.01231)0.923:0.01259)0.664:0.00225)0.953:0.01036,(('OTU_396':0.01329,'OTU_7618':0.01837)0.868:0.00398,'OTU_4384':0.01021)0.911:0.00604)0.606:0.00125)0.212:0.00734)0.994:0.02626,'OTU_8545':0.01581)0.802:0.00545,'OTU_6045':0.01577)0.999:0.04877,('OTU_1546':0.01686,'OTU_6979':0.01923)0.816:0.01492)0.922:0.02058)0.998:0.04459)0.734:0.00307,((((('OTU_8046':0.01183,('OTU_6655':0.00413,('OTU_354':0.00014,'OTU_4224':0.01595)0.999:0.02632)0.941:0.01129)0.914:0.00891,('OTU_3066':0.00014,'OTU_607':0.02239)0.884:0.01007)0.777:0.00393,('OTU_1617':0.0449,'OTU_4882':0.0071)0.735:0.00844)0.987:0.02397,(((((('OTU_5363':0.02228,'OTU_753':0.00682)0.745:0.01249,'OTU_4456':0.01086)0.848:0.00974,'OTU_5516':0.02241)0.810:0.00494,'OTU_3218':0.00601)0.000:0.00014,((((('OTU_1494':0.0054,'OTU_8639':0.02367)0.773:0.00687,(('OTU_1280':0.01275,('OTU_7014':0.00892,'OTU_7646':0.01544)0.587:0.0046)0.353:0.0049,((('OTU_4464':0.02207,('OTU_3895':0.00197,('OTU_2226':0.01968,'OTU_4194':0.01825)0.832:0.00571)0.865:0.00371)0.698:0.00014,(((('OTU_2946':0.00605,'OTU_6189':0.01931)0.900:0.00823,'OTU_2651':0.02644)0.964:0.00016,(((('OTU_3426':0.0134,'OTU_6167':0.00531)0.979:0.01464,('OTU_3735':0.01168,'OTU_6610':0.02274)0.932:0.00918)0.735:0.00239,('OTU_2284':0.02158,('OTU_362':0.01853,'OTU_4745':0.00573)0.620:0.00338)0.947:0.00906)0.785:0.00307,('OTU_1572':0.00796,'OTU_8939':0.02261)0.808:0.00592)0.818:0.00389)0.940:0.00705,(((('OTU_5954':0.01271,('OTU_8763':0.01268,'OTU_692':0.01233)0.840:0.00458)0.937:0.01288,('OTU_3206':0.00832,(((('OTU_5228':0.02333,'OTU_5444':0.00613)0.983:0.02112,('OTU_3695':0.01632,'OTU_5928':0.02003)0.859:0.01024)0.710:0.00713,'OTU_5868':0.01211)0.779:0.00014,'OTU_3202':0.00609)0.999:0.03376)0.884:0.01326)0.214:0.00334,'OTU_4116':0.02632)0.442:0.00541,'OTU_1394':0.00986)0.000:0.00028)0.911:0.00857)0.247:0.0037,'OTU_912':0.01772)0.796:0.00474)0.886:0.00637)0.732:0.003,('OTU_3378':0.006,'OTU_4416':0.01773)0.940:0.0148)0.397:0.00452,'OTU_4996':0.00786)0.996:0.01867,'OTU_1666':0.00123)0.995:0.02058)0.000:0.00936,('OTU_7595':0.07449,'OTU_8856':0.03653)0.736:0.0058)0.532:0.01092)0.736:0.00534,('OTU_1174':0.08021,(('OTU_1102':0.02194,'OTU_5336':0.02012)0.253:0.00244,(((('OTU_993':0.02714,('OTU_1930':0.00407,'OTU_5097':0.02562)0.317:0.00275)0.776:0.00842,'OTU_1227':0.02497)0.904:0.01155,(('OTU_2563':0.01772,(('OTU_1243':0.01405,'OTU_2686':0.02335)0.910:0.01208,'OTU_542':0.00015)0.173:0.00755)0.990:0.01751,'OTU_2752':0.00016)0.821:0.00826)0.684:0.00609,('OTU_2801':0.03793,('OTU_1124':0.00359,(('OTU_131':0.0098,('OTU_3416':0.01456,('OTU_8981':0.01326,('OTU_217':0.006,(('OTU_2511':0.02295,'OTU_331':0.00675)0.774:0.00347,('OTU_2690':0.00643,('OTU_5715':0.02587,('OTU_1123':0.00403,'OTU_7758':0.0149)0.305:0.00943)0.765:0.00453)0.862:0.00686)0.934:0.00894)0.592:0.00539)0.888:0.00822)0.790:0.01304)0.845:0.00682,'OTU_3509':0.01467)0.930:0.01424)0.915:0.01573)0.761:0.00857)0.100:0.00514)0.717:0.00941)0.884:0.0206)0.969:0.01838)0.875:0.00685,'OTU_6939':0.01139)0.868:0.00747,('OTU_1740':0.0142,('OTU_6235':0.00943,'OTU_694':0.02078)0.697:0.0032)0.694:0.00521)0.769:0.00401,(((('OTU_6773':0.01445,('OTU_170':0.01141,('OTU_7606':0.01086,'OTU_2202':0.01434)0.198:0.00461)0.693:0.00933)0.929:0.00875,('OTU_2499':0.00553,(('OTU_8148':0.01186,'OTU_2231':0.02696)0.630:0.00962,'OTU_3630':0.02473)0.730:0.00273)0.884:0.00599)0.871:0.00594,(('OTU_1904':0.01565,('OTU_4723':0.02883,'OTU_8509':0.02039)0.876:0.00872)0.959:0.01415,('OTU_1971':0.01112,'OTU_959':0.01941)0.984:0.01951)0.100:0.00015)0.882:0.00462,((('OTU_1341':0.0102,'OTU_4044':0.01622)0.728:0.00803,'OTU_5764':0.01396)0.588:0.01078,('OTU_206':0.01851,'OTU_7195':0.01033)0.353:0.00245)0.863:0.00786)0.776:0.00236)0.746:0.00259)0.767:0.00348,(((('OTU_138':0.01268,'OTU_683':0.01237)0.853:0.00569,'OTU_1641':0.00923)0.876:0.0072,('OTU_1086':0.01253,'OTU_4492':0.01623)0.518:0.0022)0.382:0.00444,(((('OTU_126':0.00739,('OTU_3423':0.01679,('OTU_166':0.00271,'OTU_8206':0.04076)0.220:0.00765)0.454:0.00611)0.493:0.00795,'OTU_8712':0.02246)0.922:0.01066,('OTU_7003':0.025,(('OTU_8037':0.00983,(('OTU_4003':0.00765,'OTU_6891':0.00979)0.928:0.00757,(('OTU_4921':0.02214,('OTU_158':0.00174,'OTU_8733':0.00714)0.935:0.00972)0.898:0.00721,('OTU_8373':0.00333,('OTU_3955':0.03068,('OTU_2176':0.01263,('OTU_5295':0.02624,'OTU_7823':0.00016)0.967:0.0174)0.154:0.00122)0.863:0.00646)0.927:0.00754)0.747:0.00233)0.849:0.00363)0.984:0.01459,('OTU_857':0.01135,'OTU_1139':0.02075)0.734:0.0011)1.000:0.00014)0.832:0.00349)0.827:0.00484,('OTU_2240':0.00605,('OTU_28':0.00182,('OTU_2123':0.00948,('OTU_7':0.00649,'OTU_5380':0.02456)0.659:0.01046)0.974:0.02186)0.944:0.01845)0.946:0.0118)0.981:0.01603)0.972:0.01516)0.697:0.00449,(((((('OTU_2012':0.00621,'OTU_1279':0.0132)0.359:0.00762,'OTU_3756':0.0151)0.728:0.00241,('OTU_194':0.01658,('OTU_1877':0.005,(('OTU_564':0.01356,'OTU_6107':0.01614)0.430:0.00779,'OTU_6170':0.0113)0.758:0.00461)0.712:0.00957)0.854:0.00484)0.717:0.00176,('OTU_8442':0.02802,'OTU_5005':0.00378)0.805:0.00398)0.940:0.00959,'OTU_799':0.01566)0.876:0.00571,('OTU_2521':0.02875,'OTU_4483':0.02013)0.687:0.0073)0.907:0.00704)0.936:0.01254)0.356:0.00255,('OTU_4093':0.02487,'OTU_4478':0.00137)0.981:0.02852)0.803:0.01284,(((('OTU_394':0.00247,('OTU_4106':0.02122,'OTU_7714':0.01719)0.951:0.01615)0.992:0.02647,'OTU_3287':0.01051)0.888:0.01032,'OTU_134':0.01455)0.670:0.01444,(((('OTU_2646':0.02406,('OTU_2638':0.0187,'OTU_3103':0.01573)0.448:0.00433)0.165:0.00881,('OTU_7114':0.02158,'OTU_406':0.02937)0.802:0.00711)0.907:0.00876,('OTU_986':0.13391,'OTU_2872':0.01611)0.869:0.01224)0.898:0.01013,('OTU_1033':0.03688,('OTU_283':0.00731,('OTU_4530':0.0104,'OTU_5069':0.01504)0.835:0.00729)0.872:0.00679)0.828:0.00591)0.815:0.01368)0.918:0.02015)0.971:0.03047,(('OTU_4655':0.07816,((('OTU_4057':0.01432,'OTU_8516':0.01654)0.983:0.03596,('OTU_6737':0.02785,(('OTU_4641':0.01826,'OTU_7868':0.01153)0.948:0.02278,('OTU_6028':0.02461,('OTU_4990':0.00405,'OTU_8998':0.02553)0.858:0.00884)0.613:0.01671)0.982:0.03483)0.804:0.00874)1.000:0.06404,(('OTU_4399':0.00675,(('OTU_3611':0.02121,('OTU_4502':0.00207,('OTU_1284':0.01109,'OTU_8418':0.01607)0.974:0.01828)0.911:0.00821)0.977:0.02117,'OTU_5453':0.00997)0.946:0.01069)0.904:0.01463,(((('OTU_2592':0.03098,'OTU_5065':0.00676)0.991:0.03018,('OTU_2359':0.04081,('OTU_3402':0.00532,'OTU_7254':0.02123)0.592:0.01583)0.932:0.01283)0.929:0.01679,((((('OTU_6905':0.01276,('OTU_1496':0.00126,'OTU_6576':0.02757)0.999:0.0308)0.175:0.00554,'OTU_3161':0.01464)0.860:0.00575,('OTU_673':0.00807,'OTU_5174':0.02519)0.319:0.00187)0.761:0.00216,(('OTU_8473':0.05448,'OTU_3349':0.02431)0.724:0.00249,('OTU_7642':0.0287,('OTU_2887':0.01661,'OTU_5215':0.01651)0.805:0.00961)0.885:0.00785)0.719:0.00207)0.864:0.00588,(('OTU_8643':0.03311,('OTU_2266':0.00837,'OTU_3956':0.02928)0.000:0.00263)0.935:0.01008,'OTU_3282':0.01217)0.847:0.00601)0.785:0.00595)0.255:0.01005,((((((('OTU_5563':0.0144,'OTU_784':0.01429)0.905:0.01157,('OTU_3526':0.01829,('OTU_325':0.01531,('OTU_2519':0.01373,('OTU_338':0.02626,(((('OTU_4620':0.01409,('OTU_2441':0.00937,'OTU_37':0.01746)0.951:0.01389)0.862:0.00723,'OTU_611':0.01735)0.820:0.00448,('OTU_2575':0.02114,'OTU_5149':0.01623)0.855:0.00432)0.758:0.00311,'OTU_1450':0.03277)0.822:0.00415)0.823:0.00383)0.950:0.01025)0.728:0.00168)0.794:0.00014)0.916:0.00817,((('OTU_1565':0.0203,('OTU_3803':0.01178,'OTU_8553':0.02358)0.303:0.00509)0.762:0.00376,'OTU_2903':0.01833)0.211:0.00344,'OTU_278':0.01424)0.856:0.0053)0.763:0.00603,'OTU_468':0.026)0.972:0.01543,((('OTU_1920':0.01663,('OTU_369':0.01978,('OTU_2241':0.00958,'OTU_3859':0.02098)0.980:0.01673)0.805:0.00486)0.788:0.00323,(('OTU_2947':0.01611,((((('OTU_1484':0.01264,('OTU_7103':0.02669,'OTU_610':0.00607)0.834:0.00818)0.118:0.00782,('OTU_5208':0.03573,'OTU_6675':0.01538)0.912:0.01279)0.798:0.00689,('OTU_1277':0.01415,(('OTU_1091':0.02201,'OTU_1545':0.00955)0.755:0.00985,'OTU_5662':0.0395)0.495:0.00693)0.872:0.00702)0.062:0.00378,'OTU_1736':0.04321)0.789:0.0043,(((('OTU_4027':0.01421,(((('OTU_655':0.01371,'OTU_2571':0.01591)0.889:0.00573,'OTU_2185':0.00904)0.845:0.00413,'OTU_1688':0.01794)0.881:0.00451,(('OTU_1160':0.01121,'OTU_7486':0.016)0.966:0.01389,'OTU_3409':0.01711)0.931:0.00987)0.848:0.00537)0.360:0.00376,'OTU_3390':0.02028)0.898:0.00015,('OTU_1264':0.01128,'OTU_5592':0.00953)0.856:0.00466)0.815:0.00204,(('OTU_2402':0.01905,'OTU_4895':0.01466)0.267:0.00557,('OTU_479':0.00744,'OTU_1016':0.02281)0.709:0.00457)0.885:0.00015)0.957:0.00823)0.741:0.00208)0.668:0.00579,(((('OTU_5260':0.00854,('OTU_5150':0.021,('OTU_267':0.01886,'OTU_96':0.01168)0.787:0.00487)0.916:0.01016)0.853:0.00406,((('OTU_1373':0.02732,'OTU_1612':0.02082)0.861:0.00672,('OTU_486':0.00611,('OTU_6377':0.02893,('OTU_1456':0.01358,('OTU_1399':0.01982,'OTU_1861':0.01519)0.680:0.01238)0.114:0.00423)0.897:0.00717)0.817:0.00362)0.753:0.00232,((('OTU_3354':0.0087,(('OTU_893':0.01012,(('OTU_180':0.01692,'OTU_8263':0.00948)0.919:0.01233,('OTU_26':0.00308,'OTU_5094':0.02422)0.694:0.0067)0.927:0.013)0.831:0.00407,(('OTU_4971':0.0137,'OTU_1802':0.01928)0.756:0.00555,('OTU_3235':0.01003,('OTU_1792':0.03074,'OTU_5630':0.00282)0.977:0.01334)0.964:0.01387)0.854:0.00456)0.935:0.00734)0.915:0.01,'OTU_72':0.01326)0.937:0.00932,(('OTU_424':0.01227,'OTU_782':0.0338)0.538:0.00688,'OTU_554':0.00956)0.884:0.00681)0.839:0.00387)0.939:0.00864)0.988:0.01744,(('OTU_707':0.02393,'OTU_8075':0.04242)0.350:0.00343,('OTU_8484':0.01566,('OTU_4487':0.03723,'OTU_4798':0.01396)0.821:0.01049)0.912:0.01705)0.609:0.00404)0.783:0.00015,('OTU_3633':0.03743,((('OTU_1668':0.02394,('OTU_2275':0.00592,'OTU_6113':0.02303)0.844:0.00665)0.973:0.01867,'OTU_7629':0.0136)0.075:0.00715,'OTU_3748':0.00879)0.880:0.0185)0.657:0.00789)0.853:0.0142)0.863:0.0047)0.734:0.00188,('OTU_6400':0.0212,'OTU_6828':0.05314)0.965:0.02273)0.868:0.00556)0.726:0.00275,'OTU_1231':0.02653)0.976:0.01316,(('OTU_2096':0.00309,('OTU_3548':0.01454,'OTU_7354':0.01925)0.958:0.01777)0.999:0.04252,('OTU_1261':0.01406,'OTU_3900':0.01454)0.989:0.02359)0.930:0.01297)0.682:0.00176)0.792:0.01187)0.934:0.01933)0.574:0.00522)0.506:0.01337,('OTU_6539':0.09371,'OTU_3785':0.05893)0.892:0.03034)0.832:0.01485)0.691:0.00613,('OTU_1616':0.08789,((((('OTU_1681':0.01542,'OTU_1184':0.02803)0.857:0.00528,((('OTU_7798':0.0132,('OTU_2406':0.00379,(('OTU_311':0.01817,(('OTU_5157':0.00936,(('OTU_1223':0.01114,'OTU_988':0.01398)0.585:0.00573,('OTU_2044':0.01941,'OTU_2136':0.01589)0.934:0.0104)0.757:0.0028)0.746:0.0044,('OTU_1912':0.01369,'OTU_6253':0.01127)0.878:0.00729)0.184:0.00821)0.795:0.00472,('OTU_1272':0.01234,('OTU_341':0.00997,'OTU_7516':0.01495)0.983:0.01736)0.378:0.00387)0.979:0.01431)0.851:0.00373)0.873:0.0039,'OTU_1037':0.02151)0.173:0.00602,'OTU_573':0.02519)0.530:0.00203)0.967:0.01512,((('OTU_122':0.01808,('OTU_7296':0.01161,'OTU_1433':0.02904)0.786:0.00545)0.852:0.00468,('OTU_364':0.02142,('OTU_746':0.01724,'OTU_931':0.02461)0.619:0.00311)0.900:0.00776)0.891:0.00803,('OTU_513':0.02297,'OTU_7701':0.03059)0.764:0.00397)0.782:0.00616)0.663:0.00333,('OTU_559':0.0105,('OTU_1218':0.02647,'OTU_2327':0.01511)0.942:0.01446)0.914:0.00871)0.974:0.02646,('OTU_51':0.02375,('OTU_2547':0.02997,('OTU_1005':0.00957,('OTU_4198':0.00918,'OTU_1198':0.04089)0.627:0.01175)0.766:0.00582)0.738:0.01054)0.622:0.01165)0.933:0.02428)0.464:0.01648)0.826:0.01491)0.991:0.03939)0.767:0.01056,('OTU_3366':0.11715,((('OTU_5975':0.02816,('OTU_7295':0.00987,('OTU_4923':0.01107,'OTU_3174':0.0534)0.796:0.00649)0.888:0.0166)0.998:0.05783,(('OTU_3583':0.02691,'OTU_8360':0.03633)0.984:0.04516,(('OTU_5040':0.00843,'OTU_7290':0.0122)0.911:0.02537,('OTU_3836':0.03159,(('OTU_3326':0.0127,'OTU_3519':0.00959)0.998:0.06084,'OTU_5251':0.05167)0.454:0.02011)0.497:0.02904)0.994:0.05262)0.803:0.01417)0.964:0.02816,('OTU_3537':0.05449,(((('OTU_664':0.01428,('OTU_8599':0.01461,('OTU_1947':0.01227,('OTU_389':0.00014,'OTU_6582':0.01186)0.821:0.01726)0.776:0.00553)0.896:0.00874)0.973:0.01729,('OTU_7266':0.00891,('OTU_1886':0.00907,'OTU_3542':0.01097)0.458:0.00798)0.987:0.02695)0.918:0.01849,((('OTU_1680':0.00858,(((('OTU_2118':0.00881,'OTU_5322':0.01263)0.803:0.00567,('OTU_8905':0.04079,('OTU_3831':0.01419,'OTU_5964':0.01639)0.571:0.0118)0.622:0.00461)0.995:0.0213,('OTU_1275':0.02606,('OTU_1466':0.01938,'OTU_2316':0.00304)0.864:0.00701)0.933:0.01347)0.873:0.00799,'OTU_2632':0.00294)0.904:0.00944)0.662:0.0016,(((((((('OTU_1065':0.05761,('OTU_343':0.00229,('OTU_1606':0.01237,'OTU_602':0.00978)0.903:0.00954)0.959:0.02047)0.767:0.00513,('OTU_3643':0.0306,(('OTU_1012':0.02001,'OTU_3541':0.00014)0.981:0.0153,(('OTU_1387':0.00906,('OTU_4214':0.02337,('OTU_1269':0.00016,'OTU_3940':0.02062)0.346:0.00611)0.928:0.01023)0.877:0.00741,(((((('OTU_1816':0.00563,'OTU_2442':0.01444)0.862:0.00531,('OTU_5106':0.02484,('OTU_1357':0.01272,'OTU_7541':0.00874)0.822:0.00507)0.851:0.00537)0.999:0.03393,'OTU_2750':0.01341)0.819:0.00682,'OTU_1064':0.01404)0.930:0.01329,('OTU_179':0.01101,'OTU_790':0.03316)0.145:0.007)0.978:0.01977,'OTU_4899':0.0026)0.842:0.00629)0.923:0.00934)0.889:0.00864)0.956:0.01256)0.954:0.01039,(('OTU_599':0.02601,('OTU_4150':0.03356,('OTU_4318':0.03478,('OTU_3596':0.02417,('OTU_5227':0.05285,'OTU_7113':0.00929)0.799:0.00972)0.958:0.01727)0.975:0.01785)0.184:0.00938)0.741:0.00996,(('OTU_592':0.00939,('OTU_186':0.01491,('OTU_5583':0.00758,('OTU_288':0.01064,'OTU_279':0.01067)0.855:0.00297)0.834:0.00382)0.838:0.00687)0.988:0.02584,(((('OTU_1596':0.02381,('OTU_7721':0.02803,'OTU_3814':0.00864)0.570:0.00709)0.918:0.01413,'OTU_5729':0.01166)0.634:0.00715,'OTU_1896':0.01416)0.993:0.02473,(('OTU_4627':0.01944,'OTU_7864':0.00026)0.977:0.01652,('OTU_261':0.0209,'OTU_2602':0.00491)0.910:0.0088)0.895:0.009)0.650:0.006)0.999:0.04335)0.741:0.00764)0.914:0.00749,('OTU_3770':0.06494,('OTU_6831':0.01528,('OTU_3856':0.03765,('OTU_856':0.00642,('OTU_4084':0.01083,'OTU_8506':0.02793)0.818:0.00861)0.998:0.05018)0.912:0.01344)0.903:0.01115)0.945:0.01362)0.746:0.0025,(('OTU_3329':0.02144,'OTU_4189':0.01484)0.997:0.03231,('OTU_4918':0.04565,(((('OTU_1659':0.01042,'OTU_820':0.0161)0.863:0.00617,('OTU_1636':0.00304,'OTU_3415':0.02072)0.855:0.01037)0.786:0.00358,((('OTU_3464':0.00867,('OTU_6827':0.02089,('OTU_4226':0.00462,('OTU_6641':0.02454,(('OTU_4137':0.00752,('OTU_7249':0.02063,'OTU_3815':0.0194)0.895:0.01181)0.965:0.01506,'OTU_768':0.00349)0.608:0.01089)0.549:0.00293)0.991:0.01766)0.890:0.00677)0.404:0.00015,('OTU_1643':0.00829,'OTU_2192':0.02839)0.981:0.01806)0.780:0.00339,((('OTU_1471':0.00015,'OTU_3586':0.02017)0.961:0.00961,('OTU_1646':0.00213,'OTU_4766':0.01838)0.926:0.01231)0.829:0.00649,'OTU_2151':0.01407)0.923:0.00802)0.894:0.00725)0.961:0.009,('OTU_1343':0.03322,'OTU_2053':0.00732)0.986:0.02589)0.419:0.00205)0.209:0.00521)0.943:0.00015)0.860:0.00521,(('OTU_3935':0.01426,('OTU_1579':0.01399,'OTU_7130':0.00656)0.693:0.02464)0.999:0.05445,(('OTU_3053':0.03027,'OTU_7013':0.01588)0.929:0.01405,('OTU_4207':0.00438,('OTU_1058':0.02393,'OTU_1244':0.00011)0.960:0.02118)0.964:0.01543)0.685:0.00947)0.957:0.01374)0.945:0.00792,('OTU_568':0.01529,'OTU_7469':0.01309)0.972:0.01132)0.616:0.00016,('OTU_8868':0.01904,(('OTU_3157':0.02684,'OTU_5000':0.01082)0.973:0.02791,('OTU_6853':0.0138,('OTU_6124':0.00097,('OTU_2731':0.01573,('OTU_2633':0.00016,'OTU_3806':0.0236)0.813:0.01162)0.936:0.0115)0.723:0.01555)0.845:0.01112)0.232:0.01328)0.867:0.00645)0.858:0.00762)0.911:0.01855,((('OTU_4438':0.01431,(('OTU_2415':0.00679,('OTU_3775':0.01381,'OTU_5052':0.007)0.950:0.01319)0.863:0.01213,'OTU_6433':0.00604)0.914:0.01189)0.190:0.01602,('OTU_3459':0.02561,'OTU_5914':0.02911)0.651:0.01686)0.981:0.03854,(('OTU_3865':0.05323,('OTU_2183':0.03794,(('OTU_2611':0.00504,('OTU_1755':0.00746,'OTU_3897':0.02133)0.990:0.02043)0.924:0.01515,((('OTU_2674':0.00328,((('OTU_7597':0.01517,'OTU_4932':0.01957)0.555:0.00015,('OTU_2545':0.01498,((('OTU_3115':0.00963,'OTU_5744':0.01884)0.888:0.00754,'OTU_7072':0.01366)0.737:0.00172,'OTU_3395':0.0047)0.973:0.01177)0.780:0.00286)0.289:0.00358,(('OTU_2112':0.00173,'OTU_1204':0.01863)0.883:0.00739,'OTU_6243':0.01521)0.871:0.00564)0.939:0.00749)0.922:0.01157,('OTU_2062':0.00119,'OTU_5222':0.02402)0.125:0.00894)0.906:0.01141,'OTU_3051':0.0088)0.959:0.01541)0.916:0.01624)0.849:0.01376)0.891:0.01453,'OTU_4298':0.03268)0.837:0.0151)0.993:0.04886)1.000:0.06698)0.824:0.00802,(('OTU_1207':0.02742,((('OTU_2361':0.01063,('OTU_20':0.00494,('OTU_470':0.01435,(('OTU_5567':0.01265,(('OTU_3513':0.00634,'OTU_4731':0.02149)0.955:0.01157,(('OTU_2108':0.00014,('OTU_2512':0.01379,'OTU_630':0.01408)0.945:0.01163)0.219:0.00705,'OTU_7452':0.02158)0.804:0.00685)0.756:0.00625)0.971:0.01605,'OTU_86':0.00288)0.843:0.00638)0.884:0.007)0.776:0.01252)0.730:0.0151,'OTU_8938':0.00847)0.461:0.01138,('OTU_1315':0.01485,'OTU_1322':0.0117)0.997:0.03551)0.755:0.00417)0.774:0.00853,(('OTU_1708':0.02274,('OTU_3751':0.02437,'OTU_751':0.00776)0.879:0.00907)0.957:0.01432,(('OTU_1177':0.01367,'OTU_287':0.01407)0.928:0.01479,(('OTU_388':0.01002,('OTU_6460':0.00862,('OTU_4425':0.01752,'OTU_2083':0.02697)0.267:0.00501)0.925:0.01187)0.942:0.01341,('OTU_400':0.01891,('OTU_2450':0.01791,('OTU_463':0.02547,'OTU_6651':0.00803)0.509:0.00049)0.838:0.0086)0.691:0.00228)0.938:0.01083)0.849:0.00695)0.976:0.0266)0.898:0.01968)0.937:0.02264)0.853:0.01325)0.982:0.0332)0.846:0.01236)0.007:0.00659,(((((((('OTU_4327':0.15828,('OTU_4164':0.01206,('OTU_7834':0.02675,('OTU_2438':0.04955,(('OTU_6983':0.01249,('OTU_2522':0.01087,((('OTU_1908':0.01341,'OTU_3212':0.02495)0.810:0.01526,('OTU_3609':0.025,'OTU_4575':0.00343)0.752:0.00527)0.910:0.01394,'OTU_5767':0.01489)0.797:0.00457)0.855:0.00564)0.929:0.01068,'OTU_2010':0.01231)0.822:0.00605)0.758:0.00742)0.772:0.02033)0.874:0.04242)0.930:0.03542,(((('OTU_4703':0.03608,'OTU_6658':0.01657)0.998:0.05922,'OTU_4060':0.08801)0.782:0.01245,(('OTU_7902':0.04133,(('OTU_8031':0.03365,('OTU_4024':1.26422,('OTU_3428':0.04366,'OTU_7690':0.10558)0.937:0.12705)0.866:0.08556)0.936:0.05272,(((((('OTU_4406':0.01902,'OTU_6322':0.0188)0.882:0.00846,'OTU_8871':0.02099)0.916:0.01347,'OTU_8870':0.01496)0.994:0.02609,('OTU_1599':0.0347,'OTU_8067':0.03737)0.963:0.0181)0.861:0.0071,(('OTU_5396':0.00947,'OTU_7346':0.03136)0.851:0.00501,('OTU_8886':0.00967,'OTU_5135':0.03429)0.860:0.0052)0.826:0.00541)0.050:0.00337,'OTU_8392':0.03457)0.132:0.01039)0.920:0.02102)0.381:0.01685,('OTU_8292':0.0466,('OTU_6671':0.02075,'OTU_7920':0.02913)0.914:0.01401)0.882:0.03161)0.580:0.00014)0.943:0.02048,(('OTU_7807':0.05618,((('OTU_3977':0.02121,'OTU_5354':0.00954)0.775:0.00638,(('OTU_4276':0.02433,('OTU_4109':0.01602,'OTU_7422':0.05494)0.999:0.05231)0.834:0.00652,('OTU_4121':0.01776,'OTU_5836':0.01131)0.893:0.01979)0.896:0.01248)0.737:0.00348,((('OTU_7309':0.02343,('OTU_2491':0.00242,('OTU_3434':0.01931,'OTU_5820':0.017)0.939:0.01601)0.916:0.00859)0.863:0.00801,('OTU_1325':0.02241,(('OTU_4788':0.01447,('OTU_7673':0.01129,'OTU_7926':0.0178)0.986:0.01788)0.728:0.00226,'OTU_4007':0.00964)0.935:0.00848)0.290:0.00014)0.049:0.0008,'OTU_1619':0.02921)0.946:0.01277)0.975:0.02993)0.811:0.01204,((((('OTU_923':0.05635,('OTU_1447':0.01571,'OTU_2612':0.02193)0.988:0.03864)0.848:0.01385,(('OTU_3760':0.05234,('OTU_3222':0.06338,((((('OTU_273':0.01437,'OTU_4547':0.01454)1.000:0.12692,('OTU_855':0.00806,('OTU_1588':0.01406,'OTU_5635':0.01228)0.930:0.00781)0.605:0.00496)0.195:0.00016,('OTU_1356':0.02662,(('OTU_159':0.01059,('OTU_193':0.01158,'OTU_7889':0.01668)0.796:0.0047)0.813:0.00738,(('OTU_121':0.00598,('OTU_1073':0.02499,'OTU_2573':0.01429)0.888:0.01164)0.959:0.01497,('OTU_5041':0.02438,'OTU_420':0.01127)0.868:0.01014)0.664:0.00057)0.769:0.01376)0.921:0.01235)0.444:0.00015,('OTU_609':0.0135,'OTU_2260':0.03449)0.865:0.00583)0.912:0.00836,('OTU_361':0.0119,('OTU_6086':0.01228,('OTU_5834':0.0119,'OTU_6660':0.02842)0.871:0.00909)0.962:0.01467)0.964:0.01875)0.885:0.00997)0.740:0.01073)0.495:0.00542,(('OTU_4453':0.05877,(('OTU_7913':0.00461,('OTU_1576':0.0054,'OTU_8798':0.0315)0.776:0.0172)1.000:0.06165,'OTU_7313':0.04699)0.840:0.01409)0.939:0.01978,((('OTU_2526':0.03905,('OTU_313':0.02446,'OTU_3792':0.00502)0.932:0.03507)0.969:0.03636,((((('OTU_4092':0.01019,'OTU_1826':0.03026)0.271:0.00557,'OTU_2840':0.01314)0.762:0.00292,('OTU_1431':0.00709,('OTU_319':0.01612,'OTU_539':0.01405)0.998:0.0384)0.974:0.01984)0.860:0.00442,('OTU_266':0.02237,'OTU_1371':0.00446)0.748:0.00192)0.761:0.00476,(('OTU_1192':0.01547,('OTU_1842':0.00014,(('OTU_7096':0.01701,('OTU_1504':0.00672,'OTU_7132':0.02101)0.460:0.00716)0.718:0.00275,'OTU_4216':0.01826)0.941:0.01245)0.956:0.01519)0.312:0.00665,('OTU_3508':0.02137,(('OTU_6112':0.02966,'OTU_743':0.00413)0.771:0.00192,(('OTU_1967':0.02574,'OTU_5085':0.01536)0.829:0.01204,'OTU_1006':0.00324)0.964:0.01728)0.809:0.00369)0.818:0.00527)0.849:0.00624)0.984:0.03701)0.953:0.02582,((((('OTU_2578':0.00864,(('OTU_1320':0.01771,'OTU_8467':0.00941)0.895:0.00852,(('OTU_6316':0.02122,('OTU_4999':0.0058,('OTU_3627':0.01184,'OTU_1939':0.02688)0.956:0.0142)0.886:0.01928)0.350:0.00015,'OTU_936':0.00583)0.929:0.01102)0.959:0.01506)0.240:0.00014,'OTU_6963':0.01953)0.999:0.03327,((('OTU_1685':0.01435,'OTU_715':0.01318)0.647:0.00473,('OTU_102':0.00975,('OTU_4825':0.02107,'OTU_511':0.00624)0.943:0.01525)0.810:0.0065)0.769:0.00455,('OTU_6259':0.01707,('OTU_143':0.00742,'OTU_91':0.02117)0.824:0.01258)0.943:0.01722)0.794:0.00505)0.315:0.00366,(((((('OTU_4537':0.0101,((('OTU_1590':0.00459,'OTU_6789':0.02336)0.737:0.00281,('OTU_2677':0.00015,('OTU_4794':0.01932,'OTU_3384':0.01494)0.933:0.01727)0.566:0.02545)0.417:0.00951,((('OTU_8520':0.01397,(('OTU_2086':0.0087,(('OTU_5533':0.05769,'OTU_7893':0.0103)0.937:0.01543,'OTU_5922':0.00105)0.977:0.01964)0.983:0.02414,('OTU_1259':0.01825,'OTU_3839':0.00894)0.816:0.0064)0.975:0.02441)0.996:0.03033,(('OTU_5195':0.01112,'OTU_918':0.02586)0.974:0.02008,'OTU_570':0.00448)0.679:0.00231)0.909:0.01548,'OTU_1209':0.00886)0.881:0.00843)1.000:0.04449)0.944:0.01926,('OTU_3180':0.0208,(((('OTU_1539':0.02975,'OTU_5415':0.0002)0.873:0.01071,('OTU_640':0.01949,'OTU_7144':0.01347)0.887:0.01363)0.715:0.0028,'OTU_154':0.02762)0.792:0.00759,'OTU_1267':0.00798)0.724:0.00565)0.920:0.0091)0.929:0.01101,'OTU_2932':0.04192)0.755:0.00413,(('OTU_464':0.01411,'OTU_983':0.03809)0.966:0.01921,((((((('OTU_604':0.01397,'OTU_7539':0.02238)0.978:0.02155,'OTU_1303':0.00668)0.840:0.00572,'OTU_5586':0.01718)0.835:0.00617,('OTU_668':0.01047,('OTU_6076':0.01024,('OTU_63':0.00756,'OTU_101':0.02229)0.921:0.01139)0.894:0.00885)0.726:0.0059)0.991:0.02605,'OTU_4175':0.01395)0.894:0.01106,('OTU_1720':0.01136,(((('OTU_899':0.0251,('OTU_62':0.01629,('OTU_114':0.01063,'OTU_23':0.01689)0.938:0.0133)0.556:0.00465)0.299:0.00878,('OTU_3098':0.0081,'OTU_297':0.01885)0.506:0.00404)0.264:0.00014,('OTU_1582':0.00795,'OTU_7155':0.02045)0.950:0.01357)0.931:0.01135,('OTU_2959':0.0132,('OTU_5015':0.01501,'OTU_767':0.01499)0.337:0.00575)0.039:0.0068)0.779:0.00465)0.851:0.00488)0.876:0.00706,(('OTU_724':0.0084,'OTU_816':0.02095)0.989:0.02804,('OTU_2169':0.01548,'OTU_6121':0.02074)0.822:0.00601)0.952:0.01136)0.859:0.00468)0.743:0.00199)0.754:0.00015,((('OTU_3861':0.01636,'OTU_8846':0.01515)0.862:0.0085,('OTU_1156':0.00496,'OTU_5682':0.03293)0.988:0.02009)0.868:0.00856,(((('OTU_1069':0.00874,'OTU_1910':0.025)0.858:0.00705,('OTU_5477':0.01793,'OTU_60':0.02028)0.917:0.00982)0.969:0.0132,('OTU_8666':0.04104,('OTU_368':0.02345,'OTU_721':0.02976)0.733:0.01115)0.674:0.00251)0.175:0.00364,(('OTU_1652':0.02598,('OTU_4754':0.02161,'OTU_908':0.01029)0.114:0.00971)0.745:0.00371,((((('OTU_401':0.01788,'OTU_5840':0.00924)0.755:0.00602,'OTU_2259':0.01552)0.935:0.0071,'OTU_1827':0.01242)0.906:0.00015,('OTU_951':0.01485,((((('OTU_359':0.00769,('OTU_1709':0.01297,'OTU_8711':0.01785)0.834:0.00736)0.829:0.00412,('OTU_1365':0.0152,('OTU_8':0.00154,('OTU_2508':0.01351,('OTU_350':0.01271,'OTU_4561':0.01893)0.853:0.00792)0.948:0.01414)0.958:0.01445)0.975:0.01327)0.924:0.00791,('OTU_828':0.01086,'OTU_8962':0.014)0.956:0.01176)0.590:0.00015,('OTU_7786':0.01413,('OTU_4710':0.01659,'OTU_4625':0.03258)0.673:0.00015)0.919:0.00886)0.802:0.00529,('OTU_422':0.00968,('OTU_1049':0.01419,(('OTU_5':0.01302,'OTU_7801':0.01515)0.801:0.00487,('OTU_2640':0.01066,(((('OTU_2626':0.01148,'OTU_3637':0.01754)0.839:0.01026,('OTU_3962':0.01147,'OTU_7317':0.01423)0.793:0.0043)0.225:0.00015,('OTU_6003':0.01411,('OTU_2579':0.01679,('OTU_80':0.01119,'OTU_830':0.0144)0.728:0.00193)0.940:0.01035)0.906:0.00903)0.811:0.00397,'OTU_773':0.01611)0.755:0.00015)0.786:0.00202)0.895:0.00413)0.859:0.00411)0.763:0.00214)0.833:0.00396)0.771:0.00404)0.819:0.00342,('OTU_7054':0.01525,(((('OTU_2791':0.0149,('OTU_404':0.01951,'OTU_5482':0.02438)0.909:0.01505)0.281:0.01186,'OTU_3438':0.00014)0.948:0.01212,(('OTU_4629':0.02961,'OTU_7202':0.00412)0.816:0.00467,('OTU_6331':0.01995,('OTU_265':0.01981,('OTU_1702':0.01407,(('OTU_4919':0.00811,('OTU_355':0.01368,'OTU_2715':0.01585)0.735:0.00297)0.884:0.00404,('OTU_95':0.01037,'OTU_2679':0.01713)0.803:0.0037)0.803:0.0055)0.186:0.00638)0.945:0.01275)0.712:0.00771)0.910:0.00875)0.502:0.00037,(('OTU_759':0.01353,'OTU_6035':0.03892)0.627:0.00786,('OTU_646':0.00034,('OTU_2937':0.01987,('OTU_591':0.04015,'OTU_769':0.01618)0.231:0.00252)0.949:0.00906)0.834:0.00902)0.830:0.00701)0.822:0.01305)0.859:0.00757)0.928:0.00722)0.829:0.00452)0.879:0.00015)0.949:0.0089)0.646:0.00554,('OTU_704':0.04406,'OTU_10':0.01107)0.792:0.01567)0.961:0.01792)0.543:0.00902,((('OTU_6811':0.02413,'OTU_7462':0.04108)0.900:0.01807,(('OTU_710':0.01341,'OTU_765':0.01584)0.649:0.01204,(('OTU_1762':0.02077,'OTU_6670':0.01497)0.892:0.01658,(((('OTU_1703':0.02037,'OTU_2067':0.00835)0.835:0.00586,'OTU_792':0.01754)0.915:0.01141,('OTU_230':0.00536,(('OTU_635':0.01766,'OTU_1515':0.02962)0.305:0.01498,'OTU_3965':0.01081)0.241:0.01826)0.795:0.01549)0.869:0.00775,'OTU_53':0.00871)0.261:0.01422)0.999:0.06112)0.968:0.03007)0.876:0.01401,(((('OTU_1121':0.00579,'OTU_660':0.02094)0.799:0.00522,('OTU_3090':0.02192,'OTU_5373':0.02801)0.963:0.02205)0.790:0.00603,((('OTU_4':0.00647,'OTU_3274':0.02245)0.878:0.00986,(('OTU_157':0.00356,(('OTU_1753':0.01459,'OTU_5465':0.01611)0.730:0.0022,'OTU_5067':0.0248)0.757:0.00602)0.863:0.0085,('OTU_5832':0.02762,((('OTU_812':0.019,('OTU_423':0.00014,'OTU_3055':0.04367)0.860:0.01333)0.991:0.03147,'OTU_881':0.01277)0.839:0.01061,'OTU_1911':0.02548)0.909:0.01365)0.856:0.00751)0.865:0.0076)0.901:0.00645,('OTU_115':0.01415,'OTU_150':0.01708)0.821:0.00773)0.844:0.00517)0.380:0.00219,'OTU_1945':0.01141)0.999:0.03699)0.824:0.01249)0.955:0.01779)0.350:0.01019)0.461:0.00014)0.964:0.01875)0.689:0.0088,(((('OTU_3635':0.02521,(('OTU_169':0.01538,'OTU_7783':0.0116)0.930:0.00959,('OTU_411':0.02639,'OTU_382':0.01998)0.544:0.00015)0.999:0.04769)0.157:0.00657,'OTU_6104':0.04817)0.691:0.00904,'OTU_5058':0.03343)0.931:0.01635,(('OTU_1978':0.01302,'OTU_3551':0.02948)0.892:0.0095,((('OTU_2434':0.02694,'OTU_4184':0.05296)0.916:0.01817,('OTU_3996':0.06309,('OTU_4700':0.04887,'OTU_6688':0.02912)0.868:0.0214)0.885:0.01979)0.966:0.02952,(((('OTU_248':0.00469,'OTU_4324':0.02349)0.842:0.0078,('OTU_1294':0.02549,'OTU_7588':0.01897)0.639:0.00282)0.966:0.01973,(((('OTU_1820':0.01564,'OTU_5642':0.02793)0.967:0.02097,('OTU_7677':0.01737,('OTU_1332':0.01679,(('OTU_1871':0.01102,'OTU_915':0.0188)0.991:0.02568,'OTU_502':0.00016)0.970:0.02355)0.955:0.02038)0.953:0.01436)0.551:0.00092,('OTU_7603':0.03738,(('OTU_1017':0.01684,'OTU_1410':0.0434)0.892:0.01727,(('OTU_2247':0.01018,(((('OTU_2398':0.00897,'OTU_619':0.03491)0.922:0.01251,'OTU_3348':0.01464)0.750:0.00267,(((('OTU_1182':0.01204,(('OTU_1988':0.01988,'OTU_5824':0.01356)0.950:0.01604,'OTU_7017':0.01559)0.698:0.00495)0.720:0.00298,'OTU_1165':0.02248)0.819:0.00572,((('OTU_921':0.01783,('OTU_2487':0.00717,'OTU_875':0.02193)0.823:0.00627)0.848:0.00516,('OTU_1970':0.02038,('OTU_378':0.00917,('OTU_1913':0.01567,('OTU_1202':0.02935,'OTU_6142':0.00038)0.618:0.01239)0.938:0.0137)0.537:0.00572)0.763:0.00266)0.943:0.01022,('OTU_1418':0.00315,'OTU_3673':0.02468)0.759:0.00603)0.889:0.00746)0.821:0.00558,('OTU_4322':0.01154,('OTU_2232':0.01527,(('OTU_399':0.0109,'OTU_454':0.03132)0.416:0.01714,'OTU_7703':0.02059)0.862:0.01021)0.865:0.01015)0.859:0.00852)0.890:0.01569)0.711:0.00311,(('OTU_6496':0.02223,'OTU_8659':0.02032)0.958:0.01598,'OTU_2918':0.01602)0.773:0.0132)0.765:0.00458)0.887:0.00496,'OTU_3400':0.0159)0.159:0.00583)0.879:0.00901)0.814:0.00653)0.829:0.00679,('OTU_4134':0.07446,(('OTU_616':0.01927,('OTU_4268':0.01889,('OTU_3394':0.01677,'OTU_3159':0.0325)0.853:0.01167)0.886:0.01545)0.891:0.01302,('OTU_482':0.01941,('OTU_1171':0.02401,'OTU_1415':0.01498)0.939:0.01454)0.567:0.00318)0.950:0.01927)0.737:0.00402)0.866:0.00862)0.803:0.00585,(((('OTU_518':0.01523,'OTU_8108':0.02398)0.786:0.00445,'OTU_4309':0.03267)0.846:0.00919,'OTU_332':0.01413)0.748:0.00496,((('OTU_1087':0.02616,'OTU_8914':0.00152)0.691:0.0101,((('OTU_3122':0.02778,'OTU_7802':0.01166)0.766:0.01002,((('OTU_3480':0.01449,('OTU_1512':0.03198,('OTU_2220':0.0195,'OTU_2440':0.00935)0.888:0.01022)0.911:0.01202)0.692:0.00234,'OTU_3569':0.01383)0.882:0.00775,('OTU_6436':0.02098,(((('OTU_8675':0.01837,'OTU_8819':0.01002)0.403:0.00015,((('OTU_888':0.01149,('OTU_1329':0.00266,'OTU_6260':0.02492)0.771:0.01598)0.651:0.00244,'OTU_5831':0.02935)0.845:0.00015,(('OTU_1551':0.02497,('OTU_1721':0.00769,'OTU_3706':0.02255)0.329:0.00345)0.761:0.00192,'OTU_310':0.01488)0.720:0.00646)0.973:0.01503)0.116:0.00416,'OTU_7594':0.01453)0.773:0.00411,'OTU_1292':0.01258)0.872:0.00657)0.312:0.00384)0.765:0.00419)0.952:0.0123,'OTU_1808':0.00081)0.898:0.02208)0.997:0.0462,('OTU_714':0.00957,'OTU_7869':0.01751)0.997:0.03723)0.948:0.02061)0.768:0.00512)0.741:0.00316)0.840:0.01446)0.250:0.00429)0.797:0.00848)0.890:0.0174,((('OTU_4887':0.09743,('OTU_5392':0.04725,('OTU_6353':0.02203,('OTU_4047':0.0237,('OTU_1479':0.02233,'OTU_3523':0.00903)0.849:0.00905)0.535:0.01214)0.836:0.01802)0.995:0.07562)0.377:0.03088,('OTU_3708':0.04637,'OTU_6308':0.09238)0.287:0.02999)0.186:0.00904,('OTU_469':0.08754,('OTU_7299':0.02977,'OTU_8439':0.04798)0.946:0.02605)0.917:0.02436)0.987:0.04584)0.837:0.00955,(('OTU_6712':0.02981,('OTU_6555':0.09734,'OTU_7934':0.07478)0.849:0.01264)0.840:0.0111,(('OTU_5448':0.01604,('OTU_2354':0.01201,'OTU_4683':0.03968)0.882:0.01353)0.835:0.01133,('OTU_7511':0.08036,(('OTU_2164':0.06735,('OTU_7726':0.09125,(('OTU_6077':0.08656,'OTU_6900':0.0761)0.998:0.06832,('OTU_2654':0.0199,'OTU_7556':0.01484)0.893:0.01713)0.762:0.00881)0.951:0.02992)0.994:0.04087,('OTU_1724':0.00992,'OTU_2802':0.02064)0.949:0.02351)0.944:0.01567)0.981:0.04345)0.980:0.03213)0.943:0.02077)0.862:0.00765)0.558:0.01587)0.929:0.02617)0.852:0.01264,((((((('OTU_1713':0.02576,('OTU_7031':0.03259,('OTU_3989':0.00696,('OTU_1634':0.01079,'OTU_85':0.0174)0.109:0.00611)0.971:0.02804)0.557:0.01416)0.898:0.00949,('OTU_5007':0.04023,('OTU_6372':0.02476,'OTU_905':0.0286)0.925:0.0136)0.928:0.01078)0.776:0.00508,(((((((('OTU_7165':0.00282,('OTU_3167':0.01749,'OTU_7283':0.0114)0.518:0.00768)0.909:0.00901,('OTU_992':0.01093,('OTU_1288':0.01168,'OTU_8278':0.01323)0.962:0.01317)0.982:0.02084)0.867:0.00638,(((('OTU_2653':0.02464,'OTU_8336':0.00448)0.553:0.0048,('OTU_1248':0.01282,'OTU_3490':0.01044)0.939:0.01138)0.848:0.00363,'OTU_6350':0.01495)0.090:0.0042,('OTU_3294':0.01082,'OTU_5621':0.01076)0.178:0.00015)0.844:0.00183)0.147:0.00402,'OTU_302':0.00633)0.944:0.01069,(('OTU_867':0.00999,(('OTU_3896':0.0125,(('OTU_409':0.00909,(('OTU_5981':0.01157,('OTU_678':0.00622,(((('OTU_135':0.01267,'OTU_994':0.01129)0.709:0.00122,('OTU_3835':0.01554,'OTU_6794':0.01267)0.750:0.00128)0.950:0.00418,((('OTU_3867':0.007,'OTU_6563':0.01148)0.886:0.00595,(('OTU_1413':0.0138,(('OTU_2588':0.01059,'OTU_6249':0.01101)0.948:0.00746,'OTU_654':0.00016)0.914:0.00564)0.094:0.00391,'OTU_6532':0.01249)0.493:0.00221)0.841:0.00486,('OTU_100':0.00526,'OTU_953':0.014)0.457:0.00267)0.225:0.00015)0.867:0.00287,('OTU_244':0.01916,('OTU_322':0.01007,'OTU_5170':0.01082)0.734:0.00161)0.472:0.00382)0.831:0.00326)0.840:0.00592)0.968:0.01136,'OTU_7568':0.01164)0.860:0.00588)0.862:0.00403,('OTU_1075':0.01228,'OTU_5720':0.02218)0.966:0.01641)0.978:0.01425)0.931:0.00747,'OTU_6064':0.01199)0.971:0.01459)0.942:0.01083,('OTU_366':0.00515,('OTU_211':0.01323,'OTU_5650':0.01697)0.823:0.007)0.912:0.01064)0.888:0.00602)0.985:0.02272,'OTU_1191':0.06379)0.565:0.00851,('OTU_1126':0.02515,'OTU_1428':0.02395)0.994:0.0321)0.589:0.00461,('OTU_7600':0.06203,'OTU_2102':0.02955)0.436:0.0165)0.857:0.00555)0.950:0.01299,(('OTU_3376':0.02986,('OTU_2297':0.01944,('OTU_8332':0.03568,'OTU_8863':0.01328)0.777:0.00455)0.995:0.0373)0.978:0.02493,((((('OTU_7112':0.04221,('OTU_5411':0.01444,('OTU_5238':0.02589,((('OTU_6516':0.01755,(('OTU_3247':0.0174,('OTU_3805':0.00584,'OTU_8753':0.01678)0.997:0.02628)0.885:0.01314,('OTU_2353':0.00864,'OTU_4477':0.016)0.702:0.00538)0.644:0.0026)0.756:0.00225,'OTU_6545':0.01931)0.715:0.00137,'OTU_4780':0.01103)0.954:0.009)0.873:0.00745)0.963:0.00936)0.235:0.00199,((((('OTU_4040':0.01572,('OTU_7644':0.00623,'OTU_8689':0.02197)0.799:0.00733)0.889:0.00815,(('OTU_3763':0.01399,'OTU_7429':0.0175)0.870:0.00737,('OTU_7408':0.02529,('OTU_5757':0.0202,('OTU_6814':0.01569,'OTU_8700':0.0173)0.832:0.00408)0.868:0.00309)0.030:0.00015)0.870:0.00679)0.177:0.00146,(('OTU_4410':0.00436,'OTU_5723':0.01668)0.944:0.00922,('OTU_6771':0.02029,(('OTU_8285':0.00198,'OTU_8407':0.0273)0.616:0.00863,'OTU_8536':0.01517)0.816:0.00474)0.900:0.00758)0.976:0.01297)0.788:0.00297,((('OTU_8525':0.01877,'OTU_5711':0.03121)0.854:0.00877,(('OTU_5033':0.01902,('OTU_3909':0.01515,'OTU_5851':0.0059)0.773:0.00367)0.583:0.00392,'OTU_7400':0.01068)0.820:0.00542)0.685:0.00362,'OTU_7040':0.01141)0.863:0.0049)0.904:0.00446,('OTU_4857':0.01972,'OTU_8176':0.00283)0.994:0.0138)0.736:0.00189)0.556:0.00412,((('OTU_6492':0.02966,('OTU_6870':0.02441,('OTU_6281':0.01601,'OTU_3087':0.01893)0.319:0.00921)0.875:0.0088)0.929:0.00871,(((('OTU_2944':0.0162,'OTU_4660':0.01757)0.950:0.00992,('OTU_2455':0.00877,('OTU_4744':0.01046,'OTU_6408':0.01995)0.951:0.01012)0.946:0.01027)0.754:0.00656,('OTU_8251':0.01076,('OTU_5109':0.01207,'OTU_3488':0.02559)0.841:0.00671)0.763:0.00273)0.855:0.00754,('OTU_5605':0.04469,'OTU_8170':0.02238)0.958:0.01661)0.508:0.00014)0.965:0.00919,'OTU_6268':0.02824)0.543:0.00168)0.858:0.00436,(('OTU_5554':0.01483,'OTU_7710':0.02388)0.925:0.01447,('OTU_4188':0.07896,((((((('OTU_5071':0.02249,'OTU_6245':0.02321)0.865:0.00558,('OTU_8422':0.01179,'OTU_8059':0.04191)0.507:0.00586)0.927:0.01213,('OTU_4983':0.04874,'OTU_5941':0.01862)0.886:0.01253)0.974:0.01885,(((((((('OTU_9020':0.02651,'OTU_7573':0.02021)0.733:0.00294,((('OTU_6729':0.02397,'OTU_2322':0.01727)0.627:0.00015,('OTU_6258':0.01773,'OTU_6357':0.00767)0.936:0.00816)0.742:0.00165,(('OTU_2744':0.0181,'OTU_1624':0.01341)0.473:0.00595,'OTU_4562':0.00701)0.855:0.00489)0.880:0.00481)0.925:0.00835,('OTU_5073':0.02461,('OTU_7298':0.01138,('OTU_4506':0.01313,'OTU_4774':0.01147)0.710:0.00941)0.379:0.00763)0.558:0.00135)0.963:0.00665,('OTU_1717':0.00505,'OTU_6053':0.06084)0.946:0.01614)0.443:0.00015,('OTU_7665':0.0249,('OTU_4846':0.01141,'OTU_5019':0.00997)0.761:0.00596)0.489:0.00405)0.386:0.0059,'OTU_4089':0.0173)0.681:0.00168,(('OTU_5179':0.02913,('OTU_8212':0.02102,(('OTU_8371':0.01051,('OTU_6135':0.01645,('OTU_5794':0.0133,'OTU_9011':0.01967)0.968:0.01508)0.534:0.00819)0.859:0.00767,'OTU_7521':0.01332)0.751:0.00395)0.602:0.01063)0.930:0.01662,(((('OTU_7055':0.03557,'OTU_3709':0.02109)0.608:0.01029,(('OTU_5046':0.01964,('OTU_6373':0.01907,'OTU_7623':0.02183)0.317:0.00785)0.904:0.00844,('OTU_4278':0.01237,'OTU_6337':0.02126)0.346:0.00571)0.829:0.0032)0.259:0.00015,(((((('OTU_6008':0.01727,'OTU_6654':0.00539)0.916:0.0069,'OTU_5378':0.00668)0.927:0.0079,('OTU_6456':0.00431,'OTU_8044':0.01936)0.733:0.00774)0.643:0.00172,('OTU_5674':0.00703,'OTU_1081':0.01879)0.763:0.00481)0.194:0.00113,('OTU_3774':0.00863,'OTU_6085':0.00972)0.892:0.0076)0.883:0.01196,'OTU_7039':0.02424)0.860:0.00888)0.856:0.00429,('OTU_8548':0.02323,('OTU_3097':0.01802,'OTU_8117':0.01399)0.893:0.00614)0.803:0.00632)0.767:0.00241)0.933:0.00767)0.965:0.01721,(('OTU_6744':0.00795,('OTU_3943':0.02411,'OTU_8636':0.0155)0.822:0.0072)0.975:0.0195,'OTU_8789':0.03047)0.847:0.01005)0.323:0.00677)0.887:0.00778,(('OTU_3254':0.0124,'OTU_5480':0.01105)0.980:0.02159,((('OTU_7732':0.02939,'OTU_6613':0.01832)0.976:0.01559,('OTU_5802':0.01796,('OTU_4815':0.02504,'OTU_2950':0.00736)0.555:0.0043)0.937:0.01494)0.700:0.00364,(('OTU_4029':0.02057,'OTU_5542':0.01912)0.513:0.00524,(('OTU_1103':0.00924,'OTU_6301':0.01726)0.861:0.00491,((('OTU_7444':0.01177,'OTU_8598':0.01136)0.947:0.01186,('OTU_4750':0.00297,(('OTU_8895':0.01057,('OTU_2379':0.01984,'OTU_4631':0.01639)0.560:0.00448)0.513:0.0005,('OTU_8226':0.00871,'OTU_8298':0.01651)0.856:0.00405)0.920:0.00427)0.882:0.00534)0.776:0.00327,('OTU_7383':0.01656,('OTU_3207':0.02082,('OTU_3466':0.00271,'OTU_5148':0.01702)0.818:0.0156)0.404:0.00506)0.825:0.00597)0.683:0.00263)0.852:0.00422)0.826:0.00568)0.997:0.02525)0.909:0.01122)0.745:0.00591,('OTU_5082':0.02753,'OTU_6114':0.04259)0.926:0.01566)0.834:0.00716,((((('OTU_5937':0.01523,'OTU_7303':0.01077)0.989:0.03019,('OTU_6575':0.02195,('OTU_4987':0.00418,'OTU_5212':0.0177)0.941:0.02082)0.982:0.02847)0.952:0.01966,(((((('OTU_7518':0.01479,('OTU_4838':0.02758,'OTU_8513':0.04268)0.880:0.00974)0.721:0.00553,('OTU_3391':0.01683,'OTU_8739':0.00861)0.999:0.03429)0.825:0.00842,((((('OTU_4645':0.03051,'OTU_7496':0.02625)0.968:0.01958,'OTU_4419':0.05217)0.792:0.00619,('OTU_458':0.0301,('OTU_8440':0.02854,('OTU_3579':0.0306,'OTU_6095':0.0493)0.926:0.02314)0.436:0.00913)0.889:0.00728)0.225:0.00016,((('OTU_4886':0.06498,('OTU_4193':0.02694,'OTU_7371':0.01677)0.995:0.04202)0.047:0.00917,'OTU_5665':0.06609)0.427:0.00355,(('OTU_6319':0.02105,'OTU_6819':0.02111)0.997:0.04609,'OTU_5579':0.04328)0.845:0.01703)0.777:0.0058)0.796:0.00725,'OTU_4500':0.07309)0.595:0.00808)0.696:0.00864,((('OTU_3440':0.07763,(('OTU_7794':0.082,(('OTU_4203':0.01129,'OTU_7232':0.01921)0.999:0.04123,('OTU_5935':0.01838,('OTU_5014':0.01697,'OTU_7411':0.00441)0.997:0.0483)0.999:0.05474)0.327:0.00573)0.586:0.0128,(('OTU_6992':0.05363,((('OTU_3485':0.00569,('OTU_5708':0.00562,'OTU_8585':0.02068)0.931:0.01073)0.810:0.0078,'OTU_5371':0.01101)0.398:0.0056,('OTU_4526':0.02309,(((((('OTU_3937':0.02471,((('OTU_4421':0.02272,'OTU_5786':0.0162)0.771:0.00504,(('OTU_7310':0.01637,'OTU_8633':0.03989)0.897:0.01238,'OTU_5863':0.03447)0.395:0.00451)0.963:0.01296,'OTU_2780':0.01153)0.799:0.00332)0.840:0.00327,(((('OTU_5305':0.01397,'OTU_5409':0.00923)0.617:0.00395,('OTU_8490':0.01369,('OTU_6860':0.0252,('OTU_6993':0.01015,'OTU_7874':0.0106)0.820:0.00572)0.911:0.01049)0.838:0.00537)0.890:0.00539,'OTU_6869':0.0306)0.599:0.00133,('OTU_4550':0.00719,(((((((('OTU_4258':0.0057,'OTU_8398':0.01249)0.899:0.00627,(('OTU_3722':0.00421,((('OTU_1523':0.01973,'OTU_6762':0.03247)0.694:0.00753,('OTU_5604':0.00877,('OTU_1337':0.00994,'OTU_5532':0.02159)0.776:0.00419)0.863:0.00639)0.749:0.00324,('OTU_7440':0.00816,'OTU_8194':0.03101)0.926:0.0091)0.864:0.00497)0.889:0.00801,'OTU_4955':0.0059)0.854:0.00557)0.815:0.00405,('OTU_4950':0.01772,(('OTU_8072':0.02377,'OTU_4828':0.00674)0.891:0.00777,(('OTU_4185':0.00996,('OTU_4002':0.01613,('OTU_5413':0.00973,'OTU_8155':0.00853)0.821:0.00466)0.167:0.00156)0.803:0.00355,('OTU_3811':0.01361,('OTU_6802':0.03034,('OTU_2113':0.01694,'OTU_7108':0.0119)0.786:0.01065)0.855:0.00015)0.907:0.00549)0.720:0.00167)0.862:0.00392)0.652:0.00199)0.945:0.00866,('OTU_6494':0.00558,('OTU_3731':0.01683,'OTU_6424':0.00871)0.947:0.01108)0.936:0.00709)0.328:0.00015,'OTU_8524':0.0055)0.925:0.00401,(('OTU_4898':0.01025,((('OTU_6465':0.00847,'OTU_6661':0.01255)0.784:0.00016,(('OTU_1024':0.00791,'OTU_5035':0.0119)0.240:0.00379,'OTU_2859':0.00931)0.071:0.00458)0.871:0.00647,'OTU_2348':0.00438)0.748:0.00536)0.849:0.00378,'OTU_4059':0.00655)0.902:0.00434)0.738:0.00138,(('OTU_6355':0.0116,('OTU_7494':0.0153,'OTU_7980':0.02514)0.841:0.00494)0.798:0.00277,('OTU_2609':0.0041,'OTU_5430':0.01573)0.857:0.00423)0.307:0.00253)0.764:0.00161,('OTU_4527':0.01555,('OTU_2926':0.00142,'OTU_4229':0.0216)0.201:0.00283)0.860:0.00374)0.766:0.00271)0.869:0.00302)0.869:0.00339)0.781:0.00244,'OTU_6139':0.01283)0.842:0.0027,(('OTU_4835':0.01953,'OTU_4375':0.00014)0.973:0.0084,('OTU_3665':0.01419,'OTU_7326':0.00407)0.917:0.00848)0.677:0.00131)0.176:0.00039,('OTU_4689':0.01123,(('OTU_6416':0.00845,(('OTU_4373':0.0066,'OTU_4261':0.01855)0.261:0.0003,'OTU_8986':0.01573)0.791:0.0027)0.800:0.00334,'OTU_4911':0.01124)0.506:0.00495)0.769:0.00193)0.396:0.00759,'OTU_3303':0.03136)0.702:0.01551)0.881:0.00734)0.955:0.01215)0.537:0.00814,('OTU_5364':0.0849,'OTU_5460':0.05917)0.979:0.04458)0.723:0.00372)0.727:0.00598)0.618:0.00722,(((('OTU_3679':0.01802,'OTU_4388':0.01343)0.987:0.03159,('OTU_141':0.07161,((((('OTU_6360':0.00645,('OTU_8547':0.02551,'OTU_8421':0.01572)0.772:0.00819)0.887:0.01149,(('OTU_9019':0.01916,((((('OTU_4574':0.00815,'OTU_6382':0.01504)0.616:0.00084,'OTU_1952':0.0391)0.935:0.00869,('OTU_5593':0.00202,('OTU_3634':0.00072,('OTU_7423':0.01743,'OTU_7989':0.02299)0.988:0.02608)0.984:0.03184)0.734:0.0016)0.879:0.00541,'OTU_2280':0.0267)0.853:0.00741,('OTU_3608':0.00845,('OTU_2265':0.02155,'OTU_7448':0.00709)0.815:0.00562)0.997:0.01851)0.076:0.00572)0.933:0.01255,(((('OTU_7044':0.01822,'OTU_7450':0.02988)0.715:0.00352,('OTU_6341':0.02456,'OTU_8233':0.0127)0.901:0.0106)1.000:0.04104,((('OTU_7027':0.0168,(('OTU_8461':0.01491,'OTU_8486':0.00434)1.000:0.02624,'OTU_8802':0.0033)0.826:0.00695)0.991:0.01715,('OTU_3379':0.01706,'OTU_6698':0.01861)0.904:0.01016)0.547:0.00185,('OTU_7387':0.02249,('OTU_5389':0.01785,'OTU_7392':0.00975)0.790:0.0063)0.992:0.02761)0.563:0.00488)0.733:0.0031,('OTU_3664':0.02064,('OTU_5314':0.02603,'OTU_6836':0.00758)0.745:0.0047)0.954:0.01394)0.771:0.00443)0.804:0.00602)0.916:0.00901,'OTU_7276':0.04168)0.175:0.00113,('OTU_3208':0.02824,(('OTU_5719':0.01597,('OTU_8017':0.01486,'OTU_3128':0.03708)0.951:0.01749)0.136:0.00351,('OTU_6893':0.00714,'OTU_8359':0.02609)0.155:0.01275)0.970:0.0274)0.994:0.03491)0.792:0.00498,'OTU_7381':0.02429)0.889:0.01198)0.511:0.00912)0.734:0.01268,'OTU_7928':0.07211)0.864:0.0109,('OTU_8860':0.02482,'OTU_4294':0.05626)0.896:0.00953)0.889:0.01129)0.871:0.00965,(('OTU_5672':0.06296,('OTU_7751':0.02891,('OTU_8115':0.00834,'OTU_9012':0.02288)0.998:0.04023)0.986:0.03953)0.814:0.0201,((('OTU_7193':0.05572,(('OTU_5107':0.00823,('OTU_4067':0.00834,'OTU_4757':0.02909)0.847:0.01441)0.988:0.03886,((('OTU_2174':0.014,'OTU_6004':0.01057)0.989:0.01753,(((((('OTU_5406':0.02594,('OTU_2204':0.02376,'OTU_6920':0.02756)0.379:0.00517)0.850:0.00783,'OTU_8877':0.03502)0.408:0.00013,(('OTU_4874':0.0053,('OTU_2607':0.0089,'OTU_7540':0.01582)0.964:0.01677)0.983:0.0286,('OTU_8946':0.017,('OTU_3675':0.0054,'OTU_6685':0.0297)0.311:0.00302)0.843:0.0078)0.866:0.00995)0.865:0.00732,('OTU_2101':0.01053,'OTU_4628':0.01636)0.973:0.01724)0.844:0.00601,(('OTU_2523':0.00669,(('OTU_7042':0.01048,'OTU_7332':0.02006)0.910:0.01087,(((('OTU_1819':0.00435,'OTU_1571':0.02064)0.710:0.00202,(('OTU_1857':0.00272,('OTU_1577':0.0019,('OTU_4473':0.01593,'OTU_8404':0.00253)0.626:0.01475)0.977:0.01412)0.907:0.0058,('OTU_5701':0.01146,'OTU_2145':0.01438)0.791:0.00284)0.813:0.00417)0.965:0.011,'OTU_3135':0.00239)0.920:0.0108,'OTU_1725':0.00566)0.907:0.00872)0.933:0.0129)0.464:0.00655,((((('OTU_2317':0.00564,('OTU_6924':0.00993,('OTU_2895':0.01852,'OTU_5792':0.01119)0.085:0.00134)0.851:0.00352)0.747:0.00158,(('OTU_6297':0.01881,('OTU_3092':0.01517,'OTU_6072':0.00707)0.120:0.00645)0.830:0.0034,'OTU_6298':0.01258)0.034:0.00149)0.915:0.00651,(((('OTU_6570':0.01004,(('OTU_6554':0.0233,('OTU_3152':0.00771,('OTU_7302':0.02035,'OTU_3511':0.0174)0.833:0.00711)0.206:0.00014)0.954:0.00829,('OTU_4497':0.00944,'OTU_5252':0.01169)0.865:0.00472)0.730:0.00208)0.856:0.00444,(('OTU_3652':0.00255,((('OTU_3101':0.02776,'OTU_5182':0.01939)0.592:0.00889,'OTU_6772':0.00184)0.915:0.00715,('OTU_5153':0.00845,(('OTU_2630':0.02212,'OTU_6328':0.01607)0.849:0.01072,('OTU_5509':0.02472,'OTU_7686':0.01807)0.013:0.00822)0.290:0.0008)0.867:0.00489)0.951:0.0104)0.849:0.00737,((((('OTU_4633':0.01255,'OTU_7033':0.01404)0.363:0.00666,('OTU_3772':0.0104,'OTU_1115':0.00934)0.321:0.00469)0.745:0.00351,'OTU_7311':0.00996)0.662:0.0007,('OTU_4632':0.02599,(((('OTU_2036':0.00894,(('OTU_2925':0.01367,'OTU_7653':0.00501)0.862:0.00542,'OTU_4182':0.01225)0.172:0.00264)0.822:0.0068,'OTU_4621':0.02379)0.608:0.00397,('OTU_2781':0.0119,('OTU_2362':0.0274,'OTU_8243':0.01086)0.970:0.01964)0.911:0.01491)0.816:0.00584,('OTU_4721':0.04357,'OTU_4878':0.0153)0.958:0.0181)0.527:0.00819)0.706:0.00165)0.224:0.00122,((('OTU_3632':0.01101,('OTU_6078':0.0078,('OTU_3948':0.01174,'OTU_6643':0.01394)0.860:0.00441)0.923:0.00743)0.100:0.00143,('OTU_1486':0.00405,'OTU_7760':0.0143)0.880:0.00405)0.902:0.00014,('OTU_2618':0.00666,'OTU_8382':0.01294)0.984:0.01171)0.872:0.00264)0.750:0.00512)0.907:0.00653)0.789:0.00292,'OTU_8438':0.01581)0.804:0.00277,((('OTU_4935':0.02549,'OTU_8701':0.01358)0.936:0.01144,'OTU_6702':0.01125)0.704:0.00221,('OTU_8052':0.02751,(('OTU_3237':0.0071,'OTU_5084':0.02483)0.769:0.00153,((('OTU_8453':0.01336,'OTU_5250':0.01046)0.000:0.00254,('OTU_7154':0.00561,'OTU_7825':0.01377)0.888:0.00602)0.752:0.0025,((('OTU_2142':0.01037,'OTU_3938':0.02079)0.908:0.00783,('OTU_2551':0.01226,'OTU_6263':0.01659)0.757:0.00259)0.526:0.00807,'OTU_6544':0.02115)0.855:0.00759)0.272:0.00219)0.901:0.00944)0.905:0.01203)0.870:0.00493)0.758:0.00189)0.939:0.00816,('OTU_3359':0.00927,'OTU_7922':0.02065)0.682:0.00035)0.916:0.00433,((('OTU_8834':0.02114,('OTU_5897':0.01278,'OTU_3446':0.02594)0.870:0.00741)0.928:0.01011,(('OTU_8063':0.01813,('OTU_8362':0.01675,'OTU_8432':0.0163)0.755:0.00226)0.876:0.00411,((('OTU_1760':0.00453,'OTU_7455':0.02031)0.746:0.0017,('OTU_6782':0.01716,('OTU_6343':0.01556,((('OTU_6192':0.01606,('OTU_4545':0.02546,('OTU_4908':0.02396,'OTU_5311':0.00871)0.867:0.00726)0.880:0.01041)0.733:0.00262,('OTU_3843':0.01102,'OTU_7481':0.01947)0.845:0.00785)0.909:0.00752,'OTU_3699':0.01286)0.893:0.00865)0.776:0.005)0.871:0.00652)0.811:0.00559,('OTU_6659':0.01669,'OTU_5575':0.02618)0.838:0.00545)0.853:0.00463)0.844:0.00318)0.667:0.00065,('OTU_5624':0.00752,'OTU_8430':0.016)0.716:0.00245)0.893:0.00473)0.910:0.00786)0.980:0.01434)0.847:0.00383,'OTU_7163':0.02923)0.897:0.00816)0.436:0.00015,('OTU_7777':0.0255,('OTU_3656':0.01973,'OTU_5127':0.0278)0.636:0.01003)0.877:0.0077)0.790:0.01003)0.871:0.01909)0.932:0.0197,('OTU_4204':0.0101,'OTU_5471':0.01218)0.988:0.02878)0.917:0.01648,(((('OTU_7668':0.0247,('OTU_5338':0.03318,'OTU_8137':0.01277)0.032:0.00863)0.937:0.02168,('OTU_3022':0.01916,'OTU_8387':0.01958)0.668:0.01145)0.822:0.00764,'OTU_8549':0.01344)0.865:0.01007,(('OTU_6982':0.04691,(('OTU_4191':0.00784,'OTU_4779':0.01056)0.917:0.00872,('OTU_4664':0.01089,'OTU_6548':0.02267)0.903:0.01164)0.772:0.00876)0.842:0.00837,((('OTU_8449':0.00485,'OTU_8973':0.01836)0.722:0.00616,('OTU_8238':0.02492,((('OTU_3163':0.02986,'OTU_4658':0.00178)0.970:0.01312,(('OTU_6598':0.01861,(('OTU_4055':0.00859,'OTU_8331':0.02989)0.950:0.02357,'OTU_8760':0.03688)0.818:0.01657)0.971:0.02563,('OTU_5374':0.0144,((((('OTU_5353':0.00479,'OTU_7301':0.01638)0.955:0.0114,'OTU_4069':0.01365)0.841:0.0057,'OTU_6480':0.0101)0.068:0.00444,(((((('OTU_7571':0.01971,'OTU_4358':0.01077)0.911:0.00858,(('OTU_4756':0.01261,('OTU_3296':0.01168,'OTU_6437':0.00989)0.838:0.00498)0.856:0.00626,'OTU_7122':0.0144)0.776:0.00621)0.199:0.00269,'OTU_3808':0.01405)0.909:0.00648,(('OTU_5700':0.00924,'OTU_8719':0.01067)0.790:0.00364,('OTU_4979':0.0211,'OTU_8403':0.00934)0.925:0.00758)0.789:0.0033)0.844:0.00337,(('OTU_7907':0.00886,'OTU_4893':0.02626)0.261:0.00083,(('OTU_6732':0.00952,('OTU_8988':0.01142,('OTU_6752':0.00937,'OTU_8077':0.00929)0.182:0.00234)0.072:0.00229)0.916:0.00747,('OTU_8161':0.02377,('OTU_6605':0.01187,((('OTU_6540':0.0041,('OTU_4370':0.01057,('OTU_4065':0.00738,('OTU_2924':0.00795,'OTU_4529':0.01485)0.833:0.00407)0.761:0.00183)0.910:0.00632)0.771:0.00228,'OTU_6837':0.0138)0.397:0.00163,('OTU_6134':0.01433,(('OTU_4367':0.01391,('OTU_4510':0.00806,'OTU_6296':0.0101)0.818:0.00443)0.294:0.00504,('OTU_3703':0.00981,((((('OTU_8187':0.0077,('OTU_7010':0.01255,'OTU_4829':0.02093)0.570:0.00382)0.985:0.01705,('OTU_7859':0.0058,('OTU_4108':0.01041,'OTU_6536':0.01229)0.854:0.00506)0.854:0.00519)0.759:0.00205,('OTU_2962':0.01088,'OTU_6471':0.01316)0.943:0.00958)0.668:0.00437,('OTU_7035':0.01573,'OTU_8459':0.00437)0.976:0.01177)0.721:0.00243,'OTU_8197':0.00815)0.840:0.00641)0.885:0.00397)0.931:0.00807)0.828:0.00288)0.858:0.00359)0.879:0.00683)0.711:0.00277)0.964:0.00824)0.888:0.00563)0.152:0.00389,((('OTU_3522':0.00701,('OTU_2661':0.01153,'OTU_3928':0.01416)0.921:0.00998)0.657:0.00106,('OTU_4783':0.01401,'OTU_5202':0.00621)0.938:0.00786)0.746:0.00172,'OTU_6161':0.01266)0.882:0.00383)0.763:0.00275)0.906:0.00513,(('OTU_8429':0.00536,('OTU_5684':0.00542,('OTU_4338':0.00735,'OTU_4339':0.01241)0.859:0.00719)0.980:0.01563)0.958:0.01301,(('OTU_8499':0.03205,'OTU_8927':0.00784)0.653:0.00565,('OTU_5293':0.01369,('OTU_8140':0.01696,'OTU_7971':0.01476)0.095:0.0025)0.948:0.01135)0.618:0.00724)0.866:0.00686)0.653:0.00031)0.435:0.00386)0.280:0.00343)0.683:0.00108,(('OTU_4863':0.01593,'OTU_8661':0.0188)0.950:0.01267,(((((((('OTU_3457':0.01115,'OTU_8388':0.00866)0.124:0.00929,'OTU_3847':0.0108)0.703:0.00314,'OTU_6325':0.01834)0.591:0.00016,'OTU_6783':0.0069)0.829:0.00319,'OTU_6145':0.01398)0.779:0.00563,'OTU_2355':0.00394)0.838:0.00405,(((('OTU_2510':0.01075,'OTU_5408':0.0201)0.967:0.00015,((('OTU_6701':0.00552,'OTU_7325':0.01557)0.942:0.00699,'OTU_8049':0.01279)0.258:0.00016,'OTU_3422':0.01851)0.908:0.00522)0.920:0.0041,'OTU_3960':0.01235)0.656:0.0007,(('OTU_8356':0.01108,'OTU_8007':0.01125)0.861:0.004,'OTU_5180':0.01181)0.838:0.00424)0.783:0.00135)0.749:0.00261,'OTU_4623':0.01807)0.511:0.00379)0.955:0.01044)0.905:0.00908)0.678:0.0008)0.934:0.01431,'OTU_8876':0.02796)0.883:0.01201)0.728:0.01725)0.842:0.01302)0.866:0.00965)0.737:0.00389)0.915:0.01286)0.773:0.00385,(((('OTU_7832':0.02742,('OTU_2599':0.03296,'OTU_8419':0.00996)0.225:0.0094)0.983:0.02795,('OTU_3723':0.00688,'OTU_4329':0.04174)0.985:0.02368)0.952:0.02124,(('OTU_1931':0.0051,'OTU_7515':0.01803)1.000:0.04069,'OTU_6303':0.02354)0.773:0.01122)0.819:0.00679,(('OTU_4795':0.01354,('OTU_6486':0.0287,'OTU_7561':0.02083)0.948:0.0184)0.947:0.0153,(('OTU_8594':0.01491,('OTU_7467':0.01102,('OTU_3933':0.03202,'OTU_4148':0.0157)0.806:0.00562)0.779:0.00347)0.982:0.01461,('OTU_5450':0.01154,('OTU_4138':0.01288,'OTU_7092':0.04006)0.951:0.01994)0.305:0.00113)0.928:0.00852)0.900:0.00779)0.906:0.00734)0.854:0.00466,('OTU_3006':0.03261,'OTU_5535':0.03701)0.882:0.0136)0.393:0.00015)0.876:0.00689,((('OTU_3491':0.01076,('OTU_5284':0.03216,'OTU_7437':0.02354)0.267:0.01232)1.000:0.04856,('OTU_4577':0.02469,'OTU_4960':0.01182)0.977:0.01975)0.593:0.01145,('OTU_3917':0.03085,('OTU_1548':0.04232,(('OTU_4807':0.06141,('OTU_3779':0.03931,'OTU_8020':0.02687)0.771:0.00498)0.734:0.00375,('OTU_5418':0.01914,'OTU_5980':0.01054)1.000:0.03806)0.996:0.02681)0.694:0.00159)0.836:0.00743)0.951:0.01184)0.777:0.00408,('OTU_8903':0.03319,('OTU_8804':0.06649,(('OTU_6039':0.01497,(('OTU_6101':0.01293,'OTU_7206':0.04027)0.998:0.06355,'OTU_6715':0.05748)0.855:0.03197)0.900:0.02267,('OTU_5274':0.05066,('OTU_8579':0.01354,('OTU_5231':0.01081,'OTU_5601':0.03177)0.564:0.01002)1.000:0.05537)0.943:0.02235)0.669:0.00306)0.820:0.00824)0.912:0.01378)0.968:0.01548)0.807:0.00991)0.049:0.00505)0.968:0.01505)0.255:0.00016,(((('OTU_6530':0.00603,'OTU_6129':0.0131)0.944:0.00558,'OTU_8174':0.00758)0.778:0.00197,'OTU_8104':0.00952)0.388:0.00606,('OTU_5716':0.00988,'OTU_7910':0.02534)1.000:0.05027)0.938:0.01076)0.985:0.01859)0.809:0.00537)0.879:0.00823,(('OTU_2061':0.01583,'OTU_7224':0.01664)1.000:0.07414,(('OTU_3301':0.03049,('OTU_1538':0.00798,'OTU_8208':0.0106)0.847:0.0069)0.854:0.01052,(('OTU_1989':0.01681,'OTU_7427':0.00325)0.945:0.01126,((('OTU_6315':0.0252,'OTU_9018':0.00451)0.929:0.0142,('OTU_2998':0.03939,'OTU_5566':0.04437)0.738:0.0118)0.929:0.0177,('OTU_4824':0.00803,('OTU_1149':0.00589,'OTU_6226':0.0272)0.847:0.02276)0.989:0.02872)0.011:0.00216)0.997:0.03292)0.973:0.03707)0.936:0.02312)0.683:0.0078,((('OTU_699':0.0339,'OTU_8926':0.0203)0.970:0.02221,('OTU_6627':0.03054,'OTU_8004':0.03177)0.896:0.02326)0.508:0.01095,((('OTU_7949':0.0167,('OTU_7894':0.01154,'OTU_7239':0.01995)0.827:0.00555)0.997:0.03579,('OTU_1828':0.00547,('OTU_2031':0.01261,'OTU_3739':0.01039)0.878:0.01174)0.984:0.02771)0.903:0.01901,((('OTU_1100':0.00758,'OTU_8053':0.01101)0.258:0.00197,('OTU_6918':0.02246,'OTU_7921':0.01298)0.885:0.00904)1.000:0.04273,(('OTU_2431':0.00703,('OTU_538':0.01328,'OTU_8546':0.01116)0.685:0.00564)0.996:0.03703,'OTU_4826':0.12382)0.839:0.01021)0.531:0.00206)0.895:0.01495)0.780:0.00476)0.884:0.008,(((('OTU_2608':0.02264,((((((('OTU_347':0.00794,('OTU_2691':0.01286,('OTU_7551':0.00809,'OTU_93':0.01381)0.795:0.0041)0.442:0.0035)0.014:0.00014,(('OTU_537':0.0333,('OTU_1155':0.00778,'OTU_2384':0.02345)0.750:0.00499)0.648:0.00456,('OTU_2826':0.01189,('OTU_583':0.01525,'OTU_836':0.0064)0.917:0.00639)0.908:0.007)0.883:0.00679)0.900:0.006,'OTU_5657':0.01043)0.888:0.00597,'OTU_7803':0.01122)0.770:0.00291,'OTU_398':0.0042)0.716:0.00557,'OTU_6156':0.02243)0.808:0.00016,((((((('OTU_4225':0.00428,(('OTU_5943':0.00453,('OTU_1954':0.01359,('OTU_6306':0.02626,'OTU_5577':0.00015)0.964:0.01254)0.815:0.00581)0.901:0.00829,'OTU_7327':0.0101)0.826:0.00555)0.964:0.01,(((((((('OTU_4488':0.03173,(((((('OTU_1452':0.01031,'OTU_358':0.0079)0.436:0.00724,('OTU_3014':0.01133,'OTU_4132':0.02477)0.848:0.00529)0.713:0.00213,('OTU_1563':0.00109,(('OTU_270':0.01337,'OTU_7633':0.00789)0.892:0.00743,'OTU_3647':0.01139)0.863:0.00673)0.875:0.00388)0.886:0.00575,'OTU_2567':0.01056)0.848:0.00563,('OTU_2779':0.01341,'OTU_6936':0.00923)0.835:0.00452)0.794:0.00385,'OTU_5356':0.01157)0.938:0.01198)0.884:0.00786,'OTU_695':0.00016)0.935:0.00975,('OTU_2295':0.00941,'OTU_8324':0.01023)0.907:0.00615)0.000:0.00048,'OTU_5476':0.0081)0.662:0.00436,(((('OTU_7935':0.01382,'OTU_1938':0.00758)0.892:0.00533,('OTU_1575':0.0111,('OTU_4902':0.01031,('OTU_8064':0.00539,('OTU_544':0.00579,('OTU_1094':0.01244,'OTU_6117':0.00936)0.505:0.00507)0.918:0.00792)0.734:0.00598)0.913:0.00735)0.632:0.00127)0.734:0.00159,'OTU_6415':0.01686)0.765:0.00865,('OTU_5145':0.00919,('OTU_145':0.00015,('OTU_4578':0.01553,'OTU_7951':0.00962)0.968:0.01356)0.968:0.01471)0.977:0.01326)0.000:0.00012)0.827:0.004,'OTU_3885':0.00756)0.933:0.00635,'OTU_2899':0.00686)0.936:0.0093,('OTU_5749':0.00016,'OTU_8866':0.03619)0.949:0.00791)0.507:0.00056)0.774:0.0027,'OTU_4796':0.01323)0.879:0.00815,('OTU_1932':0.02346,'OTU_5740':0.00157)0.995:0.02712)0.788:0.00429,('OTU_6629':0.0045,('OTU_3413':0.05235,'OTU_5872':0.02037)0.980:0.03683)0.756:0.00524)0.955:0.00863,((((('OTU_5138':0.02089,'OTU_5934':0.00706)0.988:0.02405,(('OTU_1066':0.00715,'OTU_2672':0.01138)0.958:0.01302,((((((('OTU_89':0.01679,((('OTU_8412':0.01874,'OTU_2051':0.00321)0.454:0.00566,(('OTU_1640':0.01287,'OTU_859':0.00958)0.998:0.02202,'OTU_1520':0.00866)0.743:0.00234)0.967:0.00971,(((('OTU_251':0.00578,('OTU_160':0.0146,'OTU_8316':0.01016)0.804:0.00318)0.686:0.00482,('OTU_2178':0.01135,'OTU_2956':0.00959)0.923:0.00846)0.877:0.00015,('OTU_2817':0.0099,'OTU_5738':0.00844)0.864:0.00506)0.866:0.00366,'OTU_2299':0.00476)0.883:0.00471)0.678:0.00425)0.262:0.00144,'OTU_2706':0.00967)0.978:0.01631,'OTU_8563':0.02764)0.881:0.00702,'OTU_3503':0.00857)0.892:0.00014,('OTU_477':0.00449,'OTU_483':0.01526)0.875:0.00501)0.905:0.00479,(('OTU_5271':0.00792,'OTU_6413':0.01934)0.930:0.01367,('OTU_192':0.00735,('OTU_191':0.00616,(('OTU_515':0.00179,'OTU_5103':0.03099)0.823:0.00478,((((('OTU_2619':0.01114,('OTU_1478':0.00216,('OTU_46':0.01085,('OTU_1041':0.00865,'OTU_140':0.01911)0.921:0.00873)0.922:0.00831)0.845:0.00613)0.604:0.00399,'OTU_7903':0.00577)0.826:0.00305,'OTU_2207':0.00927)0.962:0.009,'OTU_5455':0.0064)0.841:0.00466,'OTU_6560':0.01015)0.761:0.00255)0.899:0.00758)0.936:0.0096)0.495:0.00228)0.105:0.00067)0.963:0.01338,'OTU_7506':0.00146)0.998:0.02659)0.982:0.02088)0.891:0.01343,'OTU_7097':0.01647)0.711:0.00186,'OTU_2652':0.02833)0.957:0.01046,('OTU_5285':0.01435,'OTU_7466':0.01004)0.936:0.01387)0.813:0.00679)0.020:0.00286,((((((((('OTU_2476':0.01546,'OTU_5276':0.026)0.820:0.00625,('OTU_1492':0.02094,(((('OTU_1293':0.01496,'OTU_2092':0.00535)0.799:0.00725,('OTU_897':0.02214,('OTU_1132':0.00969,'OTU_229':0.00954)0.770:0.00699)0.269:0.00591)0.851:0.00947,('OTU_1222':0.01732,'OTU_766':0.02905)0.884:0.00811)0.985:0.01708,('OTU_5229':0.01295,'OTU_5691':0.0088)0.922:0.01355)0.855:0.0099)0.854:0.00631)0.968:0.0105,'OTU_280':0.00914)0.758:0.00254,(('OTU_1298':0.01152,'OTU_144':0.01231)0.953:0.01327,(('OTU_800':0.00626,((((('OTU_4082':0.01289,'OTU_1821':0.01105)0.915:0.00689,'OTU_1061':0.00948)0.689:0.00182,'OTU_906':0.00875)0.863:0.00651,'OTU_7870':0.00688)0.960:0.00996,('OTU_1172':0.00214,('OTU_1078':0.01256,'OTU_2910':0.0092)0.899:0.00724)0.959:0.00926)0.902:0.00783)0.909:0.01293,(((('OTU_2325':0.00553,(('OTU_5741':0.01327,('OTU_2172':0.0077,'OTU_3352':0.00996)0.613:0.00266)0.412:0.00016,(('OTU_904':0.00822,((('OTU_1784':0.01293,'OTU_2723':0.00815)0.547:0.0026,'OTU_1262':0.01548)0.903:0.00252,('OTU_254':0.00023,('OTU_214':0.01766,('OTU_2868':0.01284,'OTU_561':0.00936)0.730:0.00579)0.599:0.00703)0.972:0.01041)0.851:0.00081)0.873:0.00311,('OTU_2014':0.01114,'OTU_8267':0.01047)0.608:0.00165)0.977:0.00854)0.942:0.00752)0.906:0.00526,(('OTU_1611':0.01382,'OTU_2762':0.00628)0.735:0.00953,('OTU_1266':0.0065,'OTU_1829':0.02107)0.894:0.00588)0.853:0.00392)0.695:0.001,('OTU_3269':0.01945,'OTU_6733':0.00514)0.965:0.00941)0.999:0.02352,(('OTU_2954':0.01831,'OTU_2997':0.01053)0.833:0.00912,('OTU_1461':0.02575,('OTU_752':0.0248,'OTU_8504':0.01209)0.813:0.00596)0.913:0.01253)0.867:0.00583)0.882:0.01281)0.918:0.01109)0.719:0.00609)0.849:0.00398,((('OTU_3240':0.00887,('OTU_3766':0.04038,('OTU_1660':0.00887,(('OTU_3124':0.00719,'OTU_5175':0.02055)0.949:0.00956,('OTU_1168':0.00014,('OTU_2382':0.00723,'OTU_2876':0.00925)0.982:0.0127)0.951:0.00953)0.701:0.00144)0.965:0.02791)0.941:0.02146)0.817:0.0057,'OTU_6760':0.02808)0.969:0.02479,('OTU_5178':0.05739,'OTU_6710':0.01919)0.975:0.02635)0.725:0.00526)0.637:0.00758,(((((((('OTU_1376':0.006,('OTU_1310':0.00827,'OTU_2318':0.01254)0.808:0.0049)0.914:0.0073,('OTU_1375':0.01086,'OTU_2405':0.01104)0.505:0.00445)0.737:0.00249,'OTU_848':0.01241)0.249:0.00152,'OTU_2722':0.01063)0.875:0.00336,('OTU_1305':0.01084,('OTU_3903':0.01511,'OTU_742':0.00353)0.731:0.00501)0.957:0.00905)0.915:0.0072,('OTU_2278':0.01303,(((('OTU_5283':0.00983,('OTU_8349':0.00161,('OTU_3556':0.01019,(('OTU_6180':0.00944,'OTU_720':0.01072)0.970:0.0115,'OTU_1942':0.0052)0.830:0.00498)0.935:0.00675)0.967:0.01123)0.865:0.00617,('OTU_892':0.01061,('OTU_1493':0.00633,'OTU_2505':0.01308)0.918:0.00807)0.493:0.00603)0.955:0.00784,'OTU_7472':0.00546)0.813:0.00279,'OTU_6931':0.00999)0.973:0.01232)0.764:0.00182)0.173:0.00169,((('OTU_1525':0.00638,'OTU_282':0.01328)0.896:0.00434,('OTU_1973':0.01358,((('OTU_1615':0.01121,'OTU_748':0.01275)0.871:0.00388,(('OTU_1480':0.0108,(('OTU_503':0.01047,('OTU_104':0.00644,'OTU_1345':0.01482)0.464:0.00199)0.825:0.0038,'OTU_155':0.01058)0.737:0.00149)0.330:0.0038,'OTU_556':0.03306)0.874:0.00333)0.901:0.00465,(('OTU_7640':0.00601,('OTU_3172':0.02279,('OTU_178':0.00604,'OTU_7520':0.01697)0.705:0.0084)0.944:0.00924)0.698:0.00375,'OTU_2991':0.01162)0.989:0.0154)0.868:0.00666)0.054:0.00015)0.852:0.00286,(('OTU_1730':0.01495,'OTU_822':0.0055)0.939:0.00841,(('OTU_1768':0.00674,'OTU_3689':0.01221)0.826:0.00335,('OTU_8354':0.0099,'OTU_677':0.01539)0.702:0.00015)0.629:0.00454)0.879:0.00323)0.967:0.00692)0.957:0.00015,('OTU_6842':0.02134,(('OTU_4890':0.00625,('OTU_2424':0.01562,'OTU_1605':0.01705)0.454:0.0067)1.000:0.02809,('OTU_877':0.01306,(('OTU_3976':0.02327,(('OTU_1745':0.01367,('OTU_5521':0.01864,'OTU_5230':0.00874)0.886:0.00458)0.854:0.00683,'OTU_889':0.01442)0.455:0.00411)0.870:0.00945,((('OTU_130':0.00596,'OTU_7873':0.01228)0.243:0.00555,('OTU_156':0.00823,'OTU_553':0.01132)0.888:0.00655)0.863:0.01301,'OTU_1764':0.02361)0.808:0.00566)0.804:0.00573)0.302:0.00725)0.905:0.01114)0.711:0.00678)1.000:0.04961)0.076:0.00351,((((((('OTU_4127':0.00612,('OTU_2425':0.01041,'OTU_11':0.00852)0.454:0.00496)0.582:0.00479,'OTU_3196':0.00719)0.710:0.00312,((('OTU_2410':0.01288,'OTU_81':0.00763)0.757:0.00495,(('OTU_1249':0.00178,'OTU_8492':0.02372)0.831:0.00616,((('OTU_163':0.0091,('OTU_8829':0.01395,'OTU_1416':0.00633)0.511:0.00718)0.365:0.00076,'OTU_6441':0.01025)0.961:0.00938,'OTU_75':0.00678)0.887:0.00441)0.871:0.0054)0.824:0.00428,'OTU_6882':0.00983)0.936:0.00778)0.815:0.00468,'OTU_8328':0.00585)0.718:0.00169,('OTU_3':0.0023,('OTU_8964':0.03346,('OTU_5478':0.02484,('OTU_7927':0.04091,'OTU_7904':0.04312)0.802:0.01118)0.892:0.01431)0.625:0.00168)0.953:0.00944)0.933:0.01049,'OTU_8835':0.00431)0.735:0.00588,(('OTU_7888':0.01457,'OTU_8307':0.00913)0.993:0.02283,('OTU_7898':0.01998,'OTU_7955':0.00327)0.761:0.00727)0.889:0.01207)0.997:0.02659)0.497:0.00212,(((('OTU_204':0.00282,('OTU_402':0.01117,'OTU_3398':0.01275)0.858:0.00456)0.781:0.00371,(('OTU_2414':0.01299,('OTU_3339':0.01941,'OTU_8583':0.00264)0.867:0.00641)0.871:0.00621,('OTU_1521':0.00757,('OTU_2720':0.0155,'OTU_7950':0.00676)0.870:0.00318)0.657:0.00152)0.728:0.00185)0.992:0.02101,'OTU_4748':0.03281)0.946:0.01182,('OTU_5472':0.02357,'OTU_7916':0.03605)0.910:0.01538)0.923:0.00873)0.741:0.00327,'OTU_6419':0.1036)0.320:0.00429)1.000:0.02926)0.921:0.01024)0.209:0.00289,'OTU_3334':0.00694)0.923:0.01318,'OTU_4676':0.02052)1.000:0.04855,(('OTU_1048':0.02021,'OTU_1957':0.01605)0.325:0.00878,(((((('OTU_4343':0.00529,('OTU_2705':0.01504,('OTU_1283':0.00223,'OTU_6584':0.01602)0.992:0.02047)0.551:0.00454)0.919:0.00837,('OTU_9009':0.01679,('OTU_65':0.00281,'OTU_215':0.01825)0.880:0.00537)0.234:0.00616)0.837:0.00713,(('OTU_443':0.00632,('OTU_1271':0.00073,('OTU_5596':0.01264,'OTU_688':0.01397)0.937:0.01155)0.999:0.01786)0.831:0.00464,(('OTU_212':0.00289,('OTU_2864':0.01472,('OTU_3012':0.01194,(('OTU_8773':0.03649,('OTU_2659':0.01391,'OTU_6197':0.00725)0.365:0.00607)0.829:0.00404,'OTU_8466':0.01606)0.892:0.00732)0.970:0.01451)0.904:0.00856)0.859:0.00876,(((('OTU_1263':0.00408,'OTU_6976':0.01414)0.941:0.00744,'OTU_7679':0.00818)0.880:0.0045,'OTU_901':0.00511)0.999:0.01856,('OTU_708':0.00944,('OTU_6498':0.00531,('OTU_6133':0.01353,'OTU_2311':0.01155)0.846:0.00617)0.872:0.00751)0.932:0.00759)0.663:0.00407)0.599:0.00496)0.981:0.01801)0.982:0.01461,('OTU_3705':0.01642,((('OTU_4837':0.00792,('OTU_3911':0.01167,('OTU_1082':0.01152,'OTU_8983':0.00888)0.321:0.00149)0.861:0.0066)0.938:0.01108,'OTU_519':0.01085)0.917:0.00831,'OTU_255':0.00126)0.906:0.00719)0.966:0.01251)0.747:0.00014,'OTU_6219':0.02556)0.575:0.00997,('OTU_339':0.01886,(('OTU_1510':0.01395,('OTU_321':0.01049,('OTU_2386':0.02603,'OTU_242':0.00196)0.948:0.01106)0.938:0.00916)0.148:0.00259,'OTU_7091':0.01381)0.884:0.00879)0.961:0.0125)0.933:0.01427)0.976:0.02973)0.707:0.01044)0.993:0.04145)0.873:0.01667,(((('OTU_2296':0.05042,('OTU_5539':0.00847,'OTU_6014':0.02419)0.782:0.00922)0.850:0.00983,(('OTU_2995':0.02519,'OTU_4812':0.03529)0.863:0.02443,('OTU_3084':0.03268,'OTU_4551':0.04761)0.939:0.02531)0.845:0.01051)0.907:0.01165,(('OTU_1462':0.02843,'OTU_4099':0.014)1.000:0.08792,('OTU_6884':0.0185,'OTU_4361':0.1166)0.521:0.01246)0.845:0.00757)0.972:0.03566,('OTU_7221':0.06518,'OTU_8501':0.02515)0.991:0.05129)0.796:0.03162)0.709:0.00345,((('OTU_3893':0.05389,('OTU_1104':0.0453,(((('OTU_4085':0.01912,('OTU_8260':0.01492,('OTU_5360':0.02003,'OTU_676':0.01073)0.733:0.00212)0.827:0.00443)0.868:0.00759,(('OTU_5905':0.02033,'OTU_73':0.00645)0.405:0.0039,('OTU_7917':0.01236,('OTU_346':0.01406,'OTU_7647':0.02138)0.847:0.00759)0.882:0.00589)0.346:0.00232)0.862:0.0075,(('OTU_6862':0.01897,('OTU_374':0.01969,('OTU_5269':0.01411,'OTU_924':0.01287)0.931:0.01351)0.973:0.02264)0.804:0.00701,((('OTU_304':0.01952,('OTU_370':0.00957,'OTU_1426':0.01739)0.219:0.00395)0.832:0.00491,'OTU_188':0.01077)0.916:0.00926,'OTU_1812':0.01218)0.816:0.00652)0.744:0.00315)0.926:0.01383,(('OTU_2333':0.03204,('OTU_2938':0.04987,('OTU_1404':0.01384,('OTU_3795':0.01536,('OTU_2381':0.01095,'OTU_391':0.07739)0.481:0.00358)0.997:0.0334)0.861:0.01006)0.204:0.00353)0.506:0.00562,((('OTU_2501':0.0094,'OTU_5879':0.01785)0.946:0.01561,('OTU_543':0.02894,('OTU_5798':0.02926,'OTU_1027':0.02735)0.824:0.00686)0.638:0.00681)0.243:0.00342,((('OTU_817':0.03957,'OTU_1618':0.01129)0.787:0.00475,'OTU_1875':0.02077)0.882:0.00697,(('OTU_438':0.01957,('OTU_3094':0.01328,'OTU_629':0.01524)0.958:0.01589)0.649:0.00113,(((((('OTU_112':0.00218,('OTU_1166':0.02104,(('OTU_6520':0.01138,('OTU_3663':0.01091,('OTU_530':0.01975,'OTU_7797':0.01279)0.736:0.00784)0.955:0.01453)0.707:0.0055,('OTU_1036':0.02664,('OTU_1653':0.02563,'OTU_4548':0.01031)0.764:0.00305)0.948:0.01314)0.345:0.00477)0.631:0.0042)0.809:0.00372,'OTU_2948':0.02303)0.776:0.00351,('OTU_2279':0.01283,'OTU_3958':0.01451)0.806:0.00414)0.150:0.00206,'OTU_8720':0.02004)0.812:0.00401,'OTU_7270':0.01108)0.977:0.01453,('OTU_268':0.01597,((((((('OTU_747':0.03132,('OTU_2218':0.06068,'OTU_5131':0.00707)0.829:0.00617)0.450:0.00211,'OTU_71':0.01294)0.971:0.01503,('OTU_74':0.01554,'OTU_5506':0.01796)0.744:0.00602)0.754:0.00257,'OTU_1804':0.00735)0.814:0.00793,'OTU_491':0.02431)0.927:0.0116,((((((('OTU_4152':0.01632,('OTU_2467':0.02567,'OTU_1506':0.01449)0.671:0.00593)0.477:0.00015,'OTU_56':0.00998)0.713:0.00014,(('OTU_6694':0.01593,('OTU_78':0.01702,'OTU_5074':0.00957)0.879:0.008)0.851:0.00464,'OTU_5304':0.01217)0.404:0.00398)0.874:0.00591,'OTU_6957':0.02015)0.900:0.00016,('OTU_4985':0.01885,'OTU_982':0.00823)0.857:0.00823)0.916:0.01197,'OTU_625':0.01372)0.860:0.0071,'OTU_2099':0.01041)0.839:0.00632)0.648:0.00242,'OTU_3130':0.03173)0.860:0.00458)0.613:0.00254)0.780:0.00451)0.862:0.00657)0.171:0.00136)0.951:0.01725)0.884:0.01173)0.948:0.01785)0.884:0.01205)0.933:0.0297,(('OTU_6241':0.03224,'OTU_6656':0.02791)0.997:0.08787,(((('OTU_6138':0.01158,'OTU_8200':0.02761)0.996:0.03972,((((('OTU_869':0.04236,'OTU_5528':0.00582)0.554:0.00805,('OTU_4782':0.01398,'OTU_4638':0.03359)0.663:0.01133)0.987:0.02491,'OTU_6727':0.01355)0.650:0.0036,(('OTU_2227':0.01442,('OTU_1344':0.01573,'OTU_4961':0.00842)0.802:0.00494)0.972:0.01455,'OTU_977':0.00014)0.688:0.00495)0.961:0.02361,'OTU_5382':0.08034)0.972:0.03228)0.039:0.00018,('OTU_2904':0.02755,'OTU_998':0.01118)0.000:0.00667)0.998:0.08392,(('OTU_2898':0.02485,('OTU_1444':0.01857,(((((('OTU_8794':0.00873,(('OTU_8851':0.00419,(('OTU_3860':0.00877,(('OTU_3050':0.00762,'OTU_5930':0.013)0.793:0.0079,('OTU_3125':0.00014,('OTU_5602':0.01368,'OTU_9010':0.00891)0.978:0.01699)0.583:0.01214)0.906:0.00778)0.891:0.00752,('OTU_3767':0.01,'OTU_7766':0.00984)0.943:0.00961)0.905:0.00478)0.870:0.00301,('OTU_5191':0.01385,'OTU_5984':0.02164)0.909:0.00698)0.852:0.0028)0.803:0.00016,('OTU_2160':0.00857,'OTU_4413':0.01522)0.939:0.00885)0.840:0.00356,('OTU_6041':0.02036,('OTU_4402':0.00642,(('OTU_4266':0.01304,'OTU_4549':0.01269)0.665:0.00489,'OTU_6186':0.01248)0.501:0.00155)0.904:0.00531)0.873:0.00628)0.874:0.00348,('OTU_6342':0.00156,('OTU_8092':0.03742,('OTU_4072':0.02557,'OTU_6604':0.02199)0.985:0.01755)0.784:0.00602)0.976:0.01016)0.831:0.00375,'OTU_5912':0.01236)0.781:0.0049,('OTU_6483':0.00768,('OTU_7374':0.01128,('OTU_7660':0.01052,'OTU_3755':0.01448)0.661:0.00285)0.714:0.00166)0.986:0.0182)0.657:0.00694)0.514:0.0121)0.996:0.04586,((('OTU_4026':0.00235,('OTU_7032':0.00534,(('OTU_2641':0.02307,'OTU_976':0.00646)0.816:0.00752,('OTU_6840':0.01206,'OTU_1562':0.01032)0.094:0.00269)0.864:0.00373)0.985:0.01577)0.642:0.00562,((('OTU_5652':0.00908,'OTU_5949':0.01134)0.995:0.02088,('OTU_6852':0.01517,('OTU_8128':0.0237,'OTU_7717':0.00349)0.887:0.00673)0.879:0.00595)0.911:0.01006,(('OTU_4758':0.00878,'OTU_5692':0.01973)0.998:0.03564,('OTU_7052':0.00932,(('OTU_5547':0.01499,(('OTU_6769':0.01097,('OTU_7336':0.01097,'OTU_6528':0.01405)0.594:0.00584)0.846:0.00396,'OTU_8477':0.00831)0.966:0.00951)0.901:0.006,(((('OTU_6703':0.00666,(('OTU_8759':0.01348,('OTU_3595':0.01129,('OTU_2810':0.00993,'OTU_4129':0.01325)0.850:0.00734)0.767:0.00365)0.617:0.00535,('OTU_2528':0.00616,'OTU_3496':0.02064)0.727:0.00269)0.966:0.01385)0.968:0.01016,(('OTU_7453':0.02152,('OTU_5537':0.01035,'OTU_2477':0.01443)0.024:0.00397)0.697:0.01115,('OTU_2568':0.00444,('OTU_3200':0.01241,'OTU_8872':0.01081)0.894:0.0045)0.483:0.00585)0.334:0.0048)0.709:0.00153,(('OTU_4787':0.01377,('OTU_7465':0.00736,('OTU_5796':0.00912,'OTU_8496':0.01079)0.938:0.00615)0.851:0.00016)0.871:0.00015,('OTU_6938':0.00755,'OTU_7094':0.01373)0.104:0.00441)0.863:0.00315)0.988:0.01098,(('OTU_5584':0.02706,('OTU_5490':0.01391,'OTU_5782':0.01052)0.438:0.00161)0.944:0.00645,('OTU_5061':0.01046,'OTU_8214':0.0221)0.811:0.00783)0.849:0.00015)0.821:0.00252)0.740:0.00177)0.736:0.00374)0.922:0.01078)0.923:0.0108)0.984:0.03154,('OTU_6966':0.0317,('OTU_6970':0.00912,('OTU_7479':0.03217,'OTU_8958':0.01301)0.345:0.00728)0.950:0.02274)0.979:0.03138)0.339:0.00962)0.761:0.01048)0.284:0.01468)0.999:0.10232)0.916:0.03781,(('OTU_6759':0.01648,(('OTU_5553':0.02161,'OTU_7900':0.01713)0.458:0.00741,('OTU_6283':0.01793,('OTU_6215':0.02441,'OTU_8005':0.01672)0.897:0.00997)0.855:0.00678)0.778:0.00991)0.999:0.08677,(('OTU_6495':0.039,'OTU_6687':0.03856)0.853:0.05699,('OTU_3118':0.02597,'OTU_3370':0.04533)0.845:0.03349)0.998:0.14922)0.885:0.03133)0.911:0.0232)0.980:0.02509,(((('OTU_7431':0.00892,(('OTU_1917':0.00571,('OTU_5288':0.02576,'OTU_7853':0.00855)0.856:0.00681)0.854:0.0052,(((('OTU_6229':0.00189,'OTU_5745':0.03885)0.608:0.00163,(('OTU_1439':0.01855,(('OTU_7379':0.02419,'OTU_7650':0.02792)0.723:0.00388,'OTU_6546':0.0226)0.298:0.0082)0.924:0.00967,'OTU_8609':0.01122)0.895:0.00516)0.994:0.01769,(((((('OTU_7688':0.01893,('OTU_2737':0.00538,'OTU_3275':0.01728)0.743:0.00221)0.941:0.00733,(('OTU_6858':0.01077,'OTU_5636':0.01677)0.818:0.00422,'OTU_2596':0.00682)0.850:0.0035)0.878:0.00353,(('OTU_3998':0.00984,('OTU_1420':0.01104,('OTU_1705':0.00712,'OTU_7792':0.01528)0.444:0.00477)0.859:0.0041)0.854:0.00324,'OTU_5983':0.01558)0.912:0.00015)0.949:0.00554,'OTU_5695':0.00664)0.766:0.00122,'OTU_5113':0.01195)0.860:0.00569,(((('OTU_6196':0.02282,'OTU_7399':0.01589)0.943:0.00984,(('OTU_7018':0.00563,'OTU_7854':0.01537)0.932:0.0074,'OTU_8361':0.02059)0.363:0.00407)0.797:0.0037,'OTU_7100':0.00611)0.743:0.00321,(('OTU_5375':0.00372,'OTU_7739':0.01502)0.817:0.00406,('OTU_6327':0.0095,'OTU_8784':0.01676)0.775:0.00314)0.801:0.00299)0.804:0.00325)0.359:0.00498)0.754:0.00151,(('OTU_7026':0.0178,'OTU_8399':0.02007)0.972:0.01691,'OTU_3455':0.03762)0.866:0.00605)0.635:0.00151)0.814:0.00449)0.856:0.01568,(('OTU_5971':0.05528,('OTU_2695':0.04303,(((((((('OTU_6240':0.01253,('OTU_5970':0.0056,'OTU_8743':0.0127)0.770:0.00232)0.859:0.00287,('OTU_6054':0.02121,'OTU_8000':0.00954)0.907:0.00792)0.801:0.00226,(('OTU_4158':0.00677,((('OTU_6525':0.00853,(('OTU_7056':0.02278,((('OTU_2230':0.00508,'OTU_6599':0.01793)0.781:0.00802,'OTU_8468':0.01113)0.926:0.00921,'OTU_4643':0.00254)0.900:0.00767)0.701:0.00173,('OTU_5957':0.01044,('OTU_3266':0.00759,'OTU_3610':0.01152)0.805:0.00603)0.817:0.00372)0.454:0.00167)0.979:0.01129,(((('OTU_7587':0.02035,'OTU_6021':0.00967)0.877:0.00595,(('OTU_4515':0.00348,'OTU_2645':0.01831)0.747:0.00496,('OTU_1311':0.00932,(('OTU_4356':0.00959,('OTU_7012':0.01318,'OTU_8970':0.01293)0.302:0.00732)0.761:0.00309,('OTU_6287':0.00646,'OTU_8114':0.01301)0.926:0.00574)0.858:0.00314)0.843:0.00289)0.331:0.00164)0.813:0.00256,(('OTU_569':0.01398,(('OTU_5895':0.00173,'OTU_6930':0.02046)0.912:0.00995,('OTU_6431':0.00866,('OTU_5381':0.01208,'OTU_8481':0.00927)0.879:0.00594)0.855:0.00531)0.710:0.00273)0.920:0.00787,'OTU_8935':0.01639)0.377:0.00014)0.919:0.0056,('OTU_2077':0.00877,('OTU_5670':0.00898,'OTU_8101':0.012)0.842:0.00507)0.733:0.00111)0.872:0.00014)0.817:0.00298,'OTU_7772':0.01392)0.389:0.00268)0.802:0.00015,('OTU_7424':0.01243,('OTU_6262':0.01367,((('OTU_2370':0.01423,'OTU_4991':0.01378)0.741:0.00228,('OTU_4937':0.01372,'OTU_7833':0.00446)0.958:0.00886)0.729:0.00308,'OTU_8070':0.00409)0.874:0.00288)0.349:0.00121)0.936:0.00555)0.865:0.00417)0.885:0.00407,((('OTU_6364':0.01257,'OTU_5993':0.00846)0.586:0.00485,'OTU_4977':0.01094)0.513:0.00493,'OTU_5425':0.00566)0.911:0.0064)0.628:0.00014,(('OTU_5529':0.00724,('OTU_2808':0.01253,'OTU_3902':0.00584)0.865:0.00721)0.907:0.00635,(((((('OTU_2675':0.00284,((('OTU_6622':0.0078,'OTU_6700':0.01051)0.866:0.00334,('OTU_4140':0.00263,('OTU_5829':0.01119,'OTU_8569':0.00835)0.961:0.00848)0.948:0.00711)0.955:0.00546,('OTU_8687':0.01555,('OTU_1490':0.00842,'OTU_7617':0.01292)0.772:0.00209)0.861:0.00275)0.781:0.00133)0.949:0.00014,(((('OTU_6422':0.01105,'OTU_7470':0.01174)0.966:0.01097,(('OTU_7582':0.02843,('OTU_3454':0.00797,(((('OTU_4341':0.02266,'OTU_5011':0.01063)0.473:0.00565,'OTU_1835':0.00507)0.876:0.00561,(('OTU_4763':0.00285,('OTU_7403':0.01088,'OTU_5333':0.01117)0.955:0.00839)0.845:0.00486,('OTU_1297':0.00809,'OTU_5785':0.01277)0.798:0.00515)0.409:0.00543)0.912:0.00939,'OTU_4934':0.00015)0.958:0.01148)0.949:0.00973)0.873:0.00674,'OTU_6096':0.00024)0.870:0.00776)0.915:0.00692,('OTU_2041':0.00886,'OTU_5727':0.01075)0.811:0.00301)0.966:0.00904,'OTU_5225':0.01427)0.867:0.00393)0.945:0.00812,('OTU_7544':0.01042,('OTU_2328':0.02025,'OTU_8756':0.01669)0.188:0.00355)0.861:0.00535)0.766:0.00282,(('OTU_6024':0.00768,'OTU_6775':0.02057)0.755:0.00233,(('OTU_3657':0.0202,(('OTU_6863':0.00778,('OTU_3990':0.01651,'OTU_6667':0.00442)0.898:0.00792)0.860:0.00519,((('OTU_4223':0.00728,'OTU_8209':0.01371)0.979:0.01652,('OTU_4242':0.01784,(('OTU_6883':0.02329,'OTU_6439':0.01789)0.722:0.00157,('OTU_5647':0.01712,'OTU_4535':0.026)0.847:0.0069)0.861:0.00475)0.839:0.0065)0.435:0.01145,('OTU_6026':0.03636,(('OTU_4359':0.01238,('OTU_3442':0.00577,(('OTU_6912':0.01579,('OTU_7398':0.04112,(('OTU_8169':0.01484,(('OTU_1350':0.00682,'OTU_4722':0.02952)0.797:0.00453,'OTU_2087':0.01316)0.950:0.0107)0.810:0.004,'OTU_3259':0.01033)0.878:0.00597)0.638:0.00737)0.899:0.00894,'OTU_4701':0.01254)0.859:0.00706)0.747:0.00243)0.083:0.00145,'OTU_4720':0.01677)0.789:0.00332)0.831:0.00621)0.761:0.00279)0.849:0.00328)0.799:0.00265,('OTU_4332':0.01271,'OTU_6356':0.01244)0.973:0.01186)0.756:0.00134)0.876:0.00415)0.880:0.00379,(((((('OTU_6406':0.01033,'OTU_7196':0.01353)0.526:0.00475,'OTU_3054':0.00711)0.320:0.00307,((('OTU_6052':0.00816,('OTU_3750':0.01125,('OTU_2583':0.00858,'OTU_3660':0.0131)0.512:0.00273)0.947:0.00796)0.839:0.00272,'OTU_4393':0.00691)0.729:0.0015,((('OTU_6911':0.01045,'OTU_6951':0.00912)0.360:0.0071,'OTU_7552':0.01912)0.859:0.00648,(('OTU_5942':0.00287,'OTU_8056':0.01555)0.957:0.00819,('OTU_5200':0.01131,('OTU_3691':0.00981,'OTU_3383':0.02025)0.087:0.00237)0.783:0.00266)0.922:0.00462)0.771:0.00121)0.740:0.00115)0.825:0.00331,('OTU_5001':0.01241,('OTU_5102':0.00792,('OTU_7211':0.01387,'OTU_1111':0.01675)0.751:0.00144)0.934:0.00016)0.938:0.00539)0.783:0.00197,('OTU_7341':0.01083,(((('OTU_5961':0.01097,'OTU_7281':0.01103)0.843:0.00263,('OTU_4396':0.00947,('OTU_5306':0.01508,((('OTU_3475':0.0033,'OTU_7964':0.01485)0.942:0.00871,(('OTU_5043':0.00924,'OTU_4786':0.01058)0.825:0.00396,('OTU_6606':0.01253,'OTU_3447':0.01227)0.660:0.00047)0.661:0.00326)0.903:0.00567,('OTU_4279':0.01957,'OTU_8908':0.00937)0.962:0.00908)0.752:0.0015)0.851:0.00424)0.953:0.00015)0.825:0.00286,('OTU_2964':0.01091,'OTU_7796':0.00966)0.394:0.00476)0.773:0.00237,('OTU_4705':0.01493,('OTU_1203':0.0053,'OTU_6237':0.01687)0.242:0.00137)0.875:0.00393)0.739:0.00075)0.885:0.00511)0.857:0.00372,'OTU_2952':0.00203)0.928:0.00516)0.610:0.00016,('OTU_3293':0.01106,(('OTU_5960':0.00014,('OTU_5114':0.00774,(((('OTU_2979':0.00908,('OTU_3631':0.01824,'OTU_5508':0.0076)0.902:0.00575)0.927:0.00481,('OTU_6410':0.01974,('OTU_3345':0.00015,'OTU_6623':0.02898)0.530:0.0131)0.639:0.00357)0.776:0.00276,'OTU_3980':0.01075)0.256:0.0028,'OTU_3298':0.01431)0.875:0.00566)0.973:0.01072)0.955:0.00958,(('OTU_4252':0.00784,('OTU_6282':0.01069,'OTU_849':0.02536)0.896:0.01155)0.769:0.00561,'OTU_4555':0.01793)0.773:0.00221)0.846:0.00368)0.909:0.00677)0.820:0.00127)0.777:0.00263)0.943:0.00868,('OTU_4196':0.00642,(('OTU_5534':0.01347,(('OTU_7883':0.01358,('OTU_6160':0.02992,'OTU_7906':0.00222)0.724:0.00801)0.957:0.01349,('OTU_4408':0.02039,'OTU_4474':0.01564)0.052:0.00394)0.888:0.00555)0.901:0.00771,'OTU_6093':0.01303)0.840:0.00406)0.887:0.00692)0.963:0.01109,('OTU_7705':0.02722,'OTU_7340':0.00666)0.317:0.00344)0.819:0.00383,((((((('OTU_7330':0.00982,'OTU_7477':0.01522)0.890:0.00784,((('OTU_3726':0.02961,'OTU_5405':0.00566)0.967:0.01374,'OTU_5754':0.00933)0.876:0.00638,(((('OTU_4842':0.00944,('OTU_4008':0.00538,'OTU_5966':0.01381)0.845:0.00266)0.754:0.00184,('OTU_8776':0.00258,('OTU_6269':0.03199,'OTU_6027':0.00485)0.972:0.01224)0.872:0.00381)0.902:0.00423,(('OTU_5025':0.00766,(('OTU_4742':0.01556,('OTU_2987':0.00634,(('OTU_5974':0.00016,('OTU_8242':0.01291,('OTU_2352':0.01362,'OTU_6000':0.00606)0.998:0.01845)0.242:0.00757)0.913:0.00698,'OTU_3450':0.01997)0.855:0.00459)0.847:0.00949)0.929:0.00755,'OTU_6974':0.00459)0.903:0.00767)0.997:0.01525,'OTU_2213':0.00381)0.899:0.00536)0.733:0.00102,'OTU_4001':0.01763)0.879:0.00566)0.829:0.00363)0.932:0.00467,(('OTU_3320':0.00965,('OTU_1398':0.0023,('OTU_8154':0.01814,'OTU_7613':0.00846)0.897:0.00776)0.528:0.00633)0.976:0.01418,((('OTU_8511':0.03783,'OTU_2019':0.02997)0.768:0.0048,'OTU_8942':0.00834)0.910:0.0068,'OTU_2929':0.0058)0.903:0.0077)0.934:0.00623)0.724:0.00117,'OTU_5204':0.02235)0.870:0.00016,(('OTU_8394':0.02536,('OTU_5613':0.02484,'OTU_8124':0.01177)0.339:0.00415)0.954:0.01118,((('OTU_6490':0.05363,'OTU_6100':0.01809)0.801:0.00639,'OTU_4847':0.00896)0.951:0.01466,('OTU_3027':0.01307,'OTU_4677':0.0104)0.928:0.00854)0.745:0.00179)0.865:0.00918)0.901:0.00642,('OTU_3533':0.01329,('OTU_5986':0.02802,'OTU_3540':0.01894)0.417:0.00477)0.962:0.01438)0.702:0.00891,('OTU_4684':0.00747,'OTU_8514':0.01385)0.964:0.0127)0.890:0.00805)0.671:0.00885)0.622:0.00642)0.965:0.02639,(('OTU_1216':0.01367,'OTU_8293':0.01371)0.926:0.01202,(('OTU_6110':0.01095,(('OTU_3993':0.01074,'OTU_6631':0.01649)0.215:0.00619,'OTU_8626':0.03087)0.395:0.00363)0.552:0.00405,'OTU_3482':0.02412)0.879:0.00629)0.777:0.01316)0.993:0.04185)1.000:0.07959,(('OTU_6941':0.03302,('OTU_6173':0.05984,(('OTU_2249':0.00418,'OTU_8069':0.0142)1.000:0.04996,('OTU_5307':0.02491,((('OTU_5137':0.0061,('OTU_5742':0.01259,('OTU_2392':0.01187,'OTU_6288':0.00747)0.954:0.00956)0.942:0.00887)0.899:0.01118,'OTU_5932':0.00194)0.938:0.00975,('OTU_7963':0.01635,('OTU_2161':0.01432,'OTU_755':0.01281)0.868:0.00445)0.978:0.01433)0.815:0.00737)0.964:0.02638)0.085:0.01022)0.541:0.01817)1.000:0.10533,((((('OTU_8396':0.03684,('OTU_3964':0.00544,('OTU_4661':0.01359,'OTU_6103':0.01165)0.000:0.00502)0.979:0.03513)0.994:0.04418,'OTU_6948':0.04812)0.995:0.0342,(('OTU_7666':0.04694,('OTU_8241':0.01978,('OTU_6512':0.02282,('OTU_7723':0.04072,'OTU_8040':0.00367)0.287:0.0055)0.913:0.01378)0.948:0.0187)0.854:0.00957,(('OTU_8591':0.01964,((('OTU_6662':0.00307,'OTU_7037':0.02441)0.983:0.02703,'OTU_3456':0.03683)0.286:0.0071,(('OTU_5781':0.02209,'OTU_6330':0.03027)0.944:0.01234,'OTU_5129':0.02719)0.936:0.01399)0.971:0.02113)0.953:0.01872,(('OTU_3095':0.01512,'OTU_7994':0.02333)0.943:0.01725,(('OTU_3086':0.0179,'OTU_8682':0.04305)0.962:0.01594,('OTU_6013':0.04187,(('OTU_6488':0.0347,('OTU_4564':0.01764,('OTU_3502':0.02215,'OTU_7937':0.01042)0.851:0.0134)0.999:0.05572)0.920:0.01933,('OTU_6358':0.0421,('OTU_2905':0.02327,('OTU_5479':0.06644,'OTU_4781':0.03565)0.756:0.00734)0.978:0.02342)0.654:0.00785)0.913:0.00769)0.493:0.0013)0.984:0.02641)0.779:0.01511)0.439:0.00294)0.856:0.00733)0.700:0.00567,(('OTU_4540':0.02796,((((('OTU_3880':0.00379,'OTU_7439':0.01467)0.986:0.01694,('OTU_5812':0.00863,'OTU_6447':0.01031)0.354:0.00595)0.909:0.00799,('OTU_8425':0.01147,'OTU_4667':0.03468)0.499:0.00548)0.879:0.00548,((('OTU_6572':0.01579,('OTU_5142':0.01339,'OTU_7826':0.02267)0.861:0.00738)0.953:0.0105,(('OTU_2634':0.01224,'OTU_2830':0.0127)0.911:0.00788,'OTU_7238':0.02202)0.752:0.00301)0.437:0.00366,('OTU_5944':0.01702,'OTU_6329':0.01108)0.950:0.0086)0.664:0.00135)0.952:0.00984,(('OTU_2461':0.01254,('OTU_5123':0.01594,'OTU_5536':0.01246)0.841:0.00697)0.373:0.00538,'OTU_8164':0.00996)0.955:0.00961)0.917:0.00849)0.907:0.0146,('OTU_4954':0.06638,('OTU_3715':0.04855,'OTU_4260':0.00227)0.956:0.02401)0.957:0.02806)0.959:0.02311)0.929:0.02238,((('OTU_6312':0.00545,('OTU_4769':0.00792,'OTU_5475':0.01383)0.247:0.00821)0.998:0.04077,('OTU_5513':0.0317,'OTU_6407':0.00712)0.861:0.01671)0.998:0.05633,'OTU_6273':0.06651)0.358:0.01123)0.950:0.03072)0.938:0.03404)0.807:0.01099,((('OTU_7011':0.06732,('OTU_7105':0.01762,'OTU_7689':0.03135)0.795:0.01201)0.929:0.02387,('OTU_1417':0.00014,'OTU_2465':0.02384)1.000:0.13143)0.903:0.02201,(((((('OTU_5092':0.03357,'OTU_5726':0.04049)0.857:0.0108,(('OTU_3923':0.03,(('OTU_4354':0.00466,('OTU_4025':0.02611,'OTU_8732':0.01019)0.708:0.00691)0.959:0.0132,(('OTU_4602':0.03472,'OTU_7153':0.01017)0.852:0.00691,'OTU_2819':0.00583)0.852:0.00563)0.808:0.01207)0.916:0.01629,('OTU_6007':0.02759,'OTU_8364':0.02496)0.848:0.01251)0.842:0.00629)0.744:0.0025,((('OTU_5440':0.01279,'OTU_7458':0.00618)0.803:0.00733,('OTU_1644':0.01312,(('OTU_7827':0.00868,'OTU_8774':0.01079)0.891:0.00955,'OTU_2709':0.00486)0.528:0.00566)0.839:0.01007)0.897:0.00871,('OTU_5484':0.00915,'OTU_7737':0.01564)0.986:0.02109)0.970:0.01645)1.000:0.10025,((('OTU_1044':0.00848,('OTU_5196':0.00592,'OTU_4872':0.02667)0.881:0.00502)0.867:0.01002,'OTU_259':0.00062)1.000:0.06686,('OTU_4429':0.04929,('OTU_5870':0.03004,('OTU_8838':0.03596,('OTU_5116':0.0271,'OTU_7569':0.02476)0.938:0.01742)0.207:0.00448)0.881:0.01685)0.852:0.02057)0.835:0.01381)0.878:0.01047,('OTU_8186':0.01868,('OTU_4156':0.00512,('OTU_1712':0.01325,'OTU_2935':0.01049)0.936:0.01363)0.944:0.01931)0.999:0.07157)0.276:0.00475,'OTU_7896':0.0952)0.378:0.0094)0.641:0.00708)0.926:0.02098)0.337:0.01053,((((('OTU_3887':0.01021,'OTU_4866':0.00958)1.000:0.11049,(('OTU_4688':0.01382,(((('OTU_2603':0.00882,'OTU_6568':0.01026)0.863:0.00421,'OTU_6804':0.00721)0.670:0.00354,'OTU_1809':0.00812)0.991:0.02303,'OTU_6200':0.00867)0.541:0.00502)0.996:0.04517,('OTU_7791':0.04732,('OTU_4648':0.00632,('OTU_3728':0.0162,'OTU_8479':0.00404)0.854:0.01054)0.943:0.02117)0.995:0.04569)0.265:0.00928)0.674:0.00517,('OTU_6131':0.08571,(((('OTU_7977':0.02586,('OTU_4286':0.03916,(('OTU_7507':0.00751,('OTU_7375':0.0027,('OTU_2324':0.01379,'OTU_4692':0.01246)0.845:0.00278)0.904:0.00732)0.728:0.00653,(('OTU_6346':0.00758,'OTU_6517':0.0199)0.932:0.01155,(('OTU_3410':0.01623,'OTU_8664':0.00943)0.340:0.00161,('OTU_5712':0.00468,'OTU_4471':0.02736)0.966:0.01419)0.937:0.00693)0.825:0.00511)0.690:0.0006)0.871:0.01589)0.999:0.04704,(((('OTU_7698':0.05126,('OTU_4187':0.02948,('OTU_5190':0.01204,'OTU_8054':0.00939)0.993:0.03349)0.934:0.02054)0.905:0.01595,(('OTU_7360':0.01943,((('OTU_2374':0.0441,'OTU_2714':0.04147)0.897:0.01282,'OTU_5332':0.00791)0.710:0.00676,'OTU_3481':0.05424)0.956:0.01586)0.874:0.00834,((('OTU_2015':0.02829,('OTU_8890':0.07202,((('OTU_5310':0.00982,('OTU_3132':0.03628,'OTU_5185':0.01503)0.978:0.02596)0.699:0.00377,'OTU_6829':0.01952)1.000:0.06111,((('OTU_3187':0.01165,('OTU_4888':0.01418,'OTU_1905':0.02153)0.161:0.00531)0.919:0.00896,((('OTU_3093':0.00739,'OTU_1554':0.02374)0.926:0.00786,('OTU_8670':0.0258,('OTU_1180':0.00015,'OTU_8803':0.02538)0.450:0.00388)0.858:0.0054)0.775:0.00317,('OTU_5678':0.03505,'OTU_2006':0.00372)0.607:0.0092)0.975:0.01712)0.781:0.00508,('OTU_4297':0.03293,'OTU_5259':0.02443)0.925:0.01458)0.739:0.0058)0.734:0.01494)0.958:0.01896)0.364:0.00367,'OTU_3471':0.03675)0.959:0.01561,('OTU_4277':0.02806,'OTU_6955':0.00245)0.992:0.02692)0.858:0.0049)0.989:0.0273)0.806:0.00816,('OTU_5759':0.04337,'OTU_8788':0.0356)0.930:0.01557)0.879:0.0061,('OTU_7366':0.03984,('OTU_3771':0.04114,(('OTU_3444':0.0074,('OTU_3884':0.03266,'OTU_6127':0.0089)0.948:0.01489)0.000:0.00498,(('OTU_4830':0.02083,(('OTU_7960':0.00293,('OTU_1654':0.01607,'OTU_551':0.012)0.879:0.01523)0.951:0.01979,('OTU_4222':0.00206,'OTU_4369':0.04058)0.846:0.00664)0.877:0.00972)0.653:0.01256,('OTU_1282':0.01943,(('OTU_3432':0.01797,(('OTU_5350':0.05023,('OTU_5235':0.01919,'OTU_5341':0.0097)0.092:0.00283)0.969:0.01901,(('OTU_6384':0.00909,('OTU_5526':0.01651,'OTU_8747':0.02607)0.784:0.00811)0.992:0.02512,'OTU_6304':0.01151)0.843:0.01062)0.163:0.00756)0.970:0.01946,'OTU_7348':0.00729)0.600:0.00554)0.898:0.00988)0.460:0.00772)0.876:0.01263)0.979:0.03037)0.883:0.01018)0.741:0.00245)0.865:0.0158,('OTU_2225':0.12787,'OTU_3858':0.05338)0.810:0.02511)0.997:0.06232,(('OTU_7223':0.01927,((((('OTU_5950':0.0168,('OTU_8287':0.01355,('OTU_4516':0.0101,'OTU_3854':0.01044)0.717:0.00116)0.895:0.0048)0.917:0.0074,('OTU_3036':0.02382,'OTU_3290':0.018)0.034:0.00654)0.295:0.00392,'OTU_4117':0.00804)0.874:0.00479,((('OTU_3997':0.00467,'OTU_7924':0.0198)0.999:0.0233,'OTU_6403':0.01046)0.766:0.00639,('OTU_7364':0.0149,'OTU_5066':0.01732)0.205:0.00441)0.276:0.00728)0.812:0.00549,((('OTU_7251':0.01463,('OTU_3648':0.01487,'OTU_7304':0.00692)0.752:0.00157)0.894:0.00439,('OTU_7261':0.00987,('OTU_5487':0.01993,'OTU_5696':0.00907)0.938:0.00913)0.847:0.00015)0.792:0.0052,((('OTU_4539':0.01045,'OTU_5343':0.00722)0.686:0.00835,('OTU_8146':0.01348,('OTU_5158':0.01006,('OTU_4218':0.00834,('OTU_7234':0.01152,'OTU_4822':0.01953)0.961:0.01113)0.915:0.00783)0.842:0.0037)0.870:0.00576)0.739:0.00217,'OTU_8006':0.03913)0.877:0.00312)0.824:0.00302)0.760:0.00954)0.489:0.00441,(('OTU_4513':0.00297,'OTU_4657':0.01535)0.909:0.01088,'OTU_7457':0.12224)0.142:0.01195)0.987:0.03693)0.945:0.02808)0.502:0.0048)0.774:0.00894,'OTU_1252':0.0591)0.854:0.00518,(((('OTU_1040':0.07247,(('OTU_3406':0.0041,(('OTU_2368':0.03736,'OTU_4283':0.0249)0.993:0.03957,'OTU_3616':0.01462)0.889:0.00802)0.936:0.01312,(('OTU_4859':0.00256,(('OTU_5819':0.00796,'OTU_6531':0.01389)0.866:0.0061,(('OTU_4308':0.00015,'OTU_7715':0.01665)0.460:0.00315,'OTU_8304':0.02172)0.831:0.00537)0.886:0.01158)1.000:0.07597,((('OTU_2577':0.02631,'OTU_6766':0.00358)0.969:0.01529,('OTU_3951':0.01445,'OTU_6430':0.01396)0.402:0.00014)0.991:0.04131,('OTU_3077':0.01527,('OTU_1946':0.00793,'OTU_3536':0.02297)0.772:0.00374)0.916:0.02128)0.380:0.01294)0.801:0.01459)0.543:0.00296)0.999:0.06031,((('OTU_4077':0.02146,(((('OTU_6706':0.01932,(('OTU_2071':0.02244,('OTU_1648':0.00705,('OTU_1304':0.0058,((('OTU_5492':0.0049,'OTU_8821':0.01352)0.535:0.00669,((('OTU_4668':0.02314,'OTU_7351':0.01209)0.976:0.0174,'OTU_2663':0.00715)0.944:0.01236,('OTU_2262':0.01145,('OTU_6361':0.01367,'OTU_7297':0.02034)0.884:0.00535)0.628:0.00014)0.395:0.00016)0.946:0.00551,('OTU_2548':0.01379,'OTU_2159':0.0118)0.907:0.00599)0.719:0.00123)0.861:0.0053)0.876:0.00442)0.605:0.00017,((('OTU_7676':0.01498,((('OTU_1806':0.00438,'OTU_2848':0.01838)0.839:0.00501,('OTU_4219':0.01063,'OTU_3789':0.0236)0.874:0.00339)0.496:0.00444,('OTU_8012':0.02133,('OTU_2503':0.0067,(('OTU_1860':0.01418,'OTU_5193':0.01259)0.970:0.01834,'OTU_4565':0.01041)0.680:0.008)0.906:0.00527)0.823:0.00765)0.513:0.01982)0.132:0.00285,((('OTU_6348':0.01325,(('OTU_2046':0.00887,('OTU_585':0.0041,('OTU_4777':0.0086,'OTU_3773':0.01956)0.492:0.00678)0.782:0.00329)0.985:0.01156,'OTU_3605':0.01012)0.849:0.00307)0.682:0.00189,((('OTU_4176':0.02047,('OTU_3141':0.01856,'OTU_7852':0.00494)0.929:0.00913)0.854:0.0059,(('OTU_4891':0.0135,'OTU_839':0.00748)0.760:0.0023,('OTU_2196':0.0053,'OTU_8081':0.0156)0.862:0.0054)0.880:0.00303)0.873:0.00608,(('OTU_1435':0.00979,'OTU_2858':0.01225)0.844:0.00478,('OTU_7604':0.01312,('OTU_5541':0.01691,'OTU_1281':0.00486)0.500:0.00014)0.794:0.00262)0.804:0.00269)0.809:0.00269)0.945:0.0088,('OTU_7377':0.02155,'OTU_432':0.00715)0.777:0.00324)0.913:0.01006)0.979:0.02014,('OTU_7734':0.02854,('OTU_6601':0.03565,'OTU_6796':0.01093)0.983:0.02407)0.803:0.00653)0.845:0.00618)0.918:0.00906)0.721:0.00106,('OTU_5748':0.03914,(('OTU_2179':0.00538,'OTU_598':0.01287)0.821:0.00381,(('OTU_4490':0.01079,'OTU_4617':0.00927)0.874:0.00756,('OTU_3995':0.01204,'OTU_8252':0.00913)0.529:0.00994)0.923:0.00744)0.663:0.00395)0.926:0.01122)0.730:0.00176,(('OTU_3096':0.02381,'OTU_7759':0.00806)0.999:0.03656,('OTU_3236':0.02279,('OTU_5953':0.02356,'OTU_5959':0.02528)0.736:0.00963)0.518:0.00016)0.949:0.0082)0.565:0.012,((('OTU_6404':0.01016,'OTU_7841':0.00946)0.960:0.01394,(((('OTU_7413':0.00886,('OTU_1524':0.01705,'OTU_7385':0.02)0.840:0.01225)0.279:0.00014,('OTU_5457':0.01377,'OTU_6985':0.00575)0.624:0.00794)0.775:0.00187,(('OTU_4491':0.00825,('OTU_4058':0.0298,((('OTU_1655':0.00653,'OTU_7352':0.01483)0.977:0.01249,(((('OTU_3186':0.00854,'OTU_3817':0.01706)0.857:0.00461,'OTU_512':0.004)0.813:0.0111,'OTU_914':0.01103)0.952:0.00014,'OTU_739':0.00651)0.675:0.00136)0.755:0.00185,'OTU_8972':0.02867)0.534:0.00665)0.656:0.00014)0.653:0.0036,('OTU_1519':0.00585,'OTU_1190':0.01375)0.780:0.0026)0.917:0.00473)0.765:0.00137,'OTU_8341':0.00794)0.751:0.00274)0.989:0.02136,(((('OTU_3680':0.01498,'OTU_8606':0.01452)0.767:0.00728,(('OTU_5323':0.01258,(('OTU_7887':0.00975,('OTU_2154':0.01073,(((('OTU_3571':0.00979,('OTU_4302':0.01081,('OTU_1334':0.01206,('OTU_1892':0.01411,'OTU_6625':0.00551)0.914:0.00688)0.439:0.00356)0.880:0.00481)0.704:0.00188,('OTU_8640':0.01076,('OTU_507':0.00781,'OTU_5875':0.01385)0.736:0.00236)0.819:0.00352)0.807:0.00284,'OTU_2131':0.00978)0.823:0.00313,('OTU_2122':0.01201,'OTU_2785':0.01207)0.808:0.0027)0.893:0.00283)0.816:0.00014)0.921:0.00417,('OTU_6388':0.00959,('OTU_7762':0.01162,'OTU_1236':0.01168)0.740:0.00196)0.865:0.00282)0.745:0.0013)0.822:0.00344,('OTU_5675':0.00804,'OTU_2894':0.01665)0.621:0.00584)0.840:0.00411)0.726:0.00148,(('OTU_8603':0.01195,(('OTU_1057':0.00166,'OTU_4281':0.01666)0.130:0.00366,('OTU_3433':0.00209,'OTU_4011':0.01592)0.969:0.01282)0.870:0.00787)0.868:0.00712,'OTU_6730':0.03504)0.953:0.01311)0.873:0.00568,(('OTU_8526':0.01049,('OTU_6047':0.01336,'OTU_7550':0.02065)0.593:0.00892)0.921:0.01301,('OTU_2347':0.0264,'OTU_874':0.03293)0.859:0.00871)0.838:0.00445)0.827:0.0039)0.738:0.00273)0.992:0.02379)0.894:0.00738,(('OTU_2394':0.02229,('OTU_3209':0.00396,'OTU_3727':0.02822)0.972:0.01993)1.000:0.05542,('OTU_4291':0.01996,'OTU_4469':0.01725)1.000:0.07017)0.775:0.00855)0.950:0.01552,(((('OTU_5090':0.02331,'OTU_5573':0.01928)0.957:0.01994,('OTU_6541':0.0392,'OTU_7000':0.02409)0.877:0.01142)0.947:0.01919,(('OTU_4600':0.00568,(('OTU_7747':0.01046,'OTU_2945':0.06274)0.887:0.01058,('OTU_1742':0.00653,((('OTU_5089':0.02669,('OTU_5927':0.02514,'OTU_8151':0.00976)0.994:0.02608)0.865:0.01065,('OTU_6374':0.0196,('OTU_3280':0.0065,('OTU_2193':0.00604,'OTU_6383':0.01616)0.964:0.0136)0.767:0.00238)0.852:0.00378)0.698:0.00147,'OTU_7840':0.01875)0.670:0.00464)0.963:0.01241)0.966:0.01844)0.777:0.01375,'OTU_5488':0.0159)0.915:0.0164)0.997:0.03548,((('OTU_5867':0.02378,(((('OTU_4342':0.0128,('OTU_5677':0.02762,('OTU_3567':0.00824,'OTU_253':0.03037)0.190:0.00104)0.741:0.00365)0.956:0.00796,(('OTU_5454':0.01646,('OTU_7070':0.0067,('OTU_6305':0.00489,'OTU_6758':0.01876)0.955:0.011)0.267:0.00715)0.835:0.00525,('OTU_6038':0.01691,(('OTU_1455':0.01201,'OTU_4880':0.0069)0.991:0.02499,'OTU_3561':0.00835)0.609:0.00228)1.000:0.02213)0.725:0.00226)0.501:0.00016,(('OTU_2986':0.01136,('OTU_925':0.0112,('OTU_3058':0.00657,('OTU_3306':0.01312,'OTU_8400':0.01544)0.953:0.01149)0.810:0.00585)0.873:0.00521)0.919:0.01029,('OTU_4238':0.00655,('OTU_6849':0.01049,(('OTU_3982':0.01668,'OTU_4097':0.0128)0.843:0.00561,('OTU_1874':0.01325,'OTU_7892':0.01581)0.933:0.01255)0.876:0.00527)0.866:0.00498)0.896:0.00833)0.938:0.01182)0.838:0.00658,(('OTU_5564':0.01356,'OTU_7548':0.00793)0.902:0.00604,(('OTU_6230':0.01028,'OTU_5679':0.02395)0.103:0.0025,'OTU_5027':0.01378)0.531:0.00029)0.711:0.00426)0.974:0.02324)0.954:0.01702,(((('OTU_8600':0.05003,((('OTU_216':0.01566,'OTU_726':0.00276)0.818:0.00552,('OTU_3742':0.00506,'OTU_6509':0.02698)0.971:0.01827)0.851:0.00637,(('OTU_1775':0.01579,'OTU_2445':0.00619)0.976:0.01818,('OTU_1226':0.05189,(('OTU_494':0.0069,('OTU_873':0.02224,('OTU_7394':0.01699,'OTU_440':0.00577)0.113:0.00396)0.409:0.0028)0.975:0.01723,('OTU_4368':0.01437,('OTU_1664':0.00809,'OTU_2565':0.02049)0.604:0.00493)0.989:0.02013)0.291:0.00164)0.384:0.00469)0.997:0.02141)0.950:0.01143)0.553:0.00016,'OTU_5447':0.01168)0.887:0.00348,(('OTU_6997':0.0212,'OTU_5136':0.01894)0.813:0.0069,'OTU_1324':0.02065)0.917:0.00744)0.687:0.00239,(((('OTU_2740':0.00448,'OTU_6443':0.01475)0.936:0.00895,('OTU_4447':0.01141,('OTU_4000':0.00781,'OTU_4926':0.02793)0.823:0.00318)0.728:0.0008)1.000:0.04991,(((((('OTU_2783':0.01055,'OTU_4264':0.01679)0.867:0.00525,'OTU_7425':0.01452)0.644:0.00015,'OTU_4051':0.00996)0.973:0.00973,(('OTU_2543':0.01958,(('OTU_1677':0.01206,'OTU_6832':0.0072)0.814:0.00621,('OTU_1032':0.00863,('OTU_6484':0.02024,'OTU_719':0.00846)0.869:0.00585)0.935:0.00848)0.683:0.00067)0.953:0.00882,'OTU_4165':0.01932)0.732:0.00171)0.710:0.00234,(('OTU_960':0.02993,(('OTU_308':0.01779,'OTU_5992':0.00653)0.398:0.0011,('OTU_4749':0.02466,'OTU_8460':0.02034)0.662:0.00814)0.957:0.01137)0.560:0.00512,(('OTU_6083':0.02448,('OTU_1529':0.00632,('OTU_5268':0.00543,'OTU_7252':0.02597)0.763:0.00742)0.974:0.0121)0.000:0.00016,('OTU_4153':0.00303,'OTU_6793':0.02275)0.875:0.01046)0.969:0.01265)0.901:0.00647)0.815:0.00499,('OTU_4110':0.0137,(('OTU_2710':0.01367,'OTU_6649':0.01921)0.760:0.00476,'OTU_7212':0.03327)0.254:0.00831)0.839:0.00537)0.719:0.00373)0.966:0.01875,('OTU_3588':0.05511,('OTU_4605':0.02075,'OTU_4768':0.02135)0.956:0.01872)0.748:0.01096)0.839:0.01002)0.542:0.00305)0.976:0.01985,(((('OTU_2474':0.02246,('OTU_8956':0.0519,'OTU_8314':0.00014)0.804:0.01981)0.952:0.02173,(('OTU_2203':0.05768,'OTU_7166':0.01945)0.920:0.02491,((('OTU_3068':0.00925,'OTU_8620':0.01263)0.826:0.00735,(((('OTU_3380':0.00014,('OTU_3216':0.00979,'OTU_4733':0.0296)0.903:0.01049)0.923:0.00742,('OTU_1727':0.00924,'OTU_4567':0.00879)0.863:0.00435)0.517:0.00331,'OTU_5327':0.01974)0.791:0.00303,'OTU_3004':0.00807)0.779:0.00689)0.990:0.02149,(('OTU_5784':0.00984,(('OTU_5496':0.02008,'OTU_6716':0.00309)0.939:0.00911,'OTU_2540':0.00683)0.920:0.00932)0.415:0.00519,('OTU_2517':0.00498,'OTU_4771':0.03518)0.827:0.00677)0.998:0.02773)0.835:0.00864)0.600:0.01433)0.883:0.01031,('OTU_5847':0.02523,(('OTU_3899':0.01565,('OTU_6589':0.019,'OTU_7229':0.00281)0.787:0.0144)0.149:0.00848,('OTU_1670':0.01932,('OTU_2676':0.00769,(('OTU_3396':0.01144,'OTU_3624':0.0125)0.710:0.0055,'OTU_636':0.00684)0.794:0.00534)0.965:0.01502)0.725:0.00846)0.993:0.03325)0.954:0.01676)0.782:0.00669,'OTU_2958':0.02892)0.998:0.03707)0.196:0.00016)0.986:0.02179)0.769:0.00823)0.857:0.00551,(('OTU_3798':0.03035,(('OTU_4746':0.02601,('OTU_1309':0.04429,'OTU_3636':0.03072)0.960:0.02069)0.915:0.01603,('OTU_2594':0.0131,'OTU_7464':0.01153)0.933:0.02713)0.709:0.01316)0.993:0.03385,(((('OTU_7245':0.02338,('OTU_3188':0.02225,'OTU_4563':0.03226)0.659:0.02032)0.782:0.01093,(('OTU_4873':0.03544,(('OTU_5395':0.02947,(('OTU_2471':0.04345,(('OTU_5404':0.01258,'OTU_8116':0.01276)0.859:0.00783,'OTU_5491':0.01816)0.103:0.0019)0.766:0.00606,('OTU_1803':0.01621,('OTU_5859':0.00988,'OTU_8149':0.02445)0.387:0.0121)0.314:0.00818)0.413:0.00725)0.952:0.02162,'OTU_5809':0.01624)0.868:0.00946)0.955:0.02274,((('OTU_6002':0.00832,'OTU_7577':0.02086)1.000:0.07724,(('OTU_1585':0.01158,'OTU_7983':0.00779)0.942:0.008,('OTU_6079':0.00426,('OTU_4800':0.0264,('OTU_7086':0.01261,'OTU_6672':0.01491)0.568:0.00515)0.299:0.00015)0.867:0.00663)0.403:0.00534)0.880:0.01271,('OTU_4461':0.00951,('OTU_4162':0.02022,'OTU_6889':0.00787)0.905:0.00688)0.806:0.00453)0.930:0.01522)0.943:0.0206)0.986:0.03135,(('OTU_6587':0.05052,('OTU_4686':0.01034,'OTU_8119':0.02377)0.908:0.01681)0.999:0.05737,(((('OTU_8352':0.01314,(('OTU_3465':0.00732,('OTU_6777':0.03184,('OTU_5021':0.00988,'OTU_5835':0.01483)0.404:0.00231)0.803:0.00556)0.951:0.01227,((('OTU_6723':0.00656,(((('OTU_6721':0.02462,('OTU_6363':0.02359,'OTU_7491':0.00827)0.912:0.01526)0.435:0.00064,'OTU_3975':0.00943)0.905:0.00766,'OTU_1729':0.01249)0.851:0.00708,'OTU_8619':0.01634)0.922:0.00997)0.990:0.02372,'OTU_7184':0.01643)0.872:0.00766,'OTU_3936':0.00761)0.952:0.01158)0.890:0.00655)0.806:0.00437,'OTU_6996':0.05298)0.720:0.01304,('OTU_4802':0.03709,('OTU_8557':0.00842,((('OTU_6679':0.00625,'OTU_5154':0.01204)0.685:0.00424,('OTU_8283':0.01348,'OTU_1109':0.0111)0.925:0.00918)0.741:0.00045,('OTU_249':0.00425,'OTU_5008':0.01387)0.899:0.00614)0.935:0.00946)0.105:0.00268)0.927:0.0122)0.994:0.03379,(('OTU_1906':0.02942,(('OTU_4398':0.01128,('OTU_2940':0.01872,'OTU_2454':0.02447)0.233:0.00434)0.965:0.01639,(('OTU_6155':0.01194,('OTU_1183':0.00842,(('OTU_932':0.02398,('OTU_2990':0.03357,('OTU_2500':0.01888,('OTU_2391':0.01825,'OTU_5489':0.00364)0.743:0.0013)0.671:0.00304)0.671:0.00014)0.965:0.00985,(((((((('OTU_2721':0.01776,'OTU_3323':0.01336)0.759:0.00321,(('OTU_2943':0.01033,('OTU_3307':0.01187,'OTU_8375':0.01317)0.803:0.00853)0.844:0.00513,'OTU_3000':0.00323)0.876:0.0046)0.896:0.00657,'OTU_5891':0.01036)0.873:0.01201,('OTU_2052':0.02188,'OTU_5648':0.01051)0.556:0.01167)0.409:0.00014,'OTU_395':0.00503)0.972:0.00723,((('OTU_6728':0.01318,'OTU_8694':0.01321)0.090:0.0037,'OTU_6692':0.00729)0.918:0.007,'OTU_5527':0.00835)0.753:0.00125)0.593:0.00015,(('OTU_3768':0.00675,'OTU_9006':0.00987)0.919:0.00587,('OTU_4432':0.00786,(('OTU_5800':0.00912,('OTU_8622':0.01226,'OTU_3985':0.008)0.861:0.00371)0.761:0.00157,'OTU_8861':0.01264)0.863:0.0027)0.038:0.00016)0.938:0.00514)0.960:0.00616,(('OTU_8881':0.02674,'OTU_7877':0.01406)0.903:0.00609,('OTU_3289':0.01018,'OTU_4618':0.01344)0.915:0.00798)0.759:0.00216)0.771:0.00236)0.905:0.00502)0.847:0.00585)0.996:0.0221,('OTU_3711':0.03108,(('OTU_1789':0.0117,'OTU_7708':0.01579)0.722:0.00782,('OTU_3467':0.00342,'OTU_5763':0.01825)0.677:0.00563)0.998:0.03222)0.810:0.00438)0.910:0.00703)0.888:0.01066)0.948:0.0149,('OTU_4909':0.01486,('OTU_4202':0.02026,'OTU_5064':0.03423)0.866:0.01717)0.656:0.00357)0.537:0.00952)0.930:0.01338)0.855:0.00739)0.770:0.00509,'OTU_5016':0.06703)0.881:0.0082)0.802:0.00421)0.916:0.01161,(((('OTU_3531':0.0078,(((('OTU_1602':0.01788,'OTU_4167':0.01633)0.715:0.00289,'OTU_3764':0.00513)0.253:0.00015,(('OTU_7101':0.00812,'OTU_5543':0.04243)0.941:0.01025,('OTU_4056':0.01162,('OTU_2480':0.00719,('OTU_3286':0.0165,'OTU_5614':0.01153)0.675:0.00489)0.815:0.00011)0.676:0.00301)0.895:0.00487)0.852:0.00421,(((('OTU_2909':0.00948,('OTU_3435':0.01541,'OTU_952':0.00547)0.866:0.00454)0.858:0.00647,'OTU_3436':0.00952)0.879:0.00739,'OTU_7608':0.01212)0.279:0.00158,('OTU_2216':0.02987,'OTU_7074':0.00709)0.950:0.01033)0.868:0.0045)0.967:0.01385)0.513:0.01539,(('OTU_1722':0.02759,('OTU_3800':0.02101,(((('OTU_4173':0.01113,('OTU_1956':0.01135,'OTU_2302':0.00956)0.779:0.00504)0.862:0.00484,'OTU_3558':0.00711)0.841:0.0061,('OTU_2057':0.00852,'OTU_8899':0.01389)0.808:0.00856)0.662:0.00016,'OTU_1669':0.00722)0.854:0.00015)0.234:0.0044)0.922:0.01912,(('OTU_5562':0.018,(('OTU_2498':0.01819,'OTU_2886':0.01305)0.601:0.00016,('OTU_8922':0.01291,('OTU_6590':0.015,'OTU_8109':0.01062)0.853:0.00445)0.582:0.00139)0.838:0.0121)0.992:0.03948,('OTU_4612':0.01469,('OTU_1564':0.01079,('OTU_6062':0.0122,'OTU_7599':0.0068)0.740:0.00284)0.556:0.00429)1.000:0.0653)0.806:0.00948)0.504:0.01236)0.738:0.00571,('OTU_8953':0.04444,('OTU_2765':0.03549,'OTU_3603':0.01445)0.989:0.02965)0.240:0.00631)0.928:0.01905,((((('OTU_3162':0.00651,('OTU_3518':0.01161,('OTU_693':0.00483,(('OTU_6761':0.01311,('OTU_2276':0.00705,'OTU_600':0.01252)0.938:0.00705)0.724:0.00194,'OTU_8751':0.01316)0.778:0.00269)0.795:0.00387)0.912:0.00807)0.448:0.00746,'OTU_7421':0.00805)0.404:0.00392,'OTU_2670':0.01252)0.885:0.01017,((('OTU_4691':0.01372,'OTU_5420':0.0135)0.955:0.01632,('OTU_3062':0.02919,('OTU_6650':0.02183,(('OTU_1935':0.00924,(('OTU_2060':0.0161,'OTU_2223':0.00612)0.918:0.00954,('OTU_1858':0.01056,'OTU_3225':0.01225)0.751:0.00237)0.947:0.00966)0.445:0.00726,'OTU_2300':0.00365)0.963:0.01917)0.940:0.01312)0.165:0.00015)1.000:0.06618,('OTU_416':0.00796,('OTU_2729':0.01574,('OTU_6969':0.04997,'OTU_3600':0.00828)0.415:0.01863)0.932:0.01489)0.966:0.02324)0.985:0.02656)0.778:0.00711,('OTU_2097':0.01914,('OTU_588':0.00306,(('OTU_392':0.0058,('OTU_7207':0.00806,('OTU_1011':0.00981,'OTU_5987':0.00843)0.884:0.00662)0.327:0.00386)0.905:0.00525,'OTU_5426':0.00739)0.890:0.00753)0.977:0.02528)1.000:0.06719)0.860:0.01644)0.910:0.01116)0.929:0.00901)0.921:0.01082)0.985:0.02636,(((('OTU_5278':0.00705,'OTU_6146':0.02436)0.987:0.03063,('OTU_4251':0.03525,('OTU_3147':0.05264,'OTU_6205':0.0236)0.150:0.01743)0.935:0.01884)0.994:0.05996,('OTU_6040':0.1114,(('OTU_7978':0.00503,('OTU_2683':0.0097,('OTU_4035':0.0107,'OTU_628':0.00753)0.119:0.00354)0.818:0.00778)1.000:0.14302,('OTU_6352':0.04368,('OTU_3353':0.03302,'OTU_6123':0.02069)0.867:0.01615)0.910:0.02407)0.913:0.02771)0.962:0.03501)0.837:0.01295,('OTU_1083':0.05148,(((('OTU_1603':0.03855,'OTU_787':0.015)0.575:0.01104,('OTU_2085':0.01596,(('OTU_531':0.01742,('OTU_307':0.02492,'OTU_5239':0.0143)0.072:0.01012)0.830:0.00451,('OTU_116':0.01765,'OTU_220':0.00877)0.848:0.00827)0.891:0.01035)0.544:0.01149)1.000:0.0671,'OTU_7183':0.00713)0.983:0.0313,'OTU_1114':0.00014)0.996:0.06135)0.994:0.05002)0.975:0.02293)0.821:0.00815)0.765:0.00425)0.952:0.01598,(((('OTU_5841':0.04618,('OTU_4982':0.05469,('OTU_4552':0.01144,'OTU_5335':0.01476)0.657:0.00404)0.995:0.05205)0.675:0.01981,('OTU_5755':0.11511,('OTU_3826':0.10946,(('OTU_2644':0.00911,('OTU_3823':0.01278,'OTU_1743':0.0233)0.814:0.00744)0.835:0.00728,'OTU_3504':0.00834)0.999:0.08028)0.880:0.02608)0.857:0.02034)0.722:0.01048,(('OTU_6843':0.01501,(('OTU_5291':0.03265,('OTU_2855':0.00929,'OTU_4503':0.04859)0.280:0.01089)0.999:0.07506,('OTU_1929':0.0179,'OTU_5160':0.0365)0.815:0.03063)0.909:0.0261)0.995:0.05825,('OTU_2963':0.0343,('OTU_3988':0.01577,(('OTU_5747':0.0719,'OTU_8992':0.02614)0.274:0.01327,(('OTU_5010':0.0184,'OTU_5117':0.02125)0.902:0.01208,('OTU_1361':0.0105,('OTU_7128':0.06354,('OTU_2513':0.0358,'OTU_8166':0.02056)0.789:0.03388)0.993:0.05591)0.409:0.00967)0.938:0.0229)0.857:0.01669)1.000:0.20862)0.949:0.06845)0.859:0.01561)0.956:0.02547,((((('OTU_182':0.0084,'OTU_7208':0.01786)0.931:0.01627,('OTU_2774':0.04191,('OTU_3049':0.01677,'OTU_7720':0.01574)0.453:0.00536)0.919:0.01385)0.959:0.04068,((('OTU_4860':0.0115,((('OTU_3279':0.0162,'OTU_3941':0.01406)0.904:0.00764,(('OTU_1614':0.0162,'OTU_3684':0.01594)0.957:0.01173,'OTU_4576':0.00015)0.863:0.00389)0.785:0.00365,'OTU_4865':0.01851)0.975:0.01579)0.750:0.00572,'OTU_5220':0.01663)0.997:0.07464,'OTU_1362':0.11004)0.390:0.02046)0.898:0.02947,(('OTU_1898':0.01473,('OTU_1772':0.0455,('OTU_5384':0.00294,('OTU_506':0.02718,('OTU_4659':0.0063,'OTU_8503':0.03519)0.932:0.01691)0.376:0.00315)0.885:0.00938)0.286:0.00331)1.000:0.12059,('OTU_4666':0.07277,((('OTU_2529':0.00815,('OTU_1290':0.008,'OTU_7416':0.01952)0.902:0.01304)0.759:0.00518,'OTU_4316':0.01716)0.892:0.02241,('OTU_1224':0.01558,('OTU_3079':0.00825,('OTU_2488':0.00994,'OTU_2976':0.04327)0.534:0.01585)0.934:0.01654)0.798:0.00916)0.953:0.05984)0.975:0.07496)0.169:0.03022)0.706:0.01464,(('OTU_5166':0.06701,'OTU_7386':0.07496)0.935:0.05682,'OTU_3371':0.19739)0.359:0.04104)0.097:0.00965)0.805:0.00771)0.755:0.01312,('OTU_4433':0.08023,(((((((('OTU_4231':0.00818,'OTU_4799':0.0101)0.966:0.02636,('OTU_3263':0.00014,'OTU_4404':0.04579)0.794:0.02881)0.999:0.04338,(('OTU_6391':0.03185,('OTU_2738':0.0263,'OTU_5394':0.01765)0.980:0.03149)0.878:0.02042,(('OTU_5976':0.00499,'OTU_8191':0.01973)0.948:0.02483,('OTU_7724':0.02379,('OTU_7209':0.00478,'OTU_8681':0.02456)0.952:0.01886)0.974:0.02799)0.968:0.0253)0.725:0.00755)0.960:0.02118,('OTU_4728':0.05152,'OTU_7527':0.00698)0.851:0.01084)0.005:0.0163,((((('OTU_5226':0.12182,(((('OTU_2285':0.01546,(('OTU_6616':0.0275,('OTU_4640':0.03393,('OTU_7185':0.03399,'OTU_7459':0.00298)0.889:0.01079)0.907:0.01794)0.802:0.0144,('OTU_3594':0.04775,(('OTU_3807':0.00717,'OTU_4966':0.02132)0.995:0.03366,(('OTU_6130':0.01737,'OTU_6478':0.01808)0.839:0.0098,('OTU_8691':0.01676,('OTU_3566':0.02171,'OTU_7979':0.0097)0.147:0.00533)0.873:0.01316)0.923:0.01701)0.946:0.01886)0.762:0.00626)0.991:0.03075)0.410:0.00927,'OTU_7636':0.01544)0.793:0.00721,('OTU_576':0.03024,('OTU_5165':0.0263,'OTU_6861':0.05032)0.953:0.02363)0.184:0.00683)0.930:0.02446,(('OTU_3783':0.02148,(('OTU_1482':0.05281,((('OTU_5886':0.00873,('OTU_449':0.00248,'OTU_2388':0.04462)0.979:0.02028)0.948:0.02281,'OTU_5233':0.02092)0.981:0.0226,'OTU_2120':0.0021)0.171:0.01627)0.814:0.00918,'OTU_2593':0.03647)0.820:0.01414)0.580:0.01051,('OTU_5095':0.0402,'OTU_7628':0.01837)0.996:0.03923)0.028:0.00919)0.669:0.01103)0.668:0.01153,'OTU_2125':0.09773)0.132:0.0061,('OTU_6990':0.04167,'OTU_885':0.06682)0.944:0.03019)0.915:0.01652,(('OTU_3687':0.09022,('OTU_6550':0.09145,'OTU_7401':0.09734)0.974:0.05716)0.981:0.06582,(((('OTU_2655':0.05943,('OTU_3190':0.02397,'OTU_5979':0.01384)0.918:0.03167)0.677:0.01421,('OTU_2138':0.01337,'OTU_4998':0.00464)0.795:0.02131)0.887:0.00918,((('OTU_2116':0.0262,('OTU_6474':0.0154,('OTU_5075':0.00501,('OTU_3134':0.0103,('OTU_385':0.00874,(('OTU_6290':0.01735,'OTU_6412':0.00961)0.882:0.00571,'OTU_4681':0.00751)0.771:0.00264)0.303:0.00518)0.712:0.00208)0.892:0.00934)0.597:0.00846)0.995:0.02747,((((('OTU_1984':0.01662,'OTU_5120':0.02389)0.956:0.01526,'OTU_5096':0.02268)0.898:0.00639,'OTU_3056':0.01588)0.706:0.0007,(('OTU_1020':0.01259,'OTU_8906':0.01928)0.884:0.00998,('OTU_5032':0.03983,('OTU_5183':0.02754,'OTU_7173':0.01382)0.914:0.01043)0.887:0.01182)0.982:0.01961)0.409:0.00155,((('OTU_4172':0.02075,('OTU_6020':0.00919,'OTU_8120':0.01455)0.920:0.01049)0.850:0.00511,('OTU_3038':0.00982,'OTU_6351':0.02469)0.363:0.00409)0.755:0.00281,((((((('OTU_7533':0.01167,'OTU_7735':0.01225)0.190:0.00626,('OTU_7773':0.01365,(((('OTU_4570':0.00724,'OTU_7402':0.01187)0.982:0.01459,'OTU_4765':0.01371)0.231:0.00159,((('OTU_7988':0.01528,(('OTU_4458':0.01381,'OTU_7099':0.00782)0.983:0.01568,(('OTU_567':0.00696,('OTU_2792':0.00954,'OTU_8112':0.01381)0.687:0.00221)0.777:0.00549,('OTU_4809':0.00622,('OTU_8568':0.01831,(('OTU_5641':0.00657,('OTU_3473':0.00735,'OTU_7137':0.01222)0.434:0.0068)0.260:0.00541,('OTU_6194':0.00707,'OTU_6178':0.01576)0.552:0.0029)0.787:0.005)0.828:0.00704)0.898:0.00639)0.848:0.005)0.344:0.00339)0.899:0.00823,'OTU_3730':0.01089)0.512:0.00435,('OTU_4364':0.01782,'OTU_4693':0.02135)0.777:0.01005)0.875:0.00608)0.579:0.00419,('OTU_5497':0.02112,(('OTU_7530':0.01685,'OTU_7691':0.0102)0.767:0.00383,('OTU_2788':0.01788,'OTU_8483':0.01114)0.807:0.00559)0.429:0.00588)0.920:0.0093)0.689:0.00224)0.903:0.00716)0.525:0.00493,('OTU_5198':0.0133,((('OTU_5698':0.00533,('OTU_2128':0.01255,((('OTU_1719':0.02575,'OTU_3984':0.00876)0.754:0.00195,('OTU_3710':0.01719,('OTU_210':0.01017,'OTU_7282':0.01243)0.994:0.01733)0.802:0.00411)0.878:0.0032,'OTU_57':0.00547)0.745:0.00134)0.972:0.0124)0.972:0.01923,'OTU_2681':0.01514)0.950:0.01392,'OTU_1392':0.01878)0.970:0.01542)0.816:0.005)0.916:0.00696,(('OTU_7480':0.01405,('OTU_1735':0.00239,'OTU_3724':0.02824)0.265:0.00307)0.262:0.00511,'OTU_1773':0.01876)0.720:0.00106)0.959:0.0106,(('OTU_4459':0.00749,'OTU_6025':0.03157)0.990:0.02051,(('OTU_7865':0.01289,('OTU_3387':0.00521,(('OTU_8635':0.03233,'OTU_7787':0.01033)0.905:0.01025,'OTU_1831':0.00454)0.967:0.01164)0.639:0.00548)0.913:0.01088,'OTU_5386':0.01472)0.937:0.01126)0.800:0.00349)0.318:0.00164,(('OTU_5194':0.01382,'OTU_7139':0.00788)0.000:0.00016,('OTU_7271':0.00606,('OTU_7781':0.08413,('OTU_5770':0.00275,'OTU_8097':0.02492)0.000:0.00159)0.961:0.02926)1.000:0.06085)0.889:0.0041)0.845:0.00328,((('OTU_8723':0.01047,(('OTU_4698':0.00948,'OTU_5301':0.00981)0.022:0.00436,('OTU_3939':0.00263,('OTU_7288':0.01218,('OTU_3841':0.00729,'OTU_4690':0.01447)0.686:0.00394)0.095:0.00744)0.900:0.00679)0.922:0.00747)0.866:0.00373,('OTU_3846':0.01074,(('OTU_7609':0.02605,('OTU_4470':0.02061,'OTU_5775':0.00543)0.847:0.00345)0.941:0.00794,('OTU_6126':0.02942,(('OTU_8749':0.02736,('OTU_4852':0.02686,'OTU_4938':0.02101)0.801:0.01402)0.814:0.01316,(('OTU_7043':0.02038,('OTU_7709':0.00518,'OTU_7878':0.02222)0.893:0.00901)0.956:0.01408,'OTU_6674':0.03565)0.372:0.00743)0.676:0.00254)0.630:0.0023)0.918:0.00677)0.436:0.00376)0.885:0.00484,((((('OTU_2288':0.00949,('OTU_5790':0.01481,'OTU_6469':0.01987)0.773:0.00882)0.929:0.00712,('OTU_1454':0.02429,('OTU_1787':0.0093,('OTU_5255':0.01778,'OTU_4450':0.0205)0.553:0.00428)0.848:0.00516)0.115:0.00709)0.831:0.00673,(((('OTU_3226':0.00847,'OTU_8122':0.02062)0.917:0.00988,'OTU_6006':0.00941)0.636:0.00517,('OTU_7763':0.00544,('OTU_8617':0.02964,('OTU_930':0.00888,('OTU_1105':0.01031,'OTU_1314':0.0124)0.962:0.01225)0.170:0.00442)0.632:0.00093)0.821:0.00508)0.795:0.00453,('OTU_716':0.00372,('OTU_1508':0.01087,'OTU_41':0.0122)0.670:0.00437)0.919:0.00635)0.870:0.00495)0.128:0.00475,'OTU_4761':0.02065)0.864:0.00668,(((('OTU_4678':0.00984,('OTU_2013':0.01103,('OTU_4086':0.01258,('OTU_7172':0.01412,('OTU_6354':0.01868,'OTU_109':0.00549)0.287:0.00291)0.735:0.00268)0.810:0.00016)0.931:0.00421)0.749:0.00181,('OTU_2435':0.01226,((('OTU_6932':0.01637,('OTU_1412':0.00703,'OTU_1133':0.01836)0.145:0.00522)0.667:0.00114,'OTU_2246':0.00965)0.901:0.00694,'OTU_5164':0.00518)0.671:0.00335)0.787:0.00325)0.836:0.00484,((((('OTU_6652':0.0137,'OTU_7738':0.00452)0.993:0.01862,'OTU_4348':0.00862)0.632:0.00436,('OTU_5265':0.03193,'OTU_5693':0.02841)0.197:0.00692)0.989:0.01806,'OTU_6472':0.00016)0.977:0.0135,'OTU_3420':0.01211)0.860:0.0065)0.853:0.00462,('OTU_6347':0.01577,(('OTU_4032':0.0105,('OTU_4827':0.00716,('OTU_3453':0.01011,'OTU_5762':0.00819)0.912:0.00547)0.844:0.00367)0.769:0.00219,(('OTU_1427':0.00434,'OTU_2098':0.01405)0.965:0.00926,'OTU_6257':0.00641)0.923:0.00723)0.747:0.00245)0.959:0.00978)0.727:0.00167)0.836:0.0038)0.692:0.00104)0.867:0.0044)0.984:0.01309)0.346:0.00014)0.995:0.03379,(('OTU_2315':0.02378,('OTU_6449':0.00791,'OTU_8941':0.01487)0.442:0.0072)0.808:0.0108,(('OTU_2550':0.02964,('OTU_6091':0.01035,'OTU_7756':0.01817)0.716:0.00112)0.997:0.01766,(((('OTU_6847':0.01437,'OTU_8159':0.01821)0.993:0.0277,('OTU_2020':0.01071,'OTU_4273':0.0122)0.420:0.00747)0.858:0.00993,(('OTU_3845':0.01252,'OTU_5789':0.01982)0.928:0.01509,('OTU_1974':0.01751,('OTU_2890':0.01796,'OTU_4296':0.03667)0.467:0.01261)0.868:0.00636)0.834:0.00991)0.709:0.00344,(((((('OTU_5511':0.01997,('OTU_5776':0.01238,'OTU_6398':0.00546)0.940:0.00667)0.493:0.00017,('OTU_6389':0.00919,'OTU_8693':0.01516)0.440:0.00765)0.849:0.00544,('OTU_2182':0.00159,('OTU_5443':0.01875,'OTU_5888':0.00496)0.949:0.01069)0.931:0.00773)0.781:0.0016,'OTU_1840':0.02796)0.310:0.00327,(((('OTU_1147':0.07412,('OTU_7075':0.01416,('OTU_7058':0.04042,'OTU_5030':0.10309)0.025:0.00228)1.000:0.08083)0.941:0.03012,('OTU_2624':0.04059,(('OTU_2076':0.01493,'OTU_2418':0.00667)0.981:0.02988,('OTU_7487':0.02439,'OTU_8028':0.01407)1.000:0.05125)0.756:0.01613)0.666:0.00506)0.491:0.01013,(('OTU_6859':0.02819,(('OTU_6989':0.02135,'OTU_7850':0.01085)0.895:0.01472,('OTU_5209':0.02761,('OTU_2713':0.01666,'OTU_3999':0.01889)0.377:0.00235)0.922:0.01078)0.162:0.00482)0.992:0.02625,((('OTU_2927':0.01539,'OTU_474':0.00314)0.995:0.0171,('OTU_342':0.00661,('OTU_177':0.01379,'OTU_1697':0.01537)0.986:0.00015)0.870:0.00322)0.938:0.00675,((('OTU_1780':0.01556,'OTU_4572':0.01286)0.970:0.0148,'OTU_1673':0.01204)0.746:0.00226,('OTU_6639':0.01508,('OTU_233':0.0013,('OTU_1955':0.01002,'OTU_5844':0.01139)0.953:0.00849)0.770:0.00175)0.753:0.00434)0.934:0.00722)0.864:0.00435)0.737:0.0067)0.929:0.01095,('OTU_8378':0.03286,(('OTU_1257':0.00403,'OTU_4320':0.01378)0.861:0.0026,(((((('OTU_8022':0.01767,(('OTU_1699':0.01991,'OTU_8806':0.00541)0.888:0.00699,(((('OTU_1817':0.01485,'OTU_5893':0.01785)0.931:0.00824,'OTU_393':0.00755)0.822:0.00773,'OTU_2688':0.01451)0.715:0.00041,(('OTU_777':0.00263,(('OTU_6903':0.00675,('OTU_2219':0.0243,('OTU_2730':0.00378,'OTU_2671':0.01552)0.490:0.00543)0.747:0.00165)0.989:0.00818,'OTU_8943':0.01521)0.926:0.00014)0.976:0.00958,(('OTU_3777':0.01082,('OTU_1018':0.01147,'OTU_7409':0.00822)0.541:0.00472)0.915:0.00846,('OTU_2870':0.01869,('OTU_3888':0.01198,'OTU_1691':0.03073)0.160:0.00536)0.404:0.00347)0.793:0.00258)0.891:0.0088)0.839:0.00326)0.889:0.00549)0.772:0.00564,'OTU_1903':0.02227)0.917:0.00678,(('OTU_2199':0.00324,('OTU_1258':0.00994,'OTU_5438':0.01452)0.943:0.01061)0.978:0.01734,'OTU_6409':0.01019)1.000:0.0327)0.634:0.00186,'OTU_3971':0.00927)0.901:0.00417,((('OTU_2827':0.00935,(('OTU_61':0.00539,('OTU_1552':0.01171,('OTU_1869':0.01466,'OTU_377':0.00761)0.831:0.00707)0.768:0.00201)0.895:0.00279,(('OTU_1472':0.0117,'OTU_4944':0.00656)0.952:0.00998,((('OTU_1185':0.00444,('OTU_1489':0.01098,'OTU_3898':0.01471)0.904:0.00694)0.861:0.00502,('OTU_4486':0.01728,'OTU_8887':0.00679)0.733:0.00162)0.953:0.00922,(('OTU_3219':0.01104,'OTU_4145':0.00699)0.881:0.00512,(((('OTU_3501':0.01108,'OTU_818':0.01095)0.904:0.00554,('OTU_348':0.01899,('OTU_1738':0.01347,'OTU_5585':0.00731)0.914:0.00735)0.980:0.01146)0.812:0.0016,('OTU_18':0.0123,'OTU_54':0.00987)0.923:0.007)0.893:0.00015,('OTU_4239':0.00917,('OTU_3131':0.01209,'OTU_5414':0.02508)0.828:0.00351)0.980:0.00881)0.755:0.00166)0.103:0.00546)0.881:0.00427)0.867:0.00015)0.981:0.00943)0.609:0.00016,('OTU_1505':0.00697,'OTU_2673':0.01088)0.864:0.00408)0.798:0.00236,((('OTU_4505':0.01967,'OTU_8147':0.00486)0.079:0.00676,'OTU_13':0.08401)0.197:0.00404,'OTU_2939':0.01755)0.682:0.0044)0.873:0.00308)0.863:0.0027,(('OTU_5760':0.01131,('OTU_2286':0.01683,'OTU_4043':0.00527)0.969:0.00933)0.941:0.00789,'OTU_3787':0.01789)0.881:0.00428)0.783:0.00132)0.749:0.0014)0.785:0.00315)0.861:0.00375)0.900:0.00845,'OTU_522':0.05014)0.567:0.00484)0.840:0.01431)0.275:0.00432)0.941:0.02175)0.872:0.00851)0.928:0.01642,'OTU_6073':0.05925)0.029:0.00015)0.857:0.01131)0.859:0.01489,((('OTU_6780':0.00871,'OTU_7537':0.03078)0.852:0.01258,(((('OTU_4571':0.01815,'OTU_2699':0.01764)0.649:0.00388,('OTU_2658':0.00946,('OTU_3176':0.01515,'OTU_3358':0.00994)0.929:0.00713)0.769:0.00313)0.402:0.0073,('OTU_3578':0.05911,'OTU_7795':0.00387)0.723:0.00405)0.809:0.00712,(('OTU_5390':0.01813,'OTU_6128':0.01119)0.373:0.00321,'OTU_4637':0.02781)0.873:0.00805)0.756:0.00537)1.000:0.08392,(('OTU_5907':0.01128,(('OTU_129':0.00014,('OTU_606':0.00368,'OTU_8528':0.01418)0.992:0.01397)0.280:0.00755,('OTU_1301':0.01289,'OTU_860':0.01901)0.659:0.00389)0.901:0.01286)0.970:0.03732,('OTU_8220':0.01658,('OTU_4981':0.01365,'OTU_7256':0.04487)0.859:0.0128)0.860:0.01562)0.982:0.04009)0.920:0.02488)0.997:0.05625)0.911:0.01553,(('OTU_7286':0.06781,('OTU_6713':0.0324,((('OTU_2214':0.00611,'OTU_6022':0.02924)0.566:0.0055,(('OTU_1384':0.00787,('OTU_3872':0.0265,('OTU_4389':0.01093,('OTU_2625':0.011,'OTU_6272':0.01562)0.869:0.00787)0.934:0.01126)0.877:0.00014)0.965:0.01019,'OTU_8397':0.01209)0.799:0.00448)0.989:0.03159,('OTU_4230':0.045,('OTU_4313':0.04004,('OTU_1855':0.01334,'OTU_8709':0.01926)0.785:0.01103)0.393:0.01386)0.786:0.01164)0.903:0.01433)0.767:0.00449)0.061:0.00443,('OTU_5817':0.05796,(('OTU_6168':0.04917,('OTU_3659':0.00211,('OTU_2380':0.00912,'OTU_2664':0.01003)0.926:0.01135)0.941:0.01646)0.907:0.01213,(('OTU_2453':0.02044,('OTU_2221':0.01345,'OTU_4376':0.00666)0.918:0.01188)0.988:0.03435,('OTU_1029':0.05362,'OTU_7248':0.05595)0.843:0.01241)0.783:0.00686)0.941:0.02811)0.988:0.045)0.965:0.02425)0.961:0.01635,((('OTU_4256':0.00376,'OTU_7652':0.02461)1.000:0.05711,((('OTU_5889':0.00887,'OTU_8898':0.01754)1.000:0.03704,('OTU_6183':0.06169,('OTU_8491':0.03748,('OTU_8038':0.04742,('OTU_3102':0.00013,('OTU_5296':0.03372,'OTU_7057':0.02265)0.499:0.00636)0.895:0.0151)0.977:0.02995)0.886:0.01612)0.673:0.00256)0.835:0.00984,(('OTU_8897':0.04735,('OTU_7997':0.00476,'OTU_8102':0.01254)0.985:0.03945)0.856:0.02807,(('OTU_7174':0.07991,('OTU_5590':0.01758,('OTU_4936':0.01555,'OTU_5704':0.03849)0.365:0.00562)0.994:0.06075)0.871:0.02928,(('OTU_3227':0.0943,('OTU_5339':0.1476,(('OTU_1043':0.0048,('OTU_2553':0.02327,'OTU_736':0.00672)0.982:0.02938)1.000:0.08548,(('OTU_2271':0.01396,('OTU_7119':0.01026,'OTU_5866':0.05119)0.735:0.0118)0.881:0.00865,'OTU_8909':0.02277)0.998:0.04432)0.261:0.00766)0.835:0.01382)0.834:0.01196,(('OTU_6397':0.04292,(('OTU_2678':0.0307,('OTU_4905':0.01842,'OTU_7648':0.01721)0.850:0.01597)0.850:0.01417,((('OTU_4599':0.012,'OTU_8917':0.02277)0.990:0.02696,('OTU_6986':0.00992,('OTU_3220':0.01685,'OTU_4588':0.02533)0.850:0.00659)0.612:0.00715)0.719:0.00239,('OTU_1328':0.01719,'OTU_5289':0.04632)0.634:0.00223)0.946:0.01622)0.976:0.03328)0.952:0.02968,'OTU_8944':0.05246)0.918:0.01665)0.930:0.0196)0.829:0.01289)0.860:0.01152)0.348:0.00761)0.899:0.01158,((('OTU_5622':0.0379,('OTU_3645':0.00833,'OTU_7562':0.01601)1.000:0.09666)0.956:0.02764,(('OTU_7778':0.02903,'OTU_8368':0.03603)0.980:0.03562,(((((('OTU_6179':0.01952,'OTU_8216':0.02762)0.991:0.03043,'OTU_4876':0.01031)0.926:0.01488,'OTU_3641':0.00669)0.923:0.01823,(('OTU_6295':0.03987,('OTU_1610':0.02495,'OTU_7391':0.00891)0.756:0.00604)0.837:0.00543,('OTU_7349':0.00151,'OTU_8933':0.13599)0.554:0.00816)0.871:0.01157)0.962:0.02187,'OTU_4257':0.03008)0.467:0.00791,('OTU_2312':0.02337,(('OTU_6225':0.01231,'OTU_7981':0.01463)0.097:0.00575,(('OTU_5402':0.05627,'OTU_7357':0.01099)0.876:0.01026,('OTU_2070':0.01874,('OTU_6756':0.00348,('OTU_2215':0.02779,('OTU_318':0.01208,'OTU_3245':0.02012)0.431:0.01054)0.708:0.00469)0.932:0.01074)0.965:0.0154)0.839:0.00807)0.938:0.01684)0.870:0.00891)0.934:0.02859)0.965:0.03448)0.789:0.0168,(((('OTU_7627':0.01818,(('OTU_6426':0.02473,'OTU_7662':0.01292)0.761:0.01419,(((('OTU_3617':0.01369,('OTU_1221':0.01475,('OTU_1295':0.00922,((('OTU_5690':0.01896,'OTU_671':0.02741)0.774:0.00583,('OTU_1774':0.01303,('OTU_7725':0.01263,('OTU_108':0.01351,'OTU_1994':0.01577)0.921:0.00855)0.693:0.00793)0.532:0.00238)0.856:0.00501,'OTU_937':0.02515)0.849:0.0042)0.814:0.0063)0.775:0.0071)0.857:0.00639,'OTU_3919':0.01802)0.978:0.01866,'OTU_4303':0.00498)0.848:0.00404,(('OTU_27':0.01001,'OTU_290':0.0187)0.920:0.00635,((('OTU_2073':0.02142,(('OTU_2538':0.01572,'OTU_2601':0.0131)0.000:0.00067,('OTU_4671':0.03333,'OTU_1354':0.02231)0.946:0.01207)0.944:0.00825)0.823:0.00418,('OTU_1473':0.00014,'OTU_2921':0.04635)0.977:0.01302)0.887:0.00642,('OTU_4489':0.01367,'OTU_4793':0.02659)0.937:0.01413)0.880:0.00735)0.868:0.00454)0.879:0.00846)0.000:0.00959)0.868:0.01043,'OTU_3231':0.03293)0.890:0.00991,(((('OTU_5072':0.02046,'OTU_7259':0.01817)0.804:0.0061,('OTU_4253':0.02929,('OTU_3244':0.01077,('OTU_2518':0.00893,'OTU_7809':0.01766)0.981:0.01866)0.865:0.01198)1.000:0.03787)0.872:0.00933,('OTU_3901':0.02083,'OTU_4180':0.01293)0.912:0.01321)0.965:0.01668,'OTU_2869':0.01294)0.866:0.00615)0.839:0.00873,'OTU_2439':0.01487)0.621:0.00601)0.908:0.00996)0.805:0.00447)0.935:0.01397,((('OTU_8752':0.10293,('OTU_8082':0.10714,(('OTU_3697':0.01062,(('OTU_6214':0.02081,'OTU_7272':0.00494)0.997:0.033,('OTU_8989':0.05243,'OTU_8476':0.02283)0.358:0.00917)0.686:0.00472)0.987:0.03054,('OTU_7109':0.05519,(('OTU_7848':0.0359,('OTU_8841':0.02805,(('OTU_2180':0.02814,('OTU_7601':0.02188,'OTU_7740':0.00558)0.743:0.00481)0.980:0.03582,('OTU_6182':0.0093,'OTU_7148':0.04943)0.990:0.03443)0.786:0.01902)0.960:0.02813)0.470:0.00918,(('OTU_8153':0.03349,'OTU_7008':0.07748)0.533:0.00193,'OTU_8706':0.04535)0.704:0.00863)0.866:0.01213)0.818:0.01226)0.997:0.0516)0.304:0.00316)0.345:0.01911,((((('OTU_6187':0.02559,'OTU_7525':0.04851)0.669:0.013,('OTU_8874':0.02574,'OTU_8980':0.03586)0.587:0.01523)0.828:0.01322,(('OTU_7157':0.05139,'OTU_4980':0.11164)0.755:0.02395,'OTU_8253':0.03231)0.918:0.01477)0.577:0.01004,'OTU_5810':0.04533)0.477:0.00014,(((('OTU_4522':0.02781,(('OTU_7065':0.01012,'OTU_4517':0.02507)0.860:0.00438,('OTU_4270':0.00849,'OTU_4785':0.01665)0.306:0.00395)0.879:0.0073)0.837:0.00583,(('OTU_6019':0.00867,'OTU_6250':0.02677)0.899:0.00741,((('OTU_5063':0.02403,('OTU_6511':0.01576,('OTU_2805':0.01038,'OTU_4910':0.01843)0.969:0.01876)0.810:0.00758)0.952:0.01762,('OTU_7671':0.015,'OTU_8586':0.01684)0.827:0.00611)0.767:0.00209,'OTU_6188':0.01443)0.951:0.00827)0.845:0.00384)0.966:0.01452,(('OTU_4387':0.00817,'OTU_7343':0.01391)0.925:0.01213,('OTU_4735':0.00219,('OTU_7645':0.017,'OTU_7828':0.01626)0.830:0.0075)0.739:0.00253)0.948:0.01205)0.843:0.0095,((('OTU_7404':0.03634,('OTU_6765':0.00623,('OTU_7217':0.01595,('OTU_6432':0.00869,'OTU_6886':0.02963)0.939:0.01434)0.968:0.02191)0.737:0.00603)0.755:0.01343,'OTU_3270':0.02317)0.775:0.00997,'OTU_5606':0.06276)0.566:0.0052)0.780:0.00314)0.988:0.03463)0.792:0.01057,((('OTU_2793':0.01744,('OTU_5217':0.0401,('OTU_5024':0.03186,'OTU_8032':0.01312)0.928:0.02782)0.946:0.03068)0.627:0.01247,'OTU_6211':0.01145)0.701:0.0098,('OTU_4383':0.01982,(('OTU_3182':0.01966,(((('OTU_8065':0.03366,'OTU_8111':0.01242)0.870:0.00594,(('OTU_5083':0.0178,(('OTU_8335':0.01672,'OTU_8616':0.02417)0.943:0.01089,('OTU_6396':0.00692,'OTU_8013':0.02162)0.946:0.01209)0.862:0.00554)0.917:0.00895,('OTU_5608':0.01349,('OTU_4650':0.04466,('OTU_5667':0.04582,('OTU_6747':0.02155,('OTU_6850':0.02968,('OTU_5774':0.02343,'OTU_5945':0.01204)0.314:0.00783)0.662:0.00171)0.943:0.01267)0.870:0.0114)0.978:0.02013)0.985:0.02383)0.266:0.00169)0.882:0.00745,((('OTU_8107':0.00387,('OTU_7170':0.01905,'OTU_8589':0.02364)0.958:0.01739)0.990:0.02694,'OTU_7615':0.00487)0.662:0.00518,'OTU_7160':0.02288)0.946:0.01284)0.672:0.0018,'OTU_7566':0.0482)0.960:0.01712)0.817:0.00586,(((('OTU_4362':0.01268,('OTU_4232':0.00657,'OTU_7583':0.01623)0.926:0.00622)0.857:0.00454,(('OTU_6208':0.0291,((('OTU_2078':0.00566,'OTU_7323':0.03536)0.869:0.00755,('OTU_5811':0.02464,(('OTU_1122':0.02054,'OTU_5093':0.01531)0.487:0.00199,('OTU_7612':0.03164,'OTU_1330':0.02408)0.828:0.00877)0.239:0.00014)0.849:0.00637)0.886:0.00759,'OTU_6527':0.02044)0.928:0.0099)0.380:0.00015,('OTU_3698':0.02036,('OTU_7334':0.01552,(((('OTU_6967':0.01469,'OTU_8904':0.01042)0.872:0.00787,(('OTU_2576':0.01303,'OTU_5236':0.01583)0.892:0.00723,'OTU_1161':0.00651)0.810:0.00014)0.717:0.00132,('OTU_6140':0.01239,'OTU_7614':0.01856)0.923:0.00856)0.704:0.00447,('OTU_5401':0.01107,'OTU_5580':0.02093)0.983:0.01951)0.758:0.00362)0.767:0.00339)0.891:0.00704)0.979:0.01031)0.716:0.00371,('OTU_3295':0.02572,'OTU_3576':0.01527)0.252:0.00689)0.985:0.01842,((('OTU_7280':0.00961,((('OTU_3644':0.01689,('OTU_6212':0.04558,'OTU_7687':0.00014)0.979:0.01648)0.991:0.03288,'OTU_3046':0.01803)0.957:0.02447,'OTU_6699':0.00718)0.896:0.01222)0.832:0.01333,'OTU_6557':0.02143)0.992:0.03394,'OTU_6801':0.02219)0.903:0.0125)0.965:0.02041)0.995:0.04301)0.759:0.01485)0.889:0.02341)0.736:0.00551)0.935:0.03235)0.996:0.06074)0.319:0.01026,((((('OTU_2761':0.10898,((('OTU_4601':0.01045,'OTU_6953':0.03783)0.885:0.01812,('OTU_5607':0.01024,('OTU_3210':0.04277,'OTU_6236':0.02244)0.952:0.02365)0.913:0.02093)0.993:0.09681,'OTU_8745':0.31591)0.799:0.0303)0.819:0.01896,(('OTU_7277':0.08121,(((('OTU_5643':0.02345,('OTU_3100':0.00753,'OTU_7753':0.0304)0.844:0.01256)0.000:0.00759,('OTU_5752':0.02534,'OTU_6061':0.03832)0.972:0.03134)0.986:0.03854,(('OTU_5578':0.0371,('OTU_3477':0.02881,'OTU_6940':0.0676)0.686:0.01006)0.819:0.00711,'OTU_6615':0.01976)0.997:0.04719)0.767:0.01665,(('OTU_7136':0.068,('OTU_6904':0.03533,(('OTU_1608':0.00554,'OTU_722':0.02649)0.995:0.02746,'OTU_8607':0.03015)0.729:0.00257)0.856:0.01898)0.985:0.03507,((((('OTU_2629':0.02189,'OTU_6423':0.0344)0.605:0.0064,('OTU_4168':0.01193,(('OTU_1276':0.00601,'OTU_1771':0.03902)0.893:0.00833,'OTU_1997':0.01653)0.868:0.00014)0.755:0.0045)0.999:0.05815,('OTU_3241':0.03068,'OTU_5699':0.02275)0.988:0.03223)0.720:0.0086,(('OTU_2049':0.00737,('OTU_5845':0.008,'OTU_6707':0.01902)0.981:0.01957)0.850:0.00739,((('OTU_1796':0.05038,'OTU_3197':0.03018)0.963:0.02158,'OTU_1476':0.0136)0.127:0.00718,'OTU_1445':0.00748)0.945:0.01441)0.926:0.02032)0.918:0.01481,('OTU_2707':0.01593,('OTU_862':0.01914,'OTU_2906':0.01661)0.813:0.00813)0.996:0.04483)0.127:0.0074)0.771:0.00825)0.912:0.01713)0.912:0.01542,((((('OTU_2650':0.03295,'OTU_3150':0.05796)0.982:0.05344,(('OTU_5359':0.03186,('OTU_2206':0.01891,(('OTU_111':0.01269,'OTU_5821':0.0426)1.000:0.03936,'OTU_4004':0.01373)0.804:0.01267)0.848:0.02065)0.434:0.00789,(('OTU_1477':0.02328,('OTU_4726':0.04587,('OTU_3905':0.00014,'OTU_8857':0.02652)1.000:0.06762)0.723:0.02855)0.735:0.00919,(('OTU_776':0.01696,('OTU_4426':0.01394,('OTU_8369':0.01908,'OTU_525':0.01511)0.716:0.00014)0.828:0.00683)0.937:0.01525,('OTU_934':0.03182,('OTU_555':0.01199,'OTU_7380':0.02397)0.935:0.01482)0.775:0.00837)0.964:0.02324)0.957:0.02898)0.990:0.06105)0.940:0.03255,(('OTU_2403':0.09409,((('OTU_6586':0.00943,('OTU_4702':0.01968,'OTU_2115':0.01981)0.635:0.008)0.859:0.01193,('OTU_2849':0.04163,'OTU_5858':0.03321)0.805:0.01076)0.991:0.04944,('OTU_8807':0.07789,('OTU_2422':0.01757,('OTU_4853':0.00659,'OTU_7634':0.02353)0.753:0.00905)0.849:0.01525)0.999:0.10192)0.846:0.02083)0.844:0.0122,((((('OTU_4088':0.07147,('OTU_6657':0.0198,(('OTU_8967':0.0102,('OTU_1352':0.02181,'OTU_1542':0.00906)0.721:0.00865)0.931:0.01718,'OTU_7719':0.02732)0.270:0.01062)0.967:0.04198)0.982:0.03779,('OTU_2143':0.03348,('OTU_6442':0.06694,('OTU_3013':0.01531,('OTU_2037':0.03599,'OTU_7490':0.01089)0.017:0.00317)0.998:0.04382)0.848:0.01377)0.902:0.02046)0.959:0.04045,(('OTU_1844':0.02653,'OTU_2066':0.00015)1.000:0.10986,('OTU_5466':0.08085,(((((('OTU_6473':0.01278,('OTU_4818':0.0024,'OTU_7746':0.02723)0.997:0.0526)0.953:0.02178,'OTU_5616':0.02548)0.709:0.00368,('OTU_4307':0.02037,('OTU_6370':0.00623,'OTU_8889':0.0211)0.942:0.01258)0.828:0.00526)0.772:0.00432,('OTU_7263':0.01728,'OTU_1589':0.03757)0.824:0.00613)0.942:0.01033,(('OTU_4716':0.01911,'OTU_7681':0.02664)0.991:0.04376,('OTU_8831':0.00907,('OTU_1245':0.02207,('OTU_2017':0.02081,'OTU_5309':0.00692)0.911:0.01503)0.963:0.02627)0.566:0.01845)0.778:0.00606)0.810:0.00551,((('OTU_1850':0.02017,('OTU_2283':0.00211,('OTU_3944':0.03302,'OTU_6171':0.01667)0.542:0.00799)0.999:0.04805)0.023:0.01443,'OTU_6954':0.02459)0.760:0.01723,('OTU_2912':0.06452,'OTU_6552':0.04245)0.979:0.03626)0.853:0.00847)0.739:0.00656)0.996:0.07697)0.452:0.02492)0.821:0.01757,(('OTU_3674':0.11788,(('OTU_8269':0.05865,('OTU_4321':0.02993,('OTU_3347':0.01037,'OTU_4457':0.02011)0.931:0.02096)0.791:0.00907)0.960:0.03157,('OTU_5546':0.08847,('OTU_3363':0.03577,(('OTU_807':0.01468,('OTU_6435':0.00995,(('OTU_2515':0.01051,'OTU_3385':0.01937)0.916:0.014,('OTU_1797':0.01078,('OTU_5458':0.02293,'OTU_5507':0.01133)0.915:0.01084)0.311:0.00817)0.774:0.00634)0.410:0.00649)0.647:0.00869,'OTU_3328':0.01119)0.358:0.00535)0.972:0.03969)0.749:0.02233)0.931:0.03336)0.379:0.00648,(('OTU_5597':0.11339,('OTU_5902':0.02737,'OTU_6600':0.11867)0.931:0.05477)0.114:0.01112,(('OTU_2514':0.03676,'OTU_4234':0.01484)0.962:0.03076,('OTU_2109':0.00869,('OTU_1609':0.01579,'OTU_4178':0.01741)0.999:0.05477)0.932:0.02128)0.966:0.03351)0.899:0.02021)0.977:0.03304)0.882:0.01367,((('OTU_4663':0.04368,'OTU_8275':0.0181)0.656:0.01796,('OTU_2841':0.0303,('OTU_3613':0.01457,('OTU_1583':0.03584,'OTU_4913':0.01767)0.584:0.00728)0.477:0.00635)0.931:0.02175)1.000:0.09512,(('OTU_425':0.01621,'OTU_8445':0.01314)1.000:0.13842,('OTU_4556':0.04144,('OTU_8584':0.05532,(((((('OTU_8512':0.01697,('OTU_509':0.00916,'OTU_3564':0.03658)0.691:0.01704)0.885:0.00915,('OTU_2002':0.01646,('OTU_291':0.02512,(('OTU_117':0.01212,('OTU_3585':0.01202,('OTU_2235':0.0341,'OTU_397':0.00448)0.948:0.01916)0.922:0.01355)0.673:0.01713,'OTU_656':0.0132)0.455:0.00015)0.837:0.01873)0.346:0.0061)0.969:0.02123,'OTU_492':0.0189)0.999:0.03292,'OTU_173':0.00015)0.985:0.02871,('OTU_1543':0.0086,('OTU_484':0.05997,'OTU_681':0.01614)0.440:0.00621)0.984:0.02582)0.824:0.01094,(('OTU_2980':0.02689,('OTU_1010':0.01427,'OTU_271':0.02115)0.851:0.00989)0.843:0.01335,'OTU_644':0.02448)0.704:0.01441)0.988:0.04087)0.969:0.04025)0.075:0.0137)0.564:0.03334)0.820:0.01544)0.834:0.00816)0.869:0.01045)0.985:0.03126,((((('OTU_500':0.0708,(('OTU_1623':0.01732,'OTU_262':0.0195)0.972:0.03207,('OTU_5833':0.04757,('OTU_4831':0.01404,(('OTU_276':0.02656,'OTU_717':0.00462)0.792:0.00467,('OTU_275':0.0085,'OTU_834':0.02852)0.926:0.01262)0.895:0.01789)0.633:0.01758)0.961:0.03204)0.882:0.02329)1.000:0.07902,(((('OTU_962':0.06332,(('OTU_1240':0.02316,('OTU_2009':0.00918,('OTU_3625':0.01882,(('OTU_791':0.03085,('OTU_1125':0.01804,'OTU_2606':0.01172)0.834:0.00998)0.983:0.02934,('OTU_2614':0.01401,((('OTU_662':0.02558,'OTU_4449':0.02064)0.572:0.01417,'OTU_421':0.00756)0.605:0.01203,'OTU_5827':0.01329)0.938:0.01816)0.148:0.01072)0.808:0.00969)0.728:0.01337)0.769:0.00658)0.932:0.00958,(('OTU_1383':0.01703,('OTU_264':0.0175,'OTU_3653':0.01242)0.852:0.01256)0.923:0.01914,'OTU_900':0.0476)0.796:0.00667)0.201:0.00015)0.990:0.05219,(((('OTU_2495':0.02941,(('OTU_4947':0.0292,(('OTU_436':0.00581,('OTU_2536':0.00549,'OTU_6844':0.02205)0.953:0.01661)0.818:0.01201,'OTU_3621':0.01672)0.722:0.00395)0.390:0.00421,'OTU_547':0.01618)0.933:0.00952)0.889:0.00691,(('OTU_2144':0.02355,'OTU_8869':0.01043)0.878:0.00834,('OTU_2331':0.02457,'OTU_3829':0.02345)0.739:0.00228)0.814:0.00417)0.827:0.00664,(('OTU_3230':0.00857,('OTU_1138':0.01482,'OTU_4142':0.01443)0.924:0.01247)0.945:0.0191,'OTU_8244':0.0692)0.810:0.01574)0.912:0.02149,(((('OTU_1201':0.00576,'OTU_3063':0.02565)0.996:0.03848,(('OTU_3615':0.00962,('OTU_5853':0.03143,('OTU_6075':0.00812,'OTU_8592':0.02566)0.979:0.02955)0.868:0.012)0.737:0.01135,'OTU_6463':0.01054)0.943:0.01679)0.966:0.02118,('OTU_5281':0.02824,('OTU_1999':0.01114,'OTU_7004':0.03139)0.741:0.01091)0.921:0.01282)0.551:0.00351,('OTU_617':0.02864,(((('OTU_2008':0.00073,'OTU_5013':0.03092)0.155:0.00915,('OTU_1220':0.02519,('OTU_1770':0.01838,'OTU_2387':0.01805)0.331:0.01751)0.973:0.02627)0.856:0.02262,('OTU_3278':0.00961,'OTU_8836':0.04704)0.835:0.00864)0.942:0.01449,'OTU_582':0.01958)0.895:0.01249)0.153:0.00944)0.813:0.0101)0.051:0.0266)0.976:0.04691,('OTU_642':0.13022,(('OTU_4414':0.06467,((('OTU_6016':0.02079,'OTU_7020':0.0775)0.970:0.02848,'OTU_5399':0.00442)0.756:0.01862,'OTU_149':0.0105)0.956:0.02593)0.812:0.01604,((((((('OTU_3881':0.00692,'OTU_7499':0.01694)0.957:0.01436,('OTU_2224':0.00356,'OTU_452':0.02474)0.942:0.0131)0.318:0.00299,('OTU_292':0.03311,'OTU_6199':0.02662)0.941:0.02641)0.906:0.01661,(('OTU_3133':0.02602,('OTU_373':0.01838,'OTU_898':0.0021)0.908:0.0171)0.913:0.01992,'OTU_3346':0.02467)0.732:0.00722)0.878:0.01092,'OTU_5557':0.02597)0.842:0.00858,(('OTU_1239':0.04087,('OTU_4560':0.01619,'OTU_7948':0.00901)0.703:0.01039)0.853:0.01971,((((('OTU_1396':0.01695,'OTU_6048':0.02833)0.877:0.01139,('OTU_3500':0.0109,'OTU_372':0.03685)0.898:0.01226)0.872:0.00773,('OTU_7579':0.02888,('OTU_969':0.00797,('OTU_2243':0.01469,'OTU_2635':0.01009)0.246:0.00371)0.992:0.02755)0.829:0.00564)0.820:0.00863,((('OTU_4220':0.00195,('OTU_337':0.01425,'OTU_2110':0.02275)0.759:0.00229)0.982:0.02411,'OTU_189':0.01194)0.988:0.02118,(((('OTU_3974':0.05649,('OTU_4463':0.01855,'OTU_5038':0.01317)0.739:0.01014)0.713:0.01605,('OTU_1053':0.00936,'OTU_2985':0.04443)0.786:0.01909)0.801:0.01006,('OTU_608':0.02893,('OTU_1129':0.02589,('OTU_1781':0.03277,'OTU_5088':0.04003)0.918:0.02011)0.696:0.01272)0.851:0.02016)0.559:0.00479,('OTU_4520':0.00876,('OTU_1255':0.02243,'OTU_2239':0.00657)0.988:0.01908)0.870:0.00713)0.975:0.02102)0.100:0.00014)0.889:0.02312,('OTU_3693':0.03135,'OTU_6280':0.02211)0.924:0.01317)0.717:0.00868)0.723:0.00858)0.897:0.01225,'OTU_1437':0.04581)0.668:0.00532)0.974:0.063)0.595:0.02385)0.809:0.01853,(((('OTU_2891':0.03805,('OTU_1151':0.00197,'OTU_7750':0.03811)0.133:0.03075)0.954:0.02225,(('OTU_1672':0.01604,'OTU_911':0.01976)0.996:0.04565,(('OTU_517':0.01341,('OTU_2428':0.01495,'OTU_4553':0.0305)0.853:0.00905)0.979:0.03293,('OTU_4136':0.02952,'OTU_6059':0.03465)0.972:0.02936)0.879:0.01308)0.981:0.04356)0.916:0.027,((((('OTU_7093':0.01421,('OTU_1511':0.01813,'OTU_2520':0.01015)0.785:0.00356)0.997:0.03876,('OTU_471':0.01468,'OTU_580':0.03188)0.981:0.02747)0.964:0.01793,(((('OTU_2068':0.02564,'OTU_2346':0.03415)0.848:0.01436,'OTU_3472':0.01085)0.619:0.01347,'OTU_2117':0.00686)0.993:0.02834,('OTU_5924':0.01768,'OTU_750':0.03042)0.993:0.02905)0.711:0.00015)0.923:0.01452,(('OTU_4107':0.02854,'OTU_5778':0.02112)0.843:0.00918,(('OTU_1101':0.0143,'OTU_1307':0.01679)0.866:0.00489,(('OTU_1206':0.02085,('OTU_3276':0.02302,'OTU_3403':0.00363)0.989:0.02793)0.865:0.00962,('OTU_1052':0.0208,('OTU_6628':0.01133,'OTU_8634':0.02036)0.919:0.01182)0.766:0.00424)0.891:0.00648)0.923:0.0156)0.395:0.00386)0.000:0.00016,(('OTU_5068':0.00586,('OTU_2343':0.01826,('OTU_725':0.03567,'OTU_786':0.00015)0.247:0.01002)0.954:0.02839)1.000:0.12336,('OTU_3512':0.02388,('OTU_3573':0.01098,('OTU_1805':0.00631,'OTU_1996':0.018)0.848:0.00858)0.930:0.01651)0.212:0.01839)0.612:0.01633)0.980:0.03438)0.985:0.05279,(('OTU_6839':0.09333,(('OTU_8030':0.07055,'OTU_8542':0.05391)0.982:0.0482,((('OTU_1845':0.05412,'OTU_3879':0.04745)0.989:0.03575,('OTU_1899':0.03294,('OTU_7866':0.02537,(((('OTU_1880':0.04417,'OTU_6244':0.01768)0.957:0.02552,('OTU_8990':0.04778,'OTU_8125':0.02608)0.868:0.015)0.801:0.00615,'OTU_6680':0.04666)0.697:0.01245,('OTU_363':0.01595,'OTU_990':0.01574)0.989:0.02859)0.849:0.01159)0.720:0.0018)0.742:0.00504)0.861:0.00981,(('OTU_2766':0.00964,'OTU_7656':0.01744)1.000:0.04524,('OTU_1164':0.01721,'OTU_6834':0.00951)0.990:0.03479)0.754:0.00307)0.995:0.06404)0.939:0.0368)0.815:0.01702,('OTU_2537':0.02842,(('OTU_3392':0.00951,('OTU_1574':0.00368,('OTU_4171':0.04249,'OTU_5653':0.02445)0.990:0.03364)0.846:0.02097)0.997:0.02877,'OTU_1068':0.00015)0.982:0.03907)0.988:0.05125)0.731:0.02515)0.837:0.01752)0.905:0.0208)0.821:0.00827,('OTU_6050':0.08448,((('OTU_4858':0.01827,'OTU_5923':0.03207)0.992:0.04465,('OTU_4101':0.00324,(('OTU_6620':0.0132,'OTU_7316':0.02961)1.000:0.0773,'OTU_8196':0.01235)0.670:0.01656)0.983:0.0364)0.974:0.04555,(((((((('OTU_3067':0.01643,('OTU_3357':0.02908,'OTU_4609':0.02307)0.953:0.01557)0.883:0.00957,('OTU_1925':0.04085,'OTU_3145':0.03311)0.821:0.01427)0.774:0.0091,('OTU_6872':0.04212,'OTU_6533':0.06652)0.877:0.02079)0.631:0.01127,((('OTU_174':0.06736,('OTU_1749':0.01298,'OTU_460':0.04897)0.694:0.00637)0.977:0.02829,('OTU_6830':0.0363,('OTU_508':0.00014,'OTU_639':0.0307)0.825:0.02189)0.519:0.0131)0.963:0.0201,('OTU_7941':0.02571,'OTU_4366':0.03558)0.728:0.00449)0.747:0.00424)0.944:0.01957,('OTU_4372':0.0302,'OTU_6080':0.05318)0.759:0.02065)0.965:0.0235,'OTU_8724':0.03605)0.974:0.02742,('OTU_3848':0.05717,('OTU_6846':0.02486,'OTU_7846':0.08387)0.961:0.03929)0.809:0.01185)0.377:0.00794,(('OTU_4079':0.02338,'OTU_5056':0.03581)0.906:0.02893,('OTU_4848':0.06622,('OTU_5854':0.00749,('OTU_2970':0.02059,((('OTU_1369':0.02744,'OTU_933':0.02466)0.975:0.02377,'OTU_6750':0.01978)0.857:0.01313,'OTU_5857':0.00216)0.986:0.03274)0.581:0.01593)0.475:0.02622)0.960:0.04157)0.966:0.03833)0.671:0.00578)0.991:0.06678)0.983:0.05606)0.000:0.00465,('OTU_6645':0.07143,('OTU_7643':0.01345,('OTU_2889':0.03182,'OTU_3228':0.03078)0.566:0.00453)0.973:0.03905)0.999:0.10798)0.362:0.00757,(('OTU_430':0.0143,('OTU_814':0.00995,('OTU_8195':0.01474,'OTU_643':0.03392)0.600:0.00098)0.930:0.01917)1.000:0.09069,(('OTU_21':0.01921,'OTU_44':0.02256)0.995:0.04938,((('OTU_83':0.01106,((('OTU_107':0.02,'OTU_6944':0.00915)0.903:0.00014,(('OTU_8500':0.02369,('OTU_52':0.01764,'OTU_9':0.00913)0.890:0.00677)0.737:0.00206,'OTU_7102':0.02132)0.840:0.00394)0.872:0.00498,'OTU_734':0.02199)0.451:0.00312)0.722:0.00474,(('OTU_797':0.01659,(('OTU_487':0.00682,'OTU_5915':0.01979)0.886:0.01011,(((('OTU_314':0.01813,'OTU_3221':0.01105)0.945:0.01008,('OTU_263':0.02128,('OTU_113':0.01015,('OTU_1663':0.02719,'OTU_3010':0.02409)0.837:0.00885)0.778:0.00585)0.889:0.00621)0.686:0.00326,'OTU_7389':0.01867)0.318:0.0024,'OTU_980':0.02601)0.427:0.00446)0.795:0.00515)0.170:0.00014,('OTU_164':0.00811,('OTU_419':0.01823,'OTU_8150':0.01914)0.669:0.00748)0.918:0.00842)0.951:0.01302)0.765:0.00812,'OTU_1895':0.0052)0.873:0.02305)0.916:0.02605)0.942:0.02895)0.790:0.00719)0.920:0.01655,(((('OTU_6999':0.10555,'OTU_3002':0.02858)0.880:0.01387,('OTU_2127':0.04331,('OTU_4974':0.05014,('OTU_7200':0.01265,'OTU_8777':0.02716)0.980:0.03636)0.998:0.04347)0.725:0.00307)0.868:0.01877,((((('OTU_1419':0.00424,('OTU_1353':0.02125,'OTU_3315':0.0168)0.862:0.00792)0.948:0.01744,('OTU_1941':0.02888,('OTU_1313':0.02631,('OTU_3283':0.0083,'OTU_8498':0.01815)0.996:0.04433)0.966:0.02305)0.650:0.00015)1.000:0.05496,((('OTU_3837':0.0359,('OTU_485':0.02647,('OTU_1228':0.00579,'OTU_700':0.02269)0.926:0.01745)0.770:0.01082)0.994:0.03527,(((('OTU_1448':0.02043,'OTU_450':0.01119)0.941:0.01153,('OTU_521':0.00016,('OTU_451':0.02097,'OTU_4183':0.02112)0.252:0.0056)0.903:0.01105)0.204:0.00014,('OTU_5428':0.01814,'OTU_806':0.01004)0.906:0.00588)0.710:0.00289,'OTU_1595':0.01637)0.971:0.02431)0.920:0.01404,((('OTU_3623':0.01631,(('OTU_4849':0.01247,('OTU_8234':0.02933,'OTU_2254':0.01176)0.437:0.00569)0.619:0.00324,(('OTU_3284':0.01836,'OTU_5407':0.01228)0.843:0.00606,('OTU_1592':0.02916,'OTU_301':0.00016)0.975:0.01608)0.652:0.00702)0.290:0.00807)0.532:0.00526,('OTU_1179':0.00954,'OTU_7596':0.01757)0.806:0.00634)1.000:0.07225,('OTU_5462':0.02893,('OTU_7447':0.02396,('OTU_1210':0.02969,('OTU_3146':0.01771,'OTU_798':0.02275)0.064:0.00393)0.841:0.01176)0.974:0.02373)0.828:0.00826)0.776:0.01068)0.797:0.00624)0.827:0.00802,('OTU_162':0.00711,('OTU_1158':0.02072,('OTU_3570':0.02295,'OTU_5319':0.01872)0.456:0.00405)0.705:0.00057)1.000:0.03572)0.247:0.00811,(((('OTU_5031':0.02269,('OTU_4850':0.04489,('OTU_5352':0.01604,('OTU_6462':0.01281,'OTU_8692':0.03071)0.830:0.0134)0.956:0.02421)0.761:0.01275)0.997:0.06658,('OTU_4443':0.04125,('OTU_3425':0.04423,(('OTU_3040':0.00452,'OTU_8684':0.02238)0.945:0.01764,('OTU_2209':0.01933,('OTU_4952':0.04335,'OTU_5791':0.01503)0.010:0.00698)0.044:0.01402)0.772:0.00663)0.931:0.01766)0.788:0.02009)0.909:0.01701,(('OTU_1436':0.03561,'OTU_674':0.00463)1.000:0.07045,('OTU_7743':0.07002,('OTU_5582':0.03706,('OTU_1676':0.02537,('OTU_1859':0.01309,'OTU_7622':0.01145)0.663:0.01063)0.750:0.00552)0.746:0.01151)0.856:0.01677)0.803:0.01692)0.680:0.01352,('OTU_633':0.08203,('OTU_1274':0.01888,'OTU_2274':0.03874)0.992:0.05092)0.953:0.03414)0.955:0.03099)0.257:0.01158)0.932:0.01775,('OTU_5655':0.04185,('OTU_4801':0.05414,'OTU_1560':0.03539)0.863:0.01242)0.976:0.02806)0.964:0.02162)0.787:0.00914)0.908:0.01633)0.911:0.01858,('OTU_7482':0.10059,('OTU_7863':0.01516,('OTU_7268':0.00927,'OTU_6109':0.03055)0.813:0.00479)0.962:0.06606)0.725:0.02679)0.915:0.02337,((('OTU_5524':0.05435,('OTU_5919':0.06585,('OTU_2090':0.00444,'OTU_8301':0.01481)0.999:0.08686)0.952:0.04256)1.000:0.13364,(((((((('OTU_1351':0.03972,(('OTU_2874':0.09357,('OTU_207':0.02717,'OTU_296':0.02713)0.974:0.04275)0.866:0.01364,'OTU_4381':0.10108)0.964:0.03186)0.688:0.00239,((((('OTU_596':0.06548,((('OTU_2884':0.05368,'OTU_1242':0.02523)0.950:0.02104,('OTU_3001':0.01582,'OTU_4133':0.01555)0.888:0.00754)0.743:0.00247,((('OTU_1811':0.0113,('OTU_8648':0.00788,'OTU_2133':0.03415)0.720:0.01088)0.879:0.00587,'OTU_5397':0.01354)0.788:0.00383,'OTU_7875':0.04613)0.965:0.01244)0.986:0.02013)0.919:0.00014,'OTU_2687':0.00755)0.797:0.01058,'OTU_6289':0.04427)0.835:0.00893,('OTU_3741':0.06315,(((('OTU_118':0.0034,'OTU_7616':0.02672)0.926:0.00986,('OTU_390':0.01192,'OTU_5797':0.0075)0.903:0.00656)0.925:0.00612,'OTU_462':0.00512)0.771:0.00299,('OTU_453':0.01985,(('OTU_4250':0.01372,(('OTU_490':0.01162,('OTU_1093':0.01456,'OTU_5878':0.01126)0.850:0.0068)0.933:0.00831,(('OTU_3112':0.00567,'OTU_3470':0.01599)0.997:0.02545,(('OTU_3034':0.008,'OTU_8218':0.01365)0.931:0.01437,('OTU_4017':0.01011,'OTU_754':0.01138)0.939:0.01481)0.526:0.01339)0.836:0.00537)0.965:0.01717)0.956:0.01372,('OTU_5156':0.03805,('OTU_2507':0.03018,'OTU_8041':0.02814)0.860:0.00585)0.881:0.00982)0.734:0.00016)0.785:0.00167)0.955:0.01641)0.990:0.0347)0.875:0.00817,('OTU_1050':0.00252,'OTU_5376':0.01924)1.000:0.03832)0.951:0.01487)0.929:0.01603,((('OTU_574':0.02486,'OTU_880':0.00014)1.000:0.12363,(('OTU_8577':0.05432,((('OTU_5146':0.09026,'OTU_8654':0.05643)0.790:0.01046,('OTU_6233':0.04562,((((('OTU_5801':0.00927,((('OTU_6302':0.02961,'OTU_8318':0.00829)0.093:0.00457,('OTU_1733':0.03777,('OTU_8413':0.04588,(('OTU_201':0.01357,('OTU_6450':0.01924,('OTU_2693':0.0069,'OTU_4498':0.0202)0.685:0.00708)0.923:0.01222)0.901:0.01099,(('OTU_3302':0.0166,('OTU_1144':0.01415,('OTU_1597':0.00627,('OTU_457':0.01432,('OTU_2560':0.01638,'OTU_239':0.01317)0.829:0.00399)0.911:0.00843)0.921:0.00735)0.781:0.00271)0.752:0.00241,('OTU_6299':0.01424,(('OTU_7269':0.01262,('OTU_2468':0.0097,'OTU_7285':0.01252)0.804:0.00454)0.745:0.00249,((('OTU_2228':0.01311,'OTU_6248':0.01021)0.840:0.00832,'OTU_6960':0.00931)0.360:0.00275,('OTU_926':0.00405,((('OTU_7237':0.00479,'OTU_5572':0.02137)0.721:0.00151,('OTU_1528':0.00293,'OTU_575':0.02934)0.970:0.0135)0.897:0.00591,'OTU_2024':0.02086)0.768:0.00384)0.937:0.00864)0.951:0.00797)0.878:0.0063)0.882:0.00606)0.756:0.00278)0.258:0.00678)0.977:0.02802)0.990:0.02451)0.931:0.0134,'OTU_1782':0.0173)0.888:0.0129)0.808:0.00683,'OTU_1213':0.02226)0.834:0.00549,'OTU_8016':0.00587)0.846:0.0088,'OTU_5141':0.01006)0.934:0.00984,'OTU_8139':0.00964)0.939:0.01318)0.668:0.00128)0.804:0.0019,(('OTU_3520':0.00735,'OTU_8737':0.01697)1.000:0.0591,('OTU_3591':0.01439,(('OTU_2941':0.04163,'OTU_4836':0.01752)0.971:0.02228,('OTU_6503':0.03449,('OTU_7820':0.07493,('OTU_3292':0.00332,('OTU_2955':0.00316,'OTU_5940':0.02961)0.961:0.01273)0.981:0.02503)0.814:0.0122)0.654:0.00562)0.929:0.01531)0.289:0.00413)0.913:0.00908)0.334:0.00014)0.982:0.01812,((('OTU_8189':0.05259,('OTU_2195':0.04197,(('OTU_6894':0.01417,(('OTU_4046':0.00802,('OTU_956':0.01163,('OTU_7919':0.01661,('OTU_2798':0.00406,'OTU_3516':0.01542)0.004:0.00935)0.901:0.00654)0.953:0.01284)0.834:0.00015,(('OTU_1034':0.00971,'OTU_2251':0.01302)0.868:0.00426,'OTU_8714':0.01969)0.834:0.00327)0.999:0.03213)0.752:0.00564,'OTU_7190':0.0122)0.999:0.08582)0.984:0.05188)0.955:0.04752,(('OTU_7730':0.01968,('OTU_5081':0.01116,(('OTU_2666':0.00609,'OTU_5369':0.01299)0.918:0.00774,'OTU_4920':0.02531)0.823:0.00572)0.837:0.00971)0.563:0.00471,'OTU_8527':0.00441)1.000:0.04854)0.629:0.0106,('OTU_8590':0.06317,('OTU_8345':0.05081,('OTU_927':0.01547,('OTU_3575':0.00937,'OTU_558':0.01061)0.207:0.01377)0.972:0.03916)0.888:0.02572)0.917:0.01935)0.919:0.01466)0.787:0.00796)0.478:0.00953,(('OTU_8411':0.11083,((('OTU_7047':0.01165,((((('OTU_1852':0.04032,'OTU_1982':0.00434)0.997:0.03305,('OTU_2564':0.02955,('OTU_5368':0.00993,('OTU_3668':0.01088,'OTU_947':0.01421)0.797:0.0051)0.516:0.00379)0.811:0.00639)0.983:0.02019,'OTU_8991':0.04751)0.159:0.00825,('OTU_7967':0.02566,(('OTU_2158':0.05716,((((('OTU_3924':0.02894,('OTU_6092':0.01854,('OTU_2585':0.00014,((('OTU_1137':0.00214,('OTU_2892':0.0175,'OTU_2763':0.01624)0.182:0.00587)0.883:0.00672,(('OTU_1028':0.00016,'OTU_6098':0.02276)0.951:0.00594,('OTU_1173':0.01015,'OTU_5026':0.01051)0.842:0.00287)0.936:0.00617)0.868:0.00584,(('OTU_837':0.03069,'OTU_3987':0.01134)0.778:0.01308,'OTU_5147':0.00961)0.869:0.00645)0.961:0.00891)0.656:0.00239)0.893:0.00875)0.930:0.01254,((('OTU_6489':0.00657,'OTU_7952':0.01274)0.942:0.00835,('OTU_1247':0.02359,'OTU_7324':0.00765)0.984:0.01621)0.947:0.01277,('OTU_3568':0.02379,'OTU_6790':0.0044)0.977:0.01757)0.496:0.00093)0.989:0.02079,('OTU_4680':0.01582,'OTU_8883':0.0038)0.991:0.02396)0.794:0.00886,'OTU_4346':0.00315)0.974:0.01485,('OTU_1919':0.01774,('OTU_1807':0.00789,'OTU_232':0.02971)0.124:0.00014)1.000:0.03814)0.665:0.00706)0.674:0.01456,'OTU_6907':0.00664)0.993:0.03607)0.987:0.02586)0.860:0.00587,(('OTU_8644':0.01834,((((('OTU_2421':0.02107,'OTU_3382':0.00383)0.985:0.02149,'OTU_8920':0.00929)0.900:0.01102,'OTU_1557':0.0133)0.994:0.0258,('OTU_6223':0.03285,'OTU_4694':0.0272)0.679:0.00227)0.582:0.01014,'OTU_5988':0.03609)0.919:0.0115)0.963:0.01169,'OTU_4843':0.02263)0.778:0.00708)0.926:0.01453)0.881:0.01154,(('OTU_3463':0.00581,('OTU_2310':0.01305,'OTU_6031':0.01973)0.644:0.01213)0.983:0.02837,(('OTU_5266':0.02541,(('OTU_3524':0.0107,'OTU_8814':0.01308)0.999:0.0252,'OTU_846':0.00015)0.791:0.00359)0.851:0.00953,('OTU_3082':0.00808,(('OTU_7451':0.00016,(('OTU_3486':0.01864,('OTU_3678':0.01037,('OTU_3107':0.00629,'OTU_5246':0.01671)0.952:0.01099)0.954:0.01341)0.930:0.00956,('OTU_5918':0.01884,'OTU_8873':0.01215)0.879:0.00539)0.865:0.00745)0.946:0.00933,'OTU_7822':0.01289)0.827:0.00657)0.842:0.01021)0.694:0.0157)0.969:0.02009)0.773:0.00834,('OTU_7880':0.00173,('OTU_4050':0.02284,'OTU_9016':0.00262)0.678:0.0154)0.999:0.05912)0.816:0.01816)0.861:0.01972,((('OTU_2155':0.00546,(('OTU_4596':0.00388,'OTU_5248':0.01577)1.000:0.036,'OTU_2993':0.00833)0.496:0.0057)1.000:0.05531,(((('OTU_2173':0.01322,('OTU_3972':0.00079,'OTU_6097':0.02953)0.957:0.00818)0.845:0.00425,'OTU_8551':0.00599)0.904:0.00946,('OTU_6157':0.0336,((('OTU_5967':0.01367,('OTU_2100':0.00937,('OTU_6172':0.01869,'OTU_445':0.00766)0.806:0.00364)0.939:0.01337)0.339:0.00843,(('OTU_5436':0.0089,('OTU_2016':0.02371,'OTU_7830':0.00015)0.998:0.023)0.384:0.0024,'OTU_6067':0.04854)0.971:0.03286)0.906:0.01007,'OTU_7806':0.01466)0.968:0.02024)0.985:0.02503)0.828:0.01282,((((('OTU_1734':0.02099,(('OTU_5347':0.01946,('OTU_3175':0.00672,(('OTU_4740':0.0237,'OTU_2574':0.00607)0.083:0.00504,('OTU_2298':0.006,'OTU_5576':0.01579)0.885:0.00731)0.922:0.00965)0.977:0.01207)0.910:0.00887,((('OTU_8303':0.01739,('OTU_1924':0.0088,'OTU_2177':0.01396)0.998:0.02641)0.763:0.00211,'OTU_3738':0.00906)0.905:0.00574,('OTU_2846':0.00879,'OTU_638':0.02707)0.899:0.00632)0.883:0.00761)0.893:0.00698)0.172:0.00359,(('OTU_1833':0.0099,('OTU_2816':0.00522,(('OTU_2089':0.0045,'OTU_3411':0.01517)0.967:0.01408,'OTU_3707':0.00579)0.943:0.00888)0.798:0.00586)0.916:0.00763,((('OTU_1907':0.00268,('OTU_7001':0.01568,'OTU_7876':0.01279)0.055:0.00395)0.892:0.00744,'OTU_8291':0.00876)0.788:0.00584,'OTU_6317':0.00573)0.829:0.00015)0.718:0.00745)0.935:0.00946,('OTU_1881':0.01012,'OTU_8248':0.01433)0.942:0.00894)0.898:0.00662,(('OTU_1922':0.0307,'OTU_4543':0.02194)1.000:0.05111,(((('OTU_5680':0.01288,'OTU_7769':0.01737)0.980:0.01398,'OTU_5620':0.00409)0.736:0.00144,'OTU_1363':0.01583)0.799:0.00929,((((((('OTU_7087':0.0212,(('OTU_435':0.01343,('OTU_1728':0.01971,'OTU_3639':0.00583)0.756:0.0013)0.800:0.0032,('OTU_5725':0.00016,('OTU_3064':0.01097,('OTU_590':0.00904,(('OTU_8273':0.01891,'OTU_696':0.00304)0.925:0.00704,('OTU_813':0.01106,('OTU_850':0.00454,('OTU_69':0.0107,'OTU_324':0.01222)0.836:0.00498)0.862:0.00582)0.879:0.00635)0.938:0.00739)0.382:0.00318)0.951:0.00962)0.996:0.01749)0.461:0.00404)0.932:0.00687,'OTU_1046':0.01021)0.740:0.00158,((('OTU_360':0.02745,('OTU_3499':0.0177,'OTU_1767':0.00995)0.614:0.00716)0.066:0.00014,('OTU_7674':0.028,(('OTU_473':0.00944,'OTU_653':0.01294)0.595:0.00877,('OTU_1067':0.02479,('OTU_8302':0.00724,('OTU_1441':0.00616,'OTU_845':0.0268)0.944:0.01388)0.954:0.02017)0.848:0.00643)0.845:0.0127)0.841:0.01029)0.884:0.00764,((('OTU_128':0.01058,((('OTU_1783':0.03096,('OTU_1071':0.00758,'OTU_728':0.0183)0.935:0.00923)0.741:0.00376,('OTU_3242':0.02363,'OTU_442':0.01502)0.735:0.01074)0.786:0.00427,(('OTU_3493':0.01716,('OTU_821':0.00341,('OTU_1014':0.01222,'OTU_147':0.01517)0.906:0.00777)0.772:0.00284)0.850:0.00312,'OTU_2698':0.0153)0.592:0.00153)0.934:0.0065)0.737:0.00178,(('OTU_1964':0.01278,('OTU_3925':0.00478,('OTU_1030':0.01421,'OTU_4015':0.01698)0.873:0.00839)0.490:0.00614)0.867:0.00493,('OTU_1372':0.00787,(('OTU_545':0.00521,('OTU_1211':0.00958,'OTU_8308':0.01234)0.867:0.00595)0.879:0.00377,(('OTU_224':0.00355,'OTU_8177':0.01586)0.954:0.0082,('OTU_222':0.01128,'OTU_741':0.0143)0.846:0.00399)0.753:0.00152)0.996:0.02119)0.850:0.00534)0.808:0.00467)0.837:0.00721,'OTU_3886':0.0168)0.748:0.00155)0.953:0.01197)0.812:0.00399,('OTU_4495':0.01634,(('OTU_4729':0.02652,('OTU_916':0.01225,('OTU_3700':0.00649,'OTU_6526':0.02512)0.902:0.0092)0.342:0.00459)0.901:0.00865,'OTU_775':0.00669)0.923:0.00898)0.144:0.00568)0.332:0.00129,(('OTU_2582':0.02356,(('OTU_3069':0.01822,'OTU_7306':0.02552)0.966:0.01824,('OTU_1499':0.05231,'OTU_6881':0.01102)0.235:0.00697)0.915:0.00725)0.342:0.00229,'OTU_2289':0.01374)0.944:0.00781)0.918:0.00777,(('OTU_3840':0.00016,('OTU_1777':0.00643,'OTU_6743':0.01477)0.990:0.01826)0.977:0.01357,('OTU_5531':0.01217,('OTU_2464':0.00836,'OTU_8025':0.01817)0.970:0.01857)0.847:0.00749)0.963:0.01502)0.754:0.00326,((((((('OTU_1273':0.00772,'OTU_1487':0.01979)0.974:0.01316,'OTU_5668':0.00176)0.847:0.00502,'OTU_8015':0.01557)0.846:0.00465,(('OTU_4711':0.00685,('OTU_3255':0.00834,'OTU_6497':0.02522)0.949:0.0172)0.846:0.00526,('OTU_2148':0.00198,('OTU_2994':0.02057,'OTU_3309':0.01655)0.814:0.00507)0.956:0.00742)0.895:0.00505)0.853:0.00472,((('OTU_5189':0.0126,'OTU_701':0.01793)0.671:0.01036,('OTU_1219':0.02871,'OTU_4039':0.00513)0.882:0.00759)0.942:0.00956,('OTU_2364':0.0211,('OTU_7407':0.00771,((('OTU_6362':0.0102,'OTU_804':0.01784)0.817:0.0043,('OTU_281':0.00014,'OTU_5555':0.02172)0.905:0.00503)0.891:0.00706,('OTU_1868':0.00286,'OTU_6369':0.01642)0.906:0.00733)0.798:0.00421)0.991:0.01456)0.851:0.00445)0.741:0.00201)0.888:0.00575,(((('OTU_6577':0.01303,'OTU_6845':0.00972)0.877:0.0079,('OTU_2447':0.00592,(('OTU_1397':0.00026,'OTU_2727':0.01942)0.632:0.00464,('OTU_2287':0.01416,'OTU_7363':0.01762)0.782:0.00598)0.955:0.01104)0.925:0.01013)0.894:0.0071,(('OTU_2916':0.00291,'OTU_3127':0.01805)0.947:0.01209,('OTU_2696':0.003,'OTU_3852':0.01604)0.866:0.00565)0.887:0.00492)0.801:0.00291,('OTU_1747':0.00131,('OTU_2598':0.00527,('OTU_2042':0.01017,'OTU_3942':0.01155)0.893:0.00549)0.988:0.01474)0.928:0.0092)0.873:0.00492)0.870:0.0179,((('OTU_3142':0.01814,('OTU_3654':0.01488,'OTU_6001':0.01079)0.853:0.00631)0.364:0.00238,((((('OTU_2294':0.01566,'OTU_801':0.00371)0.928:0.00867,'OTU_7996':0.00997)0.000:0.00474,('OTU_2541':0.00734,('OTU_2620':0.01341,'OTU_731':0.00823)0.934:0.00826)0.079:0.00016)0.833:0.00491,'OTU_2552':0.02105)0.910:0.00686,('OTU_2444':0.00639,('OTU_306':0.00988,'OTU_8330':0.01507)0.524:0.00296)0.757:0.00205)0.443:0.00195)0.926:0.00906,('OTU_137':0.01515,'OTU_5099':0.01615)0.934:0.01176)0.653:0.00648)0.903:0.01833)0.955:0.01842)0.781:0.00521)0.925:0.01402)0.890:0.00943,'OTU_6111':0.0151)0.877:0.00947)0.956:0.01929)0.523:0.01713,((('OTU_6751':0.018,'OTU_7273':0.07005)0.999:0.04558,'OTU_5348':0.05774)0.644:0.00328,(('OTU_4834':0.02275,(('OTU_4131':0.00785,('OTU_8073':0.00414,'OTU_5036':0.01716)0.891:0.00817)0.745:0.00328,(('OTU_5357':0.00245,'OTU_7925':0.0216)0.946:0.0161,'OTU_5799':0.00417)0.744:0.00342)0.906:0.01307)1.000:0.06022,(('OTU_8574':0.02253,('OTU_4534':0.02906,'OTU_7244':0.0145)0.732:0.00292)0.979:0.0263,('OTU_3262':0.06928,('OTU_3368':0.07869,('OTU_5645':0.02117,('OTU_5736':0.01964,('OTU_5124':0.00961,'OTU_5383':0.00991)0.757:0.00631)0.940:0.02618)0.078:0.02687)0.631:0.01644)0.865:0.01957)0.944:0.01774)0.925:0.01405)0.704:0.00644)0.793:0.00902)0.897:0.01763)0.997:0.04497)0.817:0.01023,'OTU_8632':0.08432)0.954:0.04647,'OTU_6487':0.07582)0.960:0.06042,(('OTU_5982':0.08117,((('OTU_4907':0.01419,'OTU_7023':0.01172)0.710:0.00257,(('OTU_5076':0.04031,(('OTU_6676':0.04082,'OTU_7500':0.03045)0.998:0.04121,'OTU_7356':0.01327)0.000:0.00016)0.000:0.00014,('OTU_3318':0.04137,('OTU_4344':0.04778,('OTU_3740':0.00797,'OTU_8294':0.03927)0.940:0.02092)0.451:0.00863)0.947:0.01813)0.858:0.01576)0.812:0.0096,('OTU_4352':0.02008,'OTU_996':0.0215)0.999:0.06068)0.962:0.03685)0.606:0.01743,'OTU_8702':0.0143)1.000:0.18768)0.948:0.03782,((((('OTU_1909':0.02984,'OTU_6542':0.02104)0.858:0.01173,('OTU_1638':0.00278,'OTU_5317':0.04024)0.974:0.01982)0.869:0.02386,'OTU_6066':0.01993)0.219:0.01385,'OTU_5201':0.02401)0.878:0.02117,((('OTU_5270':0.01238,('OTU_4467':0.00016,'OTU_3148':0.03094)0.577:0.00827)0.882:0.01961,((('OTU_5234':0.01274,'OTU_6466':0.00923)0.920:0.00984,('OTU_5262':0.02806,'OTU_1370':0.03772)0.685:0.00685)0.442:0.00394,('OTU_5039':0.01012,('OTU_4244':0.00971,'OTU_789':0.01025)0.849:0.00326)0.800:0.00819)0.931:0.02508)1.000:0.10918,(('OTU_3838':0.04496,('OTU_5512':0.00681,('OTU_788':0.01016,('OTU_3931':0.01224,(('OTU_1186':0.0102,'OTU_4212':0.01078)0.897:0.01132,'OTU_3487':0.01319)0.799:0.00544)0.639:0.00187)0.934:0.01704)0.932:0.03104)0.999:0.07075,(('OTU_5804':0.00016,('OTU_1600':0.01633,'OTU_1873':0.02176)0.421:0.00583)0.997:0.03804,(('OTU_6817':0.02674,'OTU_8011':0.01924)0.978:0.02747,('OTU_1698':0.0177,'OTU_334':0.0291)0.909:0.01052)0.799:0.01118)0.837:0.02052)0.974:0.04511)0.874:0.01804)0.985:0.05022)0.809:0.01511,('OTU_3753':0.03287,'OTU_5203':0.03022)1.000:0.10297)0.722:0.05282)0.856:0.02844,(('OTU_8257':0.0474,((((((('OTU_480':0.02257,('OTU_3747':0.02658,'OTU_549':0.00015)0.959:0.01391)1.000:0.03869,'OTU_6787':0.01059)0.948:0.01182,((((('OTU_1025':0.00014,((('OTU_4933':0.01711,'OTU_5519':0.01475)0.838:0.00404,'OTU_7050':0.01085)0.872:0.00827,('OTU_4305':0.01954,('OTU_6642':0.03326,'OTU_4210':0.01658)0.720:0.00184)0.682:0.00803)0.880:0.00617)0.917:0.00727,(('OTU_1540':0.01096,'OTU_1716':0.02032)0.911:0.01126,('OTU_3474':0.022,'OTU_871':0.00582)0.904:0.00015)0.958:0.01213)0.926:0.0107,'OTU_3153':0.01329)0.297:0.00623,('OTU_3554':0.02341,('OTU_5254':0.02077,(((('OTU_4877':0.01814,'OTU_8840':0.00777)0.882:0.0065,('OTU_2796':0.01601,'OTU_661':0.0222)0.847:0.00619)0.881:0.00643,('OTU_7508':0.01575,(('OTU_1661':0.00201,'OTU_3350':0.0242)0.668:0.00151,('OTU_4957':0.01202,('OTU_2375':0.04183,('OTU_2475':0.02557,'OTU_6482':0.02585)0.076:0.00572)0.869:0.00529)0.960:0.01204)0.902:0.0079)0.405:0.00016)0.911:0.01092,('OTU_7441':0.03177,('OTU_669':0.0143,('OTU_2822':0.01265,'OTU_727':0.01976)0.352:0.00941)0.889:0.01603)0.952:0.01744)0.841:0.00015)0.821:0.00876)0.932:0.01282)0.461:0.00016,'OTU_6291':0.01133)0.894:0.00726)0.735:0.00397,'OTU_4929':0.04307)0.349:0.00329,'OTU_8572':0.05836)0.842:0.00962,('OTU_5257':0.02474,'OTU_4792':0.02093)0.751:0.00404)0.723:0.00555,('OTU_3355':0.02418,'OTU_3598':0.05198)0.267:0.01665)1.000:0.06288)0.943:0.02725,('OTU_3507':0.11786,'OTU_6791':0.09053)0.792:0.01312)0.948:0.03263)0.780:0.01151)0.583:0.01191,((((('OTU_6276':0.04258,'OTU_8783':0.03282)0.992:0.07674,(('OTU_5049':0.01891,('OTU_4875':0.02288,'OTU_8055':0.0112)0.999:0.06446)0.994:0.08723,(('OTU_8051':0.0363,('OTU_4049':0.03239,'OTU_6799':0.01331)0.866:0.02531)0.967:0.04161,('OTU_4962':0.03173,('OTU_6137':0.05303,('OTU_7418':0.02363,'OTU_8646':0.0387)0.162:0.01548)0.934:0.03298)0.984:0.0545)0.878:0.03486)0.954:0.04004)0.908:0.03215,('OTU_3824':0.10249,(('OTU_3736':0.04961,('OTU_5474':0.03316,(('OTU_4330':0.04065,'OTU_5773':0.0117)0.968:0.02251,('OTU_8300':0.02493,('OTU_6916':0.00904,('OTU_5463':0.01283,'OTU_7857':0.02715)0.746:0.00794)0.935:0.01785)0.803:0.01468)0.798:0.00787)0.992:0.04351)0.726:0.00521,'OTU_5316':0.03735)1.000:0.12616)0.962:0.05651)0.929:0.03608,((((((('OTU_4772':0.02537,'OTU_7456':0.04199)0.999:0.08437,((('OTU_6518':0.09482,('OTU_4041':0.18483,('OTU_7999':0.08566,('OTU_4789':0.00014,'OTU_6690':0.04552)0.999:0.11118)0.517:0.01439)0.990:0.06773)0.661:0.01794,((('OTU_5771':0.08241,('OTU_7804':0.02146,('OTU_6491':0.04109,'OTU_8074':0.01862)0.237:0.02089)0.532:0.03206)0.908:0.02334,'OTU_2931':0.06024)0.805:0.01301,(('OTU_1741':0.05362,'OTU_3729':0.02537)0.201:0.01431,'OTU_3683':0.05566)0.913:0.02316)0.960:0.03096)0.831:0.02242,(('OTU_2879':0.01887,'OTU_4791':0.00574)0.988:0.03691,('OTU_4385':0.00903,'OTU_7749':0.01545)0.843:0.01133)0.998:0.07939)0.727:0.03049)0.826:0.01875,(('OTU_7328':0.08142,('OTU_5171':0.05064,'OTU_5514':0.11548)0.795:0.03013)0.997:0.10738,(('OTU_8454':0.28676,((((((((('OTU_3584':0.02798,('OTU_3714':0.00382,'OTU_5815':0.0343)0.993:0.02716)0.501:0.00339,('OTU_4611':0.01509,'OTU_8911':0.01417)0.944:0.01722)0.961:0.01712,'OTU_6365':0.02062)0.808:0.01072,'OTU_8118':0.02147)0.382:0.00674,('OTU_4360':0.01356,'OTU_6102':0.01757)1.000:0.09254)0.517:0.00708,(('OTU_4687':0.02789,('OTU_5807':0.02644,'OTU_7768':0.01516)0.839:0.00916)0.310:0.01659,'OTU_3926':0.0428)0.541:0.00812)0.748:0.00313,('OTU_6988':0.0117,('OTU_4718':0.01927,'OTU_5828':0.01098)0.888:0.01535)0.924:0.01517)0.849:0.01811,'OTU_7535':0.0168)0.360:0.03536,(('OTU_3589':0.03609,'OTU_5520':0.03672)0.717:0.01447,((('OTU_4707':0.00753,'OTU_7022':0.02877)0.463:0.0036,('OTU_3619':0.02443,('OTU_1830':0.02338,'OTU_4993':0.00239)0.517:0.00835)0.965:0.01439)0.863:0.01358,((('OTU_4379':0.01801,((('OTU_4927':0.00769,('OTU_2026':0.01533,('OTU_4006':0.01366,'OTU_7991':0.0198)0.513:0.00776)0.962:0.00015)0.990:0.0135,'OTU_4010':0.0095)0.748:0.00016,'OTU_4883':0.02608)0.287:0.00548)0.870:0.0055,(('OTU_3300':0.01797,'OTU_6922':0.02215)0.918:0.01159,('OTU_3530':0.03047,('OTU_6682':0.01662,'OTU_7695':0.01594)0.735:0.00599)0.815:0.00776)0.912:0.00809)0.792:0.00375,('OTU_7339':0.01615,'OTU_8443':0.02169)0.871:0.00585)0.898:0.01316)0.387:0.00981)0.909:0.04212)0.982:0.10747)0.964:0.08247,(('OTU_8340':0.21011,('OTU_8925':0.04516,('OTU_8539':0.03753,(('OTU_3297':0.01589,'OTU_5706':0.01904)0.988:0.03218,'OTU_8796':0.03104)0.536:0.00998)0.824:0.02093)1.000:0.15065)0.796:0.0246,(('OTU_3483':0.05892,(('OTU_5540':0.02481,('OTU_8665':0.01422,'OTU_7191':0.04434)0.920:0.01472)0.805:0.01499,'OTU_5287':0.01146)1.000:0.21398)0.934:0.07514,((('OTU_1704':0.1092,('OTU_2137':0.02553,(((('OTU_2376':0.03535,'OTU_5814':0.01911)0.766:0.00526,('OTU_6286':0.03777,(('OTU_6459':0.00732,'OTU_8779':0.02348)0.446:0.00741,('OTU_5077':0.01749,('OTU_4209':0.0238,('OTU_1834':0.00375,'OTU_7899':0.02158)0.925:0.01029)0.946:0.01384)0.060:0.00684)0.869:0.01037)0.710:0.01131)0.913:0.00931,(('OTU_3920':0.02649,'OTU_6770':0.0167)0.997:0.04062,'OTU_4112':0.04364)0.887:0.01084)0.000:0.0016,('OTU_4378':0.03309,('OTU_3797':0.01475,(('OTU_7522':0.01217,'OTU_8559':0.02503)0.755:0.00905,((('OTU_6274':0.00997,(('OTU_3525':0.00796,'OTU_3991':0.01742)0.796:0.02258,'OTU_7483':0.03977)0.896:0.00982)0.884:0.00783,'OTU_7982':0.01033)0.803:0.00745,(((('OTU_5525':0.01928,('OTU_4514':0.01358,'OTU_8180':0.01355)0.520:0.00506)0.934:0.0134,('OTU_6310':0.01553,'OTU_7790':0.01527)0.320:0.00552)0.759:0.00015,'OTU_7116':0.00441)0.920:0.0137,(((('OTU_5486':0.01702,('OTU_5416':0.02107,('OTU_3083':0.02167,'OTU_5362':0.03467)0.827:0.00986)0.967:0.0145)0.877:0.00986,'OTU_6453':0.01374)0.916:0.01403,'OTU_8850':0.00926)0.933:0.01289,'OTU_5112':0.00599)0.550:0.00625)0.950:0.01623)0.704:0.01057)0.973:0.03061)0.990:0.03202)0.886:0.01046)0.974:0.03278)0.988:0.06424)0.617:0.01848,((((((((('OTU_7445':0.05229,('OTU_6227':0.05947,('OTU_4674':0.03366,'OTU_8837':0.01402)0.967:0.04167)0.968:0.04176)0.698:0.01232,'OTU_4855':0.02489)0.950:0.017,(((((('OTU_8091':0.01474,('OTU_5551':0.01597,('OTU_6034':0.03206,'OTU_3746':0.02135)0.749:0.02035)0.429:0.00614)0.771:0.00916,'OTU_8669':0.03566)0.690:0.00343,'OTU_3626':0.02621)1.000:0.04122,('OTU_6890':0.037,(('OTU_4422':0.03212,(('OTU_7923':0.02106,'OTU_4496':0.04417)0.938:0.02055,('OTU_7975':0.00984,(('OTU_7203':0.01255,'OTU_8181':0.07029)0.905:0.01881,('OTU_5552':0.02863,('OTU_5108':0.02766,('OTU_4365':0.00736,'OTU_5938':0.0243)0.218:0.01903)0.760:0.02325)0.426:0.00388)0.994:0.03785)0.840:0.02012)0.455:0.02136)0.951:0.02243,(('OTU_7700':0.0089,('OTU_7532':0.02869,'OTU_7824':0.02591)0.882:0.0168)0.922:0.02201,'OTU_8818':0.00016)0.993:0.03956)0.694:0.0112)0.849:0.01545)0.841:0.00965,'OTU_8674':0.04933)0.941:0.01385,'OTU_4018':0.06554)0.598:0.01023)0.442:0.00767,((('OTU_3544':0.02155,'OTU_7009':0.01)0.999:0.0392,('OTU_5315':0.05043,((('OTU_5995':0.02022,('OTU_4437':0.02069,'OTU_6387':0.00866)0.382:0.01249)1.000:0.0686,('OTU_5125':0.07139,('OTU_7235':0.05286,'OTU_7993':0.01111)0.928:0.022)0.391:0.01616)0.929:0.02088,(('OTU_5473':0.03013,'OTU_6824':0.03835)0.931:0.01046,(('OTU_6611':0.04305,(('OTU_2238':0.0199,('OTU_6634':0.01386,(('OTU_2922':0.00014,('OTU_3419':0.02177,('OTU_6556':0.01845,('OTU_8060':0.01732,'OTU_8230':0.01494)0.893:0.01098)0.987:0.02749)0.977:0.02335)0.943:0.022,'OTU_6841':0.00941)0.952:0.01282)0.997:0.03655)0.943:0.01923,('OTU_6673':0.04571,'OTU_7188':0.00964)0.544:0.01117)0.686:0.00014)0.894:0.02252,'OTU_4288':0.01653)0.999:0.03991)0.905:0.01017)0.815:0.01536)0.914:0.0148)0.838:0.00765,('OTU_8544':0.0432,(((('OTU_8696':0.09798,'OTU_6603':0.02132)0.784:0.01543,'OTU_4519':0.01401)0.950:0.02153,('OTU_5510':0.05501,'OTU_5687':0.018)0.887:0.01025)0.929:0.01409,((('OTU_5737':0.02662,'OTU_2749':0.09487)0.474:0.00997,('OTU_8240':0.12827,'OTU_7944':0.07541)0.856:0.01834)0.816:0.00437,'OTU_7321':0.0325)0.991:0.02713)0.836:0.00865)0.950:0.01042)0.769:0.00446)0.982:0.02611,('OTU_3981':0.01169,('OTU_3016':0.01481,'OTU_779':0.03038)0.744:0.00534)1.000:0.08478)0.859:0.00837,('OTU_3825':0.041,('OTU_4293':0.0331,'OTU_7024':0.01848)0.417:0.01828)1.000:0.05922)0.791:0.01146,(('OTU_5686':0.06232,('OTU_5574':0.04979,('OTU_5639':0.00014,('OTU_2307':0.01913,'OTU_6878':0.01629)0.901:0.0175)0.989:0.03447)0.911:0.01443)0.792:0.00987,(('OTU_4005':0.05429,(((('OTU_3154':0.00012,'OTU_8447':0.02657)0.862:0.01245,('OTU_6082':0.04057,'OTU_6833':0.03711)0.245:0.00858)0.916:0.01196,(('OTU_6277':0.01541,(('OTU_2107':0.01193,('OTU_4149':0.00806,('OTU_8955':0.01561,'OTU_7683':0.02047)0.442:0.00481)0.128:0.00432)0.754:0.00211,('OTU_7167':0.01412,'OTU_8810':0.0104)0.875:0.00554)0.868:0.00437)0.753:0.00223,('OTU_1977':0.01483,('OTU_7474':0.00178,('OTU_5172':0.01512,'OTU_8414':0.01636)0.855:0.01104)0.973:0.01545)0.887:0.0058)0.185:0.00706)0.749:0.00267,('OTU_4739':0.02315,'OTU_5869':0.0785)0.960:0.01896)0.719:0.00942)0.864:0.01094,('OTU_6958':0.10037,('OTU_7141':0.01676,'OTU_7528':0.01524)0.972:0.02963)0.750:0.01013)0.958:0.02368)0.751:0.00747)0.987:0.02684,(('OTU_3529':0.04848,('OTU_7654':0.02207,('OTU_8882':0.04825,('OTU_2847':0.018,'OTU_3844':0.01003)0.835:0.01672)0.809:0.0096)0.894:0.01642)0.995:0.04864,('OTU_6222':0.00321,(('OTU_4941':0.01927,(((('OTU_5581':0.01367,'OTU_6949':0.02736)0.863:0.00468,(('OTU_7485':0.02246,'OTU_8957':0.01975)0.848:0.00519,(('OTU_6669':0.02421,'OTU_7199':0.03393)0.955:0.01777,('OTU_5654':0.01307,('OTU_5503':0.00536,'OTU_2837':0.02655)0.617:0.00828)0.989:0.02306)0.638:0.00014)0.957:0.01173)0.880:0.01214,(('OTU_2326':0.00594,'OTU_7589':0.01882)0.856:0.00487,((('OTU_4048':0.01174,('OTU_6806':0.01357,(('OTU_1866':0.02494,'OTU_4759':0.01433)0.972:0.0261,('OTU_2252':0.0192,'OTU_7025':0.02162)0.864:0.0098)0.988:0.03575)0.917:0.03416)0.390:0.01793,('OTU_5290':0.01532,'OTU_5887':0.013)0.957:0.01899)0.971:0.0206,('OTU_1339':0.02071,'OTU_7940':0.0108)0.813:0.01068)0.699:0.00294)0.866:0.01346)0.571:0.00938,(((('OTU_5277':0.01724,'OTU_7140':0.01315)0.733:0.0019,('OTU_7164':0.01347,'OTU_4462':0.02522)0.848:0.0041)0.759:0.00352,((('OTU_2038':0.03708,'OTU_8517':0.00524)0.000:0.01715,'OTU_6515':0.01884)0.000:0.00441,'OTU_8805':0.06268)0.493:0.01036)0.921:0.01466,('OTU_6445':0.0356,('OTU_3088':0.01945,'OTU_6218':0.02183)0.906:0.00981)0.930:0.01421)0.511:0.00582)0.930:0.01459)0.927:0.01172,('OTU_3702':0.04777,('OTU_5211':0.01518,'OTU_6425':0.03292)0.683:0.01232)0.882:0.00691)0.987:0.02502)0.975:0.03161)0.933:0.0174)0.527:0.00923,('OTU_6885':0.10904,('OTU_6454':0.05322,('OTU_7345':0.01978,'OTU_7844':0.01501)0.950:0.01706)0.901:0.01823)0.884:0.01083)0.871:0.00808)0.676:0.01018,(((('OTU_6367':0.0176,'OTU_7821':0.01085)0.942:0.011,'OTU_7041':0.00424)0.091:0.00635,'OTU_6278':0.017)0.875:0.01802,('OTU_6320':0.01158,(((((((('OTU_8377':0.02616,'OTU_5221':0.02909)0.790:0.00786,('OTU_3494':0.02308,(('OTU_3506':0.01884,(('OTU_3550':0.03805,('OTU_6185':0.00211,('OTU_4349':0.04164,'OTU_6866':0.00526)0.961:0.01833)0.581:0.02056)0.307:0.01369,'OTU_2229':0.01952)0.915:0.01559)0.195:0.00528,'OTU_6779':0.01624)0.877:0.0093)0.894:0.01078)0.485:0.00665,('OTU_5735':0.03416,'OTU_8921':0.0146)0.456:0.00423)0.893:0.00916,'OTU_6032':0.01251)0.946:0.01114,('OTU_2825':0.01962,'OTU_3986':0.02483)0.773:0.00797)0.955:0.01211,('OTU_6010':0.01073,'OTU_6177':0.01642)0.088:0.00222)0.871:0.00459,('OTU_8198':0.01031,'OTU_4675':0.02608)0.985:0.01659)0.396:0.00016,('OTU_5423':0.04188,'OTU_6224':0.01371)0.953:0.03126)0.952:0.01155)0.956:0.02153)0.998:0.04968)0.996:0.08344)0.091:0.01419)0.892:0.02042)0.067:0.00898)0.951:0.03607)0.880:0.02971,'OTU_6141':0.26297)0.936:0.02637,('OTU_3945':0.20192,(('OTU_4274':0.00044,(('OTU_5442':0.0178,'OTU_6344':0.01648)0.675:0.00974,'OTU_6595':0.03699)0.747:0.00437)0.981:0.3222,('OTU_4071':0.06603,('OTU_8178':0.10668,('OTU_3437':0.01228,('OTU_5205':0.01054,'OTU_6036':0.01801)0.775:0.01644)0.973:0.04748)0.129:0.02632)0.988:0.28651)1.000:0.64202)0.387:0.04505)0.899:0.0533,((('OTU_4262':0.0282,'OTU_6914':0.01576)0.867:0.02441,(('OTU_4243':0.01277,'OTU_7635':0.00529)0.999:0.10543,'OTU_6475':0.1971)0.059:0.03273)1.000:0.29479,(('OTU_5733':0.12163,'OTU_8322':0.18368)0.991:0.09781,((('OTU_2800':0.03174,'OTU_3075':0.03895)0.270:0.00823,('OTU_4157':0.06297,'OTU_8086':0.05859)0.949:0.03894)0.966:0.04958,(('OTU_3929':0.03424,'OTU_995':0.01571)0.964:0.0288,('OTU_7410':0.03316,'OTU_3978':0.08144)0.911:0.02274)0.963:0.04296)0.011:0.02475)0.905:0.03939)0.912:0.05751)0.814:0.03719,((('OTU_5856':0.03094,'OTU_6571':0.03676)0.983:0.06509,('OTU_1153':0.05981,'OTU_4773':0.05068)0.505:0.02083)1.000:0.15659,((('OTU_6068':0.05572,('OTU_3514':0.02177,'OTU_4559':0.08084)0.965:0.05696)1.000:0.15565,('OTU_6030':0.05313,('OTU_3515':0.04795,('OTU_2562':0.07337,'OTU_6074':0.0833)0.541:0.01925)0.869:0.02231)1.000:0.09301)0.815:0.01417,(('OTU_4753':0.085,(('OTU_8366':0.08863,(((('OTU_4192':0.02144,(((('OTU_4037':0.01616,('OTU_8152':0.02062,('OTU_8130':0.03926,'OTU_5697':0.0124)0.834:0.00768)0.985:0.01748)0.919:0.00855,('OTU_4247':0.01625,'OTU_7953':0.01428)0.999:0.02764)0.848:0.00456,(('OTU_4669':0.04506,'OTU_6385':0.03691)0.828:0.00926,('OTU_2003':0.00586,'OTU_4454':0.04204)0.976:0.01708)0.911:0.00851)0.908:0.00662,(('OTU_3356':0.01933,('OTU_5978':0.00731,('OTU_4254':0.01603,('OTU_4892':0.00127,((('OTU_1885':0.02065,'OTU_4820':0.01026)0.971:0.01635,'OTU_5340':0.01037)0.731:0.0021,('OTU_4120':0.01853,'OTU_2372':0.01666)0.900:0.0079)0.972:0.01089)0.984:0.0175)0.424:0.00515)0.913:0.00829)0.859:0.00974,('OTU_2157':0.02109,'OTU_6375':0.02016)0.916:0.00869)0.998:0.03983)0.495:0.00332)0.901:0.00903,(('OTU_1088':0.00799,'OTU_2335':0.01938)0.847:0.0155,'OTU_5769':0.02388)0.958:0.01954)0.887:0.00884,(((((('OTU_8744':0.04562,('OTU_5825':0.01946,('OTU_8027':0.04979,'OTU_7505':0.01168)0.870:0.01373)0.834:0.00993)0.973:0.02124,('OTU_4466':0.05759,('OTU_1056':0.03534,'OTU_2028':0.07004)0.933:0.02478)0.889:0.01467)0.951:0.0211,(((('OTU_4995':0.03474,('OTU_4541':0.02868,'OTU_6338':0.02268)0.960:0.02182)0.865:0.012,('OTU_4441':0.0268,'OTU_5628':0.04242)0.956:0.01661)0.247:0.00876,'OTU_5140':0.01448)0.881:0.00795,((((((('OTU_1824':0.04069,(('OTU_4098':0.04395,'OTU_5331':0.01565)0.982:0.02945,'OTU_2914':0.0593)0.006:0.00437)0.627:0.00151,('OTU_1815':0.03553,('OTU_3024':0.02865,'OTU_5685':0.03486)0.788:0.0149)0.969:0.02113)0.985:0.01891,('OTU_2032':0.03109,'OTU_8401':0.02211)0.975:0.0195)0.828:0.00468,((('OTU_1460':0.01031,'OTU_4493':0.02298)0.801:0.00358,((('OTU_3445':0.02423,('OTU_1739':0.02677,'OTU_5881':0.00846)0.955:0.01521)0.634:0.00895,'OTU_4764':0.0198)0.954:0.01317,'OTU_3158':0.00517)0.990:0.01969)0.780:0.0044,((('OTU_4644':0.02076,'OTU_6812':0.01624)0.044:0.00393,('OTU_5400':0.021,'OTU_7489':0.01877)0.983:0.01887)0.920:0.00015,('OTU_5658':0.00987,'OTU_1687':0.02541)0.000:0.00383)0.979:0.01762)0.970:0.01258)0.069:0.00208,(((('OTU_3397':0.04275,('OTU_6803':0.02863,'OTU_7757':0.04919)1.000:0.06836)0.641:0.01655,('OTU_5549':0.05663,('OTU_6476':0.04267,((((('OTU_3676':0.03021,'OTU_4649':0.01768)0.866:0.01182,'OTU_603':0.01072)0.935:0.01096,(('OTU_2622':0.01765,'OTU_6809':0.04838)0.798:0.00789,(('OTU_1085':0.00806,('OTU_5169':0.01935,('OTU_4833':0.00435,'OTU_5379':0.04523)0.588:0.00761)0.991:0.02423)0.952:0.01051,('OTU_7663':0.00014,('OTU_336':0.00977,'OTU_5860':0.0165)0.994:0.01862)0.697:0.0083)0.872:0.0067)0.840:0.00552)0.925:0.01674,('OTU_7945':0.04023,('OTU_2966':0.03866,('OTU_2795':0.02426,'OTU_5545':0.01186)0.867:0.02698)0.781:0.00637)0.045:0.00482)0.854:0.00972,('OTU_4080':0.02105,'OTU_4482':0.04719)0.993:0.03569)0.872:0.01561)0.971:0.02816)0.533:0.01204)0.780:0.00747,('OTU_6115':0.02888,'OTU_6255':0.05597)0.000:0.00969)0.940:0.0195,((('OTU_3017':0.02965,'OTU_3557':0.00382)0.953:0.01641,('OTU_3618':0.01576,('OTU_8855':0.02264,('OTU_2081':0.02841,'OTU_4956':0.00301)0.873:0.02646)0.991:0.03947)0.440:0.00901)0.906:0.01446,((((('OTU_2462':0.00359,('OTU_690':0.01682,('OTU_523':0.01483,('OTU_5053':0.02331,('OTU_3849':0.02676,('OTU_1380':0.0147,('OTU_1366':0.0233,'OTU_197':0.04024)0.769:0.00336)0.909:0.00909)0.913:0.01125)0.984:0.023)0.716:0.00251)0.890:0.00755)0.994:0.02271,'OTU_2397':0.0004)0.964:0.02226,(('OTU_6501':0.04915,'OTU_760':0.01298)0.977:0.0263,'OTU_3721':0.03927)0.905:0.02599)0.706:0.01346,((('OTU_6738':0.04227,('OTU_8880':0.04682,'OTU_8561':0.05735)0.588:0.02117)0.897:0.01518,('OTU_6335':0.0854,'OTU_5569':0.00612)0.972:0.03673)0.882:0.00933,'OTU_4544':0.02857)0.965:0.01963)0.875:0.0174,'OTU_7879':0.00861)0.988:0.02779)0.824:0.01364)0.720:0.00202)0.844:0.00498,('OTU_6051':0.04027,('OTU_3335':0.03111,('OTU_1854':0.01013,'OTU_4647':0.0188)0.907:0.01548)0.896:0.02129)0.966:0.02726)0.841:0.00477,(('OTU_6848':0.02452,('OTU_504':0.02589,'OTU_1621':0.0285)0.208:0.00464)0.884:0.00809,'OTU_6929':0.00719)0.896:0.00643)0.891:0.00407)0.761:0.00251)0.978:0.01579,((('OTU_4670':0.0253,'OTU_7619':0.0354)0.910:0.01082,('OTU_6637':0.01664,(('OTU_2828':0.0315,'OTU_2881':0.00213)0.693:0.00684,('OTU_2815':0.0152,'OTU_7236':0.02409)0.951:0.01707)0.867:0.00793)0.931:0.01389)0.933:0.01329,((('OTU_4762':0.00816,((('OTU_1851':0.01125,'OTU_6895':0.02586)0.692:0.0087,((('OTU_917':0.01498,(('OTU_595':0.01377,'OTU_8555':0.01391)0.827:0.0075,'OTU_1872':0.01615)0.190:0.00599)0.780:0.00424,'OTU_5078':0.0072)0.902:0.0079,((('OTU_3629':0.03145,'OTU_1409':0.00916)0.810:0.00544,(('OTU_8965':0.00893,('OTU_3992':0.01765,'OTU_5313':0.02694)0.952:0.01237)0.851:0.00676,(('OTU_3908':0.01112,'OTU_682':0.02627)0.926:0.01059,('OTU_2782':0.00234,('OTU_8987':0.01682,('OTU_2829':0.01559,('OTU_3696':0.023,'OTU_7931':0.008)0.741:0.00255)0.694:0.00813)0.904:0.01346)0.996:0.02183)0.910:0.00982)0.936:0.00879)0.724:0.00213,('OTU_7514':0.0135,('OTU_4174':0.01194,'OTU_7702':0.01761)0.610:0.00554)0.766:0.00231)0.858:0.0062)0.911:0.01066)0.928:0.0118,((((('OTU_6017':0.01865,('OTU_478':0.01626,('OTU_8232':0.01547,'OTU_8854':0.01517)0.407:0.0101)0.823:0.00016)0.940:0.00809,((('OTU_2344':0.00485,'OTU_4767':0.02444)0.962:0.01206,'OTU_8290':0.01838)0.864:0.00417,('OTU_2390':0.00597,'OTU_5101':0.02118)0.831:0.00402)0.868:0.00613)0.372:0.0043,'OTU_8862':0.00817)0.800:0.00388,('OTU_7080':0.01054,('OTU_1983':0.02482,'OTU_2767':0.01333)0.863:0.00784)0.658:0.00369)0.814:0.00396,((('OTU_3204':0.01825,(('OTU_2171':0.01395,'OTU_6246':0.01636)0.206:0.00014,('OTU_8785':0.01022,('OTU_2492':0.01133,'OTU_7716':0.02543)0.223:0.01106)0.919:0.01014)0.593:0.00839)0.651:0.00702,'OTU_3930':0.00341)0.919:0.0116,(('OTU_4714':0.01134,('OTU_1761':0.01735,('OTU_4984':0.01463,('OTU_431':0.01222,'OTU_8826':0.01549)0.883:0.00961)0.811:0.00479)0.892:0.01038)0.748:0.00218,('OTU_5207':0.01666,'OTU_8018':0.01349)0.420:0.00437)0.878:0.00454)0.282:0.00025)0.442:0.00828)0.740:0.00329)0.843:0.00392,((((('OTU_4186':0.01332,'OTU_4948':0.02202)0.947:0.01375,('OTU_4377':0.00955,(('OTU_5034':0.01623,(('OTU_1986':0.02017,('OTU_3479':0.01629,('OTU_6313':0.0186,'OTU_7133':0.01855)0.743:0.00193)0.489:0.004)0.865:0.00016,'OTU_2217':0.00591)0.975:0.00795)0.921:0.00016,'OTU_3168':0.01393)0.161:0.00437)0.535:0.00849)0.771:0.00423,'OTU_5969':0.01212)0.722:0.00232,('OTU_1878':0.02647,'OTU_7707':0.03476)0.944:0.01268)0.925:0.00568,('OTU_7661':0.03661,((('OTU_7125':0.04177,('OTU_2481':0.02186,('OTU_2739':0.01804,'OTU_5570':0.01121)0.992:0.02473)0.892:0.00803)0.975:0.01654,'OTU_8623':0.00015)0.980:0.01577,'OTU_6292':0.01351)0.945:0.01175)0.943:0.01023)1.000:0.00014)0.826:0.00464,((('OTU_4012':0.01573,(('OTU_1630':0.02091,('OTU_8351':0.01012,('OTU_3126':0.00717,('OTU_5437':0.02403,'OTU_5424':0.01134)0.811:0.01019)0.913:0.01166)0.883:0.01287)0.945:0.01417,'OTU_7998':0.00774)0.888:0.01396)0.592:0.01526,(((('OTU_6696':0.04136,'OTU_4053':0.01419)0.234:0.00403,'OTU_3737':0.01424)0.925:0.01437,'OTU_3818':0.00014)0.897:0.0062,('OTU_5299':0.01556,'OTU_7664':0.02464)0.905:0.00964)0.753:0.00014)0.932:0.01213,('OTU_5280':0.01535,(('OTU_3671':0.01246,('OTU_2615':0.00015,'OTU_8268':0.04328)0.990:0.02661)0.814:0.00752,('OTU_4662':0.03005,(('OTU_3545':0.02633,('OTU_3123':0.01299,('OTU_4424':0.01032,'OTU_6915':0.02232)0.797:0.01272)0.945:0.01479)0.792:0.00016,(('OTU_367':0.03,'OTU_5372':0.02277)0.930:0.01995,'OTU_2845':0.01094)0.854:0.0077)0.842:0.01324)0.348:0.00945)0.722:0.00928)0.968:0.0182)0.728:0.00237)0.935:0.01003)0.956:0.00014)0.864:0.00773,(('OTU_1620':0.03851,('OTU_2933':0.02863,'OTU_4169':0.02217)0.929:0.02184)0.799:0.02267,(((('OTU_2197':0.01051,(('OTU_8853':0.02503,'OTU_8323':0.00195)0.780:0.00737,'OTU_5884':0.06306)0.927:0.01345)0.799:0.004,'OTU_1120':0.01233)0.944:0.01032,((('OTU_2656':0.01449,'OTU_1536':0.01435)0.919:0.00869,('OTU_6037':0.00016,('OTU_6444':0.02014,'OTU_2040':0.02841)0.958:0.01401)1.000:0.02576)0.832:0.00563,'OTU_4208':0.00014)0.855:0.00644)1.000:0.05762,'OTU_7314':0.0251)0.730:0.00521)0.506:0.00014)0.955:0.01463,(((('OTU_5216':0.00953,'OTU_6892':0.01924)0.970:0.02162,'OTU_4973':0.02293)0.844:0.01672,'OTU_6559':0.02912)0.535:0.00015,('OTU_1758':0.03372,'OTU_2862':0.0097)0.955:0.0133)0.946:0.0088)0.794:0.00568)0.970:0.04293,('OTU_5956':0.05374,('OTU_3650':0.03086,'OTU_3907':0.03182)0.210:0.00904)0.000:0.01328)0.873:0.02382)0.808:0.015,('OTU_8912':0.07003,('OTU_2977':0.03377,'OTU_8100':0.02861)0.912:0.02077)0.816:0.02305)0.971:0.05444)0.985:0.0641,('OTU_4646':0.09239,((('OTU_5181':0.03626,('OTU_8671':0.03566,('OTU_1766':0.00879,'OTU_6704':0.02071)0.874:0.00865)0.889:0.01718)0.996:0.06128,(('OTU_8576':0.01274,('OTU_2473':0.01021,'OTU_7066':0.01868)0.977:0.02632)0.963:0.02212,('OTU_3912':0.04415,'OTU_2794':0.07535)0.474:0.0121)0.996:0.0727)0.978:0.04188,(('OTU_2718':0.02648,'OTU_4269':0.03591)0.902:0.0176,(('OTU_2549':0.01647,('OTU_8446':0.04395,((((('OTU_3156':0.00996,'OTU_6485':0.05172)0.370:0.00886,'OTU_5161':0.0084)0.952:0.00015,'OTU_6193':0.02546)0.874:0.01292,('OTU_2813':0.03734,('OTU_3091':0.02233,'OTU_8036':0.04498)0.838:0.01637)0.950:0.0205)0.174:0.00492,'OTU_5435':0.02276)0.982:0.03499)0.836:0.00939)0.823:0.0119,(('OTU_3232':0.03968,'OTU_7754':0.02878)0.826:0.01766,('OTU_7368':0.03026,'OTU_3973':0.04844)0.258:0.01782)0.900:0.0216)0.769:0.00839)0.910:0.01487)0.861:0.01051)0.990:0.04638)0.813:0.01401)0.463:0.03324)0.863:0.02457)0.901:0.02482)0.762:0.01396,(('OTU_7779':0.04689,('OTU_2436':0.05801,('OTU_4593':0.03854,'OTU_8624':0.02673)0.986:0.02971)0.310:0.00884)0.954:0.03819,((('OTU_4805':0.04944,(('OTU_4778':0.01258,'OTU_5991':0.00545)0.991:0.03602,('OTU_6159':0.01914,'OTU_6815':0.02158)0.971:0.03123)0.258:0.01612)0.831:0.00937,(((('OTU_2953':0.01361,'OTU_7785':0.01813)0.997:0.0314,('OTU_2033':0.03461,'OTU_4075':0.03561)0.942:0.01337)0.858:0.0059,(((('OTU_5279':0.04294,'OTU_8672':0.02544)0.746:0.01051,('OTU_4523':0.03085,('OTU_5459':0.03451,'OTU_8518':0.0269)0.900:0.02117)0.968:0.01904)0.858:0.00932,(('OTU_6653':0.03835,((('OTU_6029':0.01822,'OTU_8695':0.00774)0.991:0.02829,(('OTU_4306':0.0198,('OTU_7131':0.00624,('OTU_3580':0.01209,'OTU_4255':0.01014)0.117:0.00354)0.786:0.00747)0.790:0.00305,('OTU_3495':0.01727,('OTU_5393':0.01486,('OTU_3725':0.00716,'OTU_6896':0.01665)0.854:0.00852)0.974:0.02602)0.899:0.01166)0.887:0.00902)0.939:0.01161,('OTU_5206':0.00895,'OTU_7015':0.01495)0.995:0.02148)0.783:0.00349)0.750:0.003,('OTU_7584':0.03555,('OTU_6708':0.0232,'OTU_7436':0.03854)0.807:0.01469)0.901:0.01087)0.810:0.01067)0.857:0.0051,(((((('OTU_4014':0.02513,'OTU_6553':0.02215)0.679:0.00678,('OTU_4436':0.02259,('OTU_5846':0.02903,('OTU_6612':0.01005,'OTU_7838':0.01088)0.801:0.00715)0.758:0.00802)0.897:0.01277)0.361:0.0075,('OTU_3184':0.03219,'OTU_8505':0.01268)0.772:0.00693)0.568:0.00394,('OTU_4371':0.01162,'OTU_7205':0.02533)0.937:0.01359)0.986:0.02151,(('OTU_4289':0.03674,(('OTU_2684':0.03361,('OTU_6506':0.00889,('OTU_3351':0.03099,('OTU_5803':0.00979,'OTU_8601':0.01899)0.173:0.00791)0.330:0.00015)0.983:0.02344)0.856:0.01109,(('OTU_6880':0.03841,('OTU_5292':0.01398,'OTU_6333':0.00757)0.989:0.02665)0.869:0.00562,(((('OTU_8470':0.00855,('OTU_4821':0.01239,('OTU_8463':0.00454,('OTU_1569':0.00905,'OTU_7631':0.01212)0.887:0.00578)0.460:0.00452)0.744:0.00273)0.825:0.00357,('OTU_1788':0.01499,('OTU_1287':0.01581,'OTU_5417':0.00555)0.951:0.00931)0.930:0.00687)0.777:0.00507,((('OTU_3692':0.01408,((('OTU_2111':0.00531,'OTU_2393':0.01401)0.863:0.00598,('OTU_6087':0.01245,'OTU_6368':0.02026)0.827:0.00845)0.735:0.00478,'OTU_6339':0.00807)0.737:0.0015)0.899:0.00415,('OTU_946':0.0105,('OTU_2559':0.01404,'OTU_5188':0.0097)0.749:0.00203)0.922:0.00491)0.766:0.0027,('OTU_3651':0.02339,('OTU_3239':0.02331,'OTU_5461':0.005)0.899:0.00997)0.929:0.00846)0.828:0.0063)0.917:0.01217,'OTU_8929':0.05233)0.973:0.01776)0.913:0.00891)0.954:0.01674)0.851:0.00539,((('OTU_6321':0.01132,'OTU_3759':0.06218)0.960:0.01456,('OTU_8096':0.02804,('OTU_4009':0.02054,'OTU_7384':0.01536)0.918:0.01117)0.390:0.0062)0.090:0.00281,('OTU_5561':0.02083,'OTU_8884':0.02165)0.508:0.00632)0.998:0.0315)0.824:0.00957)0.869:0.00803,((('OTU_5344':0.01366,'OTU_8185':0.0163)0.963:0.01628,((('OTU_5286':0.01805,('OTU_5403':0.02372,('OTU_4063':0.03791,((('OTU_4804':0.01944,'OTU_6203':0.01126)0.904:0.00715,'OTU_7395':0.0109)0.915:0.00674,'OTU_5017':0.0099)0.871:0.00769)0.752:0.00747)0.561:0.00544)0.840:0.00343,((((('OTU_6805':0.01266,('OTU_5242':0.01965,(('OTU_4968':0.01081,'OTU_5398':0.01564)0.957:0.01045,(('OTU_4900':0.01134,('OTU_6851':0.01908,'OTU_7468':0.00708)0.421:0.00427)0.929:0.01147,'OTU_6635':0.01518)0.397:0.00718)0.177:0.0036)0.964:0.01238)0.777:0.00793,'OTU_5999':0.02277)0.854:0.00683,('OTU_3430':0.03085,'OTU_5272':0.03288)0.382:0.01129)0.830:0.00493,(('OTU_5433':0.0097,'OTU_7329':0.00842)0.975:0.01551,('OTU_4104':0.00996,('OTU_3281':0.01205,'OTU_5571':0.01201)0.588:0.01074)0.931:0.01123)0.802:0.00645)0.756:0.00155,(('OTU_4290':0.01699,'OTU_4532':0.0153)0.816:0.00708,((((((((('OTU_6735':0.01516,('OTU_6451':0.02278,('OTU_5830':0.01965,('OTU_5591':0.00356,'OTU_6084':0.01922)0.207:0.00452)0.953:0.01193)0.825:0.00531)0.990:0.02378,('OTU_6046':0.02417,(('OTU_4751':0.03349,'OTU_8570':0.00707)0.985:0.01425,('OTU_4394':0.02698,'OTU_6318':0.02213)0.838:0.00869)0.914:0.00781)0.957:0.01176)0.938:0.01609,(('OTU_5721':0.0283,('OTU_5412':0.02068,('OTU_4585':0.02877,'OTU_8435':0.01601)0.791:0.00613)0.861:0.00586)0.926:0.01235,'OTU_5079':0.02489)0.503:0.00517)0.801:0.00958,((('OTU_1813':0.02654,'OTU_7984':0.02242)0.931:0.01084,(('OTU_3597':0.01228,(('OTU_3113':0.01614,'OTU_5890':0.00217)0.914:0.00546,'OTU_2983':0.01219)0.812:0.00405)0.928:0.00723,((('OTU_5159':0.02647,'OTU_6543':0.01236)0.944:0.01224,('OTU_1822':0.01662,((('OTU_3365':0.00722,'OTU_7784':0.02409)0.702:0.00702,('OTU_3682':0.01441,'OTU_6153':0.0142)0.800:0.00397)0.782:0.00408,'OTU_5920':0.0058)0.960:0.00745)0.906:0.00722)0.144:0.00396,('OTU_5391':0.01513,'OTU_6666':0.00905)0.877:0.0065)0.390:0.00195)0.942:0.01212)0.729:0.00282,'OTU_8343':0.03752)0.774:0.00673)0.711:0.0016,((('OTU_4265':0.01861,((('OTU_6998':0.02187,'OTU_5167':0.02992)0.588:0.0032,'OTU_4839':0.02553)0.775:0.00171,(('OTU_8071':0.01338,('OTU_6739':0.00764,'OTU_6617':0.02633)0.802:0.0078)0.470:0.00744,('OTU_1825':0.01368,'OTU_4665':0.01182)0.514:0.00569)0.769:0.00263)0.743:0.002)0.881:0.00696,('OTU_4054':0.04682,('OTU_4845':0.01341,('OTU_3927':0.01599,'OTU_7789':0.02976)0.951:0.01752)0.867:0.00789)0.804:0.00523)0.781:0.00299,'OTU_7300':0.03907)0.594:0.00494)0.892:0.00754,'OTU_7118':0.0305)0.756:0.00235,'OTU_5973':0.02934)0.944:0.00844,('OTU_6094':0.02608,'OTU_6401':0.04581)0.006:0.00478)0.859:0.0065,('OTU_8110':0.03062,('OTU_3251':0.03401,('OTU_5445':0.04987,((('OTU_7161':0.01248,'OTU_8406':0.00677)0.945:0.00565,'OTU_6786':0.01106)0.744:0.00172,'OTU_2452':0.00627)0.485:0.00195)0.520:0.00667)0.461:0.00726)0.417:0.00555)0.807:0.00475)0.970:0.01184)0.831:0.00689)0.114:0.00149,(('OTU_4672':0.02337,('OTU_3330':0.0328,('OTU_5080':0.01406,'OTU_6524':0.0126)0.914:0.01777)0.963:0.01853)0.837:0.00494,((('OTU_2842':0.0225,(('OTU_5753':0.0135,('OTU_2497':0.04507,'OTU_8441':0.02249)0.529:0.00415)0.975:0.02313,(('OTU_8171':0.00657,((('OTU_2711':0.00751,('OTU_2075':0.0115,'OTU_2920':0.00919)0.829:0.0061)0.520:0.00824,'OTU_6561':0.00939)0.720:0.01078,'OTU_8996':0.01606)0.664:0.00786)0.987:0.01619,('OTU_5192':0.01276,('OTU_4400':0.02423,('OTU_8066':0.00895,'OTU_8420':0.00929)0.995:0.01729)0.705:0.00246)0.727:0.00252)0.906:0.00892)0.905:0.00895)0.548:0.00493,'OTU_4427':0.01978)0.732:0.00568,'OTU_2557':0.03507)0.983:0.01903)0.965:0.01016)0.224:0.00185)0.535:0.00376,('OTU_1694':0.05168,'OTU_6636':0.04742)0.924:0.02169)0.908:0.00942)0.806:0.0031)0.856:0.00313)0.704:0.0021,(('OTU_3047':0.025,'OTU_7524':0.02659)1.000:0.03422,(((('OTU_1559':0.029,'OTU_7350':0.00981)0.997:0.04173,('OTU_6452':0.03879,(('OTU_4894':0.01826,'OTU_4924':0.01205)0.949:0.01637,(('OTU_6116':0.01475,('OTU_4310':0.00709,'OTU_7146':0.02824)0.841:0.00468)0.708:0.00144,'OTU_6099':0.01544)0.944:0.01761)0.949:0.01804)0.338:0.00566)0.767:0.00948,'OTU_7728':0.03501)0.791:0.00789,'OTU_6521':0.05425)0.274:0.00314)0.858:0.00614)0.462:0.00533)0.880:0.00731,((('OTU_4813':0.00636,'OTU_7420':0.01831)0.990:0.02655,(('OTU_8677':0.01134,('OTU_5615':0.01369,'OTU_8845':0.01962)0.713:0.00224)0.993:0.02416,('OTU_2458':0.02002,((('OTU_6162':0.02092,'OTU_6566':0.00497)0.970:0.03229,'OTU_4784':0.03473)0.567:0.01186,'OTU_4267':0.0169)0.864:0.00525)0.195:0.00881)0.914:0.00957)0.759:0.00481,'OTU_3443':0.02096)0.658:0.00589)0.864:0.0197)1.000:0.11188)0.890:0.03745)0.879:0.01825);
