# Supplementary material for: Maize synthesized benzoxazinoids affect the host associated microbiome
Source: Microbiome. 2019 Apr 11;7:59. doi: 10.1186/s40168-019-0677-7 (PMC6460791; doi:10.1186/s40168-019-0677-7)
Supplement: Supplementary file 2 — Supplementary files (SFL). The supplementary file consist of all the raw files (such as OTU tables, mapping files) and data analysis used in this study. (ZIP 331 kb) [file 40168_2019_677_MOESM2_ESM.zip › ResultsBxRhizoRootShoot_final.csv]

RootShootSampleID	Genotype	Replication	sample_nr	SampleWeight_g	Sample_type	BOAµgg	HBOAµgg	MBOAµgg	HMBOAµgg	HBOA-glcµgg	HMBOA-glcµgg	DIBOA-glcµgg	DIBOA-Glc-hexµgg	DIMBOA-Glcµgg	HBOA-Glc-Hexµgg
R1BxRtB10	bx2W22_1	1	16-1977	0.0883	Root	0	0	27.71860077	6.784457521	0.23257226	0.042237868	0	0.009661912	0.135425164	0.056757135
R4BxRtA10	bx1W22_2	4	16-1978	0.052	Root	0	0	18.87439484	4.848036579	0.729558903	0.014449973	0	0.017227004	0.121436256	0.10119688
R5BxRtD10	W22_1	5	16-1979	0.0425	Root	0	3.063869464	813.9311669	374.9897162	0.569751817	4.761497326	0.204645551	0.026336487	98.25311943	0.147670369
R3BxRtC10	bx6W22_2	3	16-1980	0.1156	Root	25.96163928	16.76083432	160.1313911	53.37713037	2.409240126	0.594002307	31.15396714	1.879622684	16.5323719	0.172592978
R1BxRtA10	bx1W22_2	1	16-1981	0.0755	Root	0	0	20.8116828	6.792324673	0.239089828	0.131227713	0	0.009943963	0.393954831	0.079334352
R4BxRtD10	W22_1	4	16-1982	0.1606	Root	0.288312767	1.109475829	209.8192385	106.8719574	0.203781275	2.415185479	0.240009057	0.036982528	50.71889505	0.137061776
R2BxRtB10	bx2W22_1	2	16-1983	0.1	Root	0	0	40.87412587	9.104895105	0.406293706	0.06020979	0	0.017451049	0.210244755	0.071468531
R2BxRtC10	bx6W22_2	2	16-1984	0.667	Root	0	2.596813481	26.82015636	8.334993342	0.440828537	0.127062343	5.964150792	0.328213516	4.630551857	0.067791279
R3BxRtE10	W22_2	3	16-1985	0.1012	Root	0	0.991274865	191.1744382	104.4989266	0.147958761	0.835014788	0.083501479	0.01953251	12.86704073	0.127693782
R5BxRtC10	bx6W22_2	5	16-1986	0.1152	Root	15.97222222	12.26851852	125.6313131	45.87542088	1.077441077	0.433501684	9.743265993	1.157407407	7.65993266	0.191077441
R2BxRtE10	W22_2	2	16-1987	0.1689	Root	0	0.936127224	192.8562852	104.8744033	0.095442746	1.64702083	0.057856886	0.008812265	37.44508895	0.041105135
R2BxRtA10	bx1W22_2	2	16-1988	0.0309	Root	0	0	29.78251522	9.147486817	0.822564706	0.087220223	0	0.038220895	0.67365213	0.261660669
R1BxRtD10	W22_1	1	16-1989	0.0429	Root	0	2.680652681	1010.10101	466.2004662	0.547008547	7.086247086	0.275058275	0.048640249	120.4351204	0.286713287
R3BxRtB10	bx2W22_1	3	16-1990	0.1586	Root	0	0	23.01019703	6.736537947	0.142905434	0.043901034	0	0.006857644	0.204366882	0.032547318
R3BxRtA10	bx1W22_2	3	16-1991	0.0676	Root	0	0	12.18707328	4.949931725	0.815885298	0.035502959	0	0.009524351	0.215065999	0.073395539
R3BxRtD10	W22_1	3	16-1992	0.0667	Root	0	2.167238059	487.0991078	234.019354	0.315202539	4.906288115	0.27849362	0.019025103	97.77279193	0.238960939
R1BxRtE10	W22_2	1	16-1993	0.107	Root	0	0	0	0.301156787	0.411737795	0.000220221	0	0.006564277	0	0
R1BxRtC10	bx6W22_2	1	16-1994	0.0766	Root	27.31928646	21.56785773	132.6023846	58.15333492	2.4603334	0.747685735	31.56895324	2.041757198	16.1679052	1.642352426
R4BxRtE10	W22_2	4	16-1995	0.0774	Root	0	1.746264072	563.8977732	246.9326539	0.250115948	1.900881203	0.186904826	0.032424122	34.5160008	0.167805063
R4BxRtC10	bx6W22_2	4	16-1996	0.1471	Root	17.12518164	13.8441889	117.9556904	42.73292988	1.576477001	0.385716708	17.60532692	1.309196129	9.138765155	0.749026636
R4BxRtB10	bx2W22_1	4	16-1997	0.068	Root	0	0	49.38296997	14.24379542	0.332915124	0.117242561	0	0.015117236	0.554298643	0.072226793
R2BxRtD10	W22_1	2	16-1998	0.1782	Root	0	0.683577552	176.0940145	81.25282873	0.178867149	1.774805815	0.169161179	0.009886223	45.47939901	0.307817884
R5BxRtA10	bx1W22_2	5	16-1999	0.0519	Root	0	0	25.30956519	8.062842745	0.840777719	0.125901074	0.027336055	0.019531913	0.681245537	0.092701133
R1BxSSB10	bx2W22_1	1	17-0061	0.028	Shoot	0	0.000426	52.54079254	40.71095571	1.77039627	3.516317016	0	0.037529138	32.87878788	0
R4BxSSA10	bx1W22_2	4	17-0062	0.0251	Shoot	0	0	19.95096537	13.88292982	4.164878946	1.314741036	0	0.015997548	4.964756359	0
R5BxSSD10	W22_1	5	17-0063	0.0241	Shoot	25.4030893	0.0492	5801.003975	1104.276084	9.118571608	84.26621788	24.45521284	1.061621643	1563.99617	4.521370745
R3BxSSC10	bx6W22_2	3	17-0064	0.0353	Shoot	0	0.000426	51.44713643	25.62649815	2.808560656	1.811974617	0.02394395	0.048340894	16.17834479	0
R1BxSSA10	bx1W22_2	1	17-0065	0.0162	Shoot	0	0	16.2594607	22.44668911	7.439062995	1.181328959	0	0	15.39612651	3.942559498
R4BxSSD10	W22_1	4	17-0066	0.0287	Shoot	15.31801532	0.0576	4049.933806	528.6583335	14.34662898	51.70764195	57.38651592	0.904136514	2592.8543	3.384907775
R2BxSSB10	bx2W22_1	2	17-0067	0.0317	Shoot	0	0.000592	47.78922445	56.99043333	4.964373166	1.833109057	0.113410249	0	27.38964506	0
R2BxSSC10	bx6W22_2	2	17-0068	0.038	Shoot	416.6513311	0.1894	412.004662	77.44448534	23.10943443	6.381425592	4182.002208	61.58385474	188.9645442	19.33014354
R3BxSSE10	W22_2	3	17-0069	0.0113	Shoot	1130.536131	0.1584	1020.483941	202.0958393	79.63776636	17.12812261	12305.83576	208.098686	432.2049632	68.23235761
R5BxSSC10	bx6W22_2	5	17-0070	0.0248	Shoot	107.0099256	0.1964	290.7878412	95.84367246	36.01116625	9.956575682	4536.290323	62.71712159	229.8387097	26.42679901
R2BxSSE10	W22_2	2	17-0071	0.0337	Shoot	17.08202776	0.0834	5816.023739	476.1954168	14.57395226	56.66894925	35.85870114	0.826987058	2128.474888	5.287294308
R2BxSSA10	bx1W22_2	2	17-0072	0.028	Shoot	0	0.000472	4.947718948	3.592074592	1.072261072	0.3998002	0.428904429	0	5.001332001	0.911421911
R1BxSSD10	W22_1	1	17-0073	0.023	Shoot	7.628661194	0.0514	1123.163069	383.3992095	16.51565825	80.80875646	104.205939	1.248505118	4522.144522	0
R3BxSSB10	bx2W22_1	3	17-0074	0.0293	Shoot	15.35915734	0.048	3266.744632	516.5198851	15.51508787	78.74491834	88.10075022	1.29422341	4919.608264	5.566719969
R3BxSSA10	bx1W22_2	3	17-0075	0.027	Shoot	0	0.0000051	18.1369248	36.0994561	1.447466114	0.864119831	0	0	4.473193473	0
R3BxSSD10	W22_1	3	17-0076	0.0232	Shoot	17.82212041	0.0466	4037.054899	603.096616	15.55743107	103.3879913	72.37159392	1.240655896	3731.814163	0
R1BxSSE10	W22_2	1	17-0077	0.0339	Shoot	22.34736748	0.07	5397.748761	453.8234627	19.52816112	54.87138231	109.3301978	1.40960318	4338.827348	8.388857946
R1BxSSC10	bx6W22_2	1	17-0078	0.0392	Shoot	482.2261072	0.1796	210.3729604	57.05128205	24.24242424	7.226107226	4428.904429	51.68997669	222.6107226	16.84149184
R4BxSSE10	W22_2	4	17-0079	0.0358	Shoot	19.01524918	0.074	5334.479301	456.2383613	15.50572333	44.34764491	35.28668724	1.154953054	6827.623029	4.728288471
R4BxSSC10	bx6W22_2	4	17-0080	0.0275	Shoot	536.1305361	0.1946	419.5804196	91.54481882	38.39796567	10.4259377	3771.98559	64.75948294	210.2140284	24.24242424
R4BxSSB10	bx2W22_1	4	17-0081	0.0332	Shoot	0	0.000508	47.18173393	49.77953773	3.110343472	1.895694667	0	0	21.41432864	0
R2BxSSD10	W22_1	2	17-0082	0.0344	Shoot	10.1744186	0.0684	3015.327696	431.6420014	16.95736434	62.89640592	112.8435518	1.492248062	5996.740662	4.680232558
R5BxSSA10	bx1W22_2	5	17-0083	0.0278	Shoot	0	0.00075	23.00816689	23.00816689	2.555549966	1.405141621	0.662306518	0.026048532	13.64055609	0
