# Supplementary material for: Maize synthesized benzoxazinoids affect the host associated microbiome
Source: Microbiome. 2019 Apr 11;7:59. doi: 10.1186/s40168-019-0677-7 (PMC6460791; doi:10.1186/s40168-019-0677-7)
Supplement: Supplementary file 2 — Supplementary files (SFL). The supplementary file consist of all the raw files (such as OTU tables, mapping files) and data analysis used in this study. (ZIP 331 kb) [file 40168_2019_677_MOESM2_ESM.zip › TemMapRev.txt]

#SampleID	BarcodeSequence	LinkerPrimerSequence	ReversePrimer	Description
R1Bx	C	CTACGGGNGGCWGCAG	GACTACHVGGGTATCTAATCC	Bxcorn1
R2Bx	TCATC	CTACGGGNGGCWGCAG	GACTACHVGGGTATCTAATCC	Bxcorn2
R3Bx	AAGTGAC	CTACGGGNGGCWGCAG	GACTACHVGGGTATCTAATCC	Bxcorn3
R4Bx	TGCGAGAC	CTACGGGNGGCWGCAG	GACTACHVGGGTATCTAATCC	Bxcorn4
R5Bx	GACATCCAC	CTACGGGNGGCWGCAG	GACTACHVGGGTATCTAATCC	Bxcorn5
